# Supplementary material for: Genome-wide sequencing-based identification of methylation quantitative trait loci and their role in schizophrenia risk
Source: Nat Commun. 2021 Sep 2;12:5251. doi: 10.1038/s41467-021-25517-3 (PMC8413445; doi:10.1038/s41467-021-25517-3)
Supplement: Supplementary file 4 — Supplementary Dataset 1 [file 41467_2021_25517_MOESM4_ESM.xlsx]

## Sheet: Table_S1
Table S1: Sample Demographic Data
Brain Region:	165 DLPFC, 179 Hippocampus
Age Range:	18.41-96.92
Sex:	124 F, 220 M
Race:	229 AA, 115 CAUC
Diagnosis:	197 Control, 147 Schizo
Batch:	91 batch1, 253 batch2
