# Supplementary material for: Genome-wide sequencing-based identification of methylation quantitative trait loci and their role in schizophrenia risk
Source: Nat Commun. 2021 Sep 2;12:5251. doi: 10.1038/s41467-021-25517-3 (PMC8413445; doi:10.1038/s41467-021-25517-3)
Supplement: Supplementary file 5 — Supplementary Dataset 2 [file 41467_2021_25517_MOESM5_ESM.xlsx]

## Sheet: Table_S2
Table S2: DLPFC CpG meQTLs to SCZD risk SNPs
snps	cpg	statistic	pvalue	FDR	beta	snpChr	snpPos	snpRsNum	snpCounted	snpAlt	disruptCpG	methChr	methPos	distMethToSnp
rs10083370:104314182:G:A	chr14.103850655	-19.3563	4.15695e-40	1.40929e-34	-0.0405624	chr14	103847845	rs10083370	A	G	1	chr14	103850655	2810
rs10083370:104314182:G:A	chr14.103850566	-19.3173	5.05127e-40	1.40929e-34	-0.0400477	chr14	103847845	rs10083370	A	G	1	chr14	103850566	2721
rs10083370:104314182:G:A	chr14.103850666	-19.315	5.10929e-40	1.40929e-34	-0.0405396	chr14	103847845	rs10083370	A	G	1	chr14	103850666	2821
rs10083370:104314182:G:A	chr14.103850696	-19.15	1.16895e-39	2.25615e-34	-0.0403684	chr14	103847845	rs10083370	A	G	1	chr14	103850696	2851
rs10083370:104314182:G:A	chr14.103850528	-19.1194	1.36325e-39	2.25615e-34	-0.0395098	chr14	103847845	rs10083370	A	G	1	chr14	103850528	2683
rs10083370:104314182:G:A	chr14.103850708	-19.0629	1.81194e-39	2.49893e-34	-0.0402519	chr14	103847845	rs10083370	A	G	1	chr14	103850708	2863
rs10083370:104314182:G:A	chr14.103850509	-18.9867	2.66017e-39	3.14465e-34	-0.0391872	chr14	103847845	rs10083370	A	G	1	chr14	103850509	2664
rs10083370:104314182:G:A	chr14.103850728	-18.8924	4.2845e-39	4.43171e-34	-0.0399928	chr14	103847845	rs10083370	A	G	1	chr14	103850728	2883
rs10083370:104314182:G:A	chr14.103850483	-18.7753	7.75212e-39	7.12753e-34	-0.0386985	chr14	103847845	rs10083370	A	G	1	chr14	103850483	2638
rs10083370:104314182:G:A	chr14.103850459	-18.5519	2.4154e-38	1.99871e-33	-0.0382074	chr14	103847845	rs10083370	A	G	1	chr14	103850459	2614
rs10083370:104314182:G:A	chr14.103850783	-18.2816	9.62839e-38	7.24306e-33	-0.0388575	chr14	103847845	rs10083370	A	G	1	chr14	103850783	2938
rs10083370:104314182:G:A	chr14.103850791	-18.1784	1.63696e-37	1.1288e-32	-0.0386399	chr14	103847845	rs10083370	A	G	1	chr14	103850791	2946
rs10083370:104314182:G:A	chr14.103850403	-17.942	5.5473e-37	3.53101e-32	-0.0369442	chr14	103847845	rs10083370	A	G	1	chr14	103850403	2558
rs10083370:104314182:G:A	chr14.103850395	-17.85	8.93519e-37	5.28125e-32	-0.0367526	chr14	103847845	rs10083370	A	G	1	chr14	103850395	2550
rs10083370:104314182:G:A	chr14.103850391	-17.8039	1.13497e-36	6.26116e-32	-0.0366561	chr14	103847845	rs10083370	A	G	1	chr14	103850391	2546
rs12898315:61854003:G:A	chr15.61557886	-17.2061	2.58958e-35	1.26566e-30	-0.0394054	chr15	61561804	rs12898315	A	G	0	chr15	61557886	-3918
rs6678676:200266503:T:C	chr1.200295721	17.2053	2.60019e-35	1.26566e-30	0.0538873	chr1	200297375	rs6678676	T	C	0	chr1	200295721	-1654
rs12898315:61854003:G:A	chr15.61557948	-17.1879	2.85031e-35	1.31033e-30	-0.0391902	chr15	61561804	rs12898315	A	G	0	chr15	61557948	-3856
rs12898315:61854003:G:A	chr15.61557759	-17.1542	3.40286e-35	1.48201e-30	-0.0396984	chr15	61561804	rs12898315	A	G	0	chr15	61557759	-4045
rs12898315:61854003:G:A	chr15.61557732	-17.1294	3.87852e-35	1.60139e-30	-0.0397337	chr15	61561804	rs12898315	A	G	0	chr15	61557732	-4072
rs6678676:200266503:T:C	chr1.200296062	17.1206	4.06401e-35	1.60139e-30	0.0565681	chr1	200297375	rs6678676	T	C	0	chr1	200296062	-1313
rs6678676:200266503:T:C	chr1.200295665	17.1027	4.46667e-35	1.68005e-30	0.0533848	chr1	200297375	rs6678676	T	C	0	chr1	200295665	-1710
rs10083370:104314182:G:A	chr14.103850318	-17.0416	6.16969e-35	2.17465e-30	-0.0347581	chr14	103847845	rs10083370	A	G	1	chr14	103850318	2473
rs6678676:200266503:T:C	chr1.200295635	17.0374	6.30723e-35	2.17465e-30	0.0531111	chr1	200297375	rs6678676	T	C	0	chr1	200295635	-1740
rs10083370:104314182:G:A	chr14.103850307	-16.9407	1.05223e-34	3.48284e-30	-0.034453	chr14	103847845	rs10083370	A	G	1	chr14	103850307	2462
rs10083370:104314182:G:A	chr14.103850302	-16.8958	1.33529e-34	4.13638e-30	-0.0343134	chr14	103847845	rs10083370	A	G	1	chr14	103850302	2457
rs12898315:61854003:G:A	chr15.61557569	-16.8938	1.34966e-34	4.13638e-30	-0.0397254	chr15	61561804	rs12898315	A	G	0	chr15	61557569	-4235
rs12898315:61854003:G:A	chr15.61558235	-16.664	4.57957e-34	1.35341e-29	-0.0376498	chr15	61561804	rs12898315	A	G	0	chr15	61558235	-3569
rs10083370:104314182:G:A	chr14.103850898	-16.5894	6.82042e-34	1.94614e-29	-0.0344041	chr14	103847845	rs10083370	A	G	1	chr14	103850898	3053
rs12898315:61854003:G:A	chr15.61557432	-16.5774	7.27112e-34	2.00559e-29	-0.0393699	chr15	61561804	rs12898315	A	G	0	chr15	61557432	-4372
rs10083370:104314182:G:A	chr14.103850264	-16.5663	7.71874e-34	2.06037e-29	-0.033245	chr14	103847845	rs10083370	A	G	1	chr14	103850264	2419
rs10083370:104314182:G:A	chr14.103850262	-16.5492	8.45574e-34	2.18657e-29	-0.0331889	chr14	103847845	rs10083370	A	G	1	chr14	103850262	2417
rs10083370:104314182:G:A	chr14.103850258	-16.5151	1.01492e-33	2.54495e-29	-0.0330767	chr14	103847845	rs10083370	A	G	1	chr14	103850258	2413
rs12898315:61854003:G:A	chr15.61558292	-16.4694	1.29616e-33	3.15457e-29	-0.0372495	chr15	61561804	rs12898315	A	G	0	chr15	61558292	-3512
rs4936215:133852684:A:G	chr11.133971808	-16.2118	5.16875e-33	1.22202e-28	-0.0687397	chr11	133982789	rs4936215	G	A	0	chr11	133971808	-10981
rs4936215:133852684:A:G	chr11.133971887	-16.1573	6.93417e-33	1.59387e-28	-0.067174	chr11	133982789	rs4936215	G	A	0	chr11	133971887	-10902
rs4936215:133852684:A:G	chr11.133971932	-16.0333	1.35366e-32	3.0274e-28	-0.0661641	chr11	133982789	rs4936215	G	A	0	chr11	133971932	-10857
rs4936215:133852684:A:G	chr11.133971700	-15.9714	1.89243e-32	4.12094e-28	-0.0704154	chr11	133982789	rs4936215	G	A	0	chr11	133971700	-11089
rs4936215:133852684:A:G	chr11.133971684	-15.9102	2.63647e-32	5.59396e-28	-0.0706152	chr11	133982789	rs4936215	G	A	0	chr11	133971684	-11105
rs10083370:104314182:G:A	chr14.103850938	-15.8921	2.9083e-32	6.01646e-28	-0.0322431	chr14	103847845	rs10083370	A	G	1	chr14	103850938	3093
rs6678676:200266503:T:C	chr1.200295229	15.8251	4.18239e-32	8.44115e-28	0.0492487	chr1	200297375	rs6678676	T	C	0	chr1	200295229	-2146
rs12898315:61854003:G:A	chr15.61557202	-15.7843	5.22051e-32	1.02855e-27	-0.0380367	chr15	61561804	rs12898315	A	G	0	chr15	61557202	-4602
rs12898315:61854003:G:A	chr15.61557200	-15.776	5.46188e-32	1.05108e-27	-0.0380215	chr15	61561804	rs12898315	A	G	0	chr15	61557200	-4604
rs12898315:61854003:G:A	chr15.61557166	-15.6309	1.20293e-31	2.2623e-27	-0.0377529	chr15	61561804	rs12898315	A	G	0	chr15	61557166	-4638
rs4936215:133852684:A:G	chr11.133971618	-15.6068	1.37185e-31	2.52264e-27	-0.0713001	chr11	133982789	rs4936215	G	A	0	chr11	133971618	-11171
rs6678676:200266503:T:C	chr1.200295143	15.5766	1.61735e-31	2.90943e-27	0.0484235	chr1	200297375	rs6678676	T	C	0	chr1	200295143	-2232
rs4936215:133852684:A:G	chr11.133972031	-15.5552	1.81727e-31	3.1995e-27	-0.0636725	chr11	133982789	rs4936215	G	A	0	chr11	133972031	-10758
rs12898315:61854003:G:A	chr15.61558496	-15.5465	1.90558e-31	3.2851e-27	-0.0356056	chr15	61561804	rs12898315	A	G	0	chr15	61558496	-3308
rs4936215:133852684:A:G	chr11.133972051	-15.432	3.56308e-31	6.01715e-27	-0.0631287	chr11	133982789	rs4936215	G	A	0	chr11	133972051	-10738
rs10083370:104314182:G:A	chr14.103850149	-15.3406	5.87808e-31	9.72807e-27	-0.0298864	chr14	103847845	rs10083370	A	G	1	chr14	103850149	2304
rs6678676:200266503:T:C	chr1.200295040	15.3045	7.1642e-31	1.16241e-26	0.0473897	chr1	200297375	rs6678676	T	C	0	chr1	200295040	-2335
rs4936215:133852684:A:G	chr11.133972077	-15.2628	9.00654e-31	1.43323e-26	-0.0624038	chr11	133982789	rs4936215	G	A	0	chr11	133972077	-10712
rs10083370:104314182:G:A	chr14.103850970	-15.2511	9.60443e-31	1.49954e-26	-0.0303804	chr14	103847845	rs10083370	A	G	1	chr14	103850970	3125
rs12898315:61854003:G:A	chr15.61558554	-15.2291	1.08403e-30	1.66115e-26	-0.0350856	chr15	61561804	rs12898315	A	G	0	chr15	61558554	-3250
rs4936215:133852684:A:G	chr11.133972091	-15.1684	1.51308e-30	2.27646e-26	-0.0620054	chr11	133982789	rs4936215	G	A	0	chr11	133972091	-10698
rs4936215:133852684:A:G	chr11.133972101	-15.0999	2.20615e-30	3.25993e-26	-0.0617176	chr11	133982789	rs4936215	G	A	0	chr11	133972101	-10688
rs6678676:200266503:T:C	chr1.200296582	15.0779	2.49013e-30	3.61501e-26	0.0582571	chr1	200297375	rs6678676	T	C	0	chr1	200296582	-793
rs4936215:133852684:A:G	chr11.133971522	-15.071	2.58618e-30	3.6897e-26	-0.071872	chr11	133982789	rs4936215	G	A	0	chr11	133971522	-11267
rs4936215:133852684:A:G	chr11.133972114	-15.0098	3.62542e-30	5.08473e-26	-0.0613396	chr11	133982789	rs4936215	G	A	0	chr11	133972114	-10675
rs4936215:133852684:A:G	chr11.133972133	-14.8766	7.56322e-30	1.04308e-25	-0.0607797	chr11	133982789	rs4936215	G	A	0	chr11	133972133	-10656
rs6678676:200266503:T:C	chr1.200294880	14.8592	8.3256e-30	1.1294e-25	0.0455623	chr1	200297375	rs6678676	T	C	0	chr1	200294880	-2495
rs6678676:200266503:T:C	chr1.200296652	14.7709	1.35763e-29	1.81197e-25	0.0581555	chr1	200297375	rs6678676	T	C	0	chr1	200296652	-723
12:123665113:G:C	chr12.123220059	-14.7543	1.4885e-29	1.92596e-25	-0.0552915	chr12	123180566	rs2851447	C	G	0	chr12	123220059	39493
12:123665113:G:C	chr12.123220054	-14.7512	1.51459e-29	1.92596e-25	-0.0554254	chr12	123180566	rs2851447	C	G	0	chr12	123220054	39488
rs4936215:133852684:A:G	chr11.133972151	-14.7498	1.52597e-29	1.92596e-25	-0.0602415	chr11	133982789	rs4936215	G	A	0	chr11	133972151	-10638
12:123665113:G:C	chr12.123220050	-14.7482	1.53975e-29	1.92596e-25	-0.0555305	chr12	123180566	rs2851447	C	G	0	chr12	123220050	39484
rs12898315:61854003:G:A	chr15.61556985	-14.7459	1.55941e-29	1.92596e-25	-0.036062	chr15	61561804	rs12898315	A	G	0	chr15	61556985	-4819
rs6678676:200266503:T:C	chr1.200294841	14.7388	1.62225e-29	1.97411e-25	0.0450817	chr1	200297375	rs6678676	T	C	0	chr1	200294841	-2534
12:123665113:G:C	chr12.123220022	-14.7157	1.84373e-29	2.21111e-25	-0.0562146	chr12	123180566	rs2851447	C	G	0	chr12	123220022	39456
12:123665113:G:C	chr12.123220144	-14.7121	1.88088e-29	2.22343e-25	-0.0525894	chr12	123180566	rs2851447	C	G	0	chr12	123220144	39578
12:123665113:G:C	chr12.123220148	-14.7058	1.94748e-29	2.26973e-25	-0.052443	chr12	123180566	rs2851447	C	G	0	chr12	123220148	39582
12:123665113:G:C	chr12.123220014	-14.7026	1.98249e-29	2.27845e-25	-0.0563934	chr12	123180566	rs2851447	C	G	0	chr12	123220014	39448
12:123665113:G:C	chr12.123220011	-14.6973	2.04215e-29	2.31486e-25	-0.0564585	chr12	123180566	rs2851447	C	G	0	chr12	123220011	39445
rs4936215:133852684:A:G	chr11.133971457	-14.6826	2.21568e-29	2.47763e-25	-0.0719436	chr11	133982789	rs4936215	G	A	0	chr11	133971457	-11332
rs4936215:133852684:A:G	chr11.133971451	-14.6466	2.70482e-29	2.98427e-25	-0.0719366	chr11	133982789	rs4936215	G	A	0	chr11	133971451	-11338
12:123665113:G:C	chr12.123220180	-14.6429	2.76169e-29	3.00693e-25	-0.0512135	chr12	123180566	rs2851447	C	G	0	chr12	123220180	39614
12:123665113:G:C	chr12.123219940	-14.5005	6.09298e-29	6.54788e-25	-0.0576918	chr12	123180566	rs2851447	C	G	0	chr12	123219940	39374
rs4936215:133852684:A:G	chr11.133971424	-14.4856	6.61939e-29	7.02238e-25	-0.0718759	chr11	133982789	rs4936215	G	A	0	chr11	133971424	-11365
rs6678676:200266503:T:C	chr1.200294751	14.4357	8.74293e-29	9.1578e-25	0.0439282	chr1	200297375	rs6678676	T	C	0	chr1	200294751	-2624
12:123665113:G:C	chr12.123219920	-14.421	9.48701e-29	9.81297e-25	-0.0579317	chr12	123180566	rs2851447	C	G	0	chr12	123219920	39354
rs6678676:200266503:T:C	chr1.200294742	14.4032	1.04803e-28	1.07066e-24	0.0438097	chr1	200297375	rs6678676	T	C	0	chr1	200294742	-2633
rs12898315:61854003:G:A	chr15.61556911	-14.3334	1.5466e-28	1.56072e-24	-0.0352582	chr15	61561804	rs12898315	A	G	0	chr15	61556911	-4893
12:123665113:G:C	chr12.123220294	-14.2266	2.80806e-28	2.79956e-24	-0.0460447	chr12	123180566	rs2851447	C	G	0	chr12	123220294	39728
rs4936215:133852684:A:G	chr11.133972237	-14.1626	4.01656e-28	3.95673e-24	-0.0575846	chr11	133982789	rs4936215	G	A	0	chr11	133972237	-10552
rs4936215:133852684:A:G	chr11.133971354	-14.0796	6.39593e-28	6.22653e-24	-0.0714897	chr11	133982789	rs4936215	G	A	0	chr11	133971354	-11435
rs10156310:38209129:A:T	chr8.38198551	-14.0562	7.28876e-28	6.98092e-24	-0.0321193	chr8	38351611	rs10156310	T	A	0	chr8	38198551	-153060
rs10156310:38209129:A:T	chr8.38198557	-14.055	7.33957e-28	6.98092e-24	-0.0322503	chr8	38351611	rs10156310	T	A	0	chr8	38198557	-153054
rs10156310:38209129:A:T	chr8.38198567	-14.0506	7.52469e-28	7.01229e-24	-0.0324658	chr8	38351611	rs10156310	T	A	0	chr8	38198567	-153044
rs10156310:38209129:A:T	chr8.38198527	-14.0501	7.54204e-28	7.01229e-24	-0.0315828	chr8	38351611	rs10156310	T	A	0	chr8	38198527	-153084
rs10156310:38209129:A:T	chr8.38198574	-14.0457	7.73271e-28	7.10969e-24	-0.0326144	chr8	38351611	rs10156310	T	A	0	chr8	38198574	-153037
12:123665113:G:C	chr12.123197511	-14.0331	8.29779e-28	7.5454e-24	-0.0345236	chr12	123180566	rs2851447	C	G	0	chr12	123197511	16945
rs6678676:200266503:T:C	chr1.200296858	13.995	1.02735e-27	9.24041e-24	0.057303	chr1	200297375	rs6678676	T	C	0	chr1	200296858	-517
12:123665113:G:C	chr12.123197533	-13.9666	1.2049e-27	1.07209e-23	-0.0343968	chr12	123180566	rs2851447	C	G	0	chr12	123197533	16967
12:123665113:G:C	chr12.123197391	-13.9562	1.27784e-27	1.11578e-23	-0.034939	chr12	123180566	rs2851447	C	G	0	chr12	123197391	16825
rs12898315:61854003:G:A	chr15.61556847	-13.9557	1.28098e-27	1.11578e-23	-0.0345176	chr15	61561804	rs12898315	A	G	0	chr15	61556847	-4957
rs10156310:38209129:A:T	chr8.38198633	-13.9503	1.32084e-27	1.13852e-23	-0.0337902	chr8	38351611	rs10156310	T	A	0	chr8	38198633	-152978
12:123665113:G:C	chr12.123220342	-13.9435	1.37199e-27	1.17042e-23	-0.043534	chr12	123180566	rs2851447	C	G	0	chr12	123220342	39776
rs10156310:38209129:A:T	chr8.38198645	-13.9197	1.56792e-27	1.32391e-23	-0.0340116	chr8	38351611	rs10156310	T	A	0	chr8	38198645	-152966
rs10156310:38209129:A:T	chr8.38198649	-13.9088	1.66737e-27	1.39367e-23	-0.034084	chr8	38351611	rs10156310	T	A	0	chr8	38198649	-152962
12:123665113:G:C	chr12.123197549	-13.9026	1.72683e-27	1.42893e-23	-0.0342965	chr12	123180566	rs2851447	C	G	0	chr12	123197549	16983
rs4936215:133852684:A:G	chr11.133971317	-13.8744	2.02251e-27	1.65703e-23	-0.0711441	chr11	133982789	rs4936215	G	A	0	chr11	133971317	-11472
12:123665113:G:C	chr12.123197565	-13.8255	2.66365e-27	2.16092e-23	-0.0341898	chr12	123180566	rs2851447	C	G	0	chr12	123197565	16999
rs6678676:200266503:T:C	chr1.200294596	13.8091	2.92096e-27	2.34666e-23	0.0418242	chr1	200297375	rs6678676	T	C	0	chr1	200294596	-2779
rs10156310:38209129:A:T	chr8.38198688	-13.7834	3.37417e-27	2.68469e-23	-0.0347503	chr8	38351611	rs10156310	T	A	0	chr8	38198688	-152923
rs4936215:133852684:A:G	chr11.133971293	-13.7445	4.20123e-27	3.31092e-23	-0.0708591	chr11	133982789	rs4936215	G	A	0	chr11	133971293	-11496
rs6678676:200266503:T:C	chr1.200296951	13.7365	4.39405e-27	3.43021e-23	0.056625	chr1	200297375	rs6678676	T	C	0	chr1	200296951	-424
rs489939:161470592:G:A	chr3.161765821	-13.7228	4.74854e-27	3.6723e-23	-0.0390449	chr3	161752804	rs489939	A	G	0	chr3	161765821	13017
rs10156310:38209129:A:T	chr8.38198708	-13.707	5.19004e-27	3.97656e-23	-0.0350624	chr8	38351611	rs10156310	T	A	0	chr8	38198708	-152903
rs489939:161470592:G:A	chr3.161765771	-13.6902	5.70334e-27	4.32976e-23	-0.0393007	chr3	161752804	rs489939	A	G	0	chr3	161765771	12967
12:123665113:G:C	chr12.123220384	-13.6285	8.0795e-27	6.07789e-23	-0.04121	chr12	123180566	rs2851447	C	G	0	chr12	123220384	39818
rs4936215:133852684:A:G	chr11.133971262	-13.5685	1.13314e-26	8.44739e-23	-0.0703521	chr11	133982789	rs4936215	G	A	0	chr11	133971262	-11527
rs489939:161470592:G:A	chr3.161765630	-13.5423	1.3138e-26	9.7067e-23	-0.0399574	chr3	161752804	rs489939	A	G	0	chr3	161765630	12826
12:123665113:G:C	chr12.123197306	-13.5315	1.39693e-26	1.02296e-22	-0.0348915	chr12	123180566	rs2851447	C	G	0	chr12	123197306	16740
rs489939:161470592:G:A	chr3.161765610	-13.5153	1.53015e-26	1.11068e-22	-0.0400426	chr3	161752804	rs489939	A	G	0	chr3	161765610	12806
rs10156310:38209129:A:T	chr8.38198370	-13.456	2.14022e-26	1.53587e-22	-0.0275939	chr8	38351611	rs10156310	T	A	0	chr8	38198370	-153241
rs4936215:133852684:A:G	chr11.133971243	-13.4549	2.15303e-26	1.53587e-22	-0.069958	chr11	133982789	rs4936215	G	A	0	chr11	133971243	-11546
rs10156310:38209129:A:T	chr8.38198766	-13.4435	2.29666e-26	1.62432e-22	-0.0358444	chr8	38351611	rs10156310	T	A	0	chr8	38198766	-152845
rs10156310:38209129:A:T	chr8.38198780	-13.3713	3.45621e-26	2.4237e-22	-0.0360037	chr8	38351611	rs10156310	T	A	0	chr8	38198780	-152831
rs489939:161470592:G:A	chr3.161765514	-13.3681	3.51877e-26	2.44684e-22	-0.0404236	chr3	161752804	rs489939	A	G	0	chr3	161765514	12710
rs6678676:200266503:T:C	chr1.200297259	13.3586	3.71357e-26	2.56078e-22	0.0524512	chr1	200297375	rs6678676	T	C	0	chr1	200297259	-116
rs6678676:200266503:T:C	chr1.200297297	13.3502	3.89439e-26	2.62069e-22	0.0517005	chr1	200297375	rs6678676	T	C	0	chr1	200297297	-78
rs6678676:200266503:T:C	chr1.200297305	13.349	3.92028e-26	2.62069e-22	0.0515366	chr1	200297375	rs6678676	T	C	0	chr1	200297305	-70
rs6678676:200266503:T:C	chr1.200297385	13.3448	4.01542e-26	2.62069e-22	0.049794	chr1	200297375	rs6678676	T	C	0	chr1	200297385	10
rs6678676:200266503:T:C	chr1.200297419	13.3447	4.01602e-26	2.62069e-22	0.0489998	chr1	200297375	rs6678676	T	C	0	chr1	200297419	44
rs6678676:200266503:T:C	chr1.200297430	13.3446	4.01862e-26	2.62069e-22	0.0487366	chr1	200297375	rs6678676	T	C	0	chr1	200297430	55
rs6678676:200266503:T:C	chr1.200297450	13.344	4.03181e-26	2.62069e-22	0.0482503	chr1	200297375	rs6678676	T	C	0	chr1	200297450	75
rs6678676:200266503:T:C	chr1.200297464	13.3432	4.05062e-26	2.62069e-22	0.0479042	chr1	200297375	rs6678676	T	C	0	chr1	200297464	89
rs6678676:200266503:T:C	chr1.200297471	13.3426	4.0639e-26	2.62069e-22	0.0477295	chr1	200297375	rs6678676	T	C	0	chr1	200297471	96
rs6678676:200266503:T:C	chr1.200297480	13.3417	4.0855e-26	2.62069e-22	0.0475032	chr1	200297375	rs6678676	T	C	0	chr1	200297480	105
rs6678676:200266503:T:C	chr1.200297524	13.3331	4.29066e-26	2.73113e-22	0.0463717	chr1	200297375	rs6678676	T	C	0	chr1	200297524	149
rs489939:161470592:G:A	chr3.161766327	-13.3224	4.55743e-26	2.87879e-22	-0.0358965	chr3	161752804	rs489939	A	G	0	chr3	161766327	13523
12:123665113:G:C	chr12.123220420	-13.2982	5.22663e-26	3.27649e-22	-0.0391419	chr12	123180566	rs2851447	C	G	0	chr12	123220420	39854
rs4936215:133852684:A:G	chr11.133971216	-13.2849	5.63622e-26	3.50669e-22	-0.0692892	chr11	133982789	rs4936215	G	A	0	chr11	133971216	-11573
12:123665113:G:C	chr12.123197644	-13.2706	6.11264e-26	3.77472e-22	-0.0335808	chr12	123180566	rs2851447	C	G	0	chr12	123197644	17078
rs12712510:22749726:T:C	chr2.22472731	-13.2538	6.72157e-26	4.12001e-22	-0.032927	chr2	22526854	rs12712510	C	T	0	chr2	22472731	-54123
rs6678676:200266503:T:C	chr1.200297654	13.2366	7.41274e-26	4.51025e-22	0.0428172	chr1	200297375	rs6678676	T	C	0	chr1	200297654	279
rs4936215:133852684:A:G	chr11.133972460	-13.2217	8.06509e-26	4.87136e-22	-0.0509747	chr11	133982789	rs4936215	G	A	0	chr11	133972460	-10329
rs10156310:38209129:A:T	chr8.38198340	-13.2185	8.21368e-26	4.92516e-22	-0.0267519	chr8	38351611	rs10156310	T	A	0	chr8	38198340	-153271
rs10156310:38209129:A:T	chr8.38198332	-13.1484	1.22232e-25	7.27663e-22	-0.0265241	chr8	38351611	rs10156310	T	A	0	chr8	38198332	-153279
rs10156310:38209129:A:T	chr8.38198827	-13.1069	1.54659e-25	9.14133e-22	-0.0364496	chr8	38351611	rs10156310	T	A	0	chr8	38198827	-152784
12:123665113:G:C	chr12.123197243	-13.099	1.61796e-25	9.49534e-22	-0.0346448	chr12	123180566	rs2851447	C	G	0	chr12	123197243	16677
rs6678676:200266503:T:C	chr1.200297734	13.089	1.71235e-25	9.963e-22	0.0405073	chr1	200297375	rs6678676	T	C	0	chr1	200297734	359
rs4936215:133852684:A:G	chr11.133972524	-13.088	1.72173e-25	9.963e-22	-0.0493252	chr11	133982789	rs4936215	G	A	0	chr11	133972524	-10265
rs7216638:2156453:T:A	chr17.2296470	-13.0617	1.99994e-25	1.14892e-21	-0.0268929	chr17	2253159	rs7216638	T	A	0	chr17	2296470	43311
rs7216638:2156453:T:A	chr17.2296472	-13.0605	2.01324e-25	1.14892e-21	-0.0268683	chr17	2253159	rs7216638	T	A	0	chr17	2296472	43313
rs7216638:2156453:T:A	chr17.2296499	-13.0311	2.37993e-25	1.34748e-21	-0.0265299	chr17	2253159	rs7216638	T	A	0	chr17	2296499	43340
rs7216638:2156453:T:A	chr17.2296406	-13.03	2.39375e-25	1.34748e-21	-0.0276472	chr17	2253159	rs7216638	T	A	0	chr17	2296406	43247
rs6678676:200266503:T:C	chr1.200297761	13.0181	2.56105e-25	1.43192e-21	0.0397121	chr1	200297375	rs6678676	T	C	0	chr1	200297761	386
rs10156310:38209129:A:T	chr8.38198315	-12.9903	2.9998e-25	1.66597e-21	-0.0260361	chr8	38351611	rs10156310	T	A	0	chr8	38198315	-153296
12:92246786:C:G	chr12.91864322	-12.9845	3.10042e-25	1.71037e-21	-0.0344514	chr12	91853010	rs4240748	G	C	0	chr12	91864322	11312
12:92246786:C:G	chr12.91864284	-12.9795	3.19052e-25	1.74842e-21	-0.034775	chr12	91853010	rs4240748	G	C	0	chr12	91864284	11274
12:123665113:G:C	chr12.123168923	-12.9764	3.24639e-25	1.76733e-21	-0.0289276	chr12	123180566	rs2851447	C	G	0	chr12	123168923	-11643
rs12898315:61854003:G:A	chr15.61558911	-12.9725	3.31908e-25	1.7951e-21	-0.0315285	chr15	61561804	rs12898315	A	G	0	chr15	61558911	-2893
12:123665113:G:C	chr12.123168945	-12.9497	3.77996e-25	2.03108e-21	-0.0288307	chr12	123180566	rs2851447	C	G	0	chr12	123168945	-11621
12:92246786:C:G	chr12.91864488	-12.9463	3.85229e-25	2.04728e-21	-0.0330676	chr12	91853010	rs4240748	G	C	0	chr12	91864488	11478
12:123665113:G:C	chr12.123168947	-12.946	3.85959e-25	2.04728e-21	-0.0288195	chr12	123180566	rs2851447	C	G	0	chr12	123168947	-11619
12:123665113:G:C	chr12.123168953	-12.9338	4.13846e-25	2.18122e-21	-0.0287838	chr12	123180566	rs2851447	C	G	0	chr12	123168953	-11613
12:92246786:C:G	chr12.91864168	-12.9288	4.25562e-25	2.22878e-21	-0.0357715	chr12	91853010	rs4240748	G	C	0	chr12	91864168	11158
rs12712510:22749726:T:C	chr2.22473365	-12.9255	4.33793e-25	2.2576e-21	-0.0358673	chr2	22526854	rs12712510	C	T	0	chr2	22473365	-53489
12:92246786:C:G	chr12.91864159	-12.9226	4.40845e-25	2.27759e-21	-0.035849	chr12	91853010	rs4240748	G	C	0	chr12	91864159	11149
rs10156310:38209129:A:T	chr8.38198308	-12.9217	4.4314e-25	2.27759e-21	-0.0258337	chr8	38351611	rs10156310	T	A	0	chr8	38198308	-153303
12:123665113:G:C	chr12.123168960	-12.917	4.55198e-25	2.32513e-21	-0.0287378	chr12	123180566	rs2851447	C	G	0	chr12	123168960	-11606
rs7216638:2156453:T:A	chr17.2296552	-12.8945	5.17423e-25	2.62675e-21	-0.0258338	chr17	2253159	rs7216638	T	A	0	chr17	2296552	43393
rs12712510:22749726:T:C	chr2.22472459	-12.8723	5.87103e-25	2.96232e-21	-0.0308536	chr2	22526854	rs12712510	C	T	0	chr2	22472459	-54395
rs4936215:133852684:A:G	chr11.133972613	-12.8567	6.41718e-25	3.21826e-21	-0.0471332	chr11	133982789	rs4936215	G	A	0	chr11	133972613	-10176
12:92246786:C:G	chr12.91864069	-12.8426	6.95442e-25	3.46668e-21	-0.0366243	chr12	91853010	rs4240748	G	C	0	chr12	91864069	11059
rs489939:161470592:G:A	chr3.161765239	-12.8325	7.36406e-25	3.6489e-21	-0.0412951	chr3	161752804	rs489939	A	G	0	chr3	161765239	12435
rs7216638:2156453:T:A	chr17.2296573	-12.8095	8.39601e-25	4.13547e-21	-0.0255463	chr17	2253159	rs7216638	T	A	0	chr17	2296573	43414
rs12712510:22749726:T:C	chr2.22473440	-12.7906	9.349e-25	4.57762e-21	-0.0359756	chr2	22526854	rs12712510	C	T	0	chr2	22473440	-53414
rs489939:161470592:G:A	chr3.161766523	-12.7878	9.49828e-25	4.62336e-21	-0.0344634	chr3	161752804	rs489939	A	G	0	chr3	161766523	13719
12:123665113:G:C	chr12.123197696	-12.7747	1.02358e-24	4.95322e-21	-0.0331172	chr12	123180566	rs2851447	C	G	0	chr12	123197696	17130
rs489939:161470592:G:A	chr3.161766528	-12.7717	1.0415e-24	5.01064e-21	-0.0344257	chr3	161752804	rs489939	A	G	0	chr3	161766528	13724
rs4936215:133852684:A:G	chr11.133972638	-12.7687	1.05921e-24	5.06639e-21	-0.046526	chr11	133982789	rs4936215	G	A	0	chr11	133972638	-10151
rs12712510:22749726:T:C	chr2.22472393	-12.7321	1.30456e-24	6.20404e-21	-0.0303028	chr2	22526854	rs12712510	C	T	0	chr2	22472393	-54461
rs4936215:133852684:A:G	chr11.133971139	-12.7285	1.33165e-24	6.2967e-21	-0.066659	chr11	133982789	rs4936215	G	A	0	chr11	133971139	-11650
12:123665113:G:C	chr12.123169009	-12.724	1.36635e-24	6.42408e-21	-0.0282868	chr12	123180566	rs2851447	C	G	0	chr12	123169009	-11557
rs10083370:104314182:G:A	chr14.103842405	12.6863	1.69467e-24	7.91953e-21	0.0287168	chr14	103847845	rs10083370	A	G	1	chr14	103842405	-5440
rs12898315:61854003:G:A	chr15.61569202	-12.6853	1.70356e-24	7.91953e-21	-0.0287725	chr15	61561804	rs12898315	A	G	0	chr15	61569202	7398
rs7216638:2156453:T:A	chr17.2296600	-12.6724	1.83444e-24	8.47616e-21	-0.0251684	chr17	2253159	rs7216638	T	A	0	chr17	2296600	43441
rs10083370:104314182:G:A	chr14.103842388	12.6715	1.84379e-24	8.47616e-21	0.028734	chr14	103847845	rs10083370	A	G	1	chr14	103842388	-5457
12:92246786:C:G	chr12.91864846	-12.6663	1.89841e-24	8.67905e-21	-0.0303705	chr12	91853010	rs4240748	G	C	0	chr12	91864846	11836
rs10083370:104314182:G:A	chr14.103842371	12.6519	2.06167e-24	9.37364e-21	0.0287392	chr14	103847845	rs10083370	A	G	1	chr14	103842371	-5474
rs12898315:61854003:G:A	chr15.61569264	-12.6437	2.16023e-24	9.76812e-21	-0.0287444	chr15	61561804	rs12898315	A	G	0	chr15	61569264	7460
12:92246786:C:G	chr12.91864878	-12.6346	2.27481e-24	1.02224e-20	-0.0301447	chr12	91853010	rs4240748	G	C	0	chr12	91864878	11868
12:92246786:C:G	chr12.91863916	-12.6338	2.28541e-24	1.02224e-20	-0.0379251	chr12	91853010	rs4240748	G	C	0	chr12	91863916	10906
rs7432375	chr3.136618398	-12.6265	2.38283e-24	1.06009e-20	-0.045839	chr3	136569563	rs7432375	A	G	0	chr3	136618398	48835
rs10083370:104314182:G:A	chr14.103850026	-12.6193	2.48273e-24	1.09862e-20	-0.0247162	chr14	103847845	rs10083370	A	G	1	chr14	103850026	2181
12:92246786:C:G	chr12.91864900	-12.6117	2.59227e-24	1.14099e-20	-0.0299868	chr12	91853010	rs4240748	G	C	0	chr12	91864900	11890
12:123665113:G:C	chr12.123169029	-12.6067	2.66809e-24	1.16815e-20	-0.0280394	chr12	123180566	rs2851447	C	G	0	chr12	123169029	-11537
rs12712510:22749726:T:C	chr2.22473535	-12.5965	2.82757e-24	1.22723e-20	-0.0360241	chr2	22526854	rs12712510	C	T	0	chr2	22473535	-53319
12:123665113:G:C	chr12.123197713	-12.5962	2.83269e-24	1.22723e-20	-0.0329569	chr12	123180566	rs2851447	C	G	0	chr12	123197713	17147
rs12898315:61854003:G:A	chr15.61568883	-12.5915	2.90985e-24	1.25409e-20	-0.0287732	chr15	61561804	rs12898315	A	G	0	chr15	61568883	7079
rs10083370:104314182:G:A	chr14.103842582	12.5881	2.96659e-24	1.27192e-20	0.0278504	chr14	103847845	rs10083370	A	G	1	chr14	103842582	-5263
12:92246786:C:G	chr12.91864925	-12.5838	3.04034e-24	1.29682e-20	-0.0298016	chr12	91853010	rs4240748	G	C	0	chr12	91864925	11915
rs10156310:38209129:A:T	chr8.38198276	-12.5821	3.07102e-24	1.3032e-20	-0.0248975	chr8	38351611	rs10156310	T	A	0	chr8	38198276	-153335
rs7432375	chr3.136618329	-12.5547	3.59012e-24	1.51301e-20	-0.0480236	chr3	136569563	rs7432375	A	G	0	chr3	136618329	48766
rs12898315:61854003:G:A	chr15.61558974	-12.5541	3.60203e-24	1.51301e-20	-0.0308555	chr15	61561804	rs12898315	A	G	0	chr15	61558974	-2830
rs7432375	chr3.136618602	-12.5492	3.70544e-24	1.54859e-20	-0.0391264	chr3	136569563	rs7432375	A	G	0	chr3	136618602	49039
rs12898315:61854003:G:A	chr15.61569362	-12.5435	3.82763e-24	1.58833e-20	-0.0286832	chr15	61561804	rs12898315	A	G	0	chr15	61569362	7558
rs4936215:133852684:A:G	chr11.133972690	-12.543	3.83891e-24	1.58833e-20	-0.0452589	chr11	133982789	rs4936215	G	A	0	chr11	133972690	-10099
rs7432375	chr3.136618320	-12.5419	3.86186e-24	1.58987e-20	-0.0483022	chr3	136569563	rs7432375	A	G	0	chr3	136618320	48757
12:123665113:G:C	chr12.123169041	-12.5258	4.23495e-24	1.73483e-20	-0.0278738	chr12	123180566	rs2851447	C	G	0	chr12	123169041	-11525
rs12898315:61854003:G:A	chr15.61556624	-12.5197	4.3841e-24	1.78709e-20	-0.0316678	chr15	61561804	rs12898315	A	G	0	chr15	61556624	-5180
12:123665113:G:C	chr12.123169045	-12.4971	4.98944e-24	2.02387e-20	-0.0278158	chr12	123180566	rs2851447	C	G	0	chr12	123169045	-11521
12:92246786:C:G	chr12.91864996	-12.4843	5.36662e-24	2.16625e-20	-0.0292119	chr12	91853010	rs4240748	G	C	0	chr12	91864996	11986
12:123665113:G:C	chr12.123168736	-12.4832	5.39943e-24	2.16891e-20	-0.0277506	chr12	123180566	rs2851447	C	G	0	chr12	123168736	-11830
rs12712510:22749726:T:C	chr2.22473587	-12.48	5.50017e-24	2.19871e-20	-0.0360069	chr2	22526854	rs12712510	C	T	0	chr2	22473587	-53267
12:92246786:C:G	chr12.91865005	-12.4694	5.84291e-24	2.32449e-20	-0.0291305	chr12	91853010	rs4240748	G	C	0	chr12	91865005	11995
rs7432375	chr3.136618259	-12.436	7.0738e-24	2.80071e-20	-0.0501442	chr3	136569563	rs7432375	A	G	0	chr3	136618259	48696
rs10083370:104314182:G:A	chr14.103842660	12.4305	7.2982e-24	2.87579e-20	0.0271119	chr14	103847845	rs10083370	A	G	1	chr14	103842660	-5185
rs10083370:104314182:G:A	chr14.103842663	12.4235	7.59688e-24	2.9793e-20	0.0270798	chr14	103847845	rs10083370	A	G	1	chr14	103842663	-5182
rs4936215:133852684:A:G	chr11.133972714	-12.419	7.79321e-24	3.04188e-20	-0.0446691	chr11	133982789	rs4936215	G	A	0	chr11	133972714	-10075
rs7432375	chr3.136618234	-12.3833	9.55742e-24	3.71298e-20	-0.0508726	chr3	136569563	rs7432375	A	G	0	chr3	136618234	48671
rs10156310:38209129:A:T	chr8.38198256	-12.3484	1.16707e-23	4.51277e-20	-0.0243036	chr8	38351611	rs10156310	T	A	0	chr8	38198256	-153355
12:123665113:G:C	chr12.123197736	-12.3452	1.18845e-23	4.57408e-20	-0.0327341	chr12	123180566	rs2851447	C	G	0	chr12	123197736	17170
rs10083370:104314182:G:A	chr14.103842697	12.3402	1.22301e-23	4.68528e-20	0.0266978	chr14	103847845	rs10083370	A	G	1	chr14	103842697	-5148
rs10083370:104314182:G:A	chr14.103842703	12.3249	1.33503e-23	5.09088e-20	0.026627	chr14	103847845	rs10083370	A	G	1	chr14	103842703	-5142
12:123665113:G:C	chr12.123197738	-12.323	1.34979e-23	5.12356e-20	-0.0327144	chr12	123180566	rs2851447	C	G	0	chr12	123197738	17172
rs7216638:2156453:T:A	chr17.2296652	-12.3139	1.42185e-23	5.37243e-20	-0.0244244	chr17	2253159	rs7216638	T	A	0	chr17	2296652	43493
rs7216638:2156453:T:A	chr17.2254481	-12.3118	1.43852e-23	5.41069e-20	-0.0320203	chr17	2253159	rs7216638	T	A	0	chr17	2254481	1322
rs7216638:2156453:T:A	chr17.2254495	-12.2988	1.54955e-23	5.80196e-20	-0.0315701	chr17	2253159	rs7216638	T	A	0	chr17	2254495	1336
12:92246786:C:G	chr12.91863740	-12.2968	1.5679e-23	5.8442e-20	-0.0393536	chr12	91853010	rs4240748	G	C	0	chr12	91863740	10730
rs7216638:2156453:T:A	chr17.2254444	-12.2939	1.59382e-23	5.9142e-20	-0.0331892	chr17	2253159	rs7216638	T	A	0	chr17	2254444	1285
12:92246786:C:G	chr12.91865096	-12.2879	1.65e-23	6.09531e-20	-0.028229	chr12	91853010	rs4240748	G	C	0	chr12	91865096	12086
rs12898315:61854003:G:A	chr15.61568683	-12.272	1.80644e-23	6.64357e-20	-0.0286323	chr15	61561804	rs12898315	A	G	0	chr15	61568683	6879
rs7432375	chr3.136618186	-12.2667	1.86241e-23	6.81913e-20	-0.0522078	chr3	136569563	rs7432375	A	G	0	chr3	136618186	48623
rs4936215:133852684:A:G	chr11.133972742	-12.2594	1.94131e-23	7.07671e-20	-0.043975	chr11	133982789	rs4936215	G	A	0	chr11	133972742	-10047
rs7216638:2156453:T:A	chr17.2254420	-12.245	2.10881e-23	7.65355e-20	-0.0339248	chr17	2253159	rs7216638	T	A	0	chr17	2254420	1261
rs7216638:2156453:T:A	chr17.2254523	-12.2401	2.169e-23	7.83763e-20	-0.0306623	chr17	2253159	rs7216638	T	A	0	chr17	2254523	1364
12:92246786:C:G	chr12.91863701	-12.2111	2.56063e-23	9.21256e-20	-0.0396548	chr12	91853010	rs4240748	G	C	0	chr12	91863701	10691
rs10156310:38209129:A:T	chr8.38198244	-12.2006	2.71945e-23	9.74161e-20	-0.0239442	chr8	38351611	rs10156310	T	A	0	chr8	38198244	-153367
rs4936215:133852684:A:G	chr11.133972753	-12.1926	2.84596e-23	1.01508e-19	-0.0437002	chr11	133982789	rs4936215	G	A	0	chr11	133972753	-10036
rs489939:161470592:G:A	chr3.161766693	-12.1773	3.10734e-23	1.10355e-19	-0.0331553	chr3	161752804	rs489939	A	G	0	chr3	161766693	13889
rs10156310:38209129:A:T	chr8.38198240	-12.15	3.6317e-23	1.28427e-19	-0.023824	chr8	38351611	rs10156310	T	A	0	chr8	38198240	-153371
rs7216638:2156453:T:A	chr17.2296194	-12.1472	3.6911e-23	1.29972e-19	-0.0295901	chr17	2253159	rs7216638	T	A	0	chr17	2296194	43035
12:123665113:G:C	chr12.123197760	-12.0746	5.59622e-23	1.9622e-19	-0.0324952	chr12	123180566	rs2851447	C	G	0	chr12	123197760	17194
rs12908161:85207825:A:G	chr15.84622246	-12.0483	6.50294e-23	2.2705e-19	-0.038556	chr15	84664594	rs12908161	G	A	0	chr15	84622246	-42348
rs12908161:85207825:A:G	chr15.84622219	-12.0138	7.92498e-23	2.75539e-19	-0.0377756	chr15	84664594	rs12908161	G	A	0	chr15	84622219	-42375
rs7216638:2156453:T:A	chr17.2296689	-11.9839	9.40961e-23	3.25788e-19	-0.023888	chr17	2253159	rs7216638	T	A	0	chr17	2296689	43530
12:123665113:G:C	chr12.123197768	-11.9829	9.46321e-23	3.26278e-19	-0.0324143	chr12	123180566	rs2851447	C	G	0	chr12	123197768	17202
12:123665113:G:C	chr12.123168641	-11.9721	1.00663e-22	3.45631e-19	-0.0257259	chr12	123180566	rs2851447	C	G	0	chr12	123168641	-11925
12:123665113:G:C	chr12.123220521	-11.9672	1.03557e-22	3.53684e-19	-0.0328547	chr12	123180566	rs2851447	C	G	0	chr12	123220521	39955
rs7216638:2156453:T:A	chr17.2254586	-11.9667	1.03863e-22	3.53684e-19	-0.0286282	chr17	2253159	rs7216638	T	A	0	chr17	2254586	1427
rs6678676:200266503:T:C	chr1.200297976	11.9631	1.05971e-22	3.59383e-19	0.033223	chr1	200297375	rs6678676	T	C	0	chr1	200297976	601
rs10156310:38209129:A:T	chr8.38198990	-11.9504	1.13986e-22	3.84988e-19	-0.0368454	chr8	38351611	rs10156310	T	A	0	chr8	38198990	-152621
12:123665113:G:C	chr12.123168637	-11.9473	1.1602e-22	3.90263e-19	-0.0256197	chr12	123180566	rs2851447	C	G	0	chr12	123168637	-11929
rs12712510:22749726:T:C	chr2.22473796	-11.9452	1.17481e-22	3.93579e-19	-0.0356045	chr2	22526854	rs12712510	C	T	0	chr2	22473796	-53058
rs12712510:22749726:T:C	chr2.22472107	-11.9401	1.20944e-22	4.02869e-19	-0.0277674	chr2	22526854	rs12712510	C	T	0	chr2	22472107	-54747
rs7216638:2156453:T:A	chr17.2296163	-11.9397	1.21228e-22	4.02869e-19	-0.029781	chr17	2253159	rs7216638	T	A	0	chr17	2296163	43004
rs7432375	chr3.136618882	-11.9189	1.3657e-22	4.52038e-19	-0.0302116	chr3	136569563	rs7432375	A	G	0	chr3	136618882	49319
12:123665113:G:C	chr12.123168631	-11.9095	1.44128e-22	4.75156e-19	-0.0254574	chr12	123180566	rs2851447	C	G	0	chr12	123168631	-11935
rs12898315:61854003:G:A	chr15.61569736	-11.8863	1.64678e-22	5.40748e-19	-0.0282806	chr15	61561804	rs12898315	A	G	0	chr15	61569736	7932
12:92246786:C:G	chr12.91863561	-11.881	1.69681e-22	5.54974e-19	-0.0406743	chr12	91853010	rs4240748	G	C	0	chr12	91863561	10551
12:123665113:G:C	chr12.123168625	-11.8708	1.79958e-22	5.86273e-19	-0.0252914	chr12	123180566	rs2851447	C	G	0	chr12	123168625	-11941
rs10650434:2025096:A:ACT	chr7.1987648	-11.8448	2.0889e-22	6.77857e-19	-0.0195192	chr7	1985461	rs10650434	A	ACT	0	chr7	1987648	2187
rs10650434:2025096:A:ACT	chr7.1987656	-11.8416	2.1271e-22	6.87558e-19	-0.0195921	chr7	1985461	rs10650434	A	ACT	0	chr7	1987656	2195
rs10650434:2025096:A:ACT	chr7.1987659	-11.8393	2.15547e-22	6.94017e-19	-0.019616	chr7	1985461	rs10650434	A	ACT	0	chr7	1987659	2198
rs10650434:2025096:A:ACT	chr7.1987665	-11.833	2.23586e-22	7.17112e-19	-0.0196581	chr7	1985461	rs10650434	A	ACT	0	chr7	1987665	2204
rs12908161:85207825:A:G	chr15.84622396	-11.8309	2.262e-22	7.22416e-19	-0.0408846	chr15	84664594	rs12908161	G	A	0	chr15	84622396	-42198
rs10650434:2025096:A:ACT	chr7.1987627	-11.8303	2.26986e-22	7.22416e-19	-0.0192627	chr7	1985461	rs10650434	A	ACT	0	chr7	1987627	2166
rs10650434:2025096:A:ACT	chr7.1987669	-11.8274	2.30782e-22	7.31681e-19	-0.0196819	chr7	1985461	rs10650434	A	ACT	0	chr7	1987669	2208
rs12712510:22749726:T:C	chr2.22473844	-11.8084	2.57354e-22	8.09723e-19	-0.0354338	chr2	22526854	rs12712510	C	T	0	chr2	22473844	-53010
rs10650434:2025096:A:ACT	chr7.1987616	-11.8076	2.58527e-22	8.09723e-19	-0.0190903	chr7	1985461	rs10650434	A	ACT	0	chr7	1987616	2155
rs10650434:2025096:A:ACT	chr7.1987680	-11.8073	2.59062e-22	8.09723e-19	-0.0197304	chr7	1985461	rs10650434	A	ACT	0	chr7	1987680	2219
rs4936215:133852684:A:G	chr11.133972811	-11.8071	2.59311e-22	8.09723e-19	-0.0422278	chr11	133982789	rs4936215	G	A	0	chr11	133972811	-9978
rs12908161:85207825:A:G	chr15.84622403	-11.8062	2.60718e-22	8.11056e-19	-0.0408988	chr15	84664594	rs12908161	G	A	0	chr15	84622403	-42191
rs10650434:2025096:A:ACT	chr7.1987684	-11.7982	2.72875e-22	8.44248e-19	-0.0197419	chr7	1985461	rs10650434	A	ACT	0	chr7	1987684	2223
rs6678676:200266503:T:C	chr1.200294241	11.7979	2.73463e-22	8.44248e-19	0.0367074	chr1	200297375	rs6678676	T	C	0	chr1	200294241	-3134
12:92246786:C:G	chr12.91863527	-11.7972	2.74449e-22	8.44248e-19	-0.040905	chr12	91853010	rs4240748	G	C	0	chr12	91863527	10517
rs7216638:2156453:T:A	chr17.2254614	-11.795	2.77933e-22	8.518e-19	-0.0277483	chr17	2253159	rs7216638	T	A	0	chr17	2254614	1455
12:123665113:G:C	chr12.123169122	-11.789	2.87747e-22	8.78623e-19	-0.0264281	chr12	123180566	rs2851447	C	G	0	chr12	123169122	-11444
rs10650434:2025096:A:ACT	chr7.1987688	-11.7883	2.88891e-22	8.78874e-19	-0.01975	chr7	1985461	rs10650434	A	ACT	0	chr7	1987688	2227
rs10650434:2025096:A:ACT	chr7.1987604	-11.7695	3.21736e-22	9.75211e-19	-0.0188721	chr7	1985461	rs10650434	A	ACT	0	chr7	1987604	2143
rs783540	chr15.82606205	-11.7679	3.24754e-22	9.80765e-19	-0.0404098	chr15	82585958	rs783540	G	A	0	chr15	82606205	20247
rs10156310:38209129:A:T	chr8.38198211	-11.7659	3.28425e-22	9.88246e-19	-0.0229454	chr8	38351611	rs10156310	T	A	0	chr8	38198211	-153400
rs10650434:2025096:A:ACT	chr7.1987697	-11.7628	3.34412e-22	1.00261e-18	-0.0197565	chr7	1985461	rs10650434	A	ACT	0	chr7	1987697	2236
rs783540	chr15.82606233	-11.7455	3.69369e-22	1.10342e-18	-0.041236	chr15	82585958	rs783540	G	A	0	chr15	82606233	20275
rs783540	chr15.82606095	-11.7401	3.80978e-22	1.13401e-18	-0.0370803	chr15	82585958	rs783540	G	A	0	chr15	82606095	20137
rs10650434:2025096:A:ACT	chr7.1987705	-11.7366	3.88588e-22	1.15178e-18	-0.0197485	chr7	1985461	rs10650434	A	ACT	0	chr7	1987705	2244
rs783540	chr15.82606242	-11.7361	3.89732e-22	1.15178e-18	-0.0414992	chr15	82585958	rs783540	G	A	0	chr15	82606242	20284
rs7216638:2156453:T:A	chr17.2254624	-11.7277	4.08924e-22	1.2042e-18	-0.0274392	chr17	2253159	rs7216638	T	A	0	chr17	2254624	1465
rs12712510:22749726:T:C	chr2.22472041	-11.7216	4.23628e-22	1.24307e-18	-0.0271574	chr2	22526854	rs12712510	C	T	0	chr2	22472041	-54813
rs12898315:61854003:G:A	chr15.61569823	-11.7001	4.79095e-22	1.40087e-18	-0.0281534	chr15	61561804	rs12898315	A	G	0	chr15	61569823	8019
rs12898315:61854003:G:A	chr15.61556504	-11.696	4.90517e-22	1.42921e-18	-0.030004	chr15	61561804	rs12898315	A	G	0	chr15	61556504	-5300
12:123665113:G:C	chr12.123219539	-11.6949	4.93652e-22	1.4333e-18	-0.0538357	chr12	123180566	rs2851447	C	G	0	chr12	123219539	38973
rs7216638:2156453:T:A	chr17.2254630	-11.6859	5.19886e-22	1.50419e-18	-0.0272551	chr17	2253159	rs7216638	T	A	0	chr17	2254630	1471
rs10650434:2025096:A:ACT	chr7.1987719	-11.6834	5.27291e-22	1.5203e-18	-0.0197038	chr7	1985461	rs10650434	A	ACT	0	chr7	1987719	2258
rs783540	chr15.82606288	-11.6738	5.57284e-22	1.6012e-18	-0.0428246	chr15	82585958	rs783540	G	A	0	chr15	82606288	20330
rs10083370:104314182:G:A	chr14.103842901	11.661	5.99708e-22	1.71713e-18	0.0237763	chr14	103847845	rs10083370	A	G	1	chr14	103842901	-4944
rs10650434:2025096:A:ACT	chr7.1987725	-11.6582	6.09603e-22	1.73944e-18	-0.0196727	chr7	1985461	rs10650434	A	ACT	0	chr7	1987725	2264
rs7216638:2156453:T:A	chr17.2296721	-11.645	6.57327e-22	1.86917e-18	-0.0234149	chr17	2253159	rs7216638	T	A	0	chr17	2296721	43562
rs10083370:104314182:G:A	chr14.103800526	11.6371	6.88152e-22	1.94987e-18	0.0468605	chr14	103847845	rs10083370	A	G	1	chr14	103800526	-47319
rs10083370:104314182:G:A	chr14.103800579	11.6364	6.90793e-22	1.94987e-18	0.046704	chr14	103847845	rs10083370	A	G	1	chr14	103800579	-47266
rs10083370:104314182:G:A	chr14.103800524	11.6359	6.92776e-22	1.94987e-18	0.0468599	chr14	103847845	rs10083370	A	G	1	chr14	103800524	-47321
rs10083370:104314182:G:A	chr14.103800514	11.6289	7.20964e-22	2.02233e-18	0.0468499	chr14	103847845	rs10083370	A	G	1	chr14	103800514	-47331
rs10083370:104314182:G:A	chr14.103842908	11.6283	7.23745e-22	2.02327e-18	0.0236587	chr14	103847845	rs10083370	A	G	1	chr14	103842908	-4937
rs10650434:2025096:A:ACT	chr7.1987732	-11.6269	7.29374e-22	2.03215e-18	-0.0196275	chr7	1985461	rs10650434	A	ACT	0	chr7	1987732	2271
rs12898315:61854003:G:A	chr15.61569859	-11.6221	7.4961e-22	2.08152e-18	-0.0280975	chr15	61561804	rs12898315	A	G	0	chr15	61569859	8055
rs489939:161470592:G:A	chr3.161764706	-11.6163	7.75013e-22	2.14486e-18	-0.0420691	chr3	161752804	rs489939	A	G	0	chr3	161764706	11902
rs12712510:22749726:T:C	chr2.22473912	-11.6069	8.18121e-22	2.25661e-18	-0.035142	chr2	22526854	rs12712510	C	T	0	chr2	22473912	-52942
rs783540	chr15.82606328	-11.6025	8.38931e-22	2.30633e-18	-0.0439462	chr15	82585958	rs783540	G	A	0	chr15	82606328	20370
rs10083370:104314182:G:A	chr14.103756341	11.6006	8.48266e-22	2.31767e-18	0.0451134	chr14	103847845	rs10083370	A	G	1	chr14	103756341	-91504
rs10083370:104314182:G:A	chr14.103756381	11.6005	8.48659e-22	2.31767e-18	0.0455968	chr14	103847845	rs10083370	A	G	1	chr14	103756381	-91464
rs10083370:104314182:G:A	chr14.103756385	11.5998	8.52367e-22	2.32014e-18	0.0456412	chr14	103847845	rs10083370	A	G	1	chr14	103756385	-91460
rs10083370:104314182:G:A	chr14.103756309	11.5905	8.98857e-22	2.43866e-18	0.0446791	chr14	103847845	rs10083370	A	G	1	chr14	103756309	-91536
12:123665113:G:C	chr12.123168584	-11.5768	9.72613e-22	2.63015e-18	-0.0240603	chr12	123180566	rs2851447	C	G	0	chr12	123168584	-11982
rs11165867	chr1.97413701	-11.5447	1.16905e-21	3.15106e-18	-0.064331	chr1	97412512	rs11165867	T	C	0	chr1	97413701	1189
rs11165867	chr1.97413677	-11.5402	1.20015e-21	3.22437e-18	-0.064678	chr1	97412512	rs11165867	T	C	0	chr1	97413677	1165
rs11165867	chr1.97413789	-11.5395	1.20515e-21	3.22734e-18	-0.0628877	chr1	97412512	rs11165867	T	C	0	chr1	97413789	1277
rs10083370:104314182:G:A	chr14.103851110	-11.5359	1.22968e-21	3.27982e-18	-0.0213939	chr14	103847845	rs10083370	A	G	1	chr14	103851110	3265
rs12908161:85207825:A:G	chr15.84622468	-11.5355	1.23268e-21	3.27982e-18	-0.040569	chr15	84664594	rs12908161	G	A	0	chr15	84622468	-42126
rs4936215:133852684:A:G	chr11.133971016	-11.532	1.25808e-21	3.32708e-18	-0.0604649	chr11	133982789	rs4936215	G	A	0	chr11	133971016	-11773
12:92246786:C:G	chr12.91863421	-11.5319	1.25848e-21	3.32708e-18	-0.041574	chr12	91853010	rs4240748	G	C	0	chr12	91863421	10411
rs10650434:2025096:A:ACT	chr7.1987565	-11.531	1.26522e-21	3.33424e-18	-0.0179475	chr7	1985461	rs10650434	A	ACT	0	chr7	1987565	2104
rs10083370:104314182:G:A	chr14.103756234	11.5294	1.27678e-21	3.35265e-18	0.0435205	chr14	103847845	rs10083370	A	G	1	chr14	103756234	-91611
rs12898315:61854003:G:A	chr15.61556480	-11.5289	1.28031e-21	3.35265e-18	-0.0296632	chr15	61561804	rs12898315	A	G	0	chr15	61556480	-5324
rs10083370:104314182:G:A	chr14.103756499	11.5239	1.31804e-21	3.44057e-18	0.0465625	chr14	103847845	rs10083370	A	G	1	chr14	103756499	-91346
rs783540	chr15.82605994	-11.5213	1.33789e-21	3.4814e-18	-0.0339618	chr15	82585958	rs783540	G	A	0	chr15	82605994	20036
rs10083370:104314182:G:A	chr14.103842931	11.5156	1.38221e-21	3.58545e-18	0.0232654	chr14	103847845	rs10083370	A	G	1	chr14	103842931	-4914
rs783540	chr15.82605992	-11.5149	1.38767e-21	3.58837e-18	-0.0338999	chr15	82585958	rs783540	G	A	0	chr15	82605992	20034
rs11165867	chr1.97413604	-11.5116	1.41422e-21	3.64563e-18	-0.0656104	chr1	97412512	rs11165867	T	C	0	chr1	97413604	1092
rs6678676:200266503:T:C	chr1.200294198	11.5107	1.42174e-21	3.65364e-18	0.0360766	chr1	200297375	rs6678676	T	C	0	chr1	200294198	-3177
rs10083370:104314182:G:A	chr14.103800427	11.5088	1.43741e-21	3.677e-18	0.0463653	chr14	103847845	rs10083370	A	G	1	chr14	103800427	-47418
rs4936215:133852684:A:G	chr11.133972852	-11.5085	1.43972e-21	3.677e-18	-0.0411598	chr11	133982789	rs4936215	G	A	0	chr11	133972852	-9937
rs12898315:61854003:G:A	chr15.61568373	-11.5074	1.44891e-21	3.6891e-18	-0.0281566	chr15	61561804	rs12898315	A	G	0	chr15	61568373	6569
rs10083370:104314182:G:A	chr14.103842933	11.5054	1.46528e-21	3.71932e-18	0.0232307	chr14	103847845	rs10083370	A	G	1	chr14	103842933	-4912
rs7216638:2156453:T:A	chr17.2254275	-11.4999	1.51202e-21	3.82622e-18	-0.0375762	chr17	2253159	rs7216638	T	A	0	chr17	2254275	1116
rs4936215:133852684:A:G	chr11.133959270	-11.499	1.52049e-21	3.83593e-18	-0.0503046	chr11	133982789	rs4936215	G	A	0	chr11	133959270	-23519
rs783540	chr15.82605986	-11.4953	1.5528e-21	3.90553e-18	-0.0337141	chr15	82585958	rs783540	G	A	0	chr15	82605986	20028
rs4936215:133852684:A:G	chr11.133959080	-11.4942	1.56262e-21	3.91834e-18	-0.058252	chr11	133982789	rs4936215	G	A	0	chr11	133959080	-23709
rs6678676:200266503:T:C	chr1.200294192	11.4701	1.79434e-21	4.48578e-18	0.0359886	chr1	200297375	rs6678676	T	C	0	chr1	200294192	-3183
rs11165867	chr1.97413532	-11.4631	1.86835e-21	4.65674e-18	-0.0663486	chr1	97412512	rs11165867	T	C	0	chr1	97413532	1020
rs10083370:104314182:G:A	chr14.103756186	11.4614	1.88661e-21	4.68813e-18	0.0426939	chr14	103847845	rs10083370	A	G	1	chr14	103756186	-91659
12:123665113:G:C	chr12.123219509	-11.4609	1.89256e-21	4.68882e-18	-0.0528925	chr12	123180566	rs2851447	C	G	0	chr12	123219509	38943
rs10083370:104314182:G:A	chr14.103756183	11.4564	1.94174e-21	4.7963e-18	0.0426404	chr14	103847845	rs10083370	A	G	1	chr14	103756183	-91662
rs10083370:104314182:G:A	chr14.103756555	11.4493	2.02293e-21	4.96917e-18	0.0467376	chr14	103847845	rs10083370	A	G	1	chr14	103756555	-91290
rs4936215:133852684:A:G	chr11.133959311	-11.4492	2.02373e-21	4.96917e-18	-0.0487312	chr11	133982789	rs4936215	G	A	0	chr11	133959311	-23478
rs10083370:104314182:G:A	chr14.103800390	11.4232	2.35002e-21	5.75329e-18	0.045983	chr14	103847845	rs10083370	A	G	1	chr14	103800390	-47455
12:92246786:C:G	chr12.91863377	-11.4215	2.37258e-21	5.79139e-18	-0.0418273	chr12	91853010	rs4240748	G	C	0	chr12	91863377	10367
rs10083370:104314182:G:A	chr14.103851114	-11.4103	2.5309e-21	6.15967e-18	-0.0211279	chr14	103847845	rs10083370	A	G	1	chr14	103851114	3269
rs10083370:104314182:G:A	chr14.103756157	11.4091	2.54704e-21	6.18076e-18	0.0421689	chr14	103847845	rs10083370	A	G	1	chr14	103756157	-91688
rs10083370:104314182:G:A	chr14.103756155	11.4052	2.60496e-21	6.30283e-18	0.0421321	chr14	103847845	rs10083370	A	G	1	chr14	103756155	-91690
rs10156310:38209129:A:T	chr8.38199053	-11.4011	2.66717e-21	6.4262e-18	-0.0365095	chr8	38351611	rs10156310	T	A	0	chr8	38199053	-152558
12:123665113:G:C	chr12.123168563	-11.4	2.68364e-21	6.4262e-18	-0.02337	chr12	123180566	rs2851447	C	G	0	chr12	123168563	-12003
12:123665113:G:C	chr12.123219501	-11.3999	2.68635e-21	6.4262e-18	-0.052629	chr12	123180566	rs2851447	C	G	0	chr12	123219501	38935
rs783540	chr15.82606418	-11.3998	2.68701e-21	6.4262e-18	-0.0463418	chr15	82585958	rs783540	G	A	0	chr15	82606418	20460
rs11165867	chr1.97413457	-11.3927	2.79913e-21	6.67506e-18	-0.0669269	chr1	97412512	rs11165867	T	C	0	chr1	97413457	945
rs12898315:61854003:G:A	chr15.61569966	-11.3906	2.83273e-21	6.73577e-18	-0.0279201	chr15	61561804	rs12898315	A	G	0	chr15	61569966	8162
rs10650434:2025096:A:ACT	chr7.1987778	-11.3751	3.09751e-21	7.34426e-18	-0.0191064	chr7	1985461	rs10650434	A	ACT	0	chr7	1987778	2317
rs7216638:2156453:T:A	chr17.2254671	-11.3741	3.11445e-21	7.36333e-18	-0.0260266	chr17	2253159	rs7216638	T	A	0	chr17	2254671	1512
12:123665113:G:C	chr12.123197015	-11.3725	3.14299e-21	7.40964e-18	-0.0320071	chr12	123180566	rs2851447	C	G	0	chr12	123197015	16449
rs783540	chr15.82605952	-11.3703	3.1839e-21	7.48477e-18	-0.0326615	chr15	82585958	rs783540	G	A	0	chr15	82605952	19994
12:123665113:G:C	chr12.123197821	-11.3674	3.23691e-21	7.58781e-18	-0.0318652	chr12	123180566	rs2851447	C	G	0	chr12	123197821	17255
rs10083370:104314182:G:A	chr14.103756608	11.3563	3.45075e-21	8.06624e-18	0.046731	chr14	103847845	rs10083370	A	G	1	chr14	103756608	-91237
rs10083370:104314182:G:A	chr14.103842027	11.3362	3.87219e-21	9.02589e-18	0.0262166	chr14	103847845	rs10083370	A	G	1	chr14	103842027	-5818
rs2905432:19484295:G:A	chr19.19495855	11.3345	3.91155e-21	9.092e-18	0.0279912	chr19	19373486	rs2905432	A	G	0	chr19	19495855	122369
rs2905432:19484295:G:A	chr19.19495842	11.3313	3.98204e-21	9.22993e-18	0.0284778	chr19	19373486	rs2905432	A	G	0	chr19	19495842	122356
rs2905432:19484295:G:A	chr19.19495870	11.3284	4.05104e-21	9.36363e-18	0.0274075	chr19	19373486	rs2905432	A	G	0	chr19	19495870	122384
rs10156310:38209129:A:T	chr8.38198180	-11.3229	4.18044e-21	9.63582e-18	-0.0219953	chr8	38351611	rs10156310	T	A	0	chr8	38198180	-153431
rs11165867	chr1.97413390	-11.3138	4.40535e-21	1.01248e-17	-0.0672807	chr1	97412512	rs11165867	T	C	0	chr1	97413390	878
rs2905432:19484295:G:A	chr19.19495824	11.3133	4.41704e-21	1.01248e-17	0.0291194	chr19	19373486	rs2905432	A	G	0	chr19	19495824	122338
12:92246786:C:G	chr12.91863333	-11.3118	4.45497e-21	1.01835e-17	-0.0420649	chr12	91853010	rs4240748	G	C	0	chr12	91863333	10323
rs10083370:104314182:G:A	chr14.103756631	11.3083	4.54537e-21	1.03615e-17	0.0466834	chr14	103847845	rs10083370	A	G	1	chr14	103756631	-91214
rs2905432:19484295:G:A	chr19.19495818	11.3037	4.6679e-21	1.06116e-17	0.0293249	chr19	19373486	rs2905432	A	G	0	chr19	19495818	122332
12:92246786:C:G	chr12.91865376	-11.3017	4.72212e-21	1.07055e-17	-0.0246669	chr12	91853010	rs4240748	G	C	0	chr12	91865376	12366
rs783540	chr15.82606464	-11.281	5.31669e-21	1.20205e-17	-0.0474845	chr15	82585958	rs783540	G	A	0	chr15	82606464	20506
rs783540	chr15.82605930	-11.2765	5.45548e-21	1.23006e-17	-0.0319811	chr15	82585958	rs783540	G	A	0	chr15	82605930	19972
rs4936215:133852684:A:G	chr11.133958862	-11.2753	5.49563e-21	1.23575e-17	-0.0693445	chr11	133982789	rs4936215	G	A	0	chr11	133958862	-23927
12:123665113:G:C	chr12.123169166	-11.2696	5.6785e-21	1.27257e-17	-0.0254197	chr12	123180566	rs2851447	C	G	0	chr12	123169166	-11400
rs2905432:19484295:G:A	chr19.19495802	11.2692	5.69014e-21	1.27257e-17	0.0298513	chr19	19373486	rs2905432	A	G	0	chr19	19495802	122316
rs12712510:22749726:T:C	chr2.22440974	-11.2507	6.32942e-21	1.41173e-17	-0.0371174	chr2	22526854	rs12712510	C	T	0	chr2	22440974	-85880
rs10083370:104314182:G:A	chr14.103756657	11.2484	6.41386e-21	1.42672e-17	0.0465965	chr14	103847845	rs10083370	A	G	1	chr14	103756657	-91188
rs10650434:2025096:A:ACT	chr7.1987797	-11.2473	6.45436e-21	1.43188e-17	-0.0187867	chr7	1985461	rs10650434	A	ACT	0	chr7	1987797	2336
rs12712510:22749726:T:C	chr2.22440948	-11.2451	6.53368e-21	1.4456e-17	-0.037035	chr2	22526854	rs12712510	C	T	0	chr2	22440948	-85906
rs783540	chr15.82605923	-11.2446	6.5546e-21	1.44636e-17	-0.0317649	chr15	82585958	rs783540	G	A	0	chr15	82605923	19965
rs12898315:61854003:G:A	chr15.61570035	-11.2439	6.58035e-21	1.44818e-17	-0.027797	chr15	61561804	rs12898315	A	G	0	chr15	61570035	8231
rs12712510:22749726:T:C	chr2.22440919	-11.2381	6.80421e-21	1.48904e-17	-0.0369335	chr2	22526854	rs12712510	C	T	0	chr2	22440919	-85935
rs2905432:19484295:G:A	chr19.19495791	11.2381	6.80451e-21	1.48904e-17	0.0301948	chr19	19373486	rs2905432	A	G	0	chr19	19495791	122305
rs12712510:22749726:T:C	chr2.22441333	-11.2377	6.82001e-21	1.48904e-17	-0.0374611	chr2	22526854	rs12712510	C	T	0	chr2	22441333	-85521
rs10083370:104314182:G:A	chr14.103800327	11.2256	7.30992e-21	1.59181e-17	0.0450933	chr14	103847845	rs10083370	A	G	1	chr14	103800327	-47518
12:123665113:G:C	chr12.123219477	-11.221	7.50739e-21	1.63052e-17	-0.0518096	chr12	123180566	rs2851447	C	G	0	chr12	123219477	38911
rs2905432:19484295:G:A	chr19.19495932	11.2119	7.90719e-21	1.71101e-17	0.024786	chr19	19373486	rs2905432	A	G	0	chr19	19495932	122446
12:123665113:G:C	chr12.123168543	-11.2116	7.91937e-21	1.71101e-17	-0.0226961	chr12	123180566	rs2851447	C	G	0	chr12	123168543	-12023
rs7632921:71543758:G:T	chr3.71534320	-11.1794	9.53113e-21	2.05388e-17	-0.0213767	chr3	71494607	rs7632921	T	G	0	chr3	71534320	39713
rs2905432:19484295:G:A	chr19.19495774	11.1782	9.59573e-21	2.06243e-17	0.0306953	chr19	19373486	rs2905432	A	G	0	chr19	19495774	122288
rs783540	chr15.82606505	-11.1701	1.00522e-20	2.15494e-17	-0.0484485	chr15	82585958	rs783540	G	A	0	chr15	82606505	20547
rs10650434:2025096:A:ACT	chr7.1987808	-11.1667	1.02534e-20	2.1924e-17	-0.0185763	chr7	1985461	rs10650434	A	ACT	0	chr7	1987808	2347
12:123665113:G:C	chr12.123219469	-11.1627	1.0489e-20	2.23072e-17	-0.0515272	chr12	123180566	rs2851447	C	G	0	chr12	123219469	38903
rs783540	chr15.82605906	-11.1627	1.04894e-20	2.23072e-17	-0.0312404	chr15	82585958	rs783540	G	A	0	chr15	82605906	19948
rs7632921:71543758:G:T	chr3.71534277	-11.1623	1.05135e-20	2.23072e-17	-0.0217542	chr3	71494607	rs7632921	T	G	0	chr3	71534277	39670
rs2905432:19484295:G:A	chr19.19495766	11.1453	1.15954e-20	2.45398e-17	0.0309179	chr19	19373486	rs2905432	A	G	0	chr19	19495766	122280
rs12712510:22749726:T:C	chr2.22440692	-11.1394	1.19911e-20	2.53125e-17	-0.0357638	chr2	22526854	rs12712510	C	T	0	chr2	22440692	-86162
rs7632921:71543758:G:T	chr3.71534235	-11.1285	1.27661e-20	2.68799e-17	-0.0220906	chr3	71494607	rs7632921	T	G	0	chr3	71534235	39628
rs11783093:27425349:C:T	chr8.27567600	-11.1275	1.28411e-20	2.69691e-17	-0.0463519	chr8	27567832	rs11783093	T	C	1	chr8	27567600	-232
rs7632921:71543758:G:T	chr3.71534231	-11.1244	1.30698e-20	2.738e-17	-0.0221208	chr3	71494607	rs7632921	T	G	0	chr3	71534231	39624
rs7632921:71543758:G:T	chr3.71534451	-11.1192	1.34705e-20	2.81482e-17	-0.0200585	chr3	71494607	rs7632921	T	G	0	chr3	71534451	39844
12:123665113:G:C	chr12.123169178	-11.116	1.37159e-20	2.85887e-17	-0.0251195	chr12	123180566	rs2851447	C	G	0	chr12	123169178	-11388
rs10156310:38209129:A:T	chr8.38198166	-11.1127	1.39816e-20	2.90694e-17	-0.021563	chr8	38351611	rs10156310	T	A	0	chr8	38198166	-153445
rs7216638:2156453:T:A	chr17.2296764	-11.1116	1.40688e-20	2.91772e-17	-0.0227594	chr17	2253159	rs7216638	T	A	0	chr17	2296764	43605
rs7216638:2156453:T:A	chr17.2254217	-11.1095	1.42418e-20	2.93941e-17	-0.0384166	chr17	2253159	rs7216638	T	A	0	chr17	2254217	1058
rs12712510:22749726:T:C	chr2.22440648	-11.1094	1.42444e-20	2.93941e-17	-0.0354563	chr2	22526854	rs12712510	C	T	0	chr2	22440648	-86206
rs4936215:133852684:A:G	chr11.133959432	-11.1066	1.44771e-20	2.98e-17	-0.0441356	chr11	133982789	rs4936215	G	A	0	chr11	133959432	-23357
rs7632921:71543758:G:T	chr3.71534465	-11.1024	1.48315e-20	3.04537e-17	-0.0199055	chr3	71494607	rs7632921	T	G	0	chr3	71534465	39858
12:123665113:G:C	chr12.123168532	-11.0976	1.52475e-20	3.12305e-17	-0.0223229	chr12	123180566	rs2851447	C	G	0	chr12	123168532	-12034
rs10650434:2025096:A:ACT	chr7.1987527	-11.087	1.62069e-20	3.31135e-17	-0.0167655	chr7	1985461	rs10650434	A	ACT	0	chr7	1987527	2066
rs11783093:27425349:C:T	chr8.27567487	-11.0843	1.64574e-20	3.35427e-17	-0.0456417	chr8	27567832	rs11783093	T	C	1	chr8	27567487	-345
rs12712510:22749726:T:C	chr2.22441613	-11.0821	1.66633e-20	3.38787e-17	-0.0368175	chr2	22526854	rs12712510	C	T	0	chr2	22441613	-85241
rs11165867	chr1.97413237	-11.0806	1.68132e-20	3.40998e-17	-0.0675259	chr1	97412512	rs11165867	T	C	0	chr1	97413237	725
rs783540	chr15.82606540	-11.0733	1.75287e-20	3.54641e-17	-0.0492267	chr15	82585958	rs783540	G	A	0	chr15	82606540	20582
rs12712510:22749726:T:C	chr2.22440596	-11.069	1.79659e-20	3.62599e-17	-0.0350593	chr2	22526854	rs12712510	C	T	0	chr2	22440596	-86258
rs11783093:27425349:C:T	chr8.27567470	-11.0643	1.8458e-20	3.71624e-17	-0.0454759	chr8	27567832	rs11783093	T	C	1	chr8	27567470	-362
12:123665113:G:C	chr12.123169182	-11.0638	1.85098e-20	3.71764e-17	-0.0250171	chr12	123180566	rs2851447	C	G	0	chr12	123169182	-11384
rs12712510:22749726:T:C	chr2.22441636	-11.0624	1.86615e-20	3.73499e-17	-0.0367341	chr2	22526854	rs12712510	C	T	0	chr2	22441636	-85218
rs783540	chr15.82606544	-11.0622	1.86865e-20	3.73499e-17	-0.0493128	chr15	82585958	rs783540	G	A	0	chr15	82606544	20586
rs783540	chr15.82606546	-11.0566	1.92942e-20	3.84716e-17	-0.0493557	chr15	82585958	rs783540	G	A	0	chr15	82606546	20588
rs12712510:22749726:T:C	chr2.22440575	-11.0512	1.98984e-20	3.95809e-17	-0.0348889	chr2	22526854	rs12712510	C	T	0	chr2	22440575	-86279
rs2905432:19484295:G:A	chr19.19495745	11.0448	2.06463e-20	4.09702e-17	0.0314622	chr19	19373486	rs2905432	A	G	0	chr19	19495745	122259
rs10156310:38209129:A:T	chr8.38192326	-11.0433	2.08292e-20	4.11571e-17	-0.0342363	chr8	38351611	rs10156310	T	A	0	chr8	38192326	-159285
12:123665113:G:C	chr12.123197849	-11.0432	2.084e-20	4.11571e-17	-0.0315683	chr12	123180566	rs2851447	C	G	0	chr12	123197849	17283
rs4936215:133852684:A:G	chr11.133958757	-11.0397	2.12664e-20	4.18992e-17	-0.0727914	chr11	133982789	rs4936215	G	A	0	chr11	133958757	-24032
rs11783093:27425349:C:T	chr8.27567705	-11.0301	2.24654e-20	4.41564e-17	-0.0463645	chr8	27567832	rs11783093	T	C	1	chr8	27567705	-127
rs783540	chr15.82606556	-11.0287	2.2646e-20	4.42977e-17	-0.0495677	chr15	82585958	rs783540	G	A	0	chr15	82606556	20598
rs11783093:27425349:C:T	chr8.27567445	-11.0285	2.26691e-20	4.42977e-17	-0.0452052	chr8	27567832	rs11783093	T	C	1	chr8	27567445	-387
rs7632921:71543758:G:T	chr3.71534161	-11.0283	2.26979e-20	4.42977e-17	-0.0225951	chr3	71494607	rs7632921	T	G	0	chr3	71534161	39554
rs10083370:104314182:G:A	chr14.103800274	11.0147	2.45473e-20	4.77943e-17	0.0441047	chr14	103847845	rs10083370	A	G	1	chr14	103800274	-47571
rs4936215:133852684:A:G	chr11.133972918	-11.0027	2.6293e-20	5.1073e-17	-0.0393877	chr11	133982789	rs4936215	G	A	0	chr11	133972918	-9871
rs12712510:22749726:T:C	chr2.22440516	-10.9967	2.72196e-20	5.27492e-17	-0.0343794	chr2	22526854	rs12712510	C	T	0	chr2	22440516	-86338
rs7632921:71543758:G:T	chr3.71534138	-10.987	2.8771e-20	5.56254e-17	-0.0227271	chr3	71494607	rs7632921	T	G	0	chr3	71534138	39531
rs11783093:27425349:C:T	chr8.27567419	-10.9833	2.94014e-20	5.67116e-17	-0.0448905	chr8	27567832	rs11783093	T	C	1	chr8	27567419	-413
rs10083370:104314182:G:A	chr14.103756751	10.9796	3.00249e-20	5.77797e-17	0.0459884	chr14	103847845	rs10083370	A	G	1	chr14	103756751	-91094
rs2905432:19484295:G:A	chr19.19495991	10.9647	3.2716e-20	6.28122e-17	0.0220579	chr19	19373486	rs2905432	A	G	0	chr19	19495991	122505
rs783540	chr15.82606584	-10.9505	3.54843e-20	6.79694e-17	-0.0501409	chr15	82585958	rs783540	G	A	0	chr15	82606584	20626
rs7216638:2156453:T:A	chr17.2296776	-10.9477	3.606e-20	6.89127e-17	-0.0225719	chr17	2253159	rs7216638	T	A	0	chr17	2296776	43617
rs10156310:38209129:A:T	chr8.38198155	-10.9434	3.69561e-20	7.03778e-17	-0.0212222	chr8	38351611	rs10156310	T	A	0	chr8	38198155	-153456
rs12898315:61854003:G:A	chr15.61578292	-10.9433	3.69968e-20	7.03778e-17	-0.0267717	chr15	61561804	rs12898315	A	G	0	chr15	61578292	16488
rs783540	chr15.82606589	-10.9366	3.84458e-20	7.29665e-17	-0.05024	chr15	82585958	rs783540	G	A	0	chr15	82606589	20631
rs2905432:19484295:G:A	chr19.19495997	10.9324	3.93667e-20	7.45433e-17	0.0217735	chr19	19373486	rs2905432	A	G	0	chr19	19495997	122511
rs783540	chr15.82606593	-10.9254	4.09906e-20	7.74411e-17	-0.0503185	chr15	82585958	rs783540	G	A	0	chr15	82606593	20635
rs11783093:27425349:C:T	chr8.27567762	-10.924	4.13255e-20	7.7896e-17	-0.0460983	chr8	27567832	rs11783093	T	C	1	chr8	27567762	-70
rs10083370:104314182:G:A	chr14.103843034	10.9206	4.21341e-20	7.92396e-17	0.0213845	chr14	103847845	rs10083370	A	G	1	chr14	103843034	-4811
rs12898315:61854003:G:A	chr15.61578415	-10.9163	4.31899e-20	8.1041e-17	-0.0264076	chr15	61561804	rs12898315	A	G	0	chr15	61578415	16611
rs10083370:104314182:G:A	chr14.103744578	10.9144	4.36586e-20	8.17351e-17	0.0343826	chr14	103847845	rs10083370	A	G	1	chr14	103744578	-103267
rs7632921:71543758:G:T	chr3.71534101	-10.9106	4.4618e-20	8.33427e-17	-0.0229127	chr3	71494607	rs7632921	T	G	0	chr3	71534101	39494
rs783540	chr15.82606600	-10.9059	4.58519e-20	8.54547e-17	-0.0504544	chr15	82585958	rs783540	G	A	0	chr15	82606600	20642
rs4936215:133852684:A:G	chr11.133972931	-10.9015	4.70204e-20	8.74354e-17	-0.0390307	chr11	133982789	rs4936215	G	A	0	chr11	133972931	-9858
rs12898315:61854003:G:A	chr15.61578443	-10.8981	4.79444e-20	8.89537e-17	-0.026262	chr15	61561804	rs12898315	A	G	0	chr15	61578443	16639
rs7632921:71543758:G:T	chr3.71534091	-10.8879	5.08479e-20	9.41298e-17	-0.0229571	chr3	71494607	rs7632921	T	G	0	chr3	71534091	39484
rs12908161:85207825:A:G	chr15.84621962	-10.8838	5.20604e-20	9.61591e-17	-0.0267064	chr15	84664594	rs12908161	G	A	0	chr15	84621962	-42632
rs7632921:71543758:G:T	chr3.71534089	-10.8832	5.22267e-20	9.62514e-17	-0.0229656	chr3	71494607	rs7632921	T	G	0	chr3	71534089	39482
rs2905432:19484295:G:A	chr19.19495717	10.8824	5.24705e-20	9.63704e-17	0.0320953	chr19	19373486	rs2905432	A	G	0	chr19	19495717	122231
rs10985817:101071090:T:C	chr9.98306484	-10.8822	5.25242e-20	9.63704e-17	-0.0395448	chr9	98308808	rs10985817	C	T	0	chr9	98306484	-2324
rs12898315:61854003:G:A	chr15.61578479	-10.8682	5.69287e-20	1.04029e-16	-0.026045	chr15	61561804	rs12898315	A	G	0	chr15	61578479	16675
rs10083370:104314182:G:A	chr14.103841946	10.8681	5.69497e-20	1.04029e-16	0.0248942	chr14	103847845	rs10083370	A	G	1	chr14	103841946	-5899
rs783540	chr15.82606614	-10.8669	5.7346e-20	1.04522e-16	-0.05072	chr15	82585958	rs783540	G	A	0	chr15	82606614	20656
rs6678676:200266503:T:C	chr1.200294104	10.8663	5.7556e-20	1.04674e-16	0.0347002	chr1	200297375	rs6678676	T	C	0	chr1	200294104	-3271
12:123665113:G:C	chr12.123219425	-10.856	6.10513e-20	1.10788e-16	-0.0498966	chr12	123180566	rs2851447	C	G	0	chr12	123219425	38859
rs10156310:38209129:A:T	chr8.38192465	-10.8523	6.23715e-20	1.12936e-16	-0.0355824	chr8	38351611	rs10156310	T	A	0	chr8	38192465	-159146
rs10083370:104314182:G:A	chr14.103756789	10.8469	6.43176e-20	1.16205e-16	0.0456091	chr14	103847845	rs10083370	A	G	1	chr14	103756789	-91056
rs10083370:104314182:G:A	chr14.103744480	10.8461	6.46087e-20	1.16477e-16	0.0321205	chr14	103847845	rs10083370	A	G	1	chr14	103744480	-103365
rs489939:161470592:G:A	chr3.161764334	-10.8431	6.5762e-20	1.18298e-16	-0.0418974	chr3	161752804	rs489939	A	G	0	chr3	161764334	11530
rs783540	chr15.82606625	-10.8364	6.83259e-20	1.22644e-16	-0.0509229	chr15	82585958	rs783540	G	A	0	chr15	82606625	20667
rs10083370:104314182:G:A	chr14.103744611	10.8349	6.8933e-20	1.23442e-16	0.0349632	chr14	103847845	rs10083370	A	G	1	chr14	103744611	-103234
rs11783093:27425349:C:T	chr8.27567800	-10.8345	6.90689e-20	1.23442e-16	-0.0458171	chr8	27567832	rs11783093	T	C	1	chr8	27567800	-32
rs10650434:2025096:A:ACT	chr7.1987511	-10.8285	7.14873e-20	1.27489e-16	-0.0161929	chr7	1985461	rs10650434	A	ACT	0	chr7	1987511	2050
rs11783093:27425349:C:T	chr8.27567351	-10.8265	7.23085e-20	1.28676e-16	-0.043914	chr8	27567832	rs11783093	T	C	1	chr8	27567351	-481
rs11783093:27425349:C:T	chr8.27567805	-10.8217	7.4362e-20	1.32046e-16	-0.0457742	chr8	27567832	rs11783093	T	C	1	chr8	27567805	-27
rs11783093:27425349:C:T	chr8.27567809	-10.8112	7.89694e-20	1.39928e-16	-0.0457388	chr8	27567832	rs11783093	T	C	1	chr8	27567809	-23
rs12898315:61854003:G:A	chr15.61568120	-10.8049	8.18635e-20	1.44746e-16	-0.0275224	chr15	61561804	rs12898315	A	G	0	chr15	61568120	6316
rs12898315:61854003:G:A	chr15.61578541	-10.8	8.4205e-20	1.48568e-16	-0.0255954	chr15	61561804	rs12898315	A	G	0	chr15	61578541	16737
rs10985817:101071090:T:C	chr9.98306465	-10.7915	8.83974e-20	1.55633e-16	-0.038491	chr9	98308808	rs10985817	C	T	0	chr9	98306465	-2343
rs6065094	chr20.38750986	-10.7837	9.24432e-20	1.62411e-16	-0.0604714	chr20	38824551	rs6065094	A	G	0	chr20	38750986	-73565
rs10650434:2025096:A:ACT	chr7.1987853	-10.7814	9.36861e-20	1.64093e-16	-0.0175404	chr7	1985461	rs10650434	A	ACT	0	chr7	1987853	2392
rs783540	chr15.82606645	-10.7812	9.37972e-20	1.64093e-16	-0.0512781	chr15	82585958	rs783540	G	A	0	chr15	82606645	20687
rs783540	chr15.82605836	-10.7631	1.04053e-19	1.81651e-16	-0.0290949	chr15	82585958	rs783540	G	A	0	chr15	82605836	19878
rs10083370:104314182:G:A	chr14.103843058	10.7624	1.04497e-19	1.82043e-16	0.0209205	chr14	103847845	rs10083370	A	G	1	chr14	103843058	-4787
rs6065094	chr20.38751072	-10.7529	1.10345e-19	1.91825e-16	-0.0605463	chr20	38824551	rs6065094	A	G	0	chr20	38751072	-73479
12:123665113:G:C	chr12.123168502	-10.7493	1.12664e-19	1.95446e-16	-0.0212996	chr12	123180566	rs2851447	C	G	0	chr12	123168502	-12064
rs11783093:27425349:C:T	chr8.27567832	-10.7479	1.13567e-19	1.96602e-16	-0.0455188	chr8	27567832	rs11783093	T	C	1	chr8	27567832	0
rs7632921:71543758:G:T	chr3.71534035	-10.7443	1.15922e-19	2.00259e-16	-0.0231564	chr3	71494607	rs7632921	T	G	0	chr3	71534035	39428
rs12898315:61854003:G:A	chr15.61578583	-10.7417	1.17653e-19	2.02826e-16	-0.02524	chr15	61561804	rs12898315	A	G	0	chr15	61578583	16779
rs6065094	chr20.38750922	-10.736	1.2156e-19	2.09126e-16	-0.0596401	chr20	38824551	rs6065094	A	G	0	chr20	38750922	-73629
rs7216638:2156453:T:A	chr17.2296791	-10.7341	1.22908e-19	2.11006e-16	-0.0223341	chr17	2253159	rs7216638	T	A	0	chr17	2296791	43632
rs6065094	chr20.38750920	-10.7333	1.23456e-19	2.11508e-16	-0.0596045	chr20	38824551	rs6065094	A	G	0	chr20	38750920	-73631
rs10650434:2025096:A:ACT	chr7.1987858	-10.7328	1.23837e-19	2.11723e-16	-0.0174095	chr7	1985461	rs10650434	A	ACT	0	chr7	1987858	2397
rs10083370:104314182:G:A	chr14.103744638	10.7317	1.24603e-19	2.12593e-16	0.0353537	chr14	103847845	rs10083370	A	G	1	chr14	103744638	-103207
rs11783093:27425349:C:T	chr8.27567838	-10.7305	1.25465e-19	2.13622e-16	-0.0454567	chr8	27567832	rs11783093	T	C	1	chr8	27567838	6
rs10083370:104314182:G:A	chr14.103744640	10.7228	1.31157e-19	2.22856e-16	0.0353794	chr14	103847845	rs10083370	A	G	1	chr14	103744640	-103205
rs12898315:61854003:G:A	chr15.61559261	-10.7223	1.31541e-19	2.2305e-16	-0.0277116	chr15	61561804	rs12898315	A	G	0	chr15	61559261	-2543
rs783540	chr15.82605828	-10.7113	1.40108e-19	2.37091e-16	-0.0288516	chr15	82585958	rs783540	G	A	0	chr15	82605828	19870
rs12908161:85207825:A:G	chr15.84622616	-10.7084	1.42472e-19	2.406e-16	-0.0364077	chr15	84664594	rs12908161	G	A	0	chr15	84622616	-41978
rs10650434:2025096:A:ACT	chr7.1987861	-10.703	1.46891e-19	2.47301e-16	-0.0173295	chr7	1985461	rs10650434	A	ACT	0	chr7	1987861	2400
12:123665113:G:C	chr12.123197879	-10.7029	1.47038e-19	2.47301e-16	-0.0312465	chr12	123180566	rs2851447	C	G	0	chr12	123197879	17313
rs783540	chr15.82606674	-10.702	1.47772e-19	2.48032e-16	-0.0517609	chr15	82585958	rs783540	G	A	0	chr15	82606674	20716
rs10156310:38209129:A:T	chr8.38192510	-10.7002	1.49276e-19	2.50048e-16	-0.0357395	chr8	38351611	rs10156310	T	A	0	chr8	38192510	-159101
12:123665113:G:C	chr12.123168498	-10.6989	1.50378e-19	2.51378e-16	-0.0211627	chr12	123180566	rs2851447	C	G	0	chr12	123168498	-12068
rs10083370:104314182:G:A	chr14.103756827	10.6986	1.50677e-19	2.51378e-16	0.0451509	chr14	103847845	rs10083370	A	G	1	chr14	103756827	-91018
rs7632921:71543758:G:T	chr3.71534017	-10.6925	1.56029e-19	2.59783e-16	-0.0232021	chr3	71494607	rs7632921	T	G	0	chr3	71534017	39410
rs783540	chr15.82606678	-10.6912	1.5725e-19	2.6129e-16	-0.0518244	chr15	82585958	rs783540	G	A	0	chr15	82606678	20720
rs783540	chr15.82606686	-10.6696	1.77993e-19	2.95164e-16	-0.0519491	chr15	82585958	rs783540	G	A	0	chr15	82606686	20728
rs12712510:22749726:T:C	chr2.22418009	-10.6692	1.78365e-19	2.95189e-16	-0.0435654	chr2	22526854	rs12712510	C	T	0	chr2	22418009	-108845
rs12898315:61854003:G:A	chr15.61556357	-10.6656	1.82087e-19	3.00337e-16	-0.0278835	chr15	61561804	rs12898315	A	G	0	chr15	61556357	-5447
rs10083370:104314182:G:A	chr14.103800816	10.6655	1.82201e-19	3.00337e-16	0.0416764	chr14	103847845	rs10083370	A	G	1	chr14	103800816	-47029
rs12712510:22749726:T:C	chr2.22417968	-10.661	1.8693e-19	3.07519e-16	-0.0436666	chr2	22526854	rs12712510	C	T	0	chr2	22417968	-108886
rs3735025:137074844:T:C	chr7.137386117	-10.6601	1.87913e-19	3.08524e-16	-0.10122	chr7	137390098	rs3735025	C	T	0	chr7	137386117	-3981
rs783540	chr15.82606690	-10.6588	1.89327e-19	3.1023e-16	-0.0520102	chr15	82585958	rs783540	G	A	0	chr15	82606690	20732
rs6065094	chr20.38751154	-10.6568	1.91471e-19	3.13061e-16	-0.0595054	chr20	38824551	rs6065094	A	G	0	chr20	38751154	-73397
rs10083370:104314182:G:A	chr14.103815709	10.6565	1.91812e-19	3.13061e-16	0.041194	chr14	103847845	rs10083370	A	G	1	chr14	103815709	-32136
rs12908161:85207825:A:G	chr15.84621927	-10.6551	1.93362e-19	3.1497e-16	-0.0249305	chr15	84664594	rs12908161	G	A	0	chr15	84621927	-42667
rs11783093:27425349:C:T	chr8.27567863	-10.6544	1.94141e-19	3.15445e-16	-0.0451776	chr8	27567832	rs11783093	T	C	1	chr8	27567863	31
12:123665113:G:C	chr12.123219394	-10.6542	1.94416e-19	3.15445e-16	-0.0486753	chr12	123180566	rs2851447	C	G	0	chr12	123219394	38828
rs10083370:104314182:G:A	chr14.103815669	10.6514	1.97557e-19	3.19914e-16	0.042606	chr14	103847845	rs10083370	A	G	1	chr14	103815669	-32176
rs10083370:104314182:G:A	chr14.103744429	10.6445	2.05566e-19	3.32233e-16	0.0307142	chr14	103847845	rs10083370	A	G	1	chr14	103744429	-103416
rs10083370:104314182:G:A	chr14.103815627	10.6395	2.11497e-19	3.41151e-16	0.0439569	chr14	103847845	rs10083370	A	G	1	chr14	103815627	-32218
rs12712510:22749726:T:C	chr2.22418275	-10.6386	2.12608e-19	3.42084e-16	-0.0424152	chr2	22526854	rs12712510	C	T	0	chr2	22418275	-108579
rs12712510:22749726:T:C	chr2.22441972	-10.6382	2.13118e-19	3.42084e-16	-0.0350786	chr2	22526854	rs12712510	C	T	0	chr2	22441972	-84882
rs10083370:104314182:G:A	chr14.103815623	10.638	2.13315e-19	3.42084e-16	0.0440778	chr14	103847845	rs10083370	A	G	1	chr14	103815623	-32222
rs12712510:22749726:T:C	chr2.22418279	-10.637	2.14572e-19	3.43434e-16	-0.0423913	chr2	22526854	rs12712510	C	T	0	chr2	22418279	-108575
rs10083370:104314182:G:A	chr14.103815617	10.6356	2.16224e-19	3.4541e-16	0.0442565	chr14	103847845	rs10083370	A	G	1	chr14	103815617	-32228
rs10083370:104314182:G:A	chr14.103744660	10.624	2.31191e-19	3.68021e-16	0.0356114	chr14	103847845	rs10083370	A	G	1	chr14	103744660	-103185
rs10083370:104314182:G:A	chr14.103815801	10.6239	2.31268e-19	3.68021e-16	0.0375564	chr14	103847845	rs10083370	A	G	1	chr14	103815801	-32044
rs10083370:104314182:G:A	chr14.103815581	10.6183	2.38898e-19	3.79433e-16	0.0452576	chr14	103847845	rs10083370	A	G	1	chr14	103815581	-32264
rs10156310:38209129:A:T	chr8.38192531	-10.6153	2.42921e-19	3.85085e-16	-0.0357647	chr8	38351611	rs10156310	T	A	0	chr8	38192531	-159080
rs12712510:22749726:T:C	chr2.22417841	-10.6143	2.44347e-19	3.86605e-16	-0.0438542	chr2	22526854	rs12712510	C	T	0	chr2	22417841	-109013
rs10650434:2025096:A:ACT	chr7.1902744	-10.6123	2.47244e-19	3.90441e-16	-0.0246965	chr7	1985461	rs10650434	A	ACT	0	chr7	1902744	-82717
rs783540	chr15.82605813	-10.6108	2.49279e-19	3.92242e-16	-0.0283969	chr15	82585958	rs783540	G	A	0	chr15	82605813	19855
rs12712510:22749726:T:C	chr2.22418335	-10.6108	2.49332e-19	3.92242e-16	-0.0420359	chr2	22526854	rs12712510	C	T	0	chr2	22418335	-108519
rs3735025:137074844:T:C	chr7.137385273	-10.6096	2.5103e-19	3.94164e-16	-0.0966838	chr7	137390098	rs3735025	C	T	0	chr7	137385273	-4825
rs12712510:22749726:T:C	chr2.22441990	-10.608	2.53349e-19	3.97033e-16	-0.0349697	chr2	22526854	rs12712510	C	T	0	chr2	22441990	-84864
rs10083370:104314182:G:A	chr14.103744663	10.6077	2.53818e-19	3.97033e-16	0.0356421	chr14	103847845	rs10083370	A	G	1	chr14	103744663	-103182
rs12712510:22749726:T:C	chr2.22418349	-10.6032	2.60518e-19	4.06746e-16	-0.041941	chr2	22526854	rs12712510	C	T	0	chr2	22418349	-108505
rs10083370:104314182:G:A	chr14.103843082	10.598	2.68319e-19	4.18137e-16	0.0204485	chr14	103847845	rs10083370	A	G	1	chr14	103843082	-4763
rs7632921:71543758:G:T	chr3.71533986	-10.5971	2.69688e-19	4.19202e-16	-0.0232592	chr3	71494607	rs7632921	T	G	0	chr3	71533986	39379
rs12712510:22749726:T:C	chr2.22417808	-10.5969	2.70016e-19	4.19202e-16	-0.0438723	chr2	22526854	rs12712510	C	T	0	chr2	22417808	-109046
rs12898315:61854003:G:A	chr15.61568040	-10.5945	2.7376e-19	4.24219e-16	-0.0272791	chr15	61561804	rs12898315	A	G	0	chr15	61568040	6236
rs10083370:104314182:G:A	chr14.103744666	10.591	2.79291e-19	4.31981e-16	0.0356717	chr14	103847845	rs10083370	A	G	1	chr14	103744666	-103179
rs7216638:2156453:T:A	chr17.2253622	-10.5867	2.8626e-19	4.41933e-16	-0.020206	chr17	2253159	rs7216638	T	A	0	chr17	2253622	463
rs12712510:22749726:T:C	chr2.22418380	-10.5847	2.89587e-19	4.46237e-16	-0.0417232	chr2	22526854	rs12712510	C	T	0	chr2	22418380	-108474
rs3735025:137074844:T:C	chr7.137386343	-10.5808	2.96171e-19	4.55535e-16	-0.100627	chr7	137390098	rs3735025	C	T	0	chr7	137386343	-3755
rs12148337:70589272:T:C	chr15.70283798	-10.5766	3.03301e-19	4.65636e-16	-0.025771	chr15	70296933	rs12148337	C	T	0	chr15	70283798	-13135
rs10650434:2025096:A:ACT	chr7.1902707	-10.5633	3.27461e-19	5.01796e-16	-0.0243305	chr7	1985461	rs10650434	A	ACT	0	chr7	1902707	-82754
rs3735025:137074844:T:C	chr7.137386390	-10.5613	3.31159e-19	5.05616e-16	-0.100409	chr7	137390098	rs3735025	C	T	0	chr7	137386390	-3708
rs10083370:104314182:G:A	chr14.103815849	10.5613	3.31176e-19	5.05616e-16	0.0354856	chr14	103847845	rs10083370	A	G	1	chr14	103815849	-31996
rs11783093:27425349:C:T	chr8.27567892	-10.5584	3.36696e-19	5.13097e-16	-0.0448122	chr8	27567832	rs11783093	T	C	1	chr8	27567892	60
rs10083370:104314182:G:A	chr14.103815494	10.5567	3.39991e-19	5.17166e-16	0.0469249	chr14	103847845	rs10083370	A	G	1	chr14	103815494	-32351
rs10083370:104314182:G:A	chr14.103815854	10.5525	3.4831e-19	5.28847e-16	0.0352651	chr14	103847845	rs10083370	A	G	1	chr14	103815854	-31991
rs6065094	chr20.38751220	-10.5441	3.65428e-19	5.53822e-16	-0.0584496	chr20	38824551	rs6065094	A	G	0	chr20	38751220	-73331
12:123665113:G:C	chr12.123168486	-10.5429	3.68126e-19	5.56892e-16	-0.0207514	chr12	123180566	rs2851447	C	G	0	chr12	123168486	-12080
rs7216638:2156453:T:A	chr17.2253819	-10.5423	3.69197e-19	5.56907e-16	-0.0285004	chr17	2253159	rs7216638	T	A	0	chr17	2253819	660
rs783540	chr15.82606734	-10.5422	3.69483e-19	5.56907e-16	-0.05263	chr15	82585958	rs783540	G	A	0	chr15	82606734	20776
rs10650434:2025096:A:ACT	chr7.1902762	-10.533	3.89475e-19	5.85973e-16	-0.02481	chr7	1985461	rs10650434	A	ACT	0	chr7	1902762	-82699
rs12148337:70589272:T:C	chr15.70284053	-10.5275	4.01885e-19	6.03547e-16	-0.0251487	chr15	70296933	rs12148337	C	T	0	chr15	70284053	-12880
rs10156310:38209129:A:T	chr8.38192551	-10.5267	4.03922e-19	6.05508e-16	-0.0357605	chr8	38351611	rs10156310	T	A	0	chr8	38192551	-159060
rs12898315:61854003:G:A	chr15.61556337	-10.5249	4.08026e-19	6.10553e-16	-0.02759	chr15	61561804	rs12898315	A	G	0	chr15	61556337	-5467
rs10650434:2025096:A:ACT	chr7.1902700	-10.5234	4.11616e-19	6.14813e-16	-0.0242421	chr7	1985461	rs10650434	A	ACT	0	chr7	1902700	-82761
rs783540	chr15.82606742	-10.5214	4.16337e-19	6.20745e-16	-0.0527319	chr15	82585958	rs783540	G	A	0	chr15	82606742	20784
rs10083370:104314182:G:A	chr14.103800833	10.5153	4.30996e-19	6.41446e-16	0.0410224	chr14	103847845	rs10083370	A	G	1	chr14	103800833	-47012
rs10156310:38209129:A:T	chr8.38192121	-10.5142	4.33941e-19	6.44669e-16	-0.0302198	chr8	38351611	rs10156310	T	A	0	chr8	38192121	-159490
rs10083370:104314182:G:A	chr14.103756870	10.5113	4.41187e-19	6.54259e-16	0.0445379	chr14	103847845	rs10083370	A	G	1	chr14	103756870	-90975
rs12712510:22749726:T:C	chr2.22418484	-10.5078	4.49959e-19	6.66074e-16	-0.0409197	chr2	22526854	rs12712510	C	T	0	chr2	22418484	-108370
rs783540	chr15.82606749	-10.5033	4.61917e-19	6.82554e-16	-0.0528182	chr15	82585958	rs783540	G	A	0	chr15	82606749	20791
rs10083370:104314182:G:A	chr14.103815879	10.5014	4.66784e-19	6.88517e-16	0.0341511	chr14	103847845	rs10083370	A	G	1	chr14	103815879	-31966
12:123665113:G:C	chr12.123219369	-10.5005	4.69276e-19	6.90961e-16	-0.0476538	chr12	123180566	rs2851447	C	G	0	chr12	123219369	38803
rs7216638:2156453:T:A	chr17.2295984	-10.4994	4.72116e-19	6.93907e-16	-0.0302254	chr17	2253159	rs7216638	T	A	0	chr17	2295984	42825
rs12898315:61854003:G:A	chr15.61578714	-10.4946	4.85367e-19	7.12118e-16	-0.0238948	chr15	61561804	rs12898315	A	G	0	chr15	61578714	16910
rs12712510:22749726:T:C	chr2.22418507	-10.4878	5.04641e-19	7.39086e-16	-0.0407286	chr2	22526854	rs12712510	C	T	0	chr2	22418507	-108347
rs12148337:70589272:T:C	chr15.70284098	-10.4864	5.08706e-19	7.43724e-16	-0.0250044	chr15	70296933	rs12148337	C	T	0	chr15	70284098	-12835
12:123665113:G:C	chr12.123197899	-10.4817	5.22591e-19	7.62675e-16	-0.03103	chr12	123180566	rs2851447	C	G	0	chr12	123197899	17333
rs12148337:70589272:T:C	chr15.70284104	-10.4803	5.26889e-19	7.67595e-16	-0.0249844	chr15	70296933	rs12148337	C	T	0	chr15	70284104	-12829
rs10083370:104314182:G:A	chr14.103843099	10.4788	5.31429e-19	7.72848e-16	0.0201106	chr14	103847845	rs10083370	A	G	1	chr14	103843099	-4746
rs4936215:133852684:A:G	chr11.133972986	-10.4744	5.45043e-19	7.91256e-16	-0.0374911	chr11	133982789	rs4936215	G	A	0	chr11	133972986	-9803
rs12148337:70589272:T:C	chr15.70284114	-10.4698	5.59694e-19	8.11102e-16	-0.0249508	chr15	70296933	rs12148337	C	T	0	chr15	70284114	-12819
rs3735025:137074844:T:C	chr7.137386593	-10.468	5.65295e-19	8.17788e-16	-0.099097	chr7	137390098	rs3735025	C	T	0	chr7	137386593	-3505
rs7216638:2156453:T:A	chr17.2287088	-10.4652	5.74516e-19	8.29677e-16	-0.051701	chr17	2253159	rs7216638	T	A	0	chr17	2287088	33929
rs7216638:2156453:T:A	chr17.2287076	-10.464	5.78551e-19	8.34048e-16	-0.0520805	chr17	2253159	rs7216638	T	A	0	chr17	2287076	33917
rs7216638:2156453:T:A	chr17.2287121	-10.4624	5.83735e-19	8.40057e-16	-0.0505828	chr17	2253159	rs7216638	T	A	0	chr17	2287121	33962
rs10650434:2025096:A:ACT	chr7.1987492	-10.462	5.8528e-19	8.40819e-16	-0.0154587	chr7	1985461	rs10650434	A	ACT	0	chr7	1987492	2031
rs783540	chr15.82606766	-10.4597	5.92782e-19	8.5012e-16	-0.053017	chr15	82585958	rs783540	G	A	0	chr15	82606766	20808
rs7216638:2156453:T:A	chr17.2287132	-10.4593	5.94184e-19	8.50656e-16	-0.0501863	chr17	2253159	rs7216638	T	A	0	chr17	2287132	33973
rs10156310:38209129:A:T	chr8.38335948	-10.457	6.02133e-19	8.60548e-16	-0.0741457	chr8	38351611	rs10156310	T	A	0	chr8	38335948	-15663
rs10083370:104314182:G:A	chr14.103815899	10.4518	6.2023e-19	8.84883e-16	0.0332478	chr14	103847845	rs10083370	A	G	1	chr14	103815899	-31946
rs12712510:22749726:T:C	chr2.22418547	-10.4507	6.24174e-19	8.87194e-16	-0.0403862	chr2	22526854	rs12712510	C	T	0	chr2	22418547	-108307
rs10083370:104314182:G:A	chr14.103756883	10.4506	6.24699e-19	8.87194e-16	0.0443326	chr14	103847845	rs10083370	A	G	1	chr14	103756883	-90962
rs7216638:2156453:T:A	chr17.2287032	-10.4505	6.25066e-19	8.87194e-16	-0.0533442	chr17	2253159	rs7216638	T	A	0	chr17	2287032	33873
rs7216638:2156453:T:A	chr17.2287154	-10.4495	6.2849e-19	8.90526e-16	-0.0493586	chr17	2253159	rs7216638	T	A	0	chr17	2287154	33995
rs7216638:2156453:T:A	chr17.2287024	-10.4466	6.39011e-19	9.03886e-16	-0.0535521	chr17	2253159	rs7216638	T	A	0	chr17	2287024	33865
rs7216638:2156453:T:A	chr17.2287161	-10.4453	6.43713e-19	9.08984e-16	-0.0490858	chr17	2253159	rs7216638	T	A	0	chr17	2287161	34002
rs10650434:2025096:A:ACT	chr7.1902774	-10.4438	6.49314e-19	9.15331e-16	-0.0248608	chr7	1985461	rs10650434	A	ACT	0	chr7	1902774	-82687
rs7216638:2156453:T:A	chr17.2287017	-10.4429	6.52686e-19	9.17075e-16	-0.0537283	chr17	2253159	rs7216638	T	A	0	chr17	2287017	33858
rs7216638:2156453:T:A	chr17.2287165	-10.4427	6.53437e-19	9.17075e-16	-0.0489278	chr17	2253159	rs7216638	T	A	0	chr17	2287165	34006
rs3735025:137074844:T:C	chr7.137386644	-10.4426	6.53877e-19	9.17075e-16	-0.0986739	chr7	137390098	rs3735025	C	T	0	chr7	137386644	-3454
rs783540	chr15.82606774	-10.4395	6.65509e-19	9.3181e-16	-0.0531053	chr15	82585958	rs783540	G	A	0	chr15	82606774	20816
rs7216638:2156453:T:A	chr17.2287170	-10.4392	6.66718e-19	9.31926e-16	-0.0487282	chr17	2253159	rs7216638	T	A	0	chr17	2287170	34011
rs10156310:38209129:A:T	chr8.38335961	-10.4358	6.79999e-19	9.48888e-16	-0.0742446	chr8	38351611	rs10156310	T	A	0	chr8	38335961	-15650
rs7632921:71543758:G:T	chr3.71533937	-10.4315	6.96807e-19	9.70705e-16	-0.0232931	chr3	71494607	rs7632921	T	G	0	chr3	71533937	39330
rs11783093:27425349:C:T	chr8.27567928	-10.4281	7.10689e-19	9.8838e-16	-0.0442984	chr8	27567832	rs11783093	T	C	1	chr8	27567928	96
rs7216638:2156453:T:A	chr17.2286992	-10.4273	7.13743e-19	9.9001e-16	-0.0543145	chr17	2253159	rs7216638	T	A	0	chr17	2286992	33833
12:123665113:G:C	chr12.123196897	-10.4272	7.14254e-19	9.9001e-16	-0.028852	chr12	123180566	rs2851447	C	G	0	chr12	123196897	16331
rs12898315:61854003:G:A	chr15.61578744	-10.4238	7.28228e-19	1.00769e-15	-0.0235408	chr15	61561804	rs12898315	A	G	0	chr15	61578744	16940
rs1023497:42340508:C:G	chr22.41936964	-10.4212	7.39134e-19	1.02062e-15	-0.0169147	chr22	41944504	rs1023497	G	C	0	chr22	41936964	-7540
rs10083370:104314182:G:A	chr14.103815910	10.421	7.40038e-19	1.02062e-15	0.0327471	chr14	103847845	rs10083370	A	G	1	chr14	103815910	-31935
rs6678676:200266503:T:C	chr1.200294039	10.414	7.70476e-19	1.06083e-15	0.0337542	chr1	200297375	rs6678676	T	C	0	chr1	200294039	-3336
rs7216638:2156453:T:A	chr17.2287198	-10.4133	7.73235e-19	1.06141e-15	-0.0475645	chr17	2253159	rs7216638	T	A	0	chr17	2287198	34039
rs12898315:61854003:G:A	chr15.61567967	-10.4133	7.73465e-19	1.06141e-15	-0.0270444	chr15	61561804	rs12898315	A	G	0	chr15	61567967	6163
rs7216638:2156453:T:A	chr17.2286970	-10.4105	7.85814e-19	1.07657e-15	-0.0547739	chr17	2253159	rs7216638	T	A	0	chr17	2286970	33811
rs10083370:104314182:G:A	chr14.103843109	10.4076	7.98996e-19	1.09282e-15	0.0199105	chr14	103847845	rs10083370	A	G	1	chr14	103843109	-4736
rs12898315:61854003:G:A	chr15.61578751	-10.4065	8.04119e-19	1.09802e-15	-0.0234559	chr15	61561804	rs12898315	A	G	0	chr15	61578751	16947
rs4936215:133852684:A:G	chr11.133959546	-10.4053	8.09873e-19	1.10306e-15	-0.0396731	chr11	133982789	rs4936215	G	A	0	chr11	133959546	-23243
rs3735025:137074844:T:C	chr7.137386717	-10.4051	8.10479e-19	1.10306e-15	-0.0980037	chr7	137390098	rs3735025	C	T	0	chr7	137386717	-3381
rs7216638:2156453:T:A	chr17.2286962	-10.4037	8.16966e-19	1.11006e-15	-0.0549277	chr17	2253159	rs7216638	T	A	0	chr17	2286962	33803
rs12148337:70589272:T:C	chr15.70284174	-10.3983	8.42842e-19	1.14335e-15	-0.0247387	chr15	70296933	rs12148337	C	T	0	chr15	70284174	-12759
rs7216638:2156453:T:A	chr17.2287214	-10.3934	8.6677e-19	1.17388e-15	-0.0468648	chr17	2253159	rs7216638	T	A	0	chr17	2287214	34055
rs6065094	chr20.38782369	-10.389	8.88839e-19	1.2018e-15	-0.030349	chr20	38824551	rs6065094	A	G	0	chr20	38782369	-42182
rs6065094	chr20.38782456	-10.386	9.04555e-19	1.22106e-15	-0.0304369	chr20	38824551	rs6065094	A	G	0	chr20	38782456	-42095
rs783540	chr15.82606796	-10.385	9.0937e-19	1.22556e-15	-0.0533304	chr15	82585958	rs783540	G	A	0	chr15	82606796	20838
rs10650434:2025096:A:ACT	chr7.1902682	-10.3814	9.28432e-19	1.24921e-15	-0.0239882	chr7	1985461	rs10650434	A	ACT	0	chr7	1902682	-82779
rs10650434:2025096:A:ACT	chr7.1902781	-10.3791	9.40728e-19	1.26242e-15	-0.0248811	chr7	1985461	rs10650434	A	ACT	0	chr7	1902781	-82680
rs1023497:42340508:C:G	chr22.41936905	-10.379	9.41302e-19	1.26242e-15	-0.0178449	chr22	41944504	rs1023497	G	C	0	chr22	41936905	-7599
rs10156310:38209129:A:T	chr8.38336000	-10.372	9.79807e-19	1.31194e-15	-0.0743706	chr8	38351611	rs10156310	T	A	0	chr8	38336000	-15611
rs10083370:104314182:G:A	chr14.103815927	10.3681	1.00207e-18	1.33958e-15	0.0319686	chr14	103847845	rs10083370	A	G	1	chr14	103815927	-31918
rs783540	chr15.82606804	-10.3656	1.01652e-18	1.3567e-15	-0.0534057	chr15	82585958	rs783540	G	A	0	chr15	82606804	20846
rs3735025:137074844:T:C	chr7.137384947	-10.3641	1.02533e-18	1.36625e-15	-0.0921507	chr7	137390098	rs3735025	C	T	0	chr7	137384947	-5151
12:123665113:G:C	chr12.123197910	-10.3625	1.03489e-18	1.37678e-15	-0.0309104	chr12	123180566	rs2851447	C	G	0	chr12	123197910	17344
rs489939:161470592:G:A	chr3.161767107	-10.3562	1.07283e-18	1.42496e-15	-0.029885	chr3	161752804	rs489939	A	G	0	chr3	161767107	14303
rs10083370:104314182:G:A	chr14.103756903	10.3536	1.08892e-18	1.44402e-15	0.0439988	chr14	103847845	rs10083370	A	G	1	chr14	103756903	-90942
rs2910032:152540354:C:T	chr5.153161187	-10.3481	1.12333e-18	1.48726e-15	-0.0437486	chr5	153160794	rs2910032	T	C	1	chr5	153161187	393
rs783540	chr15.82606812	-10.3463	1.13508e-18	1.50043e-15	-0.0534775	chr15	82585958	rs783540	G	A	0	chr15	82606812	20854
rs10083370:104314182:G:A	chr14.103744377	10.3451	1.14331e-18	1.50889e-15	0.0291804	chr14	103847845	rs10083370	A	G	1	chr14	103744377	-103468
rs11165867	chr1.97412904	-10.343	1.15713e-18	1.5247e-15	-0.0655389	chr1	97412512	rs11165867	T	C	0	chr1	97412904	392
rs11783093:27425349:C:T	chr8.27567950	-10.3426	1.15975e-18	1.52573e-15	-0.0439529	chr8	27567832	rs11783093	T	C	1	chr8	27567950	118
rs6065094	chr20.38782542	-10.3413	1.16829e-18	1.53452e-15	-0.0304947	chr20	38824551	rs6065094	A	G	0	chr20	38782542	-42009
rs10985817:101071090:T:C	chr9.98306717	-10.3404	1.17419e-18	1.53981e-15	-0.0521731	chr9	98308808	rs10985817	C	T	0	chr9	98306717	-2091
rs10083370:104314182:G:A	chr14.103756907	10.3336	1.2205e-18	1.59802e-15	0.0439294	chr14	103847845	rs10083370	A	G	1	chr14	103756907	-90938
rs7432375	chr3.136617760	-10.3298	1.24765e-18	1.62878e-15	-0.0575002	chr3	136569563	rs7432375	A	G	0	chr3	136617760	48197
rs4144797:233562197:T:C	chr2.232888311	-10.3298	1.24793e-18	1.62878e-15	-0.0321983	chr2	232697487	rs4144797	T	C	0	chr2	232888311	190824
rs10650434:2025096:A:ACT	chr7.1987896	-10.3224	1.30175e-18	1.69634e-15	-0.0163253	chr7	1985461	rs10650434	A	ACT	0	chr7	1987896	2435
rs4144797:233562197:T:C	chr2.232888297	-10.3208	1.31363e-18	1.70914e-15	-0.0321155	chr2	232697487	rs4144797	T	C	0	chr2	232888297	190810
rs6678676:200266503:T:C	chr1.200298163	10.3199	1.32055e-18	1.71544e-15	0.0275744	chr1	200297375	rs6678676	T	C	0	chr1	200298163	788
rs10083370:104314182:G:A	chr14.103744372	10.3122	1.38006e-18	1.78994e-15	0.0290292	chr14	103847845	rs10083370	A	G	1	chr14	103744372	-103473
12:123665113:G:C	chr12.123219336	-10.308	1.41385e-18	1.8309e-15	-0.0462659	chr12	123180566	rs2851447	C	G	0	chr12	123219336	38770
rs4144797:233562197:T:C	chr2.232888285	-10.3064	1.42638e-18	1.84424e-15	-0.0320402	chr2	232697487	rs4144797	T	C	0	chr2	232888285	190798
rs12898315:61854003:G:A	chr15.61570602	-10.3019	1.46326e-18	1.88896e-15	-0.0265628	chr15	61561804	rs12898315	A	G	0	chr15	61570602	8798
rs10156310:38209129:A:T	chr8.38272933	-10.3011	1.4702e-18	1.89497e-15	-0.043326	chr8	38351611	rs10156310	T	A	0	chr8	38272933	-78678
rs10083370:104314182:G:A	chr14.103744370	10.2988	1.48945e-18	1.91523e-15	0.0289686	chr14	103847845	rs10083370	A	G	1	chr14	103744370	-103475
rs2910032:152540354:C:T	chr5.153162043	-10.2987	1.49055e-18	1.91523e-15	-0.0392722	chr5	153160794	rs2910032	T	C	1	chr5	153162043	1249
rs1023497:42340508:C:G	chr22.41936883	-10.2982	1.49537e-18	1.91845e-15	-0.0181758	chr22	41944504	rs1023497	G	C	0	chr22	41936883	-7621
rs10650434:2025096:A:ACT	chr7.1902789	-10.2944	1.52764e-18	1.95682e-15	-0.0248956	chr7	1985461	rs10650434	A	ACT	0	chr7	1902789	-82672
rs12898315:61854003:G:A	chr15.61570616	-10.2864	1.59976e-18	2.04603e-15	-0.0265262	chr15	61561804	rs12898315	A	G	0	chr15	61570616	8812
rs489939:161470592:G:A	chr3.161763997	-10.2838	1.62319e-18	2.07279e-15	-0.0412354	chr3	161752804	rs489939	A	G	0	chr3	161763997	11193
rs7216638:2156453:T:A	chr17.2253556	-10.2806	1.65341e-18	2.10813e-15	-0.0181696	chr17	2253159	rs7216638	T	A	0	chr17	2253556	397
rs12148337:70589272:T:C	chr15.70284256	-10.2798	1.66101e-18	2.11456e-15	-0.0244219	chr15	70296933	rs12148337	C	T	0	chr15	70284256	-12677
rs7216638:2156453:T:A	chr17.2288791	10.2789	1.66939e-18	2.12197e-15	0.0271861	chr17	2253159	rs7216638	T	A	0	chr17	2288791	35632
rs10083370:104314182:G:A	chr14.103815952	10.2778	1.68054e-18	2.13286e-15	0.0308157	chr14	103847845	rs10083370	A	G	1	chr14	103815952	-31893
rs12712510:22749726:T:C	chr2.22418707	-10.2759	1.69852e-18	2.1511e-15	-0.0389034	chr2	22526854	rs12712510	C	T	0	chr2	22418707	-108147
rs7216638:2156453:T:A	chr17.2288805	10.2757	1.70011e-18	2.1511e-15	0.0273616	chr17	2253159	rs7216638	T	A	0	chr17	2288805	35646
rs7216638:2156453:T:A	chr17.2288807	10.2749	1.70778e-18	2.1575e-15	0.0273857	chr17	2253159	rs7216638	T	A	0	chr17	2288807	35648
rs4144797:233562197:T:C	chr2.232888373	-10.2721	1.73596e-18	2.18976e-15	-0.0324985	chr2	232697487	rs4144797	T	C	0	chr2	232888373	190886
rs7216638:2156453:T:A	chr17.2288759	10.27	1.7566e-18	2.21159e-15	0.0267383	chr17	2253159	rs7216638	T	A	0	chr17	2288759	35600
rs7216638:2156453:T:A	chr17.2288817	10.2698	1.75861e-18	2.21159e-15	0.0275022	chr17	2253159	rs7216638	T	A	0	chr17	2288817	35658
rs7216638:2156453:T:A	chr17.2288751	10.2641	1.81722e-18	2.28182e-15	0.0266164	chr17	2253159	rs7216638	T	A	0	chr17	2288751	35592
rs36043959:111472014:G:A	chr8.110615835	-10.2547	1.91741e-18	2.40398e-15	-0.0391311	chr8	110459785	rs36043959	A	G	0	chr8	110615835	156050
rs12712510:22749726:T:C	chr2.22440043	-10.2534	1.9319e-18	2.41849e-15	-0.0288796	chr2	22526854	rs12712510	C	T	0	chr2	22440043	-86811
rs36043959:111472014:G:A	chr8.110615507	-10.2528	1.93842e-18	2.42298e-15	-0.0397107	chr8	110459785	rs36043959	A	G	0	chr8	110615507	155722
rs10156310:38209129:A:T	chr8.38198112	-10.251	1.95909e-18	2.44513e-15	-0.0198819	chr8	38351611	rs10156310	T	A	0	chr8	38198112	-153499
rs7216638:2156453:T:A	chr17.2296823	-10.249	1.98095e-18	2.46869e-15	-0.0218138	chr17	2253159	rs7216638	T	A	0	chr17	2296823	43664
rs10083370:104314182:G:A	chr14.103815290	10.2418	2.06445e-18	2.56888e-15	0.0437497	chr14	103847845	rs10083370	A	G	1	chr14	103815290	-32555
12:123665113:G:C	chr12.123219324	-10.2407	2.078e-18	2.58186e-15	-0.0457519	chr12	123180566	rs2851447	C	G	0	chr12	123219324	38758
rs10156310:38209129:A:T	chr8.38272517	-10.2382	2.10701e-18	2.61397e-15	-0.044551	chr8	38351611	rs10156310	T	A	0	chr8	38272517	-79094
rs10156310:38209129:A:T	chr8.38199171	-10.2371	2.12116e-18	2.62759e-15	-0.0351918	chr8	38351611	rs10156310	T	A	0	chr8	38199171	-152440
rs7216638:2156453:T:A	chr17.2288854	10.2352	2.14414e-18	2.65208e-15	0.0278781	chr17	2253159	rs7216638	T	A	0	chr17	2288854	35695
rs4144797:233562197:T:C	chr2.232888251	-10.2318	2.18535e-18	2.69802e-15	-0.0318056	chr2	232697487	rs4144797	T	C	0	chr2	232888251	190764
rs760608	chr6.114398282	10.2317	2.1878e-18	2.69802e-15	0.0358216	chr6	114398283	rs760608	G	A	1	chr6	114398282	-1
rs760608	chr6.114398309	10.2303	2.20461e-18	2.71471e-15	0.0359112	chr6	114398283	rs760608	G	A	1	chr6	114398309	26
rs760608	chr6.114398332	10.2285	2.22763e-18	2.73898e-15	0.0359849	chr6	114398283	rs760608	G	A	1	chr6	114398332	49
rs7216638:2156453:T:A	chr17.2253914	-10.2275	2.23989e-18	2.74961e-15	-0.0328287	chr17	2253159	rs7216638	T	A	0	chr17	2253914	755
rs760608	chr6.114398344	10.2273	2.24292e-18	2.74961e-15	0.0360223	chr6	114398283	rs760608	G	A	1	chr6	114398344	61
rs7216638:2156453:T:A	chr17.2288861	10.226	2.25904e-18	2.76528e-15	0.0279395	chr17	2253159	rs7216638	T	A	0	chr17	2288861	35702
rs12712510:22749726:T:C	chr2.22442189	-10.2253	2.26864e-18	2.77223e-15	-0.0336585	chr2	22526854	rs12712510	C	T	0	chr2	22442189	-84665
rs783540	chr15.82605760	-10.2251	2.27142e-18	2.77223e-15	-0.026807	chr15	82585958	rs783540	G	A	0	chr15	82605760	19802
rs12898315:61854003:G:A	chr15.61570675	-10.2227	2.30225e-18	2.80572e-15	-0.0263613	chr15	61561804	rs12898315	A	G	0	chr15	61570675	8871
rs10156310:38209129:A:T	chr8.38198110	-10.2177	2.36991e-18	2.88393e-15	-0.0198193	chr8	38351611	rs10156310	T	A	0	chr8	38198110	-153501
rs10156310:38209129:A:T	chr8.38272506	-10.2146	2.41146e-18	2.93018e-15	-0.0445152	chr8	38351611	rs10156310	T	A	0	chr8	38272506	-79105
rs4144797:233562197:T:C	chr2.232888245	-10.2135	2.42676e-18	2.94445e-15	-0.0317609	chr2	232697487	rs4144797	T	C	0	chr2	232888245	190758
rs2905432:19484295:G:A	chr19.19496092	10.2099	2.47747e-18	2.99819e-15	0.0172963	chr19	19373486	rs2905432	A	G	0	chr19	19496092	122606
rs760608	chr6.114398450	10.2099	2.4783e-18	2.99819e-15	0.0363189	chr6	114398283	rs760608	G	A	1	chr6	114398450	167
rs760608	chr6.114398469	10.2055	2.5413e-18	3.06991e-15	0.0363653	chr6	114398283	rs760608	G	A	1	chr6	114398469	186
rs4144797:233562197:T:C	chr2.232888399	-10.2042	2.55991e-18	3.08789e-15	-0.0325908	chr2	232697487	rs4144797	T	C	0	chr2	232888399	190912
rs12898315:61854003:G:A	chr15.61570694	-10.2028	2.57975e-18	3.10729e-15	-0.0263044	chr15	61561804	rs12898315	A	G	0	chr15	61570694	8890
rs11783093:27425349:C:T	chr8.27567984	-10.2017	2.5961e-18	3.12244e-15	-0.0433734	chr8	27567832	rs11783093	T	C	1	chr8	27567984	152
rs4144797:233562197:T:C	chr2.232888241	-10.2005	2.615e-18	3.14061e-15	-0.0317306	chr2	232697487	rs4144797	T	C	0	chr2	232888241	190754
rs10156310:38209129:A:T	chr8.38272981	-10.1991	2.63503e-18	3.16008e-15	-0.0429522	chr8	38351611	rs10156310	T	A	0	chr8	38272981	-78630
rs11783093:27425349:C:T	chr8.27567179	-10.1976	2.65866e-18	3.1838e-15	-0.040528	chr8	27567832	rs11783093	T	C	1	chr8	27567179	-653
rs3735025:137074844:T:C	chr7.137387104	-10.191	2.76036e-18	3.30081e-15	-0.0932085	chr7	137390098	rs3735025	C	T	0	chr7	137387104	-2994
rs7216638:2156453:T:A	chr17.2253537	-10.19	2.77646e-18	3.31528e-15	-0.0176736	chr17	2253159	rs7216638	T	A	0	chr17	2253537	378
12:2514112:A:G	chr12.2404625	-10.1872	2.82084e-18	3.36342e-15	-0.0291514	chr12	2404946	rs12823424	G	A	0	chr12	2404625	-321
rs4144797:233562197:T:C	chr2.232888237	-10.1867	2.82874e-18	3.36797e-15	-0.0316999	chr2	232697487	rs4144797	T	C	0	chr2	232888237	190750
rs12148337:70589272:T:C	chr15.70284315	-10.1819	2.90762e-18	3.45692e-15	-0.0241747	chr15	70296933	rs12148337	C	T	0	chr15	70284315	-12618
12:2514112:A:G	chr12.2404581	-10.1805	2.93042e-18	3.47903e-15	-0.0283171	chr12	2404946	rs12823424	G	A	0	chr12	2404581	-365
12:92246786:C:G	chr12.91865566	-10.1798	2.94313e-18	3.48911e-15	-0.0217014	chr12	91853010	rs4240748	G	C	0	chr12	91865566	12556
rs7216638:2156453:T:A	chr17.2286786	-10.1792	2.95274e-18	3.4955e-15	-0.0566441	chr17	2253159	rs7216638	T	A	0	chr17	2286786	33627
rs10083370:104314182:G:A	chr14.103815976	10.1758	3.01046e-18	3.55873e-15	0.0297024	chr14	103847845	rs10083370	A	G	1	chr14	103815976	-31869
rs760608	chr6.114398581	10.1718	3.07985e-18	3.63558e-15	0.0365944	chr6	114398283	rs760608	G	A	1	chr6	114398581	298
rs7216638:2156453:T:A	chr17.2253947	-10.1654	3.19585e-18	3.76367e-15	-0.0342128	chr17	2253159	rs7216638	T	A	0	chr17	2253947	788
rs6065094	chr20.38750753	-10.1653	3.19746e-18	3.76367e-15	-0.0549077	chr20	38824551	rs6065094	A	G	0	chr20	38750753	-73798
12:2514112:A:G	chr12.2404549	-10.1623	3.25188e-18	3.82229e-15	-0.0276705	chr12	2404946	rs12823424	G	A	0	chr12	2404549	-397
rs12898315:61854003:G:A	chr15.61578842	-10.1536	3.41916e-18	4.01321e-15	-0.0222798	chr15	61561804	rs12898315	A	G	0	chr15	61578842	17038
rs2910032:152540354:C:T	chr5.153162207	-10.1529	3.43243e-18	4.02179e-15	-0.037984	chr5	153160794	rs2910032	T	C	1	chr5	153162207	1413
rs10083370:104314182:G:A	chr14.103815260	10.1527	3.43619e-18	4.02179e-15	0.0425784	chr14	103847845	rs10083370	A	G	1	chr14	103815260	-32585
rs10650434:2025096:A:ACT	chr7.1987910	-10.1521	3.44718e-18	4.02895e-15	-0.0158901	chr7	1985461	rs10650434	A	ACT	0	chr7	1987910	2449
rs12712510:22749726:T:C	chr2.22439999	-10.151	3.47044e-18	4.04715e-15	-0.0282692	chr2	22526854	rs12712510	C	T	0	chr2	22439999	-86855
rs10156310:38209129:A:T	chr8.38198106	-10.1509	3.47254e-18	4.04715e-15	-0.019694	chr8	38351611	rs10156310	T	A	0	chr8	38198106	-153505
rs7216638:2156453:T:A	chr17.2288906	10.1495	3.49897e-18	4.07223e-15	0.028261	chr17	2253159	rs7216638	T	A	0	chr17	2288906	35747
12:2514112:A:G	chr12.2404709	-10.1486	3.51728e-18	4.08738e-15	-0.0305186	chr12	2404946	rs12823424	G	A	0	chr12	2404709	-237
rs760608	chr6.114397965	10.1484	3.52187e-18	4.08738e-15	0.0344834	chr6	114398283	rs760608	G	A	1	chr6	114397965	-318
rs11646127:29966277:G:C	chr16.30016447	-10.1466	3.55856e-18	4.12418e-15	-0.0332819	chr16	29954956	rs11646127	C	G	0	chr16	30016447	61491
rs11646127:29966277:G:C	chr16.30016418	-10.1438	3.61567e-18	4.1845e-15	-0.0334422	chr16	29954956	rs11646127	C	G	0	chr16	30016418	61462
rs12148337:70589272:T:C	chr15.70283479	-10.143	3.63151e-18	4.19672e-15	-0.0260041	chr15	70296933	rs12148337	C	T	0	chr15	70283479	-13454
12:2514112:A:G	chr12.2404527	-10.1428	3.63637e-18	4.19672e-15	-0.0272098	chr12	2404946	rs12823424	G	A	0	chr12	2404527	-419
rs11646127:29966277:G:C	chr16.30016482	-10.1379	3.73847e-18	4.30854e-15	-0.0330064	chr16	29954956	rs11646127	C	G	0	chr16	30016482	61526
rs6065094	chr20.38782712	-10.1373	3.75265e-18	4.31887e-15	-0.030505	chr20	38824551	rs6065094	A	G	0	chr20	38782712	-41839
rs10650434:2025096:A:ACT	chr7.2008870	-10.1333	3.8391e-18	4.41223e-15	-0.0228143	chr7	1985461	rs10650434	A	ACT	0	chr7	2008870	23409
rs10650434:2025096:A:ACT	chr7.2008862	-10.1322	3.86274e-18	4.43324e-15	-0.023046	chr7	1985461	rs10650434	A	ACT	0	chr7	2008862	23401
rs11646127:29966277:G:C	chr16.30016386	-10.1309	3.89091e-18	4.45939e-15	-0.0335528	chr16	29954956	rs11646127	C	G	0	chr16	30016386	61430
rs4144797:233562197:T:C	chr2.232888421	-10.1289	3.93616e-18	4.50065e-15	-0.0326526	chr2	232697487	rs4144797	T	C	0	chr2	232888421	190934
rs10083370:104314182:G:A	chr14.103841828	10.1289	3.93779e-18	4.50065e-15	0.0225056	chr14	103847845	rs10083370	A	G	1	chr14	103841828	-6017
rs10650434:2025096:A:ACT	chr7.2008879	-10.1273	3.97337e-18	4.53505e-15	-0.0225457	chr7	1985461	rs10650434	A	ACT	0	chr7	2008879	23418
rs10083370:104314182:G:A	chr14.103800872	10.1226	4.08116e-18	4.65166e-15	0.0393692	chr14	103847845	rs10083370	A	G	1	chr14	103800872	-46973
rs11646127:29966277:G:C	chr16.30016372	-10.1221	4.09217e-18	4.6578e-15	-0.0335802	chr16	29954956	rs11646127	C	G	0	chr16	30016372	61416
rs6065094	chr20.38782722	-10.1211	4.11709e-18	4.67972e-15	-0.0305007	chr20	38824551	rs6065094	A	G	0	chr20	38782722	-41829
rs10650434:2025096:A:ACT	chr7.1902658	-10.1175	4.20215e-18	4.76985e-15	-0.0235923	chr7	1985461	rs10650434	A	ACT	0	chr7	1902658	-82803
12:2514112:A:G	chr12.2404503	-10.1155	4.2495e-18	4.817e-15	-0.0266945	chr12	2404946	rs12823424	G	A	0	chr12	2404503	-443
rs10650434:2025096:A:ACT	chr7.2008847	-10.1151	4.26028e-18	4.82261e-15	-0.0234593	chr7	1985461	rs10650434	A	ACT	0	chr7	2008847	23386
rs2910032:152540354:C:T	chr5.153160893	-10.1025	4.57646e-18	5.17344e-15	-0.0440969	chr5	153160794	rs2910032	T	C	1	chr5	153160893	99
rs6678676:200266503:T:C	chr1.200293994	10.1008	4.62286e-18	5.21876e-15	0.0331039	chr1	200297375	rs6678676	T	C	0	chr1	200293994	-3381
rs11646127:29966277:G:C	chr16.30016533	-10.0998	4.64988e-18	5.24212e-15	-0.0324455	chr16	29954956	rs11646127	C	G	0	chr16	30016533	61577
rs11646127:29966277:G:C	chr16.30016344	-10.0986	4.67964e-18	5.26849e-15	-0.0335981	chr16	29954956	rs11646127	C	G	0	chr16	30016344	61388
rs11165867	chr1.97414482	-10.098	4.69598e-18	5.27514e-15	-0.044753	chr1	97412512	rs11165867	T	C	0	chr1	97414482	1970
rs10083370:104314182:G:A	chr14.103756952	10.0979	4.69829e-18	5.27514e-15	0.0430909	chr14	103847845	rs10083370	A	G	1	chr14	103756952	-90893
rs10985817:101071090:T:C	chr9.98306378	-10.0929	4.83695e-18	5.42346e-15	-0.0337492	chr9	98308808	rs10985817	C	T	0	chr9	98306378	-2430
rs12898315:61854003:G:A	chr15.61570803	-10.0924	4.8488e-18	5.42938e-15	-0.0259432	chr15	61561804	rs12898315	A	G	0	chr15	61570803	8999
rs7216638:2156453:T:A	chr17.2253515	-10.0878	4.97857e-18	5.56717e-15	-0.0171469	chr17	2253159	rs7216638	T	A	0	chr17	2253515	356
rs7216638:2156453:T:A	chr17.2288935	10.0856	5.04136e-18	5.62977e-15	0.0284012	chr17	2253159	rs7216638	T	A	0	chr17	2288935	35776
rs11783093:27425349:C:T	chr8.27567154	-10.0809	5.17738e-18	5.77387e-15	-0.0399402	chr8	27567832	rs11783093	T	C	1	chr8	27567154	-678
rs10083370:104314182:G:A	chr14.103815238	10.077	5.29551e-18	5.89766e-15	0.0416374	chr14	103847845	rs10083370	A	G	1	chr14	103815238	-32607
rs6065094	chr20.38782749	-10.0753	5.34747e-18	5.94752e-15	-0.030486	chr20	38824551	rs6065094	A	G	0	chr20	38782749	-41802
rs760608	chr6.114398787	10.0733	5.40827e-18	6.00708e-15	0.036796	chr6	114398283	rs760608	G	A	1	chr6	114398787	504
rs12712510:22749726:T:C	chr2.22417312	-10.0685	5.55896e-18	6.16617e-15	-0.0427141	chr2	22526854	rs12712510	C	T	0	chr2	22417312	-109542
rs11646127:29966277:G:C	chr16.30016562	-10.0634	5.7231e-18	6.33975e-15	-0.0320593	chr16	29954956	rs11646127	C	G	0	chr16	30016562	61606
rs6065094	chr20.38782759	-10.0576	5.91453e-18	6.54304e-15	-0.0304795	chr20	38824551	rs6065094	A	G	0	chr20	38782759	-41792
rs12898315:61854003:G:A	chr15.61577810	-10.0571	5.93437e-18	6.55178e-15	-0.0235073	chr15	61561804	rs12898315	A	G	0	chr15	61577810	16006
rs7216638:2156453:T:A	chr17.2286717	-10.0569	5.93826e-18	6.55178e-15	-0.0565176	chr17	2253159	rs7216638	T	A	0	chr17	2286717	33558
rs3735025:137074844:T:C	chr7.137384689	-10.051	6.1433e-18	6.76897e-15	-0.087562	chr7	137390098	rs3735025	C	T	0	chr7	137384689	-5409
rs10650434:2025096:A:ACT	chr7.2008908	-10.0504	6.16511e-18	6.78397e-15	-0.0216335	chr7	1985461	rs10650434	A	ACT	0	chr7	2008908	23447
rs6065094	chr20.38782764	-10.0487	6.22495e-18	6.84073e-15	-0.030476	chr20	38824551	rs6065094	A	G	0	chr20	38782764	-41787
rs7632921:71543758:G:T	chr3.71483470	-10.0466	6.3002e-18	6.91424e-15	-0.0565734	chr3	71494607	rs7632921	T	G	0	chr3	71483470	-11137
rs7632921:71543758:G:T	chr3.71483468	-10.0463	6.31007e-18	6.9159e-15	-0.0565153	chr3	71494607	rs7632921	T	G	0	chr3	71483468	-11139
rs7216638:2156453:T:A	chr17.2288951	10.0459	6.32518e-18	6.92329e-15	0.0284563	chr17	2253159	rs7216638	T	A	0	chr17	2288951	35792
rs10650434:2025096:A:ACT	chr7.2008820	-10.0388	6.5867e-18	7.20001e-15	-0.0241164	chr7	1985461	rs10650434	A	ACT	0	chr7	2008820	23359
rs12898315:61854003:G:A	chr15.61578878	-10.0386	6.59553e-18	7.20015e-15	-0.02178	chr15	61561804	rs12898315	A	G	0	chr15	61578878	17074
rs7632921:71543758:G:T	chr3.71483587	-10.0352	6.72275e-18	7.32936e-15	-0.0595128	chr3	71494607	rs7632921	T	G	0	chr3	71483587	-11020
rs7632921:71543758:G:T	chr3.71483590	-10.0343	6.75912e-18	7.35932e-15	-0.0595754	chr3	71494607	rs7632921	T	G	0	chr3	71483590	-11017
rs7632921:71543758:G:T	chr3.71483418	-10.0336	6.7856e-18	7.36901e-15	-0.0549837	chr3	71494607	rs7632921	T	G	0	chr3	71483418	-11189
rs10083370:104314182:G:A	chr14.103800880	10.0336	6.78583e-18	7.36901e-15	0.039004	chr14	103847845	rs10083370	A	G	1	chr14	103800880	-46965
rs10156310:38209129:A:T	chr8.38192030	-10.0333	6.79822e-18	7.37279e-15	-0.0279324	chr8	38351611	rs10156310	T	A	0	chr8	38192030	-159581
rs7632921:71543758:G:T	chr3.71483411	-10.0309	6.89189e-18	7.46459e-15	-0.0547578	chr3	71494607	rs7632921	T	G	0	chr3	71483411	-11196
rs10650434:2025096:A:ACT	chr7.1902651	-10.0277	7.0162e-18	7.5893e-15	-0.0234648	chr7	1985461	rs10650434	A	ACT	0	chr7	1902651	-82810
rs6065094	chr20.38800825	10.0255	7.10391e-18	7.67414e-15	0.0245207	chr20	38824551	rs6065094	A	G	0	chr20	38800825	-23726
rs7632921:71543758:G:T	chr3.71483397	-10.0247	7.13911e-18	7.70211e-15	-0.054298	chr3	71494607	rs7632921	T	G	0	chr3	71483397	-11210
rs12898315:61854003:G:A	chr15.61570874	-10.0217	7.26118e-18	7.82361e-15	-0.0256759	chr15	61561804	rs12898315	A	G	0	chr15	61570874	9070
rs2910032:152540354:C:T	chr5.153160812	-10.016	7.50291e-18	8.07356e-15	-0.0440946	chr5	153160794	rs2910032	T	C	1	chr5	153160812	18
rs7632921:71543758:G:T	chr3.71483377	-10.0141	7.58234e-18	8.14843e-15	-0.0536231	chr3	71494607	rs7632921	T	G	0	chr3	71483377	-11230
rs6065094	chr20.38781998	-10.0131	7.62738e-18	8.1862e-15	-0.029754	chr20	38824551	rs6065094	A	G	0	chr20	38781998	-42553
rs4144797:233562197:T:C	chr2.232888450	-10.0075	7.87294e-18	8.4388e-15	-0.0327102	chr2	232697487	rs4144797	T	C	0	chr2	232888450	190963
rs10650434:2025096:A:ACT	chr7.2008812	-10.0068	7.90819e-18	8.46562e-15	-0.0242864	chr7	1985461	rs10650434	A	ACT	0	chr7	2008812	23351
rs10083370:104314182:G:A	chr14.103750723	10.0063	7.92786e-18	8.47353e-15	0.01986	chr14	103847845	rs10083370	A	G	1	chr14	103750723	-97122
12:123665113:G:C	chr12.123197944	-10.0061	7.93606e-18	8.47353e-15	-0.0305397	chr12	123180566	rs2851447	C	G	0	chr12	123197944	17378
rs12712510:22749726:T:C	chr2.22417273	-10.0055	7.96482e-18	8.49328e-15	-0.0425171	chr2	22526854	rs12712510	C	T	0	chr2	22417273	-109581
rs7632921:71543758:G:T	chr3.71483362	-10.0048	7.99548e-18	8.515e-15	-0.0531035	chr3	71494607	rs7632921	T	G	0	chr3	71483362	-11245
rs2905432:19484295:G:A	chr19.19496112	10.0025	8.1044e-18	8.6199e-15	0.0163803	chr19	19373486	rs2905432	A	G	0	chr19	19496112	122626
rs11646127:29966277:G:C	chr16.30016268	-10.001	8.1742e-18	8.68299e-15	-0.0334231	chr16	29954956	rs11646127	C	G	0	chr16	30016268	61312
rs2910032:152540354:C:T	chr5.153160794	-9.99575	8.42097e-18	8.92801e-15	-0.0440885	chr5	153160794	rs2910032	T	C	1	chr5	153160794	0
rs36043959:111472014:G:A	chr8.110616311	-9.99564	8.42644e-18	8.92801e-15	-0.0374377	chr8	110459785	rs36043959	A	G	0	chr8	110616311	156526
rs7216638:2156453:T:A	chr17.2288971	9.99248	8.57941e-18	9.07846e-15	0.0285034	chr17	2253159	rs7216638	T	A	0	chr17	2288971	35812
rs6065094	chr20.38782800	-9.98171	9.12332e-18	9.64167e-15	-0.030446	chr20	38824551	rs6065094	A	G	0	chr20	38782800	-41751
rs2910032:152540354:C:T	chr5.153162355	-9.98012	9.20638e-18	9.71704e-15	-0.0367511	chr5	153160794	rs2910032	T	C	1	chr5	153162355	1561
rs10650434:2025096:A:ACT	chr7.1902647	-9.97434	9.5151e-18	1.00301e-14	-0.0233897	chr7	1985461	rs10650434	A	ACT	0	chr7	1902647	-82814
rs10156310:38209129:A:T	chr8.38273060	-9.97332	9.5704e-18	1.00755e-14	-0.0422196	chr8	38351611	rs10156310	T	A	0	chr8	38273060	-78551
rs6065094	chr20.38800768	9.97302	9.58689e-18	1.00801e-14	0.0237048	chr20	38824551	rs6065094	A	G	0	chr20	38800768	-23783
rs3735025:137074844:T:C	chr7.137384635	-9.97121	9.68676e-18	1.01722e-14	-0.086497	chr7	137390098	rs3735025	C	T	0	chr7	137384635	-5463
rs7216638:2156453:T:A	chr17.2287366	-9.97086	9.70593e-18	1.01794e-14	-0.0391583	chr17	2253159	rs7216638	T	A	0	chr17	2287366	34207
rs6065094	chr20.38800766	9.96869	9.82699e-18	1.02933e-14	0.0236726	chr20	38824551	rs6065094	A	G	0	chr20	38800766	-23785
rs10083370:104314182:G:A	chr14.103843169	9.96572	9.99477e-18	1.04558e-14	0.0186915	chr14	103847845	rs10083370	A	G	1	chr14	103843169	-4676
rs6065094	chr20.38750721	-9.96485	1.00445e-17	1.04946e-14	-0.0536795	chr20	38824551	rs6065094	A	G	0	chr20	38750721	-73830
rs6065094	chr20.38800764	9.96417	1.00838e-17	1.05223e-14	0.0236402	chr20	38824551	rs6065094	A	G	0	chr20	38800764	-23787
rs760608	chr6.114398941	9.96376	1.01071e-17	1.05333e-14	0.0367391	chr6	114398283	rs760608	G	A	1	chr6	114398941	658
12:2514112:A:G	chr12.2404846	-9.96165	1.02296e-17	1.06476e-14	-0.0319253	chr12	2404946	rs12823424	G	A	0	chr12	2404846	-100
rs12148337:70589272:T:C	chr15.70283402	-9.96047	1.02984e-17	1.07057e-14	-0.0259519	chr15	70296933	rs12148337	C	T	0	chr15	70283402	-13531
rs6065094	chr20.38800762	9.95946	1.03584e-17	1.07546e-14	0.0236076	chr20	38824551	rs6065094	A	G	0	chr20	38800762	-23789
rs10083370:104314182:G:A	chr14.103753670	9.95893	1.03895e-17	1.07734e-14	0.0462007	chr14	103847845	rs10083370	A	G	1	chr14	103753670	-94175
rs2905432:19484295:G:A	chr19.19496116	9.95838	1.04224e-17	1.0794e-14	0.0161989	chr19	19373486	rs2905432	A	G	0	chr19	19496116	122630
rs760608	chr6.114398955	9.95197	1.08103e-17	1.11817e-14	0.0367246	chr6	114398283	rs760608	G	A	1	chr6	114398955	672
rs12898315:61854003:G:A	chr15.61578905	-9.94644	1.11563e-17	1.15136e-14	-0.0213935	chr15	61561804	rs12898315	A	G	0	chr15	61578905	17101
12:2514112:A:G	chr12.2404411	-9.9464	1.1159e-17	1.15136e-14	-0.0246347	chr12	2404946	rs12823424	G	A	0	chr12	2404411	-535
rs7216638:2156453:T:A	chr17.2286661	-9.94511	1.12416e-17	1.15844e-14	-0.0561152	chr17	2253159	rs7216638	T	A	0	chr17	2286661	33502
rs10083370:104314182:G:A	chr14.103753693	9.94461	1.12735e-17	1.16028e-14	0.0462172	chr14	103847845	rs10083370	A	G	1	chr14	103753693	-94152
rs1023497:42340508:C:G	chr22.41936820	-9.94395	1.13164e-17	1.16326e-14	-0.0190381	chr22	41944504	rs1023497	G	C	0	chr22	41936820	-7684
rs489939:161470592:G:A	chr3.161763729	-9.94319	1.13653e-17	1.16605e-14	-0.0404552	chr3	161752804	rs489939	A	G	0	chr3	161763729	10925
rs7632921:71543758:G:T	chr3.71483744	-9.94309	1.13718e-17	1.16605e-14	-0.061796	chr3	71494607	rs7632921	T	G	0	chr3	71483744	-10863
12:123665113:G:C	chr12.123168444	-9.93835	1.16833e-17	1.19651e-14	-0.0193023	chr12	123180566	rs2851447	C	G	0	chr12	123168444	-12122
rs7216638:2156453:T:A	chr17.2253482	-9.9379	1.17132e-17	1.19808e-14	-0.0164414	chr17	2253159	rs7216638	T	A	0	chr17	2253482	323
rs10083370:104314182:G:A	chr14.103753612	9.93719	1.17611e-17	1.2015e-14	0.0458159	chr14	103847845	rs10083370	A	G	1	chr14	103753612	-94233
rs10083370:104314182:G:A	chr14.103750762	9.9364	1.18142e-17	1.20544e-14	0.0196192	chr14	103847845	rs10083370	A	G	1	chr14	103750762	-97083
rs10083370:104314182:G:A	chr14.103753705	9.93208	1.21089e-17	1.23398e-14	0.0461951	chr14	103847845	rs10083370	A	G	1	chr14	103753705	-94140
rs7216638:2156453:T:A	chr17.2288995	9.92673	1.24834e-17	1.27059e-14	0.028532	chr17	2253159	rs7216638	T	A	0	chr17	2288995	35836
rs2905432:19484295:G:A	chr19.19496119	9.92473	1.26269e-17	1.28361e-14	0.0160632	chr19	19373486	rs2905432	A	G	0	chr19	19496119	122633
rs10083370:104314182:G:A	chr14.103750596	9.92317	1.27399e-17	1.29351e-14	0.0203064	chr14	103847845	rs10083370	A	G	1	chr14	103750596	-97249
rs12898315:61854003:G:A	chr15.61570975	-9.91814	1.31103e-17	1.32948e-14	-0.0252517	chr15	61561804	rs12898315	A	G	0	chr15	61570975	9171
rs4936215:133852684:A:G	chr11.133970898	-9.91716	1.31837e-17	1.3353e-14	-0.0526637	chr11	133982789	rs4936215	G	A	0	chr11	133970898	-11891
rs12712510:22749726:T:C	chr2.22417221	-9.91668	1.32197e-17	1.33597e-14	-0.0422326	chr2	22526854	rs12712510	C	T	0	chr2	22417221	-109633
rs6065094	chr20.38750714	-9.91664	1.32227e-17	1.33597e-14	-0.0533991	chr20	38824551	rs6065094	A	G	0	chr20	38750714	-73837
rs7216638:2156453:T:A	chr17.2289003	9.90449	1.41715e-17	1.43009e-14	0.0285351	chr17	2253159	rs7216638	T	A	0	chr17	2289003	35844
rs10650434:2025096:A:ACT	chr7.1987468	-9.90097	1.44589e-17	1.45731e-14	-0.0144535	chr7	1985461	rs10650434	A	ACT	0	chr7	1987468	2007
rs12898315:61854003:G:A	chr15.61567723	-9.89972	1.45623e-17	1.46595e-14	-0.0264891	chr15	61561804	rs12898315	A	G	0	chr15	61567723	5919
rs4144797:233562197:T:C	chr2.232888176	-9.89772	1.47289e-17	1.48092e-14	-0.0311795	chr2	232697487	rs4144797	T	C	0	chr2	232888176	190689
rs10083370:104314182:G:A	chr14.103753729	9.89678	1.48083e-17	1.4871e-14	0.0460876	chr14	103847845	rs10083370	A	G	1	chr14	103753729	-94116
rs6065094	chr20.38800916	9.89449	1.50029e-17	1.50481e-14	0.0253956	chr20	38824551	rs6065094	A	G	0	chr20	38800916	-23635
rs36043959:111472014:G:A	chr8.110616419	-9.8906	1.5339e-17	1.53528e-14	-0.0369102	chr8	110459785	rs36043959	A	G	0	chr8	110616419	156634
rs10650434:2025096:A:ACT	chr7.1987930	-9.89055	1.53437e-17	1.53528e-14	-0.0152396	chr7	1985461	rs10650434	A	ACT	0	chr7	1987930	2469
rs6065094	chr20.38750710	-9.88839	1.55333e-17	1.5523e-14	-0.0532371	chr20	38824551	rs6065094	A	G	0	chr20	38750710	-73841
rs7632921:71543758:G:T	chr3.71483802	-9.88819	1.55513e-17	1.5523e-14	-0.0620886	chr3	71494607	rs7632921	T	G	0	chr3	71483802	-10805
rs12898315:61854003:G:A	chr15.61567716	-9.88741	1.56202e-17	1.55729e-14	-0.0264814	chr15	61561804	rs12898315	A	G	0	chr15	61567716	5912
rs10650434:2025096:A:ACT	chr7.2008787	-9.88714	1.56441e-17	1.5578e-14	-0.024738	chr7	1985461	rs10650434	A	ACT	0	chr7	2008787	23326
12:123665113:G:C	chr12.123197956	-9.88544	1.57972e-17	1.57115e-14	-0.030409	chr12	123180566	rs2851447	C	G	0	chr12	123197956	17390
rs10196799:185640728:A:T	chr2.184682530	-9.88287	1.603e-17	1.59239e-14	-0.0282511	chr2	184776001	rs10196799	T	A	0	chr2	184682530	-93471
rs10196799:185640728:A:T	chr2.184682525	-9.88208	1.61021e-17	1.59764e-14	-0.0282348	chr2	184776001	rs10196799	T	A	0	chr2	184682525	-93476
rs36043959:111472014:G:A	chr8.110614918	-9.8804	1.6257e-17	1.61107e-14	-0.039567	chr8	110459785	rs36043959	A	G	0	chr8	110614918	155133
rs12148337:70589272:T:C	chr15.70284466	-9.87991	1.63027e-17	1.61367e-14	-0.0234363	chr15	70296933	rs12148337	C	T	0	chr15	70284466	-12467
rs10083370:104314182:G:A	chr14.103753740	9.87612	1.66586e-17	1.64693e-14	0.0460102	chr14	103847845	rs10083370	A	G	1	chr14	103753740	-94105
12:123665113:G:C	chr12.123169266	-9.87303	1.69548e-17	1.67421e-14	-0.0226176	chr12	123180566	rs2851447	C	G	0	chr12	123169266	-11300
rs3735025:137074844:T:C	chr7.137387583	-9.87171	1.7082e-17	1.68476e-14	-0.0841631	chr7	137390098	rs3735025	C	T	0	chr7	137387583	-2515
rs36043959:111472014:G:A	chr8.110616442	-9.86592	1.76557e-17	1.73927e-14	-0.0367908	chr8	110459785	rs36043959	A	G	0	chr8	110616442	156657
rs7216638:2156453:T:A	chr17.2289017	9.86506	1.77417e-17	1.74566e-14	0.0285327	chr17	2253159	rs7216638	T	A	0	chr17	2289017	35858
rs12712510:22749726:T:C	chr2.22417192	-9.86477	1.77719e-17	1.74656e-14	-0.0420633	chr2	22526854	rs12712510	C	T	0	chr2	22417192	-109662
rs4936215:133852684:A:G	chr11.133983291	-9.86383	1.78672e-17	1.75384e-14	-0.0720926	chr11	133982789	rs4936215	G	A	0	chr11	133983291	502
rs36043959:111472014:G:A	chr8.110614896	-9.85663	1.86145e-17	1.82503e-14	-0.0395313	chr8	110459785	rs36043959	A	G	0	chr8	110614896	155111
rs10196799:185640728:A:T	chr2.184682664	-9.85211	1.91006e-17	1.87047e-14	-0.0285505	chr2	184776001	rs10196799	T	A	0	chr2	184682664	-93337
rs3735025:137074844:T:C	chr7.137387611	-9.84983	1.93501e-17	1.89267e-14	-0.0835243	chr7	137390098	rs3735025	C	T	0	chr7	137387611	-2487
12:2514112:A:G	chr12.2404896	-9.84901	1.94409e-17	1.89931e-14	-0.0322514	chr12	2404946	rs12823424	G	A	0	chr12	2404896	-50
rs10083370:104314182:G:A	chr14.103750568	9.84661	1.97087e-17	1.9232e-14	0.0203257	chr14	103847845	rs10083370	A	G	1	chr14	103750568	-97277
rs6065094	chr20.38782869	-9.84312	2.01045e-17	1.95951e-14	-0.0303648	chr20	38824551	rs6065094	A	G	0	chr20	38782869	-41682
rs4936215:133852684:A:G	chr11.133983306	-9.84119	2.03266e-17	1.97883e-14	-0.069272	chr11	133982789	rs4936215	G	A	0	chr11	133983306	517
rs7216638:2156453:T:A	chr17.2289027	9.83647	2.08807e-17	2.03038e-14	0.028525	chr17	2253159	rs7216638	T	A	0	chr17	2289027	35868
rs10083370:104314182:G:A	chr14.103816038	9.83389	2.11891e-17	2.05794e-14	0.0268158	chr14	103847845	rs10083370	A	G	1	chr14	103816038	-31807
rs10196799:185640728:A:T	chr2.184682693	-9.83263	2.13416e-17	2.07033e-14	-0.0285812	chr2	184776001	rs10196799	T	A	0	chr2	184682693	-93308
rs12148337:70589272:T:C	chr15.70284486	-9.8322	2.13938e-17	2.07296e-14	-0.0233211	chr15	70296933	rs12148337	C	T	0	chr15	70284486	-12447
rs6065094	chr20.38800943	9.82205	2.26673e-17	2.19379e-14	0.0255481	chr20	38824551	rs6065094	A	G	0	chr20	38800943	-23608
rs10083370:104314182:G:A	chr14.103816040	9.82079	2.28306e-17	2.20567e-14	0.0267228	chr14	103847845	rs10083370	A	G	1	chr14	103816040	-31805
12:2514112:A:G	chr12.2404366	-9.82069	2.28433e-17	2.20567e-14	-0.0236021	chr12	2404946	rs12823424	G	A	0	chr12	2404366	-580
rs12898315:61854003:G:A	chr15.61571065	-9.81833	2.31524e-17	2.23135e-14	-0.0248305	chr15	61561804	rs12898315	A	G	0	chr15	61571065	9261
rs1899543:24406419:A:T	chr11.24365416	-9.81825	2.31632e-17	2.23135e-14	-0.0275525	chr11	24384873	rs1899543	T	A	0	chr11	24365416	-19457
rs10083370:104314182:G:A	chr14.103750558	9.81476	2.36288e-17	2.27355e-14	0.020325	chr14	103847845	rs10083370	A	G	1	chr14	103750558	-97287
rs7216638:2156453:T:A	chr17.2289035	9.81329	2.38274e-17	2.29e-14	0.0285154	chr17	2253159	rs7216638	T	A	0	chr17	2289035	35876
rs10196799:185640728:A:T	chr2.184682396	-9.8117	2.40432e-17	2.30806e-14	-0.0276855	chr2	184776001	rs10196799	T	A	0	chr2	184682396	-93605
rs11783093:27425349:C:T	chr8.27567100	-9.81002	2.4274e-17	2.32751e-14	-0.0386	chr8	27567832	rs11783093	T	C	1	chr8	27567100	-732
rs3735025:137074844:T:C	chr7.137387665	-9.80656	2.4758e-17	2.37117e-14	-0.0822618	chr7	137390098	rs3735025	C	T	0	chr7	137387665	-2433
rs2910032:152540354:C:T	chr5.153162481	-9.80557	2.48976e-17	2.38178e-14	-0.035657	chr5	153160794	rs2910032	T	C	1	chr5	153162481	1687
rs10083370:104314182:G:A	chr14.103757004	9.80046	2.5633e-17	2.44668e-14	0.0419941	chr14	103847845	rs10083370	A	G	1	chr14	103757004	-90841
rs10083370:104314182:G:A	chr14.103849931	-9.80044	2.56351e-17	2.44668e-14	-0.0201246	chr14	103847845	rs10083370	A	G	1	chr14	103849931	2086
rs1899543:24406419:A:T	chr11.24365541	-9.80023	2.56657e-17	2.44678e-14	-0.0274524	chr11	24384873	rs1899543	T	A	0	chr11	24365541	-19332
rs10196799:185640728:A:T	chr2.184682735	-9.79662	2.61989e-17	2.49473e-14	-0.0286044	chr2	184776001	rs10196799	T	A	0	chr2	184682735	-93266
rs1899543:24406419:A:T	chr11.24365556	-9.79541	2.63798e-17	2.50907e-14	-0.0274365	chr11	24384873	rs1899543	T	A	0	chr11	24365556	-19317
rs10083370:104314182:G:A	chr14.103750552	9.79455	2.65097e-17	2.51853e-14	0.0203226	chr14	103847845	rs10083370	A	G	1	chr14	103750552	-97293
rs10650434:2025096:A:ACT	chr7.1902634	-9.79201	2.6896e-17	2.55231e-14	-0.0231338	chr7	1985461	rs10650434	A	ACT	0	chr7	1902634	-82827
rs36043959:111472014:G:A	chr8.110614839	-9.7915	2.69738e-17	2.55676e-14	-0.0394284	chr8	110459785	rs36043959	A	G	0	chr8	110614839	155054
rs1899543:24406419:A:T	chr11.24365573	-9.78928	2.73161e-17	2.58624e-14	-0.0274173	chr11	24384873	rs1899543	T	A	0	chr11	24365573	-19300
rs12908161:85207825:A:G	chr15.84621816	-9.78835	2.74612e-17	2.597e-14	-0.0197983	chr15	84664594	rs12908161	G	A	0	chr15	84621816	-42778
rs4936215:133852684:A:G	chr11.133983244	-9.78784	2.75417e-17	2.60164e-14	-0.0800898	chr11	133982789	rs4936215	G	A	0	chr11	133983244	455
rs1023497:42340508:C:G	chr22.41936796	-9.78759	2.75801e-17	2.6023e-14	-0.0193222	chr22	41944504	rs1023497	G	C	0	chr22	41936796	-7708
rs7508148:50152142:T:C	chr19.49661665	9.78461	2.80521e-17	2.64382e-14	0.019521	chr19	49648885	rs7508148	T	C	0	chr19	49661665	12780
rs36043959:111472014:G:A	chr8.110614833	-9.78434	2.80955e-17	2.6449e-14	-0.0394166	chr8	110459785	rs36043959	A	G	0	chr8	110614833	155048
rs4144797:233562197:T:C	chr2.232888494	-9.78306	2.83014e-17	2.66125e-14	-0.0327436	chr2	232697487	rs4144797	T	C	0	chr2	232888494	191007
rs6065094	chr20.38781860	-9.77971	2.88465e-17	2.70943e-14	-0.0294836	chr20	38824551	rs6065094	A	G	0	chr20	38781860	-42691
rs11646127:29966277:G:C	chr16.30016122	-9.77534	2.95717e-17	2.7744e-14	-0.0323351	chr16	29954956	rs11646127	C	G	0	chr16	30016122	61166
rs7508148:50152142:T:C	chr19.49661642	9.77363	2.98619e-17	2.79644e-14	0.0197243	chr19	49648885	rs7508148	T	C	0	chr19	49661642	12757
rs1899543:24406419:A:T	chr11.24365610	-9.77356	2.98742e-17	2.79644e-14	-0.0273718	chr11	24384873	rs1899543	T	A	0	chr11	24365610	-19263
rs12712510:22749726:T:C	chr2.22417143	-9.7732	2.9934e-17	2.79887e-14	-0.0417603	chr2	22526854	rs12712510	C	T	0	chr2	22417143	-109711
rs4925114	chr17.17805693	-9.77204	3.01324e-17	2.81424e-14	-0.0320013	chr17	17807956	rs4925114	G	A	0	chr17	17805693	-2263
rs6065094	chr20.38781854	-9.76917	3.063e-17	2.85749e-14	-0.0294715	chr20	38824551	rs6065094	A	G	0	chr20	38781854	-42697
rs2910032:152540354:C:T	chr5.153162509	-9.76412	3.15227e-17	2.93746e-14	-0.0354083	chr5	153160794	rs2910032	T	C	1	chr5	153162509	1715
rs6065094	chr20.38800708	9.75573	3.30631e-17	3.07753e-14	0.0226395	chr20	38824551	rs6065094	A	G	0	chr20	38800708	-23843
rs4925114	chr17.17805703	-9.75277	3.3625e-17	3.12632e-14	-0.0322334	chr17	17807956	rs4925114	G	A	0	chr17	17805703	-2253
rs7508148:50152142:T:C	chr19.49661704	9.7516	3.38498e-17	3.14369e-14	0.0190755	chr19	49648885	rs7508148	T	C	0	chr19	49661704	12819
rs7216638:2156453:T:A	chr17.2253433	-9.75109	3.3948e-17	3.14928e-14	-0.015581	chr17	2253159	rs7216638	T	A	0	chr17	2253433	274
rs12148337:70589272:T:C	chr15.70284519	-9.74904	3.43455e-17	3.18258e-14	-0.0231215	chr15	70296933	rs12148337	C	T	0	chr15	70284519	-12414
rs11646127:29966277:G:C	chr16.30016693	-9.74805	3.45398e-17	3.19701e-14	-0.0297798	chr16	29954956	rs11646127	C	G	0	chr16	30016693	61737
rs11409090:17887635:A:AT	chr3.17817955	9.74757	3.4634e-17	3.20215e-14	0.0165919	chr3	17846143	rs11409090	A	AT	0	chr3	17817955	-28188
rs760608	chr6.114397592	9.74715	3.47177e-17	3.2063e-14	0.0322807	chr6	114398283	rs760608	G	A	1	chr6	114397592	-691
rs11409090:17887635:A:AT	chr3.17817966	9.73917	3.63287e-17	3.35134e-14	0.0163818	chr3	17846143	rs11409090	A	AT	0	chr3	17817966	-28177
rs11409090:17887635:A:AT	chr3.17817971	9.73387	3.74411e-17	3.45011e-14	0.0162844	chr3	17846143	rs11409090	A	AT	0	chr3	17817971	-28172
rs10650434:2025096:A:ACT	chr7.2008759	-9.73062	3.81405e-17	3.51066e-14	-0.0250848	chr7	1985461	rs10650434	A	ACT	0	chr7	2008759	23298
rs6065094	chr20.38782923	-9.72793	3.87274e-17	3.56072e-14	-0.0302783	chr20	38824551	rs6065094	A	G	0	chr20	38782923	-41628
rs11409090:17887635:A:AT	chr3.17817976	9.72767	3.87856e-17	3.56211e-14	0.0161861	chr3	17846143	rs11409090	A	AT	0	chr3	17817976	-28167
rs10650434:2025096:A:ACT	chr7.2008953	-9.72619	3.91128e-17	3.58818e-14	-0.0201275	chr7	1985461	rs10650434	A	ACT	0	chr7	2008953	23492
rs12898315:61854003:G:A	chr15.61577727	-9.72012	4.04878e-17	3.7102e-14	-0.0223695	chr15	61561804	rs12898315	A	G	0	chr15	61577727	15923
rs7632921:71543758:G:T	chr3.71483142	-9.7191	4.07214e-17	3.72748e-14	-0.0444275	chr3	71494607	rs7632921	T	G	0	chr3	71483142	-11465
rs10196799:185640728:A:T	chr2.184682316	-9.71823	4.09234e-17	3.74183e-14	-0.0272182	chr2	184776001	rs10196799	T	A	0	chr2	184682316	-93685
rs7632921:71543758:G:T	chr3.71483941	-9.71155	4.2508e-17	3.88243e-14	-0.06146	chr3	71494607	rs7632921	T	G	0	chr3	71483941	-10666
rs11646127:29966277:G:C	chr16.30016090	-9.71072	4.27094e-17	3.89652e-14	-0.031958	chr16	29954956	rs11646127	C	G	0	chr16	30016090	61134
12:123665113:G:C	chr12.123219223	-9.70957	4.29901e-17	3.91781e-14	-0.0412638	chr12	123180566	rs2851447	C	G	0	chr12	123219223	38657
rs11409090:17887635:A:AT	chr3.17817989	9.70696	4.3633e-17	3.97203e-14	0.0159259	chr3	17846143	rs11409090	A	AT	0	chr3	17817989	-28154
12:123665113:G:C	chr12.123169277	-9.70652	4.37425e-17	3.97762e-14	-0.0222704	chr12	123180566	rs2851447	C	G	0	chr12	123169277	-11289
rs36043959:111472014:G:A	chr8.110614769	-9.70438	4.4277e-17	4.0218e-14	-0.0392809	chr8	110459785	rs36043959	A	G	0	chr8	110614769	154984
rs7508148:50152142:T:C	chr19.49661726	9.70327	4.45585e-17	4.04294e-14	0.0187719	chr19	49648885	rs7508148	T	C	0	chr19	49661726	12841
rs7632921:71543758:G:T	chr3.71483949	-9.6995	4.55235e-17	4.12597e-14	-0.061365	chr3	71494607	rs7632921	T	G	0	chr3	71483949	-10658
rs10083370:104314182:G:A	chr14.103753510	9.69677	4.62337e-17	4.18576e-14	0.0439742	chr14	103847845	rs10083370	A	G	1	chr14	103753510	-94335
rs7632921:71543758:G:T	chr3.71483130	-9.69415	4.69296e-17	4.24411e-14	-0.0439112	chr3	71494607	rs7632921	T	G	0	chr3	71483130	-11477
rs7508148:50152142:T:C	chr19.49661598	9.69349	4.71042e-17	4.25525e-14	0.019984	chr19	49648885	rs7508148	T	C	0	chr19	49661598	12713
rs10083370:104314182:G:A	chr14.103753807	9.69232	4.74198e-17	4.27909e-14	0.0451632	chr14	103847845	rs10083370	A	G	1	chr14	103753807	-94038
rs4925114	chr17.17805730	-9.68958	4.81646e-17	4.34156e-14	-0.0328144	chr17	17807956	rs4925114	G	A	0	chr17	17805730	-2226
12:123665113:G:C	chr12.123220639	-9.68764	4.86969e-17	4.38477e-14	-0.0250678	chr12	123180566	rs2851447	C	G	0	chr12	123220639	40073
rs760608	chr6.114399198	9.68551	4.92898e-17	4.43333e-14	0.0362087	chr6	114398283	rs760608	G	A	1	chr6	114399198	915
rs10650434:2025096:A:ACT	chr7.2008751	-9.68365	4.98157e-17	4.47577e-14	-0.0251519	chr7	1985461	rs10650434	A	ACT	0	chr7	2008751	23290
rs10083370:104314182:G:A	chr14.103841761	9.68089	5.06014e-17	4.54143e-14	0.0210487	chr14	103847845	rs10083370	A	G	1	chr14	103841761	-6084
rs6065094	chr20.38800694	9.67692	5.17575e-17	4.64016e-14	0.022362	chr20	38824551	rs6065094	A	G	0	chr20	38800694	-23857
rs4925114	chr17.17805531	-9.67576	5.21003e-17	4.66583e-14	-0.0270021	chr17	17807956	rs4925114	G	A	0	chr17	17805531	-2425
rs10083370:104314182:G:A	chr14.103811932	9.67512	5.22878e-17	4.67365e-14	0.0262529	chr14	103847845	rs10083370	A	G	1	chr14	103811932	-35913
rs10083370:104314182:G:A	chr14.103811916	9.67491	5.23503e-17	4.67365e-14	0.0263247	chr14	103847845	rs10083370	A	G	1	chr14	103811916	-35929
rs10083370:104314182:G:A	chr14.103753812	9.67489	5.23571e-17	4.67365e-14	0.0450754	chr14	103847845	rs10083370	A	G	1	chr14	103753812	-94033
rs7508148:50152142:T:C	chr19.49661736	9.674	5.26219e-17	4.69223e-14	0.018622	chr19	49648885	rs7508148	T	C	0	chr19	49661736	12851
rs4936215:133852684:A:G	chr11.133983342	-9.67051	5.36774e-17	4.7812e-14	-0.0622049	chr11	133982789	rs4936215	G	A	0	chr11	133983342	553
12:123665113:G:C	chr12.123168427	-9.66978	5.39001e-17	4.79587e-14	-0.0187097	chr12	123180566	rs2851447	C	G	0	chr12	123168427	-12139
12:92246786:C:G	chr12.91862272	-9.66819	5.43879e-17	4.83408e-14	-0.0416393	chr12	91853010	rs4240748	G	C	0	chr12	91862272	9262
rs10083370:104314182:G:A	chr14.103750518	9.66521	5.53186e-17	4.91153e-14	0.0202802	chr14	103847845	rs10083370	A	G	1	chr14	103750518	-97327
rs11409090:17887635:A:AT	chr3.17818008	9.66343	5.58812e-17	4.95616e-14	0.0155338	chr3	17846143	rs11409090	A	AT	0	chr3	17818008	-28135
rs7508148:50152142:T:C	chr19.49661740	9.66099	5.66594e-17	5.0198e-14	0.0185601	chr19	49648885	rs7508148	T	C	0	chr19	49661740	12855
rs2910032:152540354:C:T	chr5.153162577	-9.65951	5.71403e-17	5.05699e-14	-0.0347829	chr5	153160794	rs2910032	T	C	1	chr5	153162577	1783
rs10985817:101071090:T:C	chr9.98306339	-9.6539	5.89897e-17	5.21508e-14	-0.0316923	chr9	98308808	rs10985817	C	T	0	chr9	98306339	-2469
rs6065094	chr20.38782957	-9.6536	5.90901e-17	5.21839e-14	-0.030213	chr20	38824551	rs6065094	A	G	0	chr20	38782957	-41594
rs10083370:104314182:G:A	chr14.103811883	9.64908	6.06277e-17	5.34847e-14	0.0264442	chr14	103847845	rs10083370	A	G	1	chr14	103811883	-35962
rs10083370:104314182:G:A	chr14.103811976	9.64832	6.08905e-17	5.36593e-14	0.0260239	chr14	103847845	rs10083370	A	G	1	chr14	103811976	-35869
12:123665113:G:C	chr12.123220641	-9.6438	6.24748e-17	5.49969e-14	-0.0249363	chr12	123180566	rs2851447	C	G	0	chr12	123220641	40075
rs489939:161470592:G:A	chr3.161763447	-9.6424	6.29719e-17	5.53756e-14	-0.0394228	chr3	161752804	rs489939	A	G	0	chr3	161763447	10643
rs12908161:85207825:A:G	chr15.84621800	-9.64013	6.379e-17	5.60136e-14	-0.0191174	chr15	84664594	rs12908161	G	A	0	chr15	84621800	-42794
rs7216638:2156453:T:A	chr17.2253394	-9.64001	6.38328e-17	5.60136e-14	-0.0150251	chr17	2253159	rs7216638	T	A	0	chr17	2253394	235
rs6065094	chr20.38781779	-9.63635	6.51746e-17	5.71304e-14	-0.0293198	chr20	38824551	rs6065094	A	G	0	chr20	38781779	-42772
rs11409090:17887635:A:AT	chr3.17817859	9.63506	6.56539e-17	5.74897e-14	0.0179012	chr3	17846143	rs11409090	A	AT	0	chr3	17817859	-28284
rs10650434:2025096:A:ACT	chr7.1987458	-9.63433	6.59238e-17	5.7665e-14	-0.0140119	chr7	1985461	rs10650434	A	ACT	0	chr7	1987458	1997
rs10083370:104314182:G:A	chr14.103811991	9.6329	6.64624e-17	5.80747e-14	0.0259375	chr14	103847845	rs10083370	A	G	1	chr14	103811991	-35854
rs2905432:19484295:G:A	chr19.19495558	9.62733	6.86007e-17	5.98799e-14	0.0335096	chr19	19373486	rs2905432	A	G	0	chr19	19495558	122072
rs7216638:2156453:T:A	chr17.2253389	-9.62682	6.87987e-17	5.99895e-14	-0.0149582	chr17	2253159	rs7216638	T	A	0	chr17	2253389	230
rs7632921:71543758:G:T	chr3.71483997	-9.62331	7.01841e-17	6.11331e-14	-0.0606653	chr3	71494607	rs7632921	T	G	0	chr3	71483997	-10610
rs10083370:104314182:G:A	chr14.103812000	9.62277	7.03993e-17	6.12561e-14	0.025884	chr14	103847845	rs10083370	A	G	1	chr14	103812000	-35845
rs4925114	chr17.17805754	-9.61993	7.15444e-17	6.21871e-14	-0.0332726	chr17	17807956	rs4925114	G	A	0	chr17	17805754	-2202
rs10156310:38209129:A:T	chr8.38191964	-9.61915	7.1862e-17	6.23975e-14	-0.0261734	chr8	38351611	rs10156310	T	A	0	chr8	38191964	-159647
rs12908161:85207825:A:G	chr15.84622752	-9.61721	7.26574e-17	6.30221e-14	-0.0290964	chr15	84664594	rs12908161	G	A	0	chr15	84622752	-41842
rs7216638:2156453:T:A	chr17.2253385	-9.61638	7.29998e-17	6.32528e-14	-0.0149053	chr17	2253159	rs7216638	T	A	0	chr17	2253385	226
rs10156310:38209129:A:T	chr8.38273158	-9.61556	7.33396e-17	6.34808e-14	-0.0411998	chr8	38351611	rs10156310	T	A	0	chr8	38273158	-78453
rs10083370:104314182:G:A	chr14.103849925	-9.61454	7.37671e-17	6.3784e-14	-0.0198275	chr14	103847845	rs10083370	A	G	1	chr14	103849925	2080
rs1451488:199990107:A:G	chr2.199155430	-9.6133	7.42859e-17	6.41656e-14	-0.0468673	chr2	199125384	rs1451488	G	A	0	chr2	199155430	30046
rs1451488:199990107:A:G	chr2.199155439	-9.61307	7.43853e-17	6.41844e-14	-0.0469179	chr2	199125384	rs1451488	G	A	0	chr2	199155439	30055
rs11165867	chr1.97412656	-9.61001	7.56877e-17	6.52402e-14	-0.0621114	chr1	97412512	rs11165867	T	C	0	chr1	97412656	144
rs12148337:70589272:T:C	chr15.70284570	-9.60961	7.58618e-17	6.53222e-14	-0.0227903	chr15	70296933	rs12148337	C	T	0	chr15	70284570	-12363
rs11409090:17887635:A:AT	chr3.17818025	9.60891	7.61618e-17	6.5505e-14	0.0151715	chr3	17846143	rs11409090	A	AT	0	chr3	17818025	-28118
rs4144797:233562197:T:C	chr2.232888524	-9.60875	7.62324e-17	6.5505e-14	-0.0327278	chr2	232697487	rs4144797	T	C	0	chr2	232888524	191037
rs10650434:2025096:A:ACT	chr7.2119845	-9.60241	7.9024e-17	6.78333e-14	-0.0338466	chr7	1985461	rs10650434	A	ACT	0	chr7	2119845	134384
rs10650434:2025096:A:ACT	chr7.2119802	-9.59327	8.32352e-17	7.13742e-14	-0.0315115	chr7	1985461	rs10650434	A	ACT	0	chr7	2119802	134341
rs10650434:2025096:A:ACT	chr7.2119795	-9.58723	8.61377e-17	7.37866e-14	-0.031104	chr7	1985461	rs10650434	A	ACT	0	chr7	2119795	134334
rs56807175:146436222:T:TC	chr2.145665970	-9.58665	8.64181e-17	7.39502e-14	-0.0328168	chr2	145678654	rs56807175	TC	T	0	chr2	145665970	-12684
rs56807175:146436222:T:TC	chr2.145665955	-9.5862	8.66414e-17	7.40647e-14	-0.0327969	chr2	145678654	rs56807175	TC	T	0	chr2	145665955	-12699
rs6065094	chr20.38781750	-9.58456	8.74517e-17	7.46802e-14	-0.0292599	chr20	38824551	rs6065094	A	G	0	chr20	38781750	-42801
rs3735025:137074844:T:C	chr7.137387904	-9.57945	9.00225e-17	7.67963e-14	-0.0756902	chr7	137390098	rs3735025	C	T	0	chr7	137387904	-2194
rs10083370:104314182:G:A	chr14.103750498	9.57799	9.0774e-17	7.73577e-14	0.0202318	chr14	103847845	rs10083370	A	G	1	chr14	103750498	-97347
rs10083370:104314182:G:A	chr14.103812038	9.57738	9.10857e-17	7.75434e-14	0.0256487	chr14	103847845	rs10083370	A	G	1	chr14	103812038	-35807
rs4144797:233562197:T:C	chr2.232888128	-9.57556	9.20321e-17	7.82686e-14	-0.0306997	chr2	232697487	rs4144797	T	C	0	chr2	232888128	190641
12:123665113:G:C	chr12.123219196	-9.57348	9.31281e-17	7.91194e-14	-0.0400329	chr12	123180566	rs2851447	C	G	0	chr12	123219196	38630
rs10196799:185640728:A:T	chr2.184682229	-9.5716	9.4124e-17	7.98834e-14	-0.0265989	chr2	184776001	rs10196799	T	A	0	chr2	184682229	-93772
rs11646127:29966277:G:C	chr16.29956694	-9.57083	9.4539e-17	8.01535e-14	-0.0248045	chr16	29954956	rs11646127	C	G	0	chr16	29956694	1738
rs7216638:2156453:T:A	chr17.2253364	-9.56342	9.85939e-17	8.35058e-14	-0.0146364	chr17	2253159	rs7216638	T	A	0	chr17	2253364	205
rs4925114	chr17.17805500	-9.55941	1.00862e-16	8.53394e-14	-0.0258428	chr17	17807956	rs4925114	G	A	0	chr17	17805500	-2456
rs10083370:104314182:G:A	chr14.103800919	9.55794	1.01712e-16	8.59705e-14	0.0370981	chr14	103847845	rs10083370	A	G	1	chr14	103800919	-46926
rs11409090:17887635:A:AT	chr3.17818038	9.55745	1.01991e-16	8.61189e-14	0.0148913	chr3	17846143	rs11409090	A	AT	0	chr3	17818038	-28105
rs893949	chr11.134427380	9.55721	1.02131e-16	8.61492e-14	0.0287503	chr11	134426490	rs893949	C	T	1	chr11	134427380	890
rs7216638:2156453:T:A	chr17.2289118	9.55288	1.04672e-16	8.82021e-14	0.0282434	chr17	2253159	rs7216638	T	A	0	chr17	2289118	35959
rs56807175:146436222:T:TC	chr2.145666122	-9.55219	1.05082e-16	8.84574e-14	-0.0329305	chr2	145678654	rs56807175	TC	T	0	chr2	145666122	-12532
rs11646127:29966277:G:C	chr16.30016746	-9.54688	1.08292e-16	9.10671e-14	-0.0286367	chr16	29954956	rs11646127	C	G	0	chr16	30016746	61790
rs4925114	chr17.17805497	-9.54633	1.08632e-16	9.12605e-14	-0.0257282	chr17	17807956	rs4925114	G	A	0	chr17	17805497	-2459
rs6065094	chr20.38800674	9.54442	1.09816e-16	9.21614e-14	0.0219476	chr20	38824551	rs6065094	A	G	0	chr20	38800674	-23877
rs56807175:146436222:T:TC	chr2.145665808	-9.54192	1.11385e-16	9.33838e-14	-0.0325246	chr2	145678654	rs56807175	TC	T	0	chr2	145665808	-12846
rs7508148:50152142:T:C	chr19.49661553	9.54026	1.12438e-16	9.40765e-14	0.0200682	chr19	49648885	rs7508148	T	C	0	chr19	49661553	12668
rs11409090:17887635:A:AT	chr3.17817826	9.54026	1.12439e-16	9.40765e-14	0.0181251	chr3	17846143	rs11409090	A	AT	0	chr3	17817826	-28317
12:123665113:G:C	chr12.123376532	-9.53948	1.12933e-16	9.43949e-14	-0.0346844	chr12	123180566	rs2851447	C	G	0	chr12	123376532	195966
rs10650434:2025096:A:ACT	chr7.2008726	-9.53359	1.16773e-16	9.75054e-14	-0.02527	chr7	1985461	rs10650434	A	ACT	0	chr7	2008726	23265
rs6065094	chr20.38781720	-9.53093	1.18547e-16	9.88868e-14	-0.0291971	chr20	38824551	rs6065094	A	G	0	chr20	38781720	-42831
rs3735025:137074844:T:C	chr7.137384381	-9.52852	1.20178e-16	1.00147e-13	-0.0810458	chr7	137390098	rs3735025	C	T	0	chr7	137384381	-5717
12:2514112:A:G	chr12.2404288	-9.52767	1.20758e-16	1.00529e-13	-0.021817	chr12	2404946	rs12823424	G	A	0	chr12	2404288	-658
rs1451488:199990107:A:G	chr2.199155823	-9.52564	1.22157e-16	1.01591e-13	-0.04801	chr2	199125384	rs1451488	G	A	0	chr2	199155823	30439
rs7632921:71543758:G:T	chr3.71483059	-9.52185	1.24806e-16	1.0369e-13	-0.0407969	chr3	71494607	rs7632921	T	G	0	chr3	71483059	-11548
rs11409090:17887635:A:AT	chr3.17818046	9.52147	1.25081e-16	1.03801e-13	0.0147183	chr3	17846143	rs11409090	A	AT	0	chr3	17818046	-28097
rs10156310:38209129:A:T	chr8.38352825	-9.52131	1.2519e-16	1.03801e-13	-0.0402577	chr8	38351611	rs10156310	T	A	0	chr8	38352825	1214
rs10650434:2025096:A:ACT	chr7.2119923	-9.51756	1.27885e-16	1.05929e-13	-0.0369862	chr7	1985461	rs10650434	A	ACT	0	chr7	2119923	134462
rs7216638:2156453:T:A	chr17.2253344	-9.51635	1.28761e-16	1.06548e-13	-0.0143948	chr17	2253159	rs7216638	T	A	0	chr17	2253344	185
rs10156310:38209129:A:T	chr8.38352756	-9.51191	1.32044e-16	1.09155e-13	-0.039072	chr8	38351611	rs10156310	T	A	0	chr8	38352756	1145
rs11409090:17887635:A:AT	chr3.17817815	9.50255	1.39237e-16	1.14987e-13	0.0181742	chr3	17846143	rs11409090	A	AT	0	chr3	17817815	-28328
rs10156310:38209129:A:T	chr8.38336493	-9.49707	1.43626e-16	1.18494e-13	-0.0590397	chr8	38351611	rs10156310	T	A	0	chr8	38336493	-15118
rs1023497:42340508:C:G	chr22.41936749	-9.49378	1.46336e-16	1.20609e-13	-0.0197865	chr22	41944504	rs1023497	G	C	0	chr22	41936749	-7755
rs56807175:146436222:T:TC	chr2.145665736	-9.49295	1.47018e-16	1.2105e-13	-0.0323428	chr2	145678654	rs56807175	TC	T	0	chr2	145665736	-12918
12:123665113:G:C	chr12.123169291	-9.49199	1.47828e-16	1.2157e-13	-0.0218185	chr12	123180566	rs2851447	C	G	0	chr12	123169291	-11275
rs10650434:2025096:A:ACT	chr7.1902614	-9.49185	1.47943e-16	1.2157e-13	-0.0227056	chr7	1985461	rs10650434	A	ACT	0	chr7	1902614	-82847
rs4936215:133852684:A:G	chr11.133958442	-9.48953	1.49898e-16	1.23032e-13	-0.0799606	chr11	133982789	rs4936215	G	A	0	chr11	133958442	-24347
rs2910032:152540354:C:T	chr5.153162681	-9.48939	1.5002e-16	1.23032e-13	-0.0337749	chr5	153160794	rs2910032	T	C	1	chr5	153162681	1887
rs7632921:71543758:G:T	chr3.71534924	-9.48455	1.5419e-16	1.26327e-13	-0.0143435	chr3	71494607	rs7632921	T	G	0	chr3	71534924	40317
rs6065094	chr20.38781688	-9.47385	1.63829e-16	1.34092e-13	-0.0291293	chr20	38824551	rs6065094	A	G	0	chr20	38781688	-42863
rs1451488:199990107:A:G	chr2.199154916	-9.46724	1.70079e-16	1.39069e-13	-0.042493	chr2	199125384	rs1451488	G	A	0	chr2	199154916	29532
rs489939:161470592:G:A	chr3.161763267	-9.46605	1.71221e-16	1.39865e-13	-0.0386621	chr3	161752804	rs489939	A	G	0	chr3	161763267	10463
rs12712510:22749726:T:C	chr2.22474566	-9.46301	1.742e-16	1.42158e-13	-0.0296969	chr2	22526854	rs12712510	C	T	0	chr2	22474566	-52288
12:123665113:G:C	chr12.123198000	-9.46275	1.74459e-16	1.42229e-13	-0.0299142	chr12	123180566	rs2851447	C	G	0	chr12	123198000	17434
rs11165867	chr1.97404038	-9.46204	1.7516e-16	1.4266e-13	-0.0578189	chr1	97412512	rs11165867	T	C	0	chr1	97404038	-8474
rs6065094	chr20.38800663	9.46135	1.75846e-16	1.42875e-13	0.0217108	chr20	38824551	rs6065094	A	G	0	chr20	38800663	-23888
rs7508148:50152142:T:C	chr19.49661535	9.4613	1.7589e-16	1.42875e-13	0.0200484	chr19	49648885	rs7508148	T	C	0	chr19	49661535	12650
12:123665113:G:C	chr12.123376504	-9.46125	1.75942e-16	1.42875e-13	-0.033028	chr12	123180566	rs2851447	C	G	0	chr12	123376504	195938
rs10156310:38209129:A:T	chr8.38352926	-9.46017	1.77025e-16	1.43614e-13	-0.0417247	chr8	38351611	rs10156310	T	A	0	chr8	38352926	1315
rs783540	chr15.82577354	9.45966	1.77532e-16	1.43884e-13	0.0301443	chr15	82585958	rs783540	G	A	0	chr15	82577354	-8604
rs10156310:38209129:A:T	chr8.38352684	-9.45587	1.81392e-16	1.46868e-13	-0.0376842	chr8	38351611	rs10156310	T	A	0	chr8	38352684	1073
rs6065094	chr20.38751516	-9.45513	1.82146e-16	1.47335e-13	-0.0531984	chr20	38824551	rs6065094	A	G	0	chr20	38751516	-73035
rs10985817:101071090:T:C	chr9.98306850	-9.45124	1.86204e-16	1.5047e-13	-0.058273	chr9	98308808	rs10985817	C	T	0	chr9	98306850	-1958
12:123665113:G:C	chr12.123376754	-9.45089	1.86576e-16	1.50624e-13	-0.0436709	chr12	123180566	rs2851447	C	G	0	chr12	123376754	196188
rs11165867	chr1.97404118	-9.45068	1.86796e-16	1.50654e-13	-0.0567797	chr1	97412512	rs11165867	T	C	0	chr1	97404118	-8394
rs489939:161470592:G:A	chr3.161763247	-9.4468	1.90943e-16	1.53849e-13	-0.0385731	chr3	161752804	rs489939	A	G	0	chr3	161763247	10443
rs1899543:24406419:A:T	chr11.24365991	-9.44602	1.9179e-16	1.54381e-13	-0.0265856	chr11	24384873	rs1899543	T	A	0	chr11	24365991	-18882
rs10083370:104314182:G:A	chr14.103750881	9.44518	1.92705e-16	1.54967e-13	0.0186421	chr14	103847845	rs10083370	A	G	1	chr14	103750881	-96964
rs3735025:137074844:T:C	chr7.137388024	-9.4447	1.93227e-16	1.55236e-13	-0.071624	chr7	137390098	rs3735025	C	T	0	chr7	137388024	-2074
rs11646127:29966277:G:C	chr16.29984428	-9.44424	1.93739e-16	1.55496e-13	-0.0479199	chr16	29954956	rs11646127	C	G	0	chr16	29984428	29472
12:123665113:G:C	chr12.123376499	-9.44337	1.94695e-16	1.56112e-13	-0.0327253	chr12	123180566	rs2851447	C	G	0	chr12	123376499	195933
rs489939:161470592:G:A	chr3.161763241	-9.44103	1.97282e-16	1.58033e-13	-0.0385463	chr3	161752804	rs489939	A	G	0	chr3	161763241	10437
rs12148337:70589272:T:C	chr15.70284627	-9.43809	2.00594e-16	1.60531e-13	-0.0223891	chr15	70296933	rs12148337	C	T	0	chr15	70284627	-12306
rs11165867	chr1.97403643	-9.4374	2.01389e-16	1.61011e-13	-0.0625423	chr1	97412512	rs11165867	T	C	0	chr1	97403643	-8869
rs11646127:29966277:G:C	chr16.29956437	-9.43533	2.03762e-16	1.62612e-13	-0.0268716	chr16	29954956	rs11646127	C	G	0	chr16	29956437	1481
rs10196799:185640728:A:T	chr2.184682970	-9.43531	2.03784e-16	1.62612e-13	-0.0282929	chr2	184776001	rs10196799	T	A	0	chr2	184682970	-93031
rs760608	chr6.114397418	9.43408	2.05208e-16	1.63591e-13	0.0310743	chr6	114398283	rs760608	G	A	1	chr6	114397418	-865
rs10650434:2025096:A:ACT	chr7.2119963	-9.43297	2.06492e-16	1.64456e-13	-0.0378551	chr7	1985461	rs10650434	A	ACT	0	chr7	2119963	134502
12:123665113:G:C	chr12.123376766	-9.43068	2.09189e-16	1.66444e-13	-0.0438503	chr12	123180566	rs2851447	C	G	0	chr12	123376766	196200
rs1451488:199990107:A:G	chr2.199156012	-9.42913	2.11032e-16	1.67748e-13	-0.0477687	chr2	199125384	rs1451488	G	A	0	chr2	199156012	30628
rs783540	chr15.82581305	-9.42427	2.16916e-16	1.7226e-13	-0.0429499	chr15	82585958	rs783540	G	A	0	chr15	82581305	-4653
rs783540	chr15.82581237	-9.42188	2.19874e-16	1.74442e-13	-0.0438327	chr15	82585958	rs783540	G	A	0	chr15	82581237	-4721
rs111294930:152177121:A:G	chr5.152635939	-9.41933	2.23072e-16	1.76809e-13	-0.0541031	chr5	152797561	rs111294930	G	A	0	chr5	152635939	-161622
rs10083370:104314182:G:A	chr14.103750465	9.41744	2.25466e-16	1.78536e-13	0.0201123	chr14	103847845	rs10083370	A	G	1	chr14	103750465	-97380
rs7216638:2156453:T:A	chr17.2253298	-9.41521	2.28334e-16	1.80634e-13	-0.0138884	chr17	2253159	rs7216638	T	A	0	chr17	2253298	139
rs10156310:38209129:A:T	chr8.38192737	-9.41232	2.32094e-16	1.83434e-13	-0.0345311	chr8	38351611	rs10156310	T	A	0	chr8	38192737	-158874
rs11646127:29966277:G:C	chr16.29984452	-9.41153	2.33144e-16	1.84087e-13	-0.0469357	chr16	29954956	rs11646127	C	G	0	chr16	29984452	29496
rs7508148:50152142:T:C	chr19.49661524	9.40849	2.37183e-16	1.87098e-13	0.0200209	chr19	49648885	rs7508148	T	C	0	chr19	49661524	12639
rs893949	chr11.134427464	9.40637	2.40047e-16	1.89177e-13	0.0260086	chr11	134426490	rs893949	C	T	1	chr11	134427464	974
rs3735025:137074844:T:C	chr7.137384320	-9.40594	2.40631e-16	1.89457e-13	-0.0796374	chr7	137390098	rs3735025	C	T	0	chr7	137384320	-5778
rs12898315:61854003:G:A	chr15.61567352	-9.40155	2.46685e-16	1.94038e-13	-0.0266717	chr15	61561804	rs12898315	A	G	0	chr15	61567352	5548
rs783540	chr15.82577278	9.40087	2.47638e-16	1.94603e-13	0.0320299	chr15	82585958	rs783540	G	A	0	chr15	82577278	-8680
rs1451488:199990107:A:G	chr2.199154819	-9.39813	2.51494e-16	1.97446e-13	-0.0414068	chr2	199125384	rs1451488	G	A	0	chr2	199154819	29435
rs7216638:2156453:T:A	chr17.2253286	-9.39051	2.62585e-16	2.05958e-13	-0.0137671	chr17	2253159	rs7216638	T	A	0	chr17	2253286	127
rs111294930:152177121:A:G	chr5.152636421	-9.38952	2.64056e-16	2.06915e-13	-0.0533758	chr5	152797561	rs111294930	G	A	0	chr5	152636421	-161140
12:123665113:G:C	chr12.123168410	-9.38902	2.648e-16	2.07302e-13	-0.0181137	chr12	123180566	rs2851447	C	G	0	chr12	123168410	-12156
12:123665113:G:C	chr12.123198008	-9.38882	2.65098e-16	2.0734e-13	-0.0298201	chr12	123180566	rs2851447	C	G	0	chr12	123198008	17442
rs7216638:2156453:T:A	chr17.2296876	-9.37926	2.79822e-16	2.18649e-13	-0.0209139	chr17	2253159	rs7216638	T	A	0	chr17	2296876	43717
rs10650434:2025096:A:ACT	chr7.1987449	-9.37805	2.81744e-16	2.19943e-13	-0.0136038	chr7	1985461	rs10650434	A	ACT	0	chr7	1987449	1988
rs10083370:104314182:G:A	chr14.103750893	9.37445	2.87545e-16	2.2426e-13	0.0185261	chr14	103847845	rs10083370	A	G	1	chr14	103750893	-96952
rs12908161:85207825:A:G	chr15.84621773	-9.37305	2.89829e-16	2.25658e-13	-0.0179953	chr15	84664594	rs12908161	G	A	0	chr15	84621773	-42821
12:123665113:G:C	chr12.122979673	-9.37302	2.89884e-16	2.25658e-13	-0.0527268	chr12	123180566	rs2851447	C	G	0	chr12	122979673	-200893
rs7508148:50152142:T:C	chr19.49661800	9.37245	2.90807e-16	2.26164e-13	0.0174986	chr19	49648885	rs7508148	T	C	0	chr19	49661800	12915
rs11165867	chr1.97403355	-9.37156	2.92282e-16	2.27098e-13	-0.065396	chr1	97412512	rs11165867	T	C	0	chr1	97403355	-9157
rs10650434:2025096:A:ACT	chr7.1902850	-9.36724	2.99506e-16	2.32493e-13	-0.0246917	chr7	1985461	rs10650434	A	ACT	0	chr7	1902850	-82611
12:123665113:G:C	chr12.123376802	-9.36655	3.00685e-16	2.33189e-13	-0.04414	chr12	123180566	rs2851447	C	G	0	chr12	123376802	196236
rs893949	chr11.134427488	9.36584	3.01881e-16	2.33898e-13	0.0253569	chr11	134426490	rs893949	C	T	1	chr11	134427488	998
rs11646127:29966277:G:C	chr16.29956408	-9.36369	3.0558e-16	2.36542e-13	-0.0268743	chr16	29954956	rs11646127	C	G	0	chr16	29956408	1452
rs1899543:24406419:A:T	chr11.24366061	-9.35921	3.13415e-16	2.4238e-13	-0.0263766	chr11	24384873	rs1899543	T	A	0	chr11	24366061	-18812
rs4925114	chr17.17805821	-9.35897	3.13841e-16	2.42483e-13	-0.0342381	chr17	17807956	rs4925114	G	A	0	chr17	17805821	-2135
rs1451488:199990107:A:G	chr2.199156120	-9.35743	3.16592e-16	2.4438e-13	-0.047421	chr2	199125384	rs1451488	G	A	0	chr2	199156120	30736
rs6065094	chr20.38781622	-9.35724	3.16936e-16	2.44418e-13	-0.028987	chr20	38824551	rs6065094	A	G	0	chr20	38781622	-42929
rs111294930:152177121:A:G	chr5.152635781	-9.35613	3.18921e-16	2.4572e-13	-0.0539772	chr5	152797561	rs111294930	G	A	0	chr5	152635781	-161780
rs11165867	chr1.97403285	-9.35391	3.22952e-16	2.48594e-13	-0.0659935	chr1	97412512	rs11165867	T	C	0	chr1	97403285	-9227
rs893949	chr11.134427498	9.34958	3.30948e-16	2.54512e-13	0.0251035	chr11	134426490	rs893949	C	T	1	chr11	134427498	1008
rs10985817:101071090:T:C	chr9.98306314	-9.34609	3.37553e-16	2.59351e-13	-0.0304043	chr9	98308808	rs10985817	C	T	0	chr9	98306314	-2494
rs11783093:27425349:C:T	chr8.27567016	-9.34226	3.44941e-16	2.64782e-13	-0.036344	chr8	27567832	rs11783093	T	C	1	chr8	27567016	-816
rs56807175:146436222:T:TC	chr2.145665593	-9.34199	3.45454e-16	2.64929e-13	-0.0318954	chr2	145678654	rs56807175	TC	T	0	chr2	145665593	-13061
rs4936215:133852684:A:G	chr11.133973142	-9.34	3.49364e-16	2.6768e-13	-0.0328814	chr11	133982789	rs4936215	G	A	0	chr11	133973142	-9647
rs10083370:104314182:G:A	chr14.103744815	9.33663	3.56077e-16	2.72571e-13	0.0356507	chr14	103847845	rs10083370	A	G	1	chr14	103744815	-103030
rs10650434:2025096:A:ACT	chr7.1902604	-9.33525	3.5887e-16	2.74449e-13	-0.0224751	chr7	1985461	rs10650434	A	ACT	0	chr7	1902604	-82857
rs2910032:152540354:C:T	chr5.153160297	-9.33509	3.59194e-16	2.74449e-13	-0.0430602	chr5	153160794	rs2910032	T	C	1	chr5	153160297	-497
rs12908161:85207825:A:G	chr15.84621769	-9.33171	3.66123e-16	2.79341e-13	-0.017832	chr15	84664594	rs12908161	G	A	0	chr15	84621769	-42825
rs7632921:71543758:G:T	chr3.71482996	-9.33164	3.66271e-16	2.79341e-13	-0.0379758	chr3	71494607	rs7632921	T	G	0	chr3	71482996	-11611
rs10083370:104314182:G:A	chr14.103812184	9.33063	3.68367e-16	2.80681e-13	0.0242817	chr14	103847845	rs10083370	A	G	1	chr14	103812184	-35661
rs10083370:104314182:G:A	chr14.103851177	-9.33006	3.69541e-16	2.81316e-13	-0.0169531	chr14	103847845	rs10083370	A	G	1	chr14	103851177	3332
rs10083370:104314182:G:A	chr14.103800936	9.32899	3.71785e-16	2.82764e-13	0.0362032	chr14	103847845	rs10083370	A	G	1	chr14	103800936	-46909
rs11409090:17887635:A:AT	chr3.17817772	9.32786	3.7418e-16	2.84324e-13	0.0182485	chr3	17846143	rs11409090	A	AT	0	chr3	17817772	-28371
rs10156310:38209129:A:T	chr8.38191920	-9.32634	3.77394e-16	2.86503e-13	-0.0249863	chr8	38351611	rs10156310	T	A	0	chr8	38191920	-159691
12:123665113:G:C	chr12.123198015	-9.3249	3.80481e-16	2.88582e-13	-0.0297367	chr12	123180566	rs2851447	C	G	0	chr12	123198015	17449
rs11165867	chr1.97403157	-9.32257	3.85529e-16	2.92143e-13	-0.0669756	chr1	97412512	rs11165867	T	C	0	chr1	97403157	-9355
rs10156310:38209129:A:T	chr8.38353027	-9.32013	3.90874e-16	2.95922e-13	-0.0428383	chr8	38351611	rs10156310	T	A	0	chr8	38353027	1416
rs783540	chr15.82581437	-9.3194	3.92499e-16	2.96881e-13	-0.0402879	chr15	82585958	rs783540	G	A	0	chr15	82581437	-4521
rs10650434:2025096:A:ACT	chr7.2008986	-9.31919	3.92949e-16	2.9695e-13	-0.0189945	chr7	1985461	rs10650434	A	ACT	0	chr7	2008986	23525
rs6678676:200266503:T:C	chr1.200298258	9.31864	3.94181e-16	2.97609e-13	0.0247847	chr1	200297375	rs6678676	T	C	0	chr1	200298258	883
rs4144797:233562197:T:C	chr2.232888570	-9.31828	3.94991e-16	2.97949e-13	-0.0326396	chr2	232697487	rs4144797	T	C	0	chr2	232888570	191083
rs111294930:152177121:A:G	chr5.152635712	-9.31351	4.05769e-16	3.058e-13	-0.0538724	chr5	152797561	rs111294930	G	A	0	chr5	152635712	-161849
rs1451488:199990107:A:G	chr2.199156187	-9.30649	4.22183e-16	3.17881e-13	-0.0471339	chr2	199125384	rs1451488	G	A	0	chr2	199156187	30803
rs11646127:29966277:G:C	chr16.29949363	-9.29975	4.38554e-16	3.29907e-13	-0.0211307	chr16	29954956	rs11646127	C	G	0	chr16	29949363	-5593
rs11646127:29966277:G:C	chr16.29949299	-9.29945	4.39306e-16	3.30173e-13	-0.0212137	chr16	29954956	rs11646127	C	G	0	chr16	29949299	-5657
rs11165867	chr1.97404485	-9.29789	4.432e-16	3.32797e-13	-0.0517969	chr1	97412512	rs11165867	T	C	0	chr1	97404485	-8027
12:92246786:C:G	chr12.91861601	-9.29548	4.49252e-16	3.37036e-13	-0.0363543	chr12	91853010	rs4240748	G	C	0	chr12	91861601	8591
rs7216638:2156453:T:A	chr17.2253242	-9.29476	4.51102e-16	3.38117e-13	-0.0133509	chr17	2253159	rs7216638	T	A	0	chr17	2253242	83
rs13169274:137855305:T:C	chr5.138595818	-9.29346	4.54417e-16	3.39994e-13	-0.0280044	chr5	138519616	rs13169274	C	T	0	chr5	138595818	76202
rs10083370:104314182:G:A	chr14.103800006	9.29345	4.54428e-16	3.39994e-13	0.0350387	chr14	103847845	rs10083370	A	G	1	chr14	103800006	-47839
rs7632921:71543758:G:T	chr3.71484176	-9.29319	4.55119e-16	3.40203e-13	-0.0563043	chr3	71494607	rs7632921	T	G	0	chr3	71484176	-10431
rs1451488:199990107:A:G	chr2.199154701	-9.29285	4.55979e-16	3.40538e-13	-0.0400067	chr2	199125384	rs1451488	G	A	0	chr2	199154701	29317
rs10156310:38209129:A:T	chr8.38336594	-9.29116	4.60354e-16	3.43496e-13	-0.0535909	chr8	38351611	rs10156310	T	A	0	chr8	38336594	-15017
rs11165867	chr1.97403001	-9.28893	4.66191e-16	3.47152e-13	-0.0679622	chr1	97412512	rs11165867	T	C	0	chr1	97403001	-9511
rs1023497:42340508:C:G	chr22.41936710	-9.28884	4.66418e-16	3.47152e-13	-0.0200666	chr22	41944504	rs1023497	G	C	0	chr22	41936710	-7794
rs10650434:2025096:A:ACT	chr7.2119688	-9.28881	4.66513e-16	3.47152e-13	-0.0244181	chr7	1985461	rs10650434	A	ACT	0	chr7	2119688	134227
rs10083370:104314182:G:A	chr14.103811782	9.28847	4.67384e-16	3.47488e-13	0.0265075	chr14	103847845	rs10083370	A	G	1	chr14	103811782	-36063
rs10985817:101071090:T:C	chr9.98306309	-9.2827	4.82869e-16	3.58678e-13	-0.0301499	chr9	98308808	rs10985817	C	T	0	chr9	98306309	-2499
rs489939:161470592:G:A	chr3.161763071	-9.27781	4.96396e-16	3.68396e-13	-0.0377539	chr3	161752804	rs489939	A	G	0	chr3	161763071	10267
rs7216638:2156453:T:A	chr17.2253234	-9.27632	5.00574e-16	3.71164e-13	-0.0132805	chr17	2253159	rs7216638	T	A	0	chr17	2253234	75
rs10156310:38209129:A:T	chr8.38273247	-9.27184	5.13387e-16	3.80324e-13	-0.0403283	chr8	38351611	rs10156310	T	A	0	chr8	38273247	-78364
rs1339227:73155701:C:T	chr6.72445643	-9.27071	5.16672e-16	3.82414e-13	-0.0586932	chr6	72445999	rs1339227	T	C	1	chr6	72445643	-356
rs7508148:50152142:T:C	chr19.49661498	9.27047	5.17368e-16	3.82587e-13	0.0199088	chr19	49648885	rs7508148	T	C	0	chr19	49661498	12613
rs11646127:29966277:G:C	chr16.29949391	-9.26935	5.20657e-16	3.84618e-13	-0.0210434	chr16	29954956	rs11646127	C	G	0	chr16	29949391	-5565
rs2910032:152540354:C:T	chr5.153160251	-9.26922	5.21043e-16	3.84618e-13	-0.0428813	chr5	153160794	rs2910032	T	C	1	chr5	153160251	-543
rs1339227:73155701:C:T	chr6.72445583	-9.26775	5.25371e-16	3.87466e-13	-0.0579638	chr6	72445999	rs1339227	T	C	1	chr6	72445583	-416
rs10156310:38209129:A:T	chr8.38272134	-9.26679	5.2823e-16	3.89229e-13	-0.042234	chr8	38351611	rs10156310	T	A	0	chr8	38272134	-79477
rs4144797:233562197:T:C	chr2.232888578	-9.26559	5.3183e-16	3.91532e-13	-0.0326162	chr2	232697487	rs4144797	T	C	0	chr2	232888578	191091
rs10083370:104314182:G:A	chr14.103811778	9.265	5.33604e-16	3.92489e-13	0.0265	chr14	103847845	rs10083370	A	G	1	chr14	103811778	-36067
rs11165867	chr1.97401605	-9.26401	5.36587e-16	3.94333e-13	-0.0679703	chr1	97412512	rs11165867	T	C	0	chr1	97401605	-10907
rs11165867	chr1.97401641	-9.26373	5.37429e-16	3.94601e-13	-0.0681038	chr1	97412512	rs11165867	T	C	0	chr1	97401641	-10871
rs4925114	chr17.17805445	-9.26354	5.38015e-16	3.94681e-13	-0.0236885	chr17	17807956	rs4925114	G	A	0	chr17	17805445	-2511
rs11165867	chr1.97401416	-9.26221	5.42082e-16	3.97313e-13	-0.0671904	chr1	97412512	rs11165867	T	C	0	chr1	97401416	-11096
rs11165867	chr1.97401399	-9.26173	5.43534e-16	3.98024e-13	-0.0671142	chr1	97412512	rs11165867	T	C	0	chr1	97401399	-11113
rs7216638:2156453:T:A	chr17.2253227	-9.25989	5.49204e-16	4.0182e-13	-0.0132202	chr17	2253159	rs7216638	T	A	0	chr17	2253227	68
rs11165867	chr1.97401336	-9.25946	5.5054e-16	4.02442e-13	-0.0668238	chr1	97412512	rs11165867	T	C	0	chr1	97401336	-11176
rs10196799:185640728:A:T	chr2.184682098	-9.25901	5.51958e-16	4.03123e-13	-0.0254478	chr2	184776001	rs10196799	T	A	0	chr2	184682098	-93903
rs10650434:2025096:A:ACT	chr7.2008682	-9.25873	5.5282e-16	4.03396e-13	-0.0250982	chr7	1985461	rs10650434	A	ACT	0	chr7	2008682	23221
rs12712510:22749726:T:C	chr2.22442576	-9.25844	5.53712e-16	4.03691e-13	-0.0307022	chr2	22526854	rs12712510	C	T	0	chr2	22442576	-84278
rs11165867	chr1.97401301	-9.25783	5.55619e-16	4.04519e-13	-0.0666572	chr1	97412512	rs11165867	T	C	0	chr1	97401301	-11211
rs2910032:152540354:C:T	chr5.153160243	-9.25777	5.55825e-16	4.04519e-13	-0.0428487	chr5	153160794	rs2910032	T	C	1	chr5	153160243	-551
rs11165867	chr1.97401257	-9.2554	5.63318e-16	4.09612e-13	-0.0664427	chr1	97412512	rs11165867	T	C	0	chr1	97401257	-11255
12:92246786:C:G	chr12.91861510	-9.25392	5.68028e-16	4.12674e-13	-0.0354959	chr12	91853010	rs4240748	G	C	0	chr12	91861510	8500
12:2514112:A:G	chr12.2405056	-9.25302	5.70924e-16	4.14137e-13	-0.032765	chr12	2404946	rs12823424	G	A	0	chr12	2405056	110
12:123665113:G:C	chr12.123168402	-9.25298	5.71042e-16	4.14137e-13	-0.0178322	chr12	123180566	rs2851447	C	G	0	chr12	123168402	-12164
rs11165867	chr1.97401214	-9.25257	5.72367e-16	4.14734e-13	-0.0662279	chr1	97412512	rs11165867	T	C	0	chr1	97401214	-11298
rs12148337:70589272:T:C	chr15.70284684	-9.25004	5.80613e-16	4.20341e-13	-0.0219569	chr15	70296933	rs12148337	C	T	0	chr15	70284684	-12249
rs11165867	chr1.97402166	-9.24932	5.82975e-16	4.21682e-13	-0.0693909	chr1	97412512	rs11165867	T	C	0	chr1	97402166	-10346
rs11165867	chr1.97401162	-9.24855	5.85509e-16	4.23145e-13	-0.0659617	chr1	97412512	rs11165867	T	C	0	chr1	97401162	-11350
rs4925114	chr17.17805844	-9.24714	5.9016e-16	4.25851e-13	-0.0344535	chr17	17807956	rs4925114	G	A	0	chr17	17805844	-2112
rs2905432:19484295:G:A	chr19.19496172	9.24699	5.90672e-16	4.25851e-13	0.0137309	chr19	19373486	rs2905432	A	G	0	chr19	19496172	122686
12:2514112:A:G	chr12.2404230	-9.24695	5.90798e-16	4.25851e-13	-0.0205189	chr12	2404946	rs12823424	G	A	0	chr12	2404230	-716
rs10985817:101071090:T:C	chr9.98306883	-9.24616	5.93435e-16	4.2738e-13	-0.0595311	chr9	98308808	rs10985817	C	T	0	chr9	98306883	-1925
rs1339227:73155701:C:T	chr6.72445760	-9.24588	5.94374e-16	4.27684e-13	-0.0598196	chr6	72445999	rs1339227	T	C	1	chr6	72445760	-239
rs11165867	chr1.97401126	-9.24536	5.96144e-16	4.28585e-13	-0.0657734	chr1	97412512	rs11165867	T	C	0	chr1	97401126	-11386
rs1339227:73155701:C:T	chr6.72445498	-9.24515	5.96843e-16	4.28715e-13	-0.0567695	chr6	72445999	rs1339227	T	C	1	chr6	72445498	-501
rs1451488:199990107:A:G	chr2.199154653	-9.24301	6.04093e-16	4.33426e-13	-0.039416	chr2	199125384	rs1451488	G	A	0	chr2	199154653	29269
rs111294930:152177121:A:G	chr5.152636675	-9.2429	6.04449e-16	4.33426e-13	-0.0521436	chr5	152797561	rs111294930	G	A	0	chr5	152636675	-160886
rs13169274:137855305:T:C	chr5.138595909	-9.24112	6.10568e-16	4.37435e-13	-0.0279803	chr5	138519616	rs13169274	C	T	0	chr5	138595909	76293
rs56807175:146436222:T:TC	chr2.145666488	-9.2397	6.15458e-16	4.40556e-13	-0.0324736	chr2	145678654	rs56807175	TC	T	0	chr2	145666488	-12166
rs2905432:19484295:G:A	chr19.19495510	9.2345	6.3379e-16	4.53287e-13	0.0331763	chr19	19373486	rs2905432	A	G	0	chr19	19495510	122024
rs111294930:152177121:A:G	chr5.152635611	-9.23322	6.38377e-16	4.56173e-13	-0.0536701	chr5	152797561	rs111294930	G	A	0	chr5	152635611	-161950
rs11409090:17887635:A:AT	chr3.17817752	9.23061	6.47842e-16	4.62538e-13	0.0182187	chr3	17846143	rs11409090	A	AT	0	chr3	17817752	-28391
rs10156310:38209129:A:T	chr8.38336626	-9.22715	6.60621e-16	4.71255e-13	-0.0518235	chr8	38351611	rs10156310	T	A	0	chr8	38336626	-14985
rs12908161:85207825:A:G	chr15.84621759	-9.22639	6.63437e-16	4.72855e-13	-0.0174275	chr15	84664594	rs12908161	G	A	0	chr15	84621759	-42835
rs1451488:199990107:A:G	chr2.199154637	-9.22546	6.66922e-16	4.7493e-13	-0.0392166	chr2	199125384	rs1451488	G	A	0	chr2	199154637	29253
12:123665113:G:C	chr12.123376872	-9.22407	6.72195e-16	4.78274e-13	-0.0435336	chr12	123180566	rs2851447	C	G	0	chr12	123376872	196306
rs6065094	chr20.38781544	-9.22279	6.77048e-16	4.81236e-13	-0.0288147	chr20	38824551	rs6065094	A	G	0	chr20	38781544	-43007
rs11165867	chr1.97400936	-9.22267	6.77522e-16	4.81236e-13	-0.0647318	chr1	97412512	rs11165867	T	C	0	chr1	97400936	-11576
rs10650434:2025096:A:ACT	chr7.1902858	-9.22173	6.81092e-16	4.83357e-13	-0.0246219	chr7	1985461	rs10650434	A	ACT	0	chr7	1902858	-82603
rs7216638:2156453:T:A	chr17.2253210	-9.21881	6.92411e-16	4.90969e-13	-0.013079	chr17	2253159	rs7216638	T	A	0	chr17	2253210	51
rs2905432:19484295:G:A	chr19.19496174	9.21832	6.94326e-16	4.91905e-13	0.0136456	chr19	19373486	rs2905432	A	G	0	chr19	19496174	122688
rs11165867	chr1.97400903	-9.21767	6.96856e-16	4.93276e-13	-0.0645437	chr1	97412512	rs11165867	T	C	0	chr1	97400903	-11609
12:92246786:C:G	chr12.91861430	-9.21709	6.99167e-16	4.94488e-13	-0.0347282	chr12	91853010	rs4240748	G	C	0	chr12	91861430	8420
rs12898315:61854003:G:A	chr15.61577624	-9.21689	6.99961e-16	4.94628e-13	-0.02081	chr15	61561804	rs12898315	A	G	0	chr15	61577624	15820
12:123665113:G:C	chr12.123219124	-9.21345	7.13638e-16	5.03862e-13	-0.0367482	chr12	123180566	rs2851447	C	G	0	chr12	123219124	38558
rs1042992	chr8.26411572	-9.20806	7.35679e-16	5.18981e-13	-0.032718	chr8	26411675	rs1042992	T	C	1	chr8	26411572	-103
rs6065094	chr20.38800634	9.20724	7.39081e-16	5.20937e-13	0.0210573	chr20	38824551	rs6065094	A	G	0	chr20	38800634	-23917
rs7216638:2156453:T:A	chr17.2253204	-9.20402	7.52592e-16	5.30008e-13	-0.0130311	chr17	2253159	rs7216638	T	A	0	chr17	2253204	45
rs10083370:104314182:G:A	chr14.103753406	9.20273	7.58089e-16	5.33426e-13	0.0406656	chr14	103847845	rs10083370	A	G	1	chr14	103753406	-94439
rs1899543:24406419:A:T	chr11.24366176	-9.20207	7.60917e-16	5.34961e-13	-0.0259894	chr11	24384873	rs1899543	T	A	0	chr11	24366176	-18697
rs3735025:137074844:T:C	chr7.137384224	-9.20083	7.66271e-16	5.38268e-13	-0.0773517	chr7	137390098	rs3735025	C	T	0	chr7	137384224	-5874
12:92246786:C:G	chr12.91861392	-9.19933	7.72748e-16	5.42357e-13	-0.0343603	chr12	91853010	rs4240748	G	C	0	chr12	91861392	8382
rs7216638:2156453:T:A	chr17.2253202	-9.19907	7.73917e-16	5.42717e-13	-0.0130153	chr17	2253159	rs7216638	T	A	0	chr17	2253202	43
12:2514112:A:G	chr12.2405067	-9.19856	7.76139e-16	5.43814e-13	-0.0327701	chr12	2404946	rs12823424	G	A	0	chr12	2405067	121
rs893949	chr11.134427605	9.19457	7.9378e-16	5.55705e-13	0.0230365	chr11	134426490	rs893949	C	T	1	chr11	134427605	1115
rs10083370:104314182:G:A	chr14.103812226	9.19248	8.03167e-16	5.61801e-13	0.0236689	chr14	103847845	rs10083370	A	G	1	chr14	103812226	-35619
rs1042992	chr8.26411675	-9.19172	8.06637e-16	5.63375e-13	-0.0322684	chr8	26411675	rs1042992	T	C	1	chr8	26411675	0
rs7216638:2156453:T:A	chr17.2296887	-9.19169	8.06779e-16	5.63375e-13	-0.0207213	chr17	2253159	rs7216638	T	A	0	chr17	2296887	43728
rs1339227:73155701:C:T	chr6.72445395	-9.18899	8.19141e-16	5.71525e-13	-0.0550951	chr6	72445999	rs1339227	T	C	1	chr6	72445395	-604
rs1042992	chr8.26411490	-9.1841	8.42022e-16	5.86994e-13	-0.032853	chr8	26411675	rs1042992	T	C	1	chr8	26411490	-185
rs489939:161470592:G:A	chr3.161767358	-9.1819	8.52506e-16	5.93803e-13	-0.0279632	chr3	161752804	rs489939	A	G	0	chr3	161767358	14554
rs11646127:29966277:G:C	chr16.29984558	-9.18155	8.5418e-16	5.94469e-13	-0.0404887	chr16	29954956	rs11646127	C	G	0	chr16	29984558	29602
rs2905432:19484295:G:A	chr19.19496177	9.17489	8.86851e-16	6.16687e-13	0.013518	chr19	19373486	rs2905432	A	G	0	chr19	19496177	122691
rs3735025:137074844:T:C	chr7.137388221	-9.17449	8.88854e-16	6.17561e-13	-0.0641492	chr7	137390098	rs3735025	C	T	0	chr7	137388221	-1877
rs7632921:71543758:G:T	chr3.71533673	-9.16817	9.21067e-16	6.39405e-13	-0.0221293	chr3	71494607	rs7632921	T	G	0	chr3	71533673	39066
rs12898315:61854003:G:A	chr15.61567088	-9.16025	9.63071e-16	6.68004e-13	-0.0273814	chr15	61561804	rs12898315	A	G	0	chr15	61567088	5284
rs10083370:104314182:G:A	chr14.103812235	9.15848	9.72703e-16	6.7412e-13	0.023527	chr14	103847845	rs10083370	A	G	1	chr14	103812235	-35610
rs10083370:104314182:G:A	chr14.103811761	9.15777	9.76587e-16	6.76245e-13	0.0264583	chr14	103847845	rs10083370	A	G	1	chr14	103811761	-36084
rs11783093:27425349:C:T	chr8.27566985	-9.15695	9.81133e-16	6.78825e-13	-0.0354651	chr8	27567832	rs11783093	T	C	1	chr8	27566985	-847
rs10156310:38209129:A:T	chr8.38336662	-9.15664	9.82867e-16	6.79457e-13	-0.0498295	chr8	38351611	rs10156310	T	A	0	chr8	38336662	-14949
rs11409090:17887635:A:AT	chr3.17818103	9.15537	9.89894e-16	6.83743e-13	0.0134751	chr3	17846143	rs11409090	A	AT	0	chr3	17818103	-28040
rs1042992	chr8.26411742	-9.15351	1.00033e-15	6.90378e-13	-0.0318105	chr8	26411675	rs1042992	T	C	1	chr8	26411742	67
12:123665113:G:C	chr12.123168396	-9.1494	1.02375e-15	7.05952e-13	-0.0176206	chr12	123180566	rs2851447	C	G	0	chr12	123168396	-12170
rs11165867	chr1.97400569	-9.14879	1.02725e-15	7.07772e-13	-0.0625519	chr1	97412512	rs11165867	T	C	0	chr1	97400569	-11943
rs11646127:29966277:G:C	chr16.29956864	-9.14799	1.0319e-15	7.10384e-13	-0.0218967	chr16	29954956	rs11646127	C	G	0	chr16	29956864	1908
rs11165867	chr1.97400563	-9.14725	1.03621e-15	7.12762e-13	-0.062515	chr1	97412512	rs11165867	T	C	0	chr1	97400563	-11949
rs12898315:61854003:G:A	chr15.61559546	-9.14476	1.05081e-15	7.22205e-13	-0.0245897	chr15	61561804	rs12898315	A	G	0	chr15	61559546	-2258
rs783540	chr15.82577562	9.14268	1.06319e-15	7.30059e-13	0.0235103	chr15	82585958	rs783540	G	A	0	chr15	82577562	-8396
rs11646127:29966277:G:C	chr16.29984060	-9.14255	1.06401e-15	7.30059e-13	-0.0410371	chr16	29954956	rs11646127	C	G	0	chr16	29984060	29104
rs7632921:71543758:G:T	chr3.71484251	-9.13836	1.08936e-15	7.46837e-13	-0.0538179	chr3	71494607	rs7632921	T	G	0	chr3	71484251	-10356
rs11646127:29966277:G:C	chr16.29956335	-9.13312	1.12195e-15	7.68541e-13	-0.0266349	chr16	29954956	rs11646127	C	G	0	chr16	29956335	1379
rs10156310:38209129:A:T	chr8.38335144	-9.12991	1.14244e-15	7.8193e-13	-0.0350682	chr8	38351611	rs10156310	T	A	0	chr8	38335144	-16467
rs11165867	chr1.97414745	-9.12963	1.14424e-15	7.82039e-13	-0.0373979	chr1	97412512	rs11165867	T	C	0	chr1	97414745	2233
12:123665113:G:C	chr12.123376441	-9.12959	1.14449e-15	7.82039e-13	-0.0290971	chr12	123180566	rs2851447	C	G	0	chr12	123376441	195875
rs10985817:101071090:T:C	chr9.98306297	-9.12863	1.15072e-15	7.85647e-13	-0.0295439	chr9	98308808	rs10985817	C	T	0	chr9	98306297	-2511
rs56807175:146436222:T:TC	chr2.145665452	-9.12623	1.16631e-15	7.95639e-13	-0.031352	chr2	145678654	rs56807175	TC	T	0	chr2	145665452	-13202
rs4144797:233562197:T:C	chr2.232888073	-9.12438	1.17857e-15	8.03335e-13	-0.0300663	chr2	232697487	rs4144797	T	C	0	chr2	232888073	190586
rs7216638:2156453:T:A	chr17.2253172	-9.12224	1.19284e-15	8.12397e-13	-0.0127919	chr17	2253159	rs7216638	T	A	0	chr17	2253172	13
rs11646127:29966277:G:C	chr16.29949465	-9.12034	1.20563e-15	8.20429e-13	-0.0207041	chr16	29954956	rs11646127	C	G	0	chr16	29949465	-5491
12:123665113:G:C	chr12.123198038	-9.12004	1.20765e-15	8.21129e-13	-0.0294564	chr12	123180566	rs2851447	C	G	0	chr12	123198038	17472
rs7432375	chr3.136619403	-9.11959	1.21072e-15	8.22538e-13	-0.0175567	chr3	136569563	rs7432375	A	G	0	chr3	136619403	49840
rs11646127:29966277:G:C	chr16.29956331	-9.11837	1.21905e-15	8.2752e-13	-0.026611	chr16	29954956	rs11646127	C	G	0	chr16	29956331	1375
rs11165867	chr1.97404702	-9.11789	1.22233e-15	8.29067e-13	-0.0487617	chr1	97412512	rs11165867	T	C	0	chr1	97404702	-7810
rs7432375	chr3.136400440	-9.11589	1.23617e-15	8.37767e-13	-0.0173063	chr3	136569563	rs7432375	A	G	0	chr3	136400440	-169123
rs760608	chr6.114399506	9.11531	1.2402e-15	8.39812e-13	0.0347534	chr6	114398283	rs760608	G	A	1	chr6	114399506	1223
rs11783093:27425349:C:T	chr8.27566978	-9.11424	1.24771e-15	8.44209e-13	-0.0352636	chr8	27567832	rs11783093	T	C	1	chr8	27566978	-854
12:2514112:A:G	chr12.2404205	-9.11025	1.27608e-15	8.62693e-13	-0.0199723	chr12	2404946	rs12823424	G	A	0	chr12	2404205	-741
rs7216638:2156453:T:A	chr17.2286326	-9.10951	1.28139e-15	8.65577e-13	-0.0494701	chr17	2253159	rs7216638	T	A	0	chr17	2286326	33167
rs7432375	chr3.136400500	-9.10797	1.2925e-15	8.7237e-13	-0.017578	chr3	136569563	rs7432375	A	G	0	chr3	136400500	-169063
rs10083370:104314182:G:A	chr14.103812248	9.1066	1.3025e-15	8.78404e-13	0.023316	chr14	103847845	rs10083370	A	G	1	chr14	103812248	-35597
rs10650434:2025096:A:ACT	chr7.2009000	-9.10543	1.31107e-15	8.83466e-13	-0.0185128	chr7	1985461	rs10650434	A	ACT	0	chr7	2009000	23539
12:123665113:G:C	chr12.123198040	-9.10262	1.33203e-15	8.96854e-13	-0.0294314	chr12	123180566	rs2851447	C	G	0	chr12	123198040	17474
12:123665113:G:C	chr12.123241766	-9.09978	1.35345e-15	9.10538e-13	-0.0527191	chr12	123180566	rs2851447	C	G	0	chr12	123241766	61200
rs489939:161470592:G:A	chr3.161762889	-9.0995	1.3556e-15	9.10832e-13	-0.0368442	chr3	161752804	rs489939	A	G	0	chr3	161762889	10085
rs11409090:17887635:A:AT	chr3.17817728	9.09943	1.35609e-15	9.10832e-13	0.018129	chr3	17846143	rs11409090	A	AT	0	chr3	17817728	-28415
rs7432375	chr3.136400512	-9.09926	1.35738e-15	9.10959e-13	-0.0176237	chr3	136569563	rs7432375	A	G	0	chr3	136400512	-169051
rs11165867	chr1.97400389	-9.098	1.36707e-15	9.16719e-13	-0.0614355	chr1	97412512	rs11165867	T	C	0	chr1	97400389	-12123
rs489939:161470592:G:A	chr3.161762887	-9.0975	1.37094e-15	9.18569e-13	-0.0368338	chr3	161752804	rs489939	A	G	0	chr3	161762887	10083
rs7432375	chr3.136400516	-9.09586	1.38357e-15	9.26283e-13	-0.0176383	chr3	136569563	rs7432375	A	G	0	chr3	136400516	-169047
rs7432375	chr3.136400409	-9.09435	1.39542e-15	9.32993e-13	-0.0171376	chr3	136569563	rs7432375	A	G	0	chr3	136400409	-169154
rs11165867	chr1.97400377	-9.09429	1.39585e-15	9.32993e-13	-0.0613605	chr1	97412512	rs11165867	T	C	0	chr1	97400377	-12135
rs7432375	chr3.136400520	-9.09222	1.4122e-15	9.43164e-13	-0.0176525	chr3	136569563	rs7432375	A	G	0	chr3	136400520	-169043
rs6065094	chr20.38781474	-9.09044	1.42642e-15	9.51888e-13	-0.028648	chr20	38824551	rs6065094	A	G	0	chr20	38781474	-43077
rs10083370:104314182:G:A	chr14.103750937	9.08732	1.45163e-15	9.67473e-13	0.0180775	chr14	103847845	rs10083370	A	G	1	chr14	103750937	-96908
rs6065094	chr20.38800622	9.08727	1.45211e-15	9.67473e-13	0.0207749	chr20	38824551	rs6065094	A	G	0	chr20	38800622	-23929
rs10083370:104314182:G:A	chr14.103800953	9.08695	1.4547e-15	9.6842e-13	0.0352697	chr14	103847845	rs10083370	A	G	1	chr14	103800953	-46892
rs12908161:85207825:A:G	chr15.84621746	-9.08514	1.46957e-15	9.77533e-13	-0.016909	chr15	84664594	rs12908161	G	A	0	chr15	84621746	-42848
rs1899543:24406419:A:T	chr11.24366256	-9.08225	1.49366e-15	9.92756e-13	-0.0256893	chr11	24384873	rs1899543	T	A	0	chr11	24366256	-18617
rs11409090:17887635:A:AT	chr3.17817725	9.08196	1.49605e-15	9.9345e-13	0.0181138	chr3	17846143	rs11409090	A	AT	0	chr3	17817725	-28418
12:2514112:A:G	chr12.2404200	-9.08184	1.4971e-15	9.9345e-13	-0.0198641	chr12	2404946	rs12823424	G	A	0	chr12	2404200	-746
rs4936215:133852684:A:G	chr11.133959682	-9.07701	1.53826e-15	1.01994e-12	-0.0341167	chr11	133982789	rs4936215	G	A	0	chr11	133959682	-23107
rs10083370:104314182:G:A	chr14.103843281	9.07598	1.54723e-15	1.02507e-12	0.0163481	chr14	103847845	rs10083370	A	G	1	chr14	103843281	-4564
rs1339227:73155701:C:T	chr6.72445999	-9.07246	1.57814e-15	1.04471e-12	-0.0607818	chr6	72445999	rs1339227	T	C	1	chr6	72445999	0
rs893949	chr11.134427684	9.07215	1.5809e-15	1.0457e-12	0.0219473	chr11	134426490	rs893949	C	T	1	chr11	134427684	1194
rs7432375	chr3.136619409	-9.06805	1.61772e-15	1.0692e-12	-0.017434	chr3	136569563	rs7432375	A	G	0	chr3	136619409	49846
rs4936215:133852684:A:G	chr11.133958380	-9.06615	1.63513e-15	1.07985e-12	-0.0817106	chr11	133982789	rs4936215	G	A	0	chr11	133958380	-24409
rs10156310:38209129:A:T	chr8.38335136	-9.0651	1.64474e-15	1.08533e-12	-0.0345674	chr8	38351611	rs10156310	T	A	0	chr8	38335136	-16475
rs10083370:104314182:G:A	chr14.103799975	9.06314	1.66298e-15	1.09649e-12	0.0336957	chr14	103847845	rs10083370	A	G	1	chr14	103799975	-47870
rs7216638:2156453:T:A	chr17.2288494	9.06124	1.68082e-15	1.10737e-12	0.0207847	chr17	2253159	rs7216638	T	A	0	chr17	2288494	35335
rs11165867	chr1.97404758	-9.06004	1.69224e-15	1.11401e-12	-0.0479759	chr1	97412512	rs11165867	T	C	0	chr1	97404758	-7754
rs783540	chr15.82577019	9.05972	1.69522e-15	1.11508e-12	0.0351972	chr15	82585958	rs783540	G	A	0	chr15	82577019	-8939
rs1339227:73155701:C:T	chr6.72445250	-9.05871	1.70494e-15	1.12058e-12	-0.0523895	chr6	72445999	rs1339227	T	C	1	chr6	72445250	-749
rs783540	chr15.82580912	-9.05699	1.72149e-15	1.13005e-12	-0.0417127	chr15	82585958	rs783540	G	A	0	chr15	82580912	-5046
rs11165867	chr1.97400262	-9.05693	1.72207e-15	1.13005e-12	-0.0606405	chr1	97412512	rs11165867	T	C	0	chr1	97400262	-12250
rs11646127:29966277:G:C	chr16.29984601	-9.05362	1.75432e-15	1.1503e-12	-0.0373231	chr16	29954956	rs11646127	C	G	0	chr16	29984601	29645
rs2910032:152540354:C:T	chr5.153162923	-9.05302	1.76033e-15	1.15332e-12	-0.0312602	chr5	153160794	rs2910032	T	C	1	chr5	153162923	2129
rs11165867	chr1.97400248	-9.05216	1.76882e-15	1.15797e-12	-0.0605527	chr1	97412512	rs11165867	T	C	0	chr1	97400248	-12264
rs4925114	chr17.17805880	-9.05112	1.77918e-15	1.16383e-12	-0.0346673	chr17	17807956	rs4925114	G	A	0	chr17	17805880	-2076
rs7432375	chr3.136400376	-9.05093	1.78104e-15	1.16413e-12	-0.0169372	chr3	136569563	rs7432375	A	G	0	chr3	136400376	-169187
rs893949	chr11.134427697	9.04995	1.79093e-15	1.16967e-12	0.0217818	chr11	134426490	rs893949	C	T	1	chr11	134427697	1207
rs10083370:104314182:G:A	chr14.103744842	9.04929	1.79752e-15	1.17305e-12	0.0353346	chr14	103847845	rs10083370	A	G	1	chr14	103744842	-103003
rs1023497:42340508:C:G	chr22.41936654	-9.0478	1.81267e-15	1.182e-12	-0.0202959	chr22	41944504	rs1023497	G	C	0	chr22	41936654	-7850
rs7432375	chr3.136400558	-9.0458	1.83315e-15	1.19405e-12	-0.0177714	chr3	136569563	rs7432375	A	G	0	chr3	136400558	-169005
rs6434928:198304577:G:A	chr2.197626078	9.04571	1.83402e-15	1.19405e-12	0.0455196	chr2	197439853	rs6434928	G	A	0	chr2	197626078	186225
rs6065094	chr20.38800618	9.04537	1.83754e-15	1.19539e-12	0.0206792	chr20	38824551	rs6065094	A	G	0	chr20	38800618	-23933
rs10196799:185640728:A:T	chr2.184682028	-9.04513	1.84e-15	1.19605e-12	-0.0247256	chr2	184776001	rs10196799	T	A	0	chr2	184682028	-93973
rs6434928:198304577:G:A	chr2.197626068	9.04332	1.85887e-15	1.20737e-12	0.0457244	chr2	197439853	rs6434928	G	A	0	chr2	197626068	186215
rs1023497:42340508:C:G	chr22.41936652	-9.03988	1.89507e-15	1.22992e-12	-0.0203005	chr22	41944504	rs1023497	G	C	0	chr22	41936652	-7852
rs12712510:22749726:T:C	chr2.22439637	-9.03614	1.93531e-15	1.25505e-12	-0.0228924	chr2	22526854	rs12712510	C	T	0	chr2	22439637	-87217
rs56807175:146436222:T:TC	chr2.145666651	-9.03599	1.93699e-15	1.25516e-12	-0.0319001	chr2	145678654	rs56807175	TC	T	0	chr2	145666651	-12003
rs7432375	chr3.136400566	-9.03341	1.96523e-15	1.27246e-12	-0.0177925	chr3	136569563	rs7432375	A	G	0	chr3	136400566	-168997
rs1042992	chr8.26411859	-9.03106	1.99131e-15	1.28834e-12	-0.0307233	chr8	26411675	rs1042992	T	C	1	chr8	26411859	184
12:2514112:A:G	chr12.2404191	-9.02984	2.00502e-15	1.29619e-12	-0.0196703	chr12	2404946	rs12823424	G	A	0	chr12	2404191	-755
rs11646127:29966277:G:C	chr16.29949497	-9.02931	2.01105e-15	1.29908e-12	-0.0205164	chr16	29954956	rs11646127	C	G	0	chr16	29949497	-5459
rs4925114	chr17.17805884	-9.02785	2.0275e-15	1.30868e-12	-0.0346819	chr17	17807956	rs4925114	G	A	0	chr17	17805884	-2072
rs4936215:133852684:A:G	chr11.133970844	-9.02738	2.03288e-15	1.31113e-12	-0.0486446	chr11	133982789	rs4936215	G	A	0	chr11	133970844	-11945
12:2514112:A:G	chr12.2405100	-9.02526	2.0573e-15	1.32585e-12	-0.0327617	chr12	2404946	rs12823424	G	A	0	chr12	2405100	154
rs1023497:42340508:C:G	chr22.41936648	-9.02417	2.06983e-15	1.33289e-12	-0.0203089	chr22	41944504	rs1023497	G	C	0	chr22	41936648	-7856
rs1899543:24406419:A:T	chr11.24366293	-9.02399	2.07195e-15	1.33321e-12	-0.0255427	chr11	24384873	rs1899543	T	A	0	chr11	24366293	-18580
rs893949	chr11.134427713	9.02133	2.10317e-15	1.35225e-12	0.0215827	chr11	134426490	rs893949	C	T	1	chr11	134427713	1223
rs893949	chr11.134427717	9.01392	2.19242e-15	1.40854e-12	0.0215337	chr11	134426490	rs893949	C	T	1	chr11	134427717	1227
rs10985817:101071090:T:C	chr9.98306288	-9.01156	2.22166e-15	1.42622e-12	-0.0290938	chr9	98308808	rs10985817	C	T	0	chr9	98306288	-2520
12:123665113:G:C	chr12.123169322	-9.00804	2.26603e-15	1.45357e-12	-0.0207794	chr12	123180566	rs2851447	C	G	0	chr12	123169322	-11244
rs7508148:50152142:T:C	chr19.49661455	9.00692	2.28025e-15	1.46156e-12	0.0195803	chr19	49648885	rs7508148	T	C	0	chr19	49661455	12570
rs7432375	chr3.136400582	-9.00605	2.29149e-15	1.46763e-12	-0.0178307	chr3	136569563	rs7432375	A	G	0	chr3	136400582	-168981
rs6434928:198304577:G:A	chr2.197625988	9.0039	2.31931e-15	1.4843e-12	0.0471782	chr2	197439853	rs6434928	G	A	0	chr2	197625988	186135
12:2514112:A:G	chr12.2405104	-9.00327	2.32755e-15	1.48842e-12	-0.0327582	chr12	2404946	rs12823424	G	A	0	chr12	2405104	158
rs36043959:111472014:G:A	chr8.110614343	-9.003	2.33098e-15	1.48946e-12	-0.0379067	chr8	110459785	rs36043959	A	G	0	chr8	110614343	154558
rs10196799:185640728:A:T	chr2.184683148	-9.00207	2.34325e-15	1.49615e-12	-0.0275936	chr2	184776001	rs10196799	T	A	0	chr2	184683148	-92853
rs11165867	chr1.97414777	-9.00192	2.34525e-15	1.49627e-12	-0.036531	chr1	97412512	rs11165867	T	C	0	chr1	97414777	2265
rs10156310:38209129:A:T	chr8.38353172	-9.00176	2.34725e-15	1.4964e-12	-0.0437425	chr8	38351611	rs10156310	T	A	0	chr8	38353172	1561
rs783540	chr15.82576981	9.00131	2.3533e-15	1.4991e-12	0.035192	chr15	82585958	rs783540	G	A	0	chr15	82576981	-8977
rs6434928:198304577:G:A	chr2.197625980	8.99866	2.38848e-15	1.52034e-12	0.0473025	chr2	197439853	rs6434928	G	A	0	chr2	197625980	186127
12:123665113:G:C	chr12.122979625	-8.99276	2.46888e-15	1.5703e-12	-0.0479916	chr12	123180566	rs2851447	C	G	0	chr12	122979625	-200941
rs10196799:185640728:A:T	chr2.184682012	-8.99156	2.48562e-15	1.57973e-12	-0.0245502	chr2	184776001	rs10196799	T	A	0	chr2	184682012	-93989
rs10083370:104314182:G:A	chr14.103753957	8.98966	2.51213e-15	1.59536e-12	0.041282	chr14	103847845	rs10083370	A	G	1	chr14	103753957	-93888
rs12898315:61854003:G:A	chr15.61566876	-8.98895	2.52221e-15	1.60053e-12	-0.0281629	chr15	61561804	rs12898315	A	G	0	chr15	61566876	5072
rs10083370:104314182:G:A	chr14.103750951	8.98772	2.53975e-15	1.61043e-12	0.0179276	chr14	103847845	rs10083370	A	G	1	chr14	103750951	-96894
12:123665113:G:C	chr12.123259389	-8.98598	2.56459e-15	1.62493e-12	-0.0214591	chr12	123180566	rs2851447	C	G	0	chr12	123259389	78823
rs760608	chr6.114399558	8.98493	2.57972e-15	1.63327e-12	0.0344103	chr6	114398283	rs760608	G	A	1	chr6	114399558	1275
rs4936215:133852684:A:G	chr11.133983118	-8.98459	2.58463e-15	1.63513e-12	-0.0905551	chr11	133982789	rs4936215	G	A	0	chr11	133983118	329
rs11646127:29966277:G:C	chr16.30016857	-8.97765	2.68727e-15	1.69876e-12	-0.0259195	chr16	29954956	rs11646127	C	G	0	chr16	30016857	61901
rs6434928:198304577:G:A	chr2.197625949	8.9773	2.69252e-15	1.70079e-12	0.0477399	chr2	197439853	rs6434928	G	A	0	chr2	197625949	186096
rs11165867	chr1.97412471	-8.97548	2.72019e-15	1.71695e-12	-0.0586837	chr1	97412512	rs11165867	T	C	0	chr1	97412471	-41
rs4925114	chr17.17805405	-8.97298	2.75847e-15	1.73979e-12	-0.0220707	chr17	17807956	rs4925114	G	A	0	chr17	17805405	-2551
rs111294930:152177121:A:G	chr5.152635380	-8.96693	2.85369e-15	1.79847e-12	-0.0529998	chr5	152797561	rs111294930	G	A	0	chr5	152635380	-162181
rs7432375	chr3.136400604	-8.96291	2.9187e-15	1.83804e-12	-0.0178738	chr3	136569563	rs7432375	A	G	0	chr3	136400604	-168959
rs11646127:29966277:G:C	chr16.29949168	-8.96277	2.92106e-15	1.83813e-12	-0.0207954	chr16	29954956	rs11646127	C	G	0	chr16	29949168	-5788
rs12908161:85207825:A:G	chr15.84621735	-8.96164	2.93969e-15	1.84845e-12	-0.0164764	chr15	84664594	rs12908161	G	A	0	chr15	84621735	-42859
rs12898315:61854003:G:A	chr15.61566840	-8.96012	2.96476e-15	1.86279e-12	-0.0283058	chr15	61561804	rs12898315	A	G	0	chr15	61566840	5036
rs12898315:61854003:G:A	chr15.61577577	-8.95593	3.03516e-15	1.90558e-12	-0.0200547	chr15	61561804	rs12898315	A	G	0	chr15	61577577	15773
rs783540	chr15.82605611	-8.95259	3.09266e-15	1.94021e-12	-0.0225276	chr15	82585958	rs783540	G	A	0	chr15	82605611	19653
rs11646127:29966277:G:C	chr16.29949521	-8.95196	3.1036e-15	1.9456e-12	-0.0203615	chr16	29954956	rs11646127	C	G	0	chr16	29949521	-5435
rs4936215:133852684:A:G	chr11.133983113	-8.9513	3.115e-15	1.95112e-12	-0.0906272	chr11	133982789	rs4936215	G	A	0	chr11	133983113	324
rs1899543:24406419:A:T	chr11.24364612	-8.95118	3.11713e-15	1.95112e-12	-0.0268545	chr11	24384873	rs1899543	T	A	0	chr11	24364612	-20261
rs2910032:152540354:C:T	chr5.153160025	-8.94995	3.13876e-15	1.96318e-12	-0.0417868	chr5	153160794	rs2910032	T	C	1	chr5	153160025	-769
rs1042992	chr8.26411240	-8.93882	3.34073e-15	2.08792e-12	-0.0321389	chr8	26411675	rs1042992	T	C	1	chr8	26411240	-435
rs10156310:38209129:A:T	chr8.38353197	-8.93403	3.43151e-15	2.14304e-12	-0.0438098	chr8	38351611	rs10156310	T	A	0	chr8	38353197	1586
rs12898315:61854003:G:A	chr15.61577573	-8.93284	3.45459e-15	2.15583e-12	-0.0199894	chr15	61561804	rs12898315	A	G	0	chr15	61577573	15769
rs783540	chr15.82576939	8.93226	3.46579e-15	2.16119e-12	0.0350643	chr15	82585958	rs783540	G	A	0	chr15	82576939	-9019
rs11646127:29966277:G:C	chr16.29949527	-8.93151	3.48033e-15	2.16862e-12	-0.020321	chr16	29954956	rs11646127	C	G	0	chr16	29949527	-5429
rs6065094	chr20.38801183	8.92978	3.51426e-15	2.18811e-12	0.0245431	chr20	38824551	rs6065094	A	G	0	chr20	38801183	-23368
rs11165867	chr1.97412458	-8.92844	3.54072e-15	2.20293e-12	-0.0584192	chr1	97412512	rs11165867	T	C	0	chr1	97412458	-54
rs7432375	chr3.136400320	-8.92801	3.54924e-15	2.20657e-12	-0.0165505	chr3	136569563	rs7432375	A	G	0	chr3	136400320	-169243
rs56807175:146436222:T:TC	chr2.145665347	-8.92668	3.57575e-15	2.22139e-12	-0.0308883	chr2	145678654	rs56807175	TC	T	0	chr2	145665347	-13307
rs7432375	chr3.136400621	-8.92532	3.60322e-15	2.23677e-12	-0.0178992	chr3	136569563	rs7432375	A	G	0	chr3	136400621	-168942
rs11165867	chr1.97404875	-8.92434	3.62299e-15	2.2467e-12	-0.0463367	chr1	97412512	rs11165867	T	C	0	chr1	97404875	-7637
rs6434928:198304577:G:A	chr2.197625860	8.92417	3.62632e-15	2.2467e-12	0.0485768	chr2	197439853	rs6434928	G	A	0	chr2	197625860	186007
12:123665113:G:C	chr12.123259448	-8.92412	3.62735e-15	2.2467e-12	-0.0213424	chr12	123180566	rs2851447	C	G	0	chr12	123259448	78882
rs783540	chr15.82581603	-8.92249	3.66074e-15	2.26568e-12	-0.0356794	chr15	82585958	rs783540	G	A	0	chr15	82581603	-4355
rs12148337:70589272:T:C	chr15.70284774	-8.91941	3.7243e-15	2.30329e-12	-0.0212158	chr15	70296933	rs12148337	C	T	0	chr15	70284774	-12159
rs7508148:50152142:T:C	chr19.49661858	8.91899	3.73323e-15	2.30657e-12	0.0162522	chr19	49648885	rs7508148	T	C	0	chr19	49661858	12973
rs4936215:133852684:A:G	chr11.133958361	-8.91889	3.73518e-15	2.30657e-12	-0.081933	chr11	133982789	rs4936215	G	A	0	chr11	133958361	-24428
rs4144797:233562197:T:C	chr2.232888629	-8.91864	3.74043e-15	2.30779e-12	-0.0324067	chr2	232697487	rs4144797	T	C	0	chr2	232888629	191142
rs10650434:2025096:A:ACT	chr7.1987434	-8.91853	3.74272e-15	2.30779e-12	-0.0129043	chr7	1985461	rs10650434	A	ACT	0	chr7	1987434	1973
rs2905432:19484295:G:A	chr19.19279825	8.91457	3.82661e-15	2.35776e-12	0.0298605	chr19	19373486	rs2905432	A	G	0	chr19	19279825	-93661
rs4936215:133852684:A:G	chr11.133983107	-8.91292	3.86215e-15	2.37789e-12	-0.0906912	chr11	133982789	rs4936215	G	A	0	chr11	133983107	318
rs11165867	chr1.97399876	-8.91222	3.87734e-15	2.38546e-12	-0.0582396	chr1	97412512	rs11165867	T	C	0	chr1	97399876	-12636
rs7432375	chr3.136400628	-8.90879	3.95258e-15	2.42995e-12	-0.0179076	chr3	136569563	rs7432375	A	G	0	chr3	136400628	-168935
rs2905432:19484295:G:A	chr19.19279838	8.9076	3.979e-15	2.44437e-12	0.0295163	chr19	19373486	rs2905432	A	G	0	chr19	19279838	-93648
rs1042992	chr8.26411218	-8.90538	4.02883e-15	2.47315e-12	-0.032003	chr8	26411675	rs1042992	T	C	1	chr8	26411218	-457
rs489939:161470592:G:A	chr3.161762698	-8.90271	4.08945e-15	2.5085e-12	-0.0358297	chr3	161752804	rs489939	A	G	0	chr3	161762698	9894
rs1023497:42340508:C:G	chr22.41936615	-8.90021	4.14712e-15	2.54199e-12	-0.0203385	chr22	41944504	rs1023497	G	C	0	chr22	41936615	-7889
rs6065094	chr20.38783345	-8.89994	4.15326e-15	2.54387e-12	-0.028822	chr20	38824551	rs6065094	A	G	0	chr20	38783345	-41206
rs11165867	chr1.97397224	-8.89496	4.27077e-15	2.61391e-12	-0.0447758	chr1	97412512	rs11165867	T	C	0	chr1	97397224	-15288
rs9545047:79859456:A:C	chr13.79354509	-8.89449	4.28201e-15	2.61885e-12	-0.0503035	chr13	79285321	rs9545047	C	A	0	chr13	79354509	69188
rs11165867	chr1.97397148	-8.89386	4.29711e-15	2.62615e-12	-0.0443642	chr1	97412512	rs11165867	T	C	0	chr1	97397148	-15364
rs783540	chr15.82580837	-8.89176	4.348e-15	2.65529e-12	-0.039514	chr15	82585958	rs783540	G	A	0	chr15	82580837	-5121
rs2905432:19484295:G:A	chr19.19279855	8.88951	4.40287e-15	2.68681e-12	0.0290395	chr19	19373486	rs2905432	A	G	0	chr19	19279855	-93631
rs9545047:79859456:A:C	chr13.79354420	-8.88413	4.53757e-15	2.76697e-12	-0.052061	chr13	79285321	rs9545047	C	A	0	chr13	79354420	69099
rs12898315:61854003:G:A	chr15.61566747	-8.88351	4.55332e-15	2.77453e-12	-0.0286782	chr15	61561804	rs12898315	A	G	0	chr15	61566747	4943
rs9545047:79859456:A:C	chr13.79354857	-8.88287	4.56968e-15	2.78245e-12	-0.0441785	chr13	79285321	rs9545047	C	A	0	chr13	79354857	69536
rs9545047:79859456:A:C	chr13.79354410	-8.88261	4.57641e-15	2.7845e-12	-0.0522632	chr13	79285321	rs9545047	C	A	0	chr13	79354410	69089
rs2905432:19484295:G:A	chr19.19495465	8.88227	4.58512e-15	2.78775e-12	0.032553	chr19	19373486	rs2905432	A	G	0	chr19	19495465	121979
rs12712510:22749726:T:C	chr2.22471299	-8.87883	4.67425e-15	2.83985e-12	-0.0201654	chr2	22526854	rs12712510	C	T	0	chr2	22471299	-55555
rs4936215:133852684:A:G	chr11.133973214	-8.87636	4.73908e-15	2.87713e-12	-0.0306453	chr11	133982789	rs4936215	G	A	0	chr11	133973214	-9575
rs10650434:2025096:A:ACT	chr7.2008629	-8.87558	4.75999e-15	2.88771e-12	-0.0243023	chr7	1985461	rs10650434	A	ACT	0	chr7	2008629	23168
rs9545047:79859456:A:C	chr13.79354977	-8.87474	4.7822e-15	2.89905e-12	-0.0423974	chr13	79285321	rs9545047	C	A	0	chr13	79354977	69656
rs893949	chr11.134427784	8.87103	4.88259e-15	2.95774e-12	0.0207548	chr11	134426490	rs893949	C	T	1	chr11	134427784	1294
rs9545047:79859456:A:C	chr13.79355156	-8.8695	4.92451e-15	2.98095e-12	-0.0401077	chr13	79285321	rs9545047	C	A	0	chr13	79355156	69835
rs9545047:79859456:A:C	chr13.79355162	-8.86927	4.93085e-15	2.98261e-12	-0.0400384	chr13	79285321	rs9545047	C	A	0	chr13	79355162	69841
rs11165867	chr1.97397448	-8.86867	4.94749e-15	2.98865e-12	-0.0459597	chr1	97412512	rs11165867	T	C	0	chr1	97397448	-15064
rs11409090:17887635:A:AT	chr3.17817691	8.86865	4.94806e-15	2.98865e-12	0.0178816	chr3	17846143	rs11409090	A	AT	0	chr3	17817691	-28452
rs9545047:79859456:A:C	chr13.79355190	-8.86814	4.96216e-15	2.9942e-12	-0.0397213	chr13	79285321	rs9545047	C	A	0	chr13	79355190	69869
rs9545047:79859456:A:C	chr13.79355192	-8.86806	4.96447e-15	2.9942e-12	-0.039699	chr13	79285321	rs9545047	C	A	0	chr13	79355192	69871
rs111294930:152177121:A:G	chr5.152635311	-8.86561	5.03284e-15	3.03322e-12	-0.0527471	chr5	152797561	rs111294930	G	A	0	chr5	152635311	-162250
rs1899543:24406419:A:T	chr11.24364569	-8.86409	5.07594e-15	3.05697e-12	-0.0267619	chr11	24384873	rs1899543	T	A	0	chr11	24364569	-20304
rs9545047:79859456:A:C	chr13.79355284	-8.86394	5.08011e-15	3.05725e-12	-0.038734	chr13	79285321	rs9545047	C	A	0	chr13	79355284	69963
rs9545047:79859456:A:C	chr13.79355304	-8.86297	5.10766e-15	3.0716e-12	-0.0385394	chr13	79285321	rs9545047	C	A	0	chr13	79355304	69983
rs9545047:79859456:A:C	chr13.79355333	-8.861	5.16416e-15	3.10135e-12	-0.0382646	chr13	79285321	rs9545047	C	A	0	chr13	79355333	70012
rs11646127:29966277:G:C	chr16.29949146	-8.86099	5.16462e-15	3.10135e-12	-0.0206498	chr16	29954956	rs11646127	C	G	0	chr16	29949146	-5810
rs2905432:19484295:G:A	chr19.19279745	8.85953	5.207e-15	3.12453e-12	0.0313631	chr19	19373486	rs2905432	A	G	0	chr19	19279745	-93741
rs4936215:133852684:A:G	chr11.133983098	-8.85882	5.22763e-15	3.13464e-12	-0.0907418	chr11	133982789	rs4936215	G	A	0	chr11	133983098	309
rs7432375	chr3.136400296	-8.85668	5.29063e-15	3.17011e-12	-0.0163681	chr3	136569563	rs7432375	A	G	0	chr3	136400296	-169267
rs10650434:2025096:A:ACT	chr7.2009015	-8.85067	5.47146e-15	3.2761e-12	-0.0179985	chr7	1985461	rs10650434	A	ACT	0	chr7	2009015	23554
12:123665113:G:C	chr12.123198070	-8.8472	5.5786e-15	3.33783e-12	-0.0290333	chr12	123180566	rs2851447	C	G	0	chr12	123198070	17504
12:123665113:G:C	chr12.123209598	-8.84484	5.65273e-15	3.37974e-12	-0.0230915	chr12	123180566	rs2851447	C	G	0	chr12	123209598	29032
12:123665113:G:C	chr12.123209556	-8.83647	5.92339e-15	3.53901e-12	-0.0232889	chr12	123180566	rs2851447	C	G	0	chr12	123209556	28990
12:123665113:G:C	chr12.122979825	-8.83514	5.96747e-15	3.56277e-12	-0.0481341	chr12	123180566	rs2851447	C	G	0	chr12	122979825	-200741
rs11646127:29966277:G:C	chr16.29956263	-8.83317	6.03366e-15	3.59969e-12	-0.0260256	chr16	29954956	rs11646127	C	G	0	chr16	29956263	1307
rs1042992	chr8.26411173	-8.83102	6.10637e-15	3.64045e-12	-0.0316903	chr8	26411675	rs1042992	T	C	1	chr8	26411173	-502
rs7432375	chr3.136400288	-8.83044	6.12649e-15	3.64981e-12	-0.0163053	chr3	136569563	rs7432375	A	G	0	chr3	136400288	-169275
rs783540	chr15.82576880	8.82626	6.2711e-15	3.73327e-12	0.0346817	chr15	82585958	rs783540	G	A	0	chr15	82576880	-9078
12:123665113:G:C	chr12.123209629	-8.82382	6.35701e-15	3.7817e-12	-0.0229212	chr12	123180566	rs2851447	C	G	0	chr12	123209629	29063
rs7508148:50152142:T:C	chr19.49661868	8.8227	6.39708e-15	3.8028e-12	0.0160176	chr19	49648885	rs7508148	T	C	0	chr19	49661868	12983
rs6065094	chr20.38800598	8.82196	6.42343e-15	3.81572e-12	0.0201898	chr20	38824551	rs6065094	A	G	0	chr20	38800598	-23953
rs12148337:70589272:T:C	chr15.70284799	-8.82019	6.48733e-15	3.85092e-12	-0.0209977	chr15	70296933	rs12148337	C	T	0	chr15	70284799	-12134
rs2905432:19484295:G:A	chr19.19279887	8.81963	6.50767e-15	3.86023e-12	0.0280808	chr19	19373486	rs2905432	A	G	0	chr19	19279887	-93599
rs6434928:198304577:G:A	chr2.197626293	8.81866	6.54295e-15	3.87837e-12	0.0404486	chr2	197439853	rs6434928	G	A	0	chr2	197626293	186440
12:2514112:A:G	chr12.2404156	-8.8177	6.57836e-15	3.89657e-12	-0.0189296	chr12	2404946	rs12823424	G	A	0	chr12	2404156	-790
rs10985817:101071090:T:C	chr9.98306273	-8.8144	6.70066e-15	3.96617e-12	-0.0283523	chr9	98308808	rs10985817	C	T	0	chr9	98306273	-2535
rs2905432:19484295:G:A	chr19.19279889	8.81339	6.73863e-15	3.9858e-12	0.0280189	chr19	19373486	rs2905432	A	G	0	chr19	19279889	-93597
rs9545047:79859456:A:C	chr13.79354140	-8.81185	6.7967e-15	4.01501e-12	-0.0580452	chr13	79285321	rs9545047	C	A	0	chr13	79354140	68819
rs2905432:19484295:G:A	chr19.19279716	8.81182	6.79773e-15	4.01501e-12	0.0315905	chr19	19373486	rs2905432	A	G	0	chr19	19279716	-93770
12:92246786:C:G	chr12.91865740	-8.81131	6.81723e-15	4.02366e-12	-0.0186953	chr12	91853010	rs4240748	G	C	0	chr12	91865740	12730
rs2905432:19484295:G:A	chr19.19495455	8.8064	7.00692e-15	4.13267e-12	0.0323753	chr19	19373486	rs2905432	A	G	0	chr19	19495455	121969
rs2905432:19484295:G:A	chr19.19279892	8.80354	7.11959e-15	4.19613e-12	0.0279256	chr19	19373486	rs2905432	A	G	0	chr19	19279892	-93594
rs11783093:27425349:C:T	chr8.27568245	-8.8033	7.12936e-15	4.1989e-12	-0.0373294	chr8	27567832	rs11783093	T	C	1	chr8	27568245	413
rs11165867	chr1.97396799	-8.80079	7.2296e-15	4.25491e-12	-0.042405	chr1	97412512	rs11165867	T	C	0	chr1	97396799	-15713
rs10156310:38209129:A:T	chr8.38336863	-8.79774	7.35395e-15	4.32425e-12	-0.0390502	chr8	38351611	rs10156310	T	A	0	chr8	38336863	-14748
rs10196799:185640728:A:T	chr2.184681958	-8.79764	7.35787e-15	4.32425e-12	-0.02393	chr2	184776001	rs10196799	T	A	0	chr2	184681958	-94043
12:123665113:G:C	chr12.123259288	-8.79548	7.44717e-15	4.37362e-12	-0.0216208	chr12	123180566	rs2851447	C	G	0	chr12	123259288	78722
rs7216638:2156453:T:A	chr17.2287534	-8.79412	7.504e-15	4.40388e-12	-0.0290849	chr17	2253159	rs7216638	T	A	0	chr17	2287534	34375
rs111294930:152177121:A:G	chr5.152941939	-8.79076	7.64599e-15	4.48402e-12	-0.0457993	chr5	152797561	rs111294930	G	A	0	chr5	152941939	144378
rs10156310:38209129:A:T	chr8.38336867	-8.79048	7.65826e-15	4.48804e-12	-0.0388453	chr8	38351611	rs10156310	T	A	0	chr8	38336867	-14744
rs6065094	chr20.38781356	-8.78893	7.72462e-15	4.52373e-12	-0.0282827	chr20	38824551	rs6065094	A	G	0	chr20	38781356	-43195
rs111294930:152177121:A:G	chr5.152942452	-8.78716	7.80126e-15	4.56358e-12	-0.0464617	chr5	152797561	rs111294930	G	A	0	chr5	152942452	144891
rs1899543:24406419:A:T	chr11.24364532	-8.78711	7.80371e-15	4.56358e-12	-0.0266787	chr11	24384873	rs1899543	T	A	0	chr11	24364532	-20341
rs1451488:199990107:A:G	chr2.199156660	-8.78661	7.82527e-15	4.57296e-12	-0.0437817	chr2	199125384	rs1451488	G	A	0	chr2	199156660	31276
rs111294930:152177121:A:G	chr5.152637033	-8.78427	7.92816e-15	4.62982e-12	-0.0492795	chr5	152797561	rs111294930	G	A	0	chr5	152637033	-160528
rs11165867	chr1.97399555	-8.78349	7.96289e-15	4.64682e-12	-0.0563261	chr1	97412512	rs11165867	T	C	0	chr1	97399555	-12957
rs9545047:79859456:A:C	chr13.79355611	-8.78279	7.99418e-15	4.66179e-12	-0.0359578	chr13	79285321	rs9545047	C	A	0	chr13	79355611	70290
rs9545047:79859456:A:C	chr13.79354070	-8.7817	8.04274e-15	4.6868e-12	-0.0596158	chr13	79285321	rs9545047	C	A	0	chr13	79354070	68749
rs1451488:199990107:A:G	chr2.199154322	-8.78085	8.08122e-15	4.70524e-12	-0.0351085	chr2	199125384	rs1451488	G	A	0	chr2	199154322	28938
12:123665113:G:C	chr12.123198078	-8.78074	8.08575e-15	4.70524e-12	-0.0289181	chr12	123180566	rs2851447	C	G	0	chr12	123198078	17512
rs10650434:2025096:A:ACT	chr7.2120111	-8.77853	8.18614e-15	4.76031e-12	-0.0358505	chr7	1985461	rs10650434	A	ACT	0	chr7	2120111	134650
12:123665113:G:C	chr12.123241621	-8.77631	8.28813e-15	4.81624e-12	-0.045806	chr12	123180566	rs2851447	C	G	0	chr12	123241621	61055
12:92246786:C:G	chr12.91860685	-8.77457	8.36899e-15	4.85736e-12	-0.0275802	chr12	91853010	rs4240748	G	C	0	chr12	91860685	7675
rs1023497:42340508:C:G	chr22.41936579	-8.77454	8.37063e-15	4.85736e-12	-0.020287	chr22	41944504	rs1023497	G	C	0	chr22	41936579	-7925
rs10156310:38209129:A:T	chr8.38352386	-8.77385	8.40283e-15	4.87262e-12	-0.0305426	chr8	38351611	rs10156310	T	A	0	chr8	38352386	775
rs56807175:146436222:T:TC	chr2.145666838	-8.77039	8.56689e-15	4.96428e-12	-0.0309299	chr2	145678654	rs56807175	TC	T	0	chr2	145666838	-11816
rs12898315:61854003:G:A	chr15.61566616	-8.76992	8.5893e-15	4.97378e-12	-0.0291948	chr15	61561804	rs12898315	A	G	0	chr15	61566616	4812
rs783540	chr15.82576851	8.76968	8.6007e-15	4.9769e-12	0.0344131	chr15	82585958	rs783540	G	A	0	chr15	82576851	-9107
rs10156310:38209129:A:T	chr8.38336879	-8.76841	8.66174e-15	5.00872e-12	-0.0382333	chr8	38351611	rs10156310	T	A	0	chr8	38336879	-14732
rs893949	chr11.134427823	8.76774	8.69409e-15	5.02392e-12	0.0203348	chr11	134426490	rs893949	C	T	1	chr11	134427823	1333
rs7432375	chr3.136400680	-8.76722	8.71963e-15	5.03516e-12	-0.0179314	chr3	136569563	rs7432375	A	G	0	chr3	136400680	-168883
rs7508148:50152142:T:C	chr19.49661874	8.76238	8.95828e-15	5.16936e-12	0.0158743	chr19	49648885	rs7508148	T	C	0	chr19	49661874	12989
rs1451488:199990107:A:G	chr2.199154311	-8.76182	8.98623e-15	5.18187e-12	-0.0349605	chr2	199125384	rs1451488	G	A	0	chr2	199154311	28927
rs11165867	chr1.97396728	-8.76135	9.00971e-15	5.1918e-12	-0.0419922	chr1	97412512	rs11165867	T	C	0	chr1	97396728	-15784
rs2905432:19484295:G:A	chr19.19496204	8.761	9.0273e-15	5.19831e-12	0.0123918	chr19	19373486	rs2905432	A	G	0	chr19	19496204	122718
rs4936215:133852684:A:G	chr11.133983079	-8.75986	9.08515e-15	5.22799e-12	-0.0906737	chr11	133982789	rs4936215	G	A	0	chr11	133983079	290
rs4936215:133852684:A:G	chr11.133959711	-8.7567	9.24641e-15	5.31709e-12	-0.0329278	chr11	133982789	rs4936215	G	A	0	chr11	133959711	-23078
rs7632921:71543758:G:T	chr3.71482856	-8.75632	9.26588e-15	5.32458e-12	-0.0316641	chr3	71494607	rs7632921	T	G	0	chr3	71482856	-11751
rs10083370:104314182:G:A	chr14.103800975	8.75531	9.31819e-15	5.35092e-12	0.0340067	chr14	103847845	rs10083370	A	G	1	chr14	103800975	-46870
rs10083370:104314182:G:A	chr14.103750982	8.75507	9.33103e-15	5.35458e-12	0.0175846	chr14	103847845	rs10083370	A	G	1	chr14	103750982	-96863
rs12898315:61854003:G:A	chr15.61566598	-8.75379	9.39792e-15	5.38923e-12	-0.0292637	chr15	61561804	rs12898315	A	G	0	chr15	61566598	4794
rs2905432:19484295:G:A	chr19.19279687	8.75274	9.45309e-15	5.41711e-12	0.0316213	chr19	19373486	rs2905432	A	G	0	chr19	19279687	-93799
rs11646127:29966277:G:C	chr16.29949125	-8.75201	9.49134e-15	5.43526e-12	-0.0204919	chr16	29954956	rs11646127	C	G	0	chr16	29949125	-5831
rs489939:161470592:G:A	chr3.161762558	-8.74969	9.61498e-15	5.50226e-12	-0.0350525	chr3	161752804	rs489939	A	G	0	chr3	161762558	9754
rs111294930:152177121:A:G	chr5.152941717	-8.7432	9.96929e-15	5.70108e-12	-0.0452801	chr5	152797561	rs111294930	G	A	0	chr5	152941717	144156
12:123665113:G:C	chr12.123209677	-8.74193	1.004e-14	5.73756e-12	-0.0226159	chr12	123180566	rs2851447	C	G	0	chr12	123209677	29111
12:2514112:A:G	chr12.2404143	-8.73519	1.04243e-14	5.95308e-12	-0.0186602	chr12	2404946	rs12823424	G	A	0	chr12	2404143	-803
rs7432375	chr3.136400692	-8.73015	1.07218e-14	6.11871e-12	-0.0179273	chr3	136569563	rs7432375	A	G	0	chr3	136400692	-168871
12:123665113:G:C	chr12.123259507	-8.72914	1.07824e-14	6.14905e-12	-0.0212091	chr12	123180566	rs2851447	C	G	0	chr12	123259507	78941
rs6065094	chr20.38784010	-8.72641	1.09472e-14	6.23714e-12	-0.0241024	chr20	38824551	rs6065094	A	G	0	chr20	38784010	-40541
rs6065094	chr20.38784016	-8.72634	1.09519e-14	6.23714e-12	-0.0240537	chr20	38824551	rs6065094	A	G	0	chr20	38784016	-40535
rs111294930:152177121:A:G	chr5.152637067	-8.72423	1.10812e-14	6.30645e-12	-0.0489499	chr5	152797561	rs111294930	G	A	0	chr5	152637067	-160494
rs11165867	chr1.97399395	-8.7231	1.11511e-14	6.34184e-12	-0.0554208	chr1	97412512	rs11165867	T	C	0	chr1	97399395	-13117
12:123665113:G:C	chr12.123168372	-8.7227	1.1176e-14	6.35163e-12	-0.0167708	chr12	123180566	rs2851447	C	G	0	chr12	123168372	-12194
rs6065094	chr20.38784072	-8.72136	1.12597e-14	6.39484e-12	-0.0235986	chr20	38824551	rs6065094	A	G	0	chr20	38784072	-40479
rs4936215:133852684:A:G	chr11.133958337	-8.72002	1.13444e-14	6.43536e-12	-0.0819874	chr11	133982789	rs4936215	G	A	0	chr11	133958337	-24452
12:123665113:G:C	chr12.123209475	-8.71998	1.13466e-14	6.43536e-12	-0.0235627	chr12	123180566	rs2851447	C	G	0	chr12	123209475	28909
rs6065094	chr20.38783918	-8.71973	1.13624e-14	6.43988e-12	-0.0248458	chr20	38824551	rs6065094	A	G	0	chr20	38783918	-40633
rs111294930:152177121:A:G	chr5.152941632	-8.71809	1.14668e-14	6.49463e-12	-0.0450431	chr5	152797561	rs111294930	G	A	0	chr5	152941632	144071
rs6065094	chr20.38783904	-8.71781	1.14849e-14	6.50042e-12	-0.024958	chr20	38824551	rs6065094	A	G	0	chr20	38783904	-40647
rs10156310:38209129:A:T	chr8.38336907	-8.71521	1.1652e-14	6.59048e-12	-0.0368227	chr8	38351611	rs10156310	T	A	0	chr8	38336907	-14704
rs10196799:185640728:A:T	chr2.184681936	-8.71281	1.18092e-14	6.67481e-12	-0.0236649	chr2	184776001	rs10196799	T	A	0	chr2	184681936	-94065
rs13169274:137855305:T:C	chr5.138596122	-8.71187	1.18713e-14	6.70534e-12	-0.0273175	chr5	138519616	rs13169274	C	T	0	chr5	138596122	76506
12:123665113:G:C	chr12.123259511	-8.71146	1.18984e-14	6.71605e-12	-0.0211994	chr12	123180566	rs2851447	C	G	0	chr12	123259511	78945
rs7432375	chr3.136619449	-8.71103	1.19265e-14	6.72734e-12	-0.0166214	chr3	136569563	rs7432375	A	G	0	chr3	136619449	49886
rs783540	chr15.82581660	-8.70908	1.20573e-14	6.79647e-12	-0.0338967	chr15	82585958	rs783540	G	A	0	chr15	82581660	-4298
rs7216638:2156453:T:A	chr17.2289324	8.70826	1.21121e-14	6.82272e-12	0.0264238	chr17	2253159	rs7216638	T	A	0	chr17	2289324	36165
rs11165867	chr1.97405035	-8.70796	1.21325e-14	6.82956e-12	-0.0441109	chr1	97412512	rs11165867	T	C	0	chr1	97405035	-7477
rs4936215:133852684:A:G	chr11.133983067	-8.70745	1.21669e-14	6.8443e-12	-0.0905126	chr11	133982789	rs4936215	G	A	0	chr11	133983067	278
rs10650434:2025096:A:ACT	chr7.2009023	-8.70456	1.23643e-14	6.95059e-12	-0.0177256	chr7	1985461	rs10650434	A	ACT	0	chr7	2009023	23562
rs6701877:174015259:G:T	chr1.174015138	8.70421	1.23886e-14	6.95955e-12	0.0295211	chr1	174046121	rs6701877	G	T	0	chr1	174015138	-30983
rs6065094	chr20.38783809	-8.70321	1.24576e-14	6.99358e-12	-0.0257094	chr20	38824551	rs6065094	A	G	0	chr20	38783809	-40742
rs6065094	chr20.38783615	-8.70193	1.2547e-14	7.03895e-12	-0.0271548	chr20	38824551	rs6065094	A	G	0	chr20	38783615	-40936
12:123665113:G:C	chr12.123241883	-8.69478	1.30564e-14	7.31576e-12	-0.0541556	chr12	123180566	rs2851447	C	G	0	chr12	123241883	61317
rs6434928:198304577:G:A	chr2.197536210	8.69472	1.30605e-14	7.31576e-12	0.0444273	chr2	197439853	rs6434928	G	A	0	chr2	197536210	96357
rs1023497:42340508:C:G	chr22.41936555	-8.69464	1.30669e-14	7.31576e-12	-0.0202017	chr22	41944504	rs1023497	G	C	0	chr22	41936555	-7949
rs2905432:19484295:G:A	chr19.19279664	8.69181	1.32743e-14	7.42686e-12	0.0314808	chr19	19373486	rs2905432	A	G	0	chr19	19279664	-93822
rs1451488:199990107:A:G	chr2.199154271	-8.69062	1.33621e-14	7.4709e-12	-0.034421	chr2	199125384	rs1451488	G	A	0	chr2	199154271	28887
rs11646127:29966277:G:C	chr16.29983896	-8.69028	1.33876e-14	7.48014e-12	-0.03338	chr16	29954956	rs11646127	C	G	0	chr16	29983896	28940
12:123665113:G:C	chr12.122979603	-8.68783	1.35711e-14	7.57343e-12	-0.0450806	chr12	123180566	rs2851447	C	G	0	chr12	122979603	-200963
rs6678676:200266503:T:C	chr1.200293784	8.6878	1.35741e-14	7.57343e-12	0.0301527	chr1	200297375	rs6678676	T	C	0	chr1	200293784	-3591
rs4144797:233562197:T:C	chr2.232888662	-8.68769	1.3582e-14	7.57343e-12	-0.0322138	chr2	232697487	rs4144797	T	C	0	chr2	232888662	191175
rs10083370:104314182:G:A	chr14.103799921	8.68372	1.38858e-14	7.7376e-12	0.0312837	chr14	103847845	rs10083370	A	G	1	chr14	103799921	-47924
rs489939:161470592:G:A	chr3.161767466	-8.68085	1.41092e-14	7.85676e-12	-0.0271484	chr3	161752804	rs489939	A	G	0	chr3	161767466	14662
rs111294930:152177121:A:G	chr5.152941512	-8.67659	1.44477e-14	8.03989e-12	-0.0446717	chr5	152797561	rs111294930	G	A	0	chr5	152941512	143951
12:123665113:G:C	chr12.123209703	-8.67192	1.48281e-14	8.2446e-12	-0.0224298	chr12	123180566	rs2851447	C	G	0	chr12	123209703	29137
rs7632921:71543758:G:T	chr3.71533596	-8.67183	1.48355e-14	8.2446e-12	-0.0213399	chr3	71494607	rs7632921	T	G	0	chr3	71533596	38989
rs11165867	chr1.97398120	-8.67155	1.48583e-14	8.25173e-12	-0.0492881	chr1	97412512	rs11165867	T	C	0	chr1	97398120	-14392
rs1023497:42340508:C:G	chr22.41936547	-8.66877	1.50898e-14	8.37465e-12	-0.0201645	chr22	41944504	rs1023497	G	C	0	chr22	41936547	-7957
rs12908161:85207825:A:G	chr15.84621710	-8.66757	1.51909e-14	8.42216e-12	-0.0155148	chr15	84664594	rs12908161	G	A	0	chr15	84621710	-42884
rs10156310:38209129:A:T	chr8.38336931	-8.66752	1.51958e-14	8.42216e-12	-0.0356351	chr8	38351611	rs10156310	T	A	0	chr8	38336931	-14680
rs2905432:19484295:G:A	chr19.19279656	8.66664	1.52696e-14	8.45742e-12	0.031399	chr19	19373486	rs2905432	A	G	0	chr19	19279656	-93830
rs12908161:85207825:A:G	chr15.84622831	-8.66538	1.53774e-14	8.51142e-12	-0.0242118	chr15	84664594	rs12908161	G	A	0	chr15	84622831	-41763
rs6434928:198304577:G:A	chr2.197536275	8.65831	1.59942e-14	8.84693e-12	0.0446594	chr2	197439853	rs6434928	G	A	0	chr2	197536275	96422
rs9545047:79859456:A:C	chr13.79353814	-8.65594	1.62066e-14	8.95841e-12	-0.0654503	chr13	79285321	rs9545047	C	A	0	chr13	79353814	68493
12:123665113:G:C	chr12.123259523	-8.65531	1.62632e-14	8.98373e-12	-0.0211696	chr12	123180566	rs2851447	C	G	0	chr12	123259523	78957
rs489939:161470592:G:A	chr3.161767472	-8.65318	1.64571e-14	9.08475e-12	-0.0271032	chr3	161752804	rs489939	A	G	0	chr3	161767472	14668
rs11165867	chr1.97398192	-8.65146	1.66149e-14	9.16574e-12	-0.0496291	chr1	97412512	rs11165867	T	C	0	chr1	97398192	-14320
rs111294930:152177121:A:G	chr5.152637107	-8.65002	1.67485e-14	9.23327e-12	-0.0485512	chr5	152797561	rs111294930	G	A	0	chr5	152637107	-160454
rs12129573:73768366:C:A	chr1.73312355	8.64977	1.67721e-14	9.24013e-12	0.0660658	chr1	73302683	rs12129573	A	C	0	chr1	73312355	9672
rs2905432:19484295:G:A	chr19.19338938	-8.64576	1.71507e-14	9.44244e-12	-0.0310457	chr19	19373486	rs2905432	A	G	0	chr19	19338938	-34548
rs11165867	chr1.97398215	-8.6454	1.71848e-14	9.45491e-12	-0.0497376	chr1	97412512	rs11165867	T	C	0	chr1	97398215	-14297
12:123665113:G:C	chr12.123209442	-8.64333	1.7384e-14	9.55815e-12	-0.0236346	chr12	123180566	rs2851447	C	G	0	chr12	123209442	28876
rs10156310:38209129:A:T	chr8.38369825	-8.64316	1.74002e-14	9.5607e-12	-0.0392283	chr8	38351611	rs10156310	T	A	0	chr8	38369825	18214
rs10650434:2025096:A:ACT	chr7.1902561	-8.64301	1.74147e-14	9.56112e-12	-0.0213626	chr7	1985461	rs10650434	A	ACT	0	chr7	1902561	-82900
rs11646127:29966277:G:C	chr16.30015803	-8.64291	1.7424e-14	9.56112e-12	-0.0271459	chr16	29954956	rs11646127	C	G	0	chr16	30015803	60847
rs783540	chr15.82576791	8.64251	1.74627e-14	9.57175e-12	0.0337068	chr15	82585958	rs783540	G	A	0	chr15	82576791	-9167
rs760608	chr6.114397091	8.64247	1.74666e-14	9.57175e-12	0.0286007	chr6	114398283	rs760608	G	A	1	chr6	114397091	-1192
rs4925114	chr17.17962351	8.64124	1.75865e-14	9.63112e-12	0.0196267	chr17	17807956	rs4925114	G	A	0	chr17	17962351	154395
rs2910032:152540354:C:T	chr5.153159786	-8.64006	1.77026e-14	9.68826e-12	-0.0402327	chr5	153160794	rs2910032	T	C	1	chr5	153159786	-1008
rs4936215:133852684:A:G	chr11.133983050	-8.6392	1.77872e-14	9.72815e-12	-0.0901381	chr11	133982789	rs4936215	G	A	0	chr11	133983050	261
rs13121251:143829759:T:C	chr4.142869444	8.63901	1.78064e-14	9.73223e-12	0.0479994	chr4	142908606	rs13121251	T	C	0	chr4	142869444	-39162
rs11783093:27425349:C:T	chr8.27568271	-8.63695	1.80109e-14	9.83274e-12	-0.0365998	chr8	27567832	rs11783093	T	C	1	chr8	27568271	439
12:123665113:G:C	chr12.123209714	-8.63692	1.80141e-14	9.83274e-12	-0.0223467	chr12	123180566	rs2851447	C	G	0	chr12	123209714	29148
rs489939:161470592:G:A	chr3.161767476	-8.63474	1.82341e-14	9.94628e-12	-0.0270731	chr3	161752804	rs489939	A	G	0	chr3	161767476	14672
rs10650434:2025096:A:ACT	chr7.1988010	-8.63255	1.84568e-14	1.00611e-11	-0.0123806	chr7	1985461	rs10650434	A	ACT	0	chr7	1988010	2549
rs4936215:133852684:A:G	chr11.133983048	-8.63152	1.85629e-14	1.01123e-11	-0.0900825	chr11	133982789	rs4936215	G	A	0	chr11	133983048	259
rs11165867	chr1.97399102	-8.63136	1.85791e-14	1.01145e-11	-0.0538741	chr1	97412512	rs11165867	T	C	0	chr1	97399102	-13410
rs10083370:104314182:G:A	chr14.103799913	8.63085	1.86318e-14	1.01365e-11	0.0309203	chr14	103847845	rs10083370	A	G	1	chr14	103799913	-47932
rs6065094	chr20.38750574	-8.62993	1.8728e-14	1.01821e-11	-0.0470297	chr20	38824551	rs6065094	A	G	0	chr20	38750574	-73977
rs12898315:61854003:G:A	chr15.61579190	-8.62561	1.91834e-14	1.04208e-11	-0.0168364	chr15	61561804	rs12898315	A	G	0	chr15	61579190	17386
rs489939:161470592:G:A	chr3.161767478	-8.62552	1.91929e-14	1.04208e-11	-0.027058	chr3	161752804	rs489939	A	G	0	chr3	161767478	14674
rs3735025:137074844:T:C	chr7.137383983	-8.6254	1.92048e-14	1.04208e-11	-0.0712916	chr7	137390098	rs3735025	C	T	0	chr7	137383983	-6115
rs11646127:29966277:G:C	chr16.29956221	-8.62497	1.92515e-14	1.04393e-11	-0.0254983	chr16	29954956	rs11646127	C	G	0	chr16	29956221	1265
rs10650434:2025096:A:ACT	chr7.2008599	-8.62243	1.95252e-14	1.05808e-11	-0.0236312	chr7	1985461	rs10650434	A	ACT	0	chr7	2008599	23138
rs10083370:104314182:G:A	chr14.103812345	8.62032	1.97547e-14	1.06981e-11	0.0215705	chr14	103847845	rs10083370	A	G	1	chr14	103812345	-35500
rs12129573:73768366:C:A	chr1.73312417	8.61896	1.99044e-14	1.07722e-11	0.0659761	chr1	73302683	rs12129573	A	C	0	chr1	73312417	9734
rs10083370:104314182:G:A	chr14.103799911	8.6178	2.00336e-14	1.0835e-11	0.0308292	chr14	103847845	rs10083370	A	G	1	chr14	103799911	-47934
12:123665113:G:C	chr12.123377039	-8.61557	2.02836e-14	1.0963e-11	-0.0353768	chr12	123180566	rs2851447	C	G	0	chr12	123377039	196473
rs13169274:137855305:T:C	chr5.138595452	-8.61324	2.05471e-14	1.10982e-11	-0.0266272	chr5	138519616	rs13169274	C	T	0	chr5	138595452	75836
rs4650963	chr1.177454581	-8.61289	2.0588e-14	1.11131e-11	-0.0455714	chr1	177340354	rs4650963	T	G	0	chr1	177454581	114227
rs4936215:133852684:A:G	chr11.133983043	-8.61261	2.06198e-14	1.11171e-11	-0.089933	chr11	133982789	rs4936215	G	A	0	chr11	133983043	254
rs4925114	chr17.17950219	8.61259	2.06224e-14	1.11171e-11	0.0210708	chr17	17807956	rs4925114	G	A	0	chr17	17950219	142263
rs6434928:198304577:G:A	chr2.197535944	8.61211	2.06775e-14	1.11395e-11	0.0426903	chr2	197439853	rs6434928	G	A	0	chr2	197535944	96091
rs4925114	chr17.17950195	8.61103	2.08008e-14	1.11987e-11	0.0211786	chr17	17807956	rs4925114	G	A	0	chr17	17950195	142239
rs10650434:2025096:A:ACT	chr7.2009028	-8.60985	2.09379e-14	1.12652e-11	-0.0175556	chr7	1985461	rs10650434	A	ACT	0	chr7	2009028	23567
rs56807175:146436222:T:TC	chr2.145666934	-8.60868	2.10746e-14	1.13313e-11	-0.0302896	chr2	145678654	rs56807175	TC	T	0	chr2	145666934	-11720
rs4925114	chr17.17950182	8.60852	2.10936e-14	1.13342e-11	0.0212343	chr17	17807956	rs4925114	G	A	0	chr17	17950182	142226
rs2905432:19484295:G:A	chr19.19279933	8.6065	2.13315e-14	1.14546e-11	0.0266187	chr19	19373486	rs2905432	A	G	0	chr19	19279933	-93553
rs1023497:42340508:C:G	chr22.41937194	-8.60543	2.14584e-14	1.15153e-11	-0.0133367	chr22	41944504	rs1023497	G	C	0	chr22	41937194	-7310
rs12898315:61854003:G:A	chr15.61559659	-8.60426	2.15988e-14	1.15831e-11	-0.023384	chr15	61561804	rs12898315	A	G	0	chr15	61559659	-2145
rs1899543:24406419:A:T	chr11.24364446	-8.60186	2.18886e-14	1.17309e-11	-0.0264729	chr11	24384873	rs1899543	T	A	0	chr11	24364446	-20427
rs4925114	chr17.17950281	8.59598	2.2615e-14	1.21124e-11	0.0207621	chr17	17807956	rs4925114	G	A	0	chr17	17950281	142325
rs10650434:2025096:A:ACT	chr7.1902558	-8.59467	2.27795e-14	1.21926e-11	-0.0212779	chr7	1985461	rs10650434	A	ACT	0	chr7	1902558	-82903
rs6701877:174015259:G:T	chr1.174015393	8.59246	2.30612e-14	1.23354e-11	0.0296449	chr1	174046121	rs6701877	G	T	0	chr1	174015393	-30728
rs10156310:38209129:A:T	chr8.38369857	-8.59095	2.32546e-14	1.24308e-11	-0.0399434	chr8	38351611	rs10156310	T	A	0	chr8	38369857	18246
rs6701877:174015259:G:T	chr1.174015401	8.58646	2.38415e-14	1.27363e-11	0.0296542	chr1	174046121	rs6701877	G	T	0	chr1	174015401	-30720
12:123665113:G:C	chr12.123377045	-8.58002	2.47097e-14	1.31906e-11	-0.0349442	chr12	123180566	rs2851447	C	G	0	chr12	123377045	196479
rs1899543:24406419:A:T	chr11.24366548	-8.57992	2.47237e-14	1.31906e-11	-0.0244335	chr11	24384873	rs1899543	T	A	0	chr11	24366548	-18325
rs2905432:19484295:G:A	chr19.19338914	-8.57868	2.48936e-14	1.32726e-11	-0.0316631	chr19	19373486	rs2905432	A	G	0	chr19	19338914	-34572
rs12908161:85207825:A:G	chr15.84712972	-8.57703	2.51223e-14	1.33859e-11	-0.0251372	chr15	84664594	rs12908161	G	A	0	chr15	84712972	48378
rs4925114	chr17.17950112	8.57687	2.51458e-14	1.33898e-11	0.0214998	chr17	17807956	rs4925114	G	A	0	chr17	17950112	142156
12:123665113:G:C	chr12.123168364	-8.57645	2.52044e-14	1.34124e-11	-0.0164864	chr12	123180566	rs2851447	C	G	0	chr12	123168364	-12202
rs893949	chr11.134427881	8.57603	2.52632e-14	1.34351e-11	0.0197456	chr11	134426490	rs893949	C	T	1	chr11	134427881	1391
rs783540	chr15.82576762	8.57588	2.52835e-14	1.34372e-11	0.0332997	chr15	82585958	rs783540	G	A	0	chr15	82576762	-9196
rs10985817:101071090:T:C	chr9.98306255	-8.57574	2.53027e-14	1.34388e-11	-0.0274776	chr9	98308808	rs10985817	C	T	0	chr9	98306255	-2553
rs12908161:85207825:A:G	chr15.84712981	-8.57519	2.53811e-14	1.34718e-11	-0.0249911	chr15	84664594	rs12908161	G	A	0	chr15	84712981	48387
rs12908161:85207825:A:G	chr15.84712944	-8.57403	2.55449e-14	1.355e-11	-0.0255483	chr15	84664594	rs12908161	G	A	0	chr15	84712944	48350
rs13121251:143829759:T:C	chr4.142869810	8.57391	2.55619e-14	1.35504e-11	0.0500442	chr4	142908606	rs13121251	T	C	0	chr4	142869810	-38796
rs4925114	chr17.17950107	8.57353	2.56158e-14	1.35702e-11	0.0215164	chr17	17807956	rs4925114	G	A	0	chr17	17950107	142151
rs6065094	chr20.38784311	-8.57222	2.58024e-14	1.36603e-11	-0.0216797	chr20	38824551	rs6065094	A	G	0	chr20	38784311	-40240
rs2910032:152540354:C:T	chr5.153159728	-8.57151	2.59037e-14	1.37052e-11	-0.039792	chr5	153160794	rs2910032	T	C	1	chr5	153159728	-1066
rs4925114	chr17.17950317	8.57071	2.60188e-14	1.37573e-11	0.020561	chr17	17807956	rs4925114	G	A	0	chr17	17950317	142361
rs4925114	chr17.17962383	8.56786	2.64345e-14	1.39657e-11	0.0198391	chr17	17807956	rs4925114	G	A	0	chr17	17962383	154427
rs2905432:19484295:G:A	chr19.19279939	8.56777	2.64466e-14	1.39657e-11	0.0264263	chr19	19373486	rs2905432	A	G	0	chr19	19279939	-93547
rs12908161:85207825:A:G	chr15.84712928	-8.56649	2.66351e-14	1.40562e-11	-0.0257514	chr15	84664594	rs12908161	G	A	0	chr15	84712928	48334
rs2905432:19484295:G:A	chr19.19338910	-8.56615	2.66856e-14	1.40739e-11	-0.0317555	chr19	19373486	rs2905432	A	G	0	chr19	19338910	-34576
rs4925114	chr17.17950096	8.56573	2.67484e-14	1.4098e-11	0.0215516	chr17	17807956	rs4925114	G	A	0	chr17	17950096	142140
rs10083370:104314182:G:A	chr14.103744887	8.56464	2.69103e-14	1.41621e-11	0.0346055	chr14	103847845	rs10083370	A	G	1	chr14	103744887	-102958
rs9545047:79859456:A:C	chr13.79355914	-8.56461	2.69152e-14	1.41621e-11	-0.0340527	chr13	79285321	rs9545047	C	A	0	chr13	79355914	70593
rs111294930:152177121:A:G	chr5.152943019	-8.56457	2.69213e-14	1.41621e-11	-0.0463338	chr5	152797561	rs111294930	G	A	0	chr5	152943019	145458
rs12898315:61854003:G:A	chr15.61571664	-8.56443	2.69411e-14	1.41636e-11	-0.0209544	chr15	61561804	rs12898315	A	G	0	chr15	61571664	9860
rs783540	chr15.82607315	-8.56417	2.69807e-14	1.41753e-11	-0.0482513	chr15	82585958	rs783540	G	A	0	chr15	82607315	21357
rs12908161:85207825:A:G	chr15.84712924	-8.56396	2.70118e-14	1.41827e-11	-0.0257983	chr15	84664594	rs12908161	G	A	0	chr15	84712924	48330
rs11646127:29966277:G:C	chr16.29984714	-8.56256	2.72225e-14	1.42843e-11	-0.0285604	chr16	29954956	rs11646127	C	G	0	chr16	29984714	29758
rs12908161:85207825:A:G	chr15.84712920	-8.56117	2.74329e-14	1.43855e-11	-0.0258437	chr15	84664594	rs12908161	G	A	0	chr15	84712920	48326
rs12705761:110976264:G:C	chr7.111309956	-8.55768	2.79696e-14	1.46577e-11	-0.0200456	chr7	111336208	rs12705761	C	G	0	chr7	111309956	-26252
rs12705761:110976264:G:C	chr7.111309962	-8.55719	2.80453e-14	1.46871e-11	-0.0200175	chr7	111336208	rs12705761	C	G	0	chr7	111309962	-26246
rs11646127:29966277:G:C	chr16.30015785	-8.55709	2.80612e-14	1.46871e-11	-0.0267995	chr16	29954956	rs11646127	C	G	0	chr16	30015785	60829
rs6065094	chr20.38751661	-8.55635	2.81761e-14	1.47379e-11	-0.0498412	chr20	38824551	rs6065094	A	G	0	chr20	38751661	-72890
rs11165867	chr1.97396472	-8.55547	2.83148e-14	1.48011e-11	-0.0404637	chr1	97412512	rs11165867	T	C	0	chr1	97396472	-16040
rs4925114	chr17.17950082	8.55495	2.83962e-14	1.48343e-11	0.0215943	chr17	17807956	rs4925114	G	A	0	chr17	17950082	142126
rs7216638:2156453:T:A	chr17.2286127	-8.55302	2.87011e-14	1.49841e-11	-0.0436816	chr17	2253159	rs7216638	T	A	0	chr17	2286127	32968
rs12705761:110976264:G:C	chr7.111310005	-8.55139	2.89618e-14	1.51107e-11	-0.0198141	chr7	111336208	rs12705761	C	G	0	chr7	111310005	-26203
rs12705761:110976264:G:C	chr7.111309823	-8.5501	2.9171e-14	1.52102e-11	-0.0206552	chr7	111336208	rs12705761	C	G	0	chr7	111309823	-26385
rs6701877:174015259:G:T	chr1.174015451	8.54736	2.96163e-14	1.54327e-11	0.0297223	chr1	174046121	rs6701877	G	T	0	chr1	174015451	-30670
rs2905432:19484295:G:A	chr19.19338904	-8.5467	2.9725e-14	1.54796e-11	-0.0318885	chr19	19373486	rs2905432	A	G	0	chr19	19338904	-34582
rs1042992	chr8.26411030	-8.5465	2.97591e-14	1.54876e-11	-0.030409	chr8	26411675	rs1042992	T	C	1	chr8	26411030	-645
rs7432375	chr3.136400746	-8.54561	2.99057e-14	1.55541e-11	-0.0178655	chr3	136569563	rs7432375	A	G	0	chr3	136400746	-168817
rs12908161:85207825:A:G	chr15.84712901	-8.54442	3.01038e-14	1.56473e-11	-0.0260371	chr15	84664594	rs12908161	G	A	0	chr15	84712901	48307
rs10650434:2025096:A:ACT	chr7.1902894	-8.54343	3.02697e-14	1.57237e-11	-0.0241794	chr7	1985461	rs10650434	A	ACT	0	chr7	1902894	-82567
rs12129573:73768366:C:A	chr1.73312556	8.54319	3.03097e-14	1.57345e-11	0.0657018	chr1	73302683	rs12129573	A	C	0	chr1	73312556	9873
rs10196799:185640728:A:T	chr2.184681894	-8.54138	3.06149e-14	1.5883e-11	-0.0231391	chr2	184776001	rs10196799	T	A	0	chr2	184681894	-94107
rs12712510:22749726:T:C	chr2.22471211	-8.54113	3.06567e-14	1.58947e-11	-0.0193583	chr2	22526854	rs12712510	C	T	0	chr2	22471211	-55643
rs11646127:29966277:G:C	chr16.29983695	-8.54079	3.07161e-14	1.59156e-11	-0.0275338	chr16	29954956	rs11646127	C	G	0	chr16	29983695	28739
rs12129573:73768366:C:A	chr1.73311049	8.54029	3.08007e-14	1.59494e-11	0.0636441	chr1	73302683	rs12129573	A	C	0	chr1	73311049	8366
rs4925114	chr17.17805357	-8.54	3.08504e-14	1.59636e-11	-0.0200953	chr17	17807956	rs4925114	G	A	0	chr17	17805357	-2599
rs7632921:71543758:G:T	chr3.71533577	-8.5399	3.08667e-14	1.59636e-11	-0.0211151	chr3	71494607	rs7632921	T	G	0	chr3	71533577	38970
rs111294930:152177121:A:G	chr5.152943061	-8.53805	3.11853e-14	1.61183e-11	-0.0462889	chr5	152797561	rs111294930	G	A	0	chr5	152943061	145500
rs12129573:73768366:C:A	chr1.73311044	8.53647	3.14595e-14	1.62499e-11	0.0636206	chr1	73302683	rs12129573	A	C	0	chr1	73311044	8361
rs4650963	chr1.177454474	-8.53527	3.16698e-14	1.63483e-11	-0.0458005	chr1	177340354	rs4650963	T	G	0	chr1	177454474	114120
rs12705761:110976264:G:C	chr7.111309743	-8.53061	3.24988e-14	1.67658e-11	-0.0210064	chr7	111336208	rs12705761	C	G	0	chr7	111309743	-26465
rs6065094	chr20.38800574	8.52448	3.36218e-14	1.73343e-11	0.0195789	chr20	38824551	rs6065094	A	G	0	chr20	38800574	-23977
rs4650963	chr1.177455465	-8.52369	3.37687e-14	1.73992e-11	-0.0394614	chr1	177340354	rs4650963	T	G	0	chr1	177455465	115111
rs2910032:152540354:C:T	chr5.153159684	-8.52098	3.42786e-14	1.7651e-11	-0.0394396	chr5	153160794	rs2910032	T	C	1	chr5	153159684	-1110
rs13121251:143829759:T:C	chr4.142869967	8.51731	3.49833e-14	1.80026e-11	0.0506709	chr4	142908606	rs13121251	T	C	0	chr4	142869967	-38639
rs7432375	chr3.136400211	-8.51711	3.50229e-14	1.80118e-11	-0.0156505	chr3	136569563	rs7432375	A	G	0	chr3	136400211	-169352
rs11165867	chr1.97405160	-8.51653	3.51341e-14	1.80578e-11	-0.0423934	chr1	97412512	rs11165867	T	C	0	chr1	97405160	-7352
rs111294930:152177121:A:G	chr5.152943094	-8.51621	3.51972e-14	1.8079e-11	-0.0462502	chr5	152797561	rs111294930	G	A	0	chr5	152943094	145533
12:123665113:G:C	chr12.123376378	-8.51424	3.55831e-14	1.82658e-11	-0.0250144	chr12	123180566	rs2851447	C	G	0	chr12	123376378	195812
rs7508148:50152142:T:C	chr19.49661386	8.51363	3.5704e-14	1.83166e-11	0.0186987	chr19	49648885	rs7508148	T	C	0	chr19	49661386	12501
rs11646127:29966277:G:C	chr16.30015776	-8.51326	3.57764e-14	1.83423e-11	-0.0266242	chr16	29954956	rs11646127	C	G	0	chr16	30015776	60820
rs12908161:85207825:A:G	chr15.84713050	-8.51307	3.58151e-14	1.83444e-11	-0.0236777	chr15	84664594	rs12908161	G	A	0	chr15	84713050	48456
rs10156310:38209129:A:T	chr8.38369619	-8.51302	3.58248e-14	1.83444e-11	-0.0343042	chr8	38351611	rs10156310	T	A	0	chr8	38369619	18008
rs6701877:174015259:G:T	chr1.174014841	8.51279	3.587e-14	1.83562e-11	0.0296342	chr1	174046121	rs6701877	G	T	0	chr1	174014841	-31280
rs12705761:110976264:G:C	chr7.111310127	-8.51132	3.61635e-14	1.8495e-11	-0.0192247	chr7	111336208	rs12705761	C	G	0	chr7	111310127	-26081
rs10985817:101071090:T:C	chr9.98307028	-8.51119	3.61884e-14	1.84962e-11	-0.0635041	chr9	98308808	rs10985817	C	T	0	chr9	98307028	-1780
rs111294930:152177121:A:G	chr5.152943102	-8.51078	3.62719e-14	1.85275e-11	-0.0462404	chr5	152797561	rs111294930	G	A	0	chr5	152943102	145541
rs12705761:110976264:G:C	chr7.111310129	-8.51036	3.63568e-14	1.85594e-11	-0.0192149	chr7	111336208	rs12705761	C	G	0	chr7	111310129	-26079
rs4925114	chr17.17950367	8.50903	3.66255e-14	1.8685e-11	0.0202455	chr17	17807956	rs4925114	G	A	0	chr17	17950367	142411
rs11409090:17887635:A:AT	chr3.17818166	8.50797	3.68402e-14	1.8783e-11	0.0121303	chr3	17846143	rs11409090	A	AT	0	chr3	17818166	-27977
rs12908161:85207825:A:G	chr15.84712872	-8.50752	3.69324e-14	1.88184e-11	-0.0262581	chr15	84664594	rs12908161	G	A	0	chr15	84712872	48278
rs1451488:199990107:A:G	chr2.199154175	-8.50698	3.70427e-14	1.8863e-11	-0.0331189	chr2	199125384	rs1451488	G	A	0	chr2	199154175	28791
rs10083370:104314182:G:A	chr14.103811680	8.50638	3.71651e-14	1.89137e-11	0.026029	chr14	103847845	rs10083370	A	G	1	chr14	103811680	-36165
rs4925114	chr17.17950369	8.50587	3.72719e-14	1.89564e-11	0.020232	chr17	17807956	rs4925114	G	A	0	chr17	17950369	142413
rs12712510:22749726:T:C	chr2.22471201	-8.50319	3.78281e-14	1.92274e-11	-0.0192672	chr2	22526854	rs12712510	C	T	0	chr2	22471201	-55653
rs6434928:198304577:G:A	chr2.197626386	8.50308	3.78513e-14	1.92274e-11	0.0381433	chr2	197439853	rs6434928	G	A	0	chr2	197626386	186533
rs12705761:110976264:G:C	chr7.111310149	-8.50017	3.84657e-14	1.95275e-11	-0.0191167	chr7	111336208	rs12705761	C	G	0	chr7	111310149	-26059
rs783540	chr15.82607325	-8.49986	3.85316e-14	1.9549e-11	-0.0479523	chr15	82585958	rs783540	G	A	0	chr15	82607325	21367
rs10156310:38209129:A:T	chr8.38369897	-8.49694	3.91602e-14	1.98557e-11	-0.0408094	chr8	38351611	rs10156310	T	A	0	chr8	38369897	18286
rs12705761:110976264:G:C	chr7.111310159	-8.4947	3.96495e-14	2.00915e-11	-0.0190675	chr7	111336208	rs12705761	C	G	0	chr7	111310159	-26049
rs10083370:104314182:G:A	chr14.103812366	8.49431	3.97341e-14	2.01221e-11	0.0211658	chr14	103847845	rs10083370	A	G	1	chr14	103812366	-35479
rs1451488:199990107:A:G	chr2.199156847	-8.49372	3.98635e-14	2.01753e-11	-0.0419431	chr2	199125384	rs1451488	G	A	0	chr2	199156847	31463
rs4925114	chr17.17950015	8.49325	3.9969e-14	2.02001e-11	0.0217675	chr17	17807956	rs4925114	G	A	0	chr17	17950015	142059
12:123665113:G:C	chr12.123326174	-8.49319	3.99821e-14	2.02001e-11	-0.0418547	chr12	123180566	rs2851447	C	G	0	chr12	123326174	145608
rs12908161:85207825:A:G	chr15.84713062	-8.49317	3.99858e-14	2.02001e-11	-0.0234194	chr15	84664594	rs12908161	G	A	0	chr15	84713062	48468
rs10650434:2025096:A:ACT	chr7.2009034	-8.49293	4.00398e-14	2.0215e-11	-0.0173523	chr7	1985461	rs10650434	A	ACT	0	chr7	2009034	23573
rs4925114	chr17.17950378	8.49097	4.04755e-14	2.04225e-11	0.0201704	chr17	17807956	rs4925114	G	A	0	chr17	17950378	142422
12:123665113:G:C	chr12.123326276	-8.48981	4.07374e-14	2.05422e-11	-0.0409217	chr12	123180566	rs2851447	C	G	0	chr12	123326276	145710
rs6701877:174015259:G:T	chr1.174015525	8.48965	4.07725e-14	2.05473e-11	0.0298598	chr1	174046121	rs6701877	G	T	0	chr1	174015525	-30596
rs10156310:38209129:A:T	chr8.38337010	-8.48749	4.12627e-14	2.07817e-11	-0.0318721	chr8	38351611	rs10156310	T	A	0	chr8	38337010	-14601
12:123665113:G:C	chr12.123241559	-8.48602	4.15995e-14	2.09386e-11	-0.0419903	chr12	123180566	rs2851447	C	G	0	chr12	123241559	60993
12:123665113:G:C	chr12.123326315	-8.48124	4.2714e-14	2.14865e-11	-0.0403986	chr12	123180566	rs2851447	C	G	0	chr12	123326315	145749
rs7191183:9900057:T:C	chr16.9896517	-8.48079	4.28207e-14	2.15271e-11	-0.03809	chr16	9806200	rs7191183	C	T	0	chr16	9896517	90317
rs11409090:17887635:A:AT	chr3.17844937	8.48056	4.2876e-14	2.15353e-11	0.0277483	chr3	17846143	rs11409090	A	AT	0	chr3	17844937	-1206
rs12705761:110976264:G:C	chr7.111310183	-8.4805	4.28892e-14	2.15353e-11	-0.018949	chr7	111336208	rs12705761	C	G	0	chr7	111310183	-26025
12:123665113:G:C	chr12.123259556	-8.47881	4.32932e-14	2.1725e-11	-0.021083	chr12	123180566	rs2851447	C	G	0	chr12	123259556	78990
12:123665113:G:C	chr12.123326325	-8.47831	4.34133e-14	2.17721e-11	-0.0402505	chr12	123180566	rs2851447	C	G	0	chr12	123326325	145759
rs6434928:198304577:G:A	chr2.197536431	8.47804	4.3478e-14	2.17913e-11	0.0449041	chr2	197439853	rs6434928	G	A	0	chr2	197536431	96578
rs12129573:73768366:C:A	chr1.73310969	8.47624	4.39119e-14	2.19901e-11	0.0632572	chr1	73302683	rs12129573	A	C	0	chr1	73310969	8286
rs4650963	chr1.177454411	-8.47618	4.39276e-14	2.19901e-11	-0.0458756	chr1	177340354	rs4650963	T	G	0	chr1	177454411	114057
rs11409090:17887635:A:AT	chr3.17845116	8.47524	4.41566e-14	2.20913e-11	0.0288942	chr3	17846143	rs11409090	A	AT	0	chr3	17845116	-1027
rs4925114	chr17.17949995	8.47234	4.48697e-14	2.24287e-11	0.0218101	chr17	17807956	rs4925114	G	A	0	chr17	17949995	142039
rs4936215:133852684:A:G	chr11.133983003	-8.47228	4.48852e-14	2.24287e-11	-0.088213	chr11	133982789	rs4936215	G	A	0	chr11	133983003	214
rs10083370:104314182:G:A	chr14.103753299	8.47214	4.49194e-14	2.24322e-11	0.0359491	chr14	103847845	rs10083370	A	G	1	chr14	103753299	-94546
rs12908161:85207825:A:G	chr15.84712850	-8.47045	4.53432e-14	2.26302e-11	-0.0263616	chr15	84664594	rs12908161	G	A	0	chr15	84712850	48256
rs12522290:152797656:C:G	chr5.153417651	-8.46795	4.59748e-14	2.29316e-11	-0.0415652	chr5	153418096	rs12522290	G	C	0	chr5	153417651	-445
rs11409090:17887635:A:AT	chr3.17844868	8.46778	4.60157e-14	2.29382e-11	0.0272809	chr3	17846143	rs11409090	A	AT	0	chr3	17844868	-1275
rs9545047:79859456:A:C	chr13.79353461	-8.46726	4.61489e-14	2.29907e-11	-0.0730633	chr13	79285321	rs9545047	C	A	0	chr13	79353461	68140
rs7216638:2156453:T:A	chr17.2289372	8.46687	4.62503e-14	2.30274e-11	0.025808	chr17	2253159	rs7216638	T	A	0	chr17	2289372	36213
rs12705761:110976264:G:C	chr7.111309584	-8.466	4.6473e-14	2.31244e-11	-0.0216617	chr7	111336208	rs12705761	C	G	0	chr7	111309584	-26624
rs6434928:198304577:G:A	chr2.197511135	8.46522	4.66726e-14	2.32097e-11	0.0249161	chr2	197439853	rs6434928	G	A	0	chr2	197511135	71282
rs10083370:104314182:G:A	chr14.103843360	8.46507	4.67121e-14	2.32154e-11	0.0147755	chr14	103847845	rs10083370	A	G	1	chr14	103843360	-4485
rs6434928:198304577:G:A	chr2.197511129	8.46463	4.68248e-14	2.32574e-11	0.0248834	chr2	197439853	rs6434928	G	A	0	chr2	197511129	71276
rs1451488:199990107:A:G	chr2.199154154	-8.46443	4.68768e-14	2.32693e-11	-0.0328332	chr2	199125384	rs1451488	G	A	0	chr2	199154154	28770
rs12129573:73768366:C:A	chr1.73310952	8.46184	4.75527e-14	2.35907e-11	0.063172	chr1	73302683	rs12129573	A	C	0	chr1	73310952	8269
rs11409090:17887635:A:AT	chr3.17845172	8.46042	4.79291e-14	2.37631e-11	0.0292266	chr3	17846143	rs11409090	A	AT	0	chr3	17845172	-971
rs217287	chr6.83542897	-8.45927	4.8234e-14	2.39e-11	-0.0355737	chr6	83697747	rs217287	T	C	1	chr6	83542897	-154850
rs4925114	chr17.17805970	-8.45844	4.8455e-14	2.39951e-11	-0.0345403	chr17	17807956	rs4925114	G	A	0	chr17	17805970	-1986
rs4925114	chr17.17949982	8.45825	4.8507e-14	2.40065e-11	0.0218357	chr17	17807956	rs4925114	G	A	0	chr17	17949982	142026
rs12705761:110976264:G:C	chr7.111310219	-8.45643	4.89982e-14	2.42351e-11	-0.0187702	chr7	111336208	rs12705761	C	G	0	chr7	111310219	-25989
rs6065094	chr20.38751676	-8.4544	4.95512e-14	2.4494e-11	-0.0494569	chr20	38824551	rs6065094	A	G	0	chr20	38751676	-72875
rs12522290:152797656:C:G	chr5.153417730	-8.4529	4.99631e-14	2.46829e-11	-0.040679	chr5	153418096	rs12522290	G	C	0	chr5	153417730	-366
rs13169274:137855305:T:C	chr5.138595402	-8.45143	5.03703e-14	2.48692e-11	-0.0262678	chr5	138519616	rs13169274	C	T	0	chr5	138595402	75786
rs6701877:174015259:G:T	chr1.174015587	8.45022	5.07085e-14	2.50212e-11	0.0300057	chr1	174046121	rs6701877	G	T	0	chr1	174015587	-30534
rs12129573:73768366:C:A	chr1.73312715	8.44726	5.15453e-14	2.5419e-11	0.0652624	chr1	73302683	rs12129573	A	C	0	chr1	73312715	10032
rs2905432:19484295:G:A	chr19.19338876	-8.44671	5.17031e-14	2.54816e-11	-0.0324165	chr19	19373486	rs2905432	A	G	0	chr19	19338876	-34610
rs11409090:17887635:A:AT	chr3.17845213	8.44543	5.20707e-14	2.56475e-11	0.0294603	chr3	17846143	rs11409090	A	AT	0	chr3	17845213	-930
rs6434928:198304577:G:A	chr2.197511257	8.44389	5.25138e-14	2.58504e-11	0.0254287	chr2	197439853	rs6434928	G	A	0	chr2	197511257	71404
rs111294930:152177121:A:G	chr5.152635070	-8.44288	5.28072e-14	2.59794e-11	-0.0516812	chr5	152797561	rs111294930	G	A	0	chr5	152635070	-162491
rs139425113:4180611:G:GA	chr8.4322137	-8.44268	5.28667e-14	2.59932e-11	-0.0423835	chr8	4323089	rs139425113	GA	G	0	chr8	4322137	-952
rs11646127:29966277:G:C	chr16.29983655	-8.44212	5.30308e-14	2.60584e-11	-0.0266274	chr16	29954956	rs11646127	C	G	0	chr16	29983655	28699
rs10156310:38209129:A:T	chr8.38335066	-8.44084	5.34063e-14	2.62273e-11	-0.0303109	chr8	38351611	rs10156310	T	A	0	chr8	38335066	-16545
rs12898315:61854003:G:A	chr15.61579221	-8.43912	5.39173e-14	2.64626e-11	-0.0163018	chr15	61561804	rs12898315	A	G	0	chr15	61579221	17417
rs10083370:104314182:G:A	chr14.103812375	8.43846	5.4113e-14	2.65429e-11	0.0209906	chr14	103847845	rs10083370	A	G	1	chr14	103812375	-35470
rs10650434:2025096:A:ACT	chr7.2008579	-8.43772	5.43352e-14	2.6636e-11	-0.0230949	chr7	1985461	rs10650434	A	ACT	0	chr7	2008579	23118
rs11409090:17887635:A:AT	chr3.17817633	8.43742	5.44247e-14	2.66641e-11	0.0172498	chr3	17846143	rs11409090	A	AT	0	chr3	17817633	-28510
rs4925114	chr17.17949963	8.43697	5.45628e-14	2.6716e-11	0.0218701	chr17	17807956	rs4925114	G	A	0	chr17	17949963	142007
rs12522290:152797656:C:G	chr5.153417782	-8.43637	5.47437e-14	2.67887e-11	-0.0400883	chr5	153418096	rs12522290	G	C	0	chr5	153417782	-314
rs10083370:104314182:G:A	chr14.103751022	8.43432	5.5366e-14	2.70523e-11	0.0171213	chr14	103847845	rs10083370	A	G	1	chr14	103751022	-96823
rs6701877:174015259:G:T	chr1.174015611	8.43429	5.53763e-14	2.70523e-11	0.0300545	chr1	174046121	rs6701877	G	T	0	chr1	174015611	-30510
rs2910032:152540354:C:T	chr5.153163232	-8.43427	5.53804e-14	2.70523e-11	-0.0279093	chr5	153160794	rs2910032	T	C	1	chr5	153163232	2438
rs7432375	chr3.136400776	-8.43317	5.57197e-14	2.72019e-11	-0.0178029	chr3	136569563	rs7432375	A	G	0	chr3	136400776	-168787
rs4936215:133852684:A:G	chr11.133973290	-8.42969	5.67991e-14	2.77125e-11	-0.0282178	chr11	133982789	rs4936215	G	A	0	chr11	133973290	-9499
rs10196799:185640728:A:T	chr2.184683335	-8.42933	5.69139e-14	2.77522e-11	-0.0264788	chr2	184776001	rs10196799	T	A	0	chr2	184683335	-92666
rs4925114	chr17.17949956	8.42893	5.70409e-14	2.77978e-11	0.021882	chr17	17807956	rs4925114	G	A	0	chr17	17949956	142000
rs10083370:104314182:G:A	chr14.103754046	8.42746	5.75052e-14	2.80076e-11	0.0379883	chr14	103847845	rs10083370	A	G	1	chr14	103754046	-93799
rs11646127:29966277:G:C	chr16.29983650	-8.42604	5.79579e-14	2.82114e-11	-0.0265139	chr16	29954956	rs11646127	C	G	0	chr16	29983650	28694
rs6701877:174015259:G:T	chr1.174015624	8.42516	5.82392e-14	2.83317e-11	0.0300783	chr1	174046121	rs6701877	G	T	0	chr1	174015624	-30497
rs10985817:101071090:T:C	chr9.98307051	-8.42212	5.92253e-14	2.87945e-11	-0.0638895	chr9	98308808	rs10985817	C	T	0	chr9	98307051	-1757
rs1339227:73155701:C:T	chr6.72444845	-8.41939	6.01268e-14	2.92156e-11	-0.0434937	chr6	72445999	rs1339227	T	C	1	chr6	72444845	-1154
rs7191183:9900057:T:C	chr16.9896384	-8.41924	6.01739e-14	2.92213e-11	-0.0369934	chr16	9806200	rs7191183	C	T	0	chr16	9896384	90184
rs6065094	chr20.38800566	8.41861	6.03836e-14	2.9306e-11	0.0193698	chr20	38824551	rs6065094	A	G	0	chr20	38800566	-23985
rs7432375	chr3.136400780	-8.41776	6.06685e-14	2.94269e-11	-0.0177931	chr3	136569563	rs7432375	A	G	0	chr3	136400780	-168783
rs12898315:61854003:G:A	chr15.61566244	-8.41505	6.15824e-14	2.98527e-11	-0.0303704	chr15	61561804	rs12898315	A	G	0	chr15	61566244	4440
rs6434928:198304577:G:A	chr2.197511320	8.41404	6.19292e-14	3.00033e-11	0.0255636	chr2	197439853	rs6434928	G	A	0	chr2	197511320	71467
rs6434928:198304577:G:A	chr2.197511767	8.41389	6.19787e-14	3.00097e-11	0.0234205	chr2	197439853	rs6434928	G	A	0	chr2	197511767	71914
rs6434928:198304577:G:A	chr2.197511785	8.41325	6.21991e-14	3.00988e-11	0.0232437	chr2	197439853	rs6434928	G	A	0	chr2	197511785	71932
rs6434928:198304577:G:A	chr2.197511742	8.41264	6.24083e-14	3.01824e-11	0.0236578	chr2	197439853	rs6434928	G	A	0	chr2	197511742	71889
rs6434928:198304577:G:A	chr2.197511737	8.41213	6.25851e-14	3.02502e-11	0.0237041	chr2	197439853	rs6434928	G	A	0	chr2	197511737	71884
rs6434928:198304577:G:A	chr2.197511798	8.41187	6.26757e-14	3.02763e-11	0.0231132	chr2	197439853	rs6434928	G	A	0	chr2	197511798	71945
rs6701877:174015259:G:T	chr1.174015644	8.41032	6.32117e-14	3.05174e-11	0.0301112	chr1	174046121	rs6701877	G	T	0	chr1	174015644	-30477
rs1899543:24406419:A:T	chr11.24366637	-8.40951	6.34959e-14	3.06367e-11	-0.024008	chr11	24384873	rs1899543	T	A	0	chr11	24366637	-18236
rs11646127:29966277:G:C	chr16.29949069	-8.40828	6.39304e-14	3.08284e-11	-0.0199835	chr16	29954956	rs11646127	C	G	0	chr16	29949069	-5887
rs6434928:198304577:G:A	chr2.197511710	8.40811	6.39898e-14	3.08391e-11	0.0239466	chr2	197439853	rs6434928	G	A	0	chr2	197511710	71857
rs7789569:104927586:T:C	chr7.105273075	8.40791	6.4061e-14	3.08554e-11	0.0182852	chr7	105287139	rs7789569	T	C	0	chr7	105273075	-14064
rs7789569:104927586:T:C	chr7.105273087	8.40743	6.42284e-14	3.09181e-11	0.0180863	chr7	105287139	rs7789569	T	C	0	chr7	105273087	-14052
rs11783093:27425349:C:T	chr8.27568306	-8.40731	6.4273e-14	3.09215e-11	-0.0355932	chr8	27567832	rs11783093	T	C	1	chr8	27568306	474
rs6434928:198304577:G:A	chr2.197511824	8.40651	6.45583e-14	3.10407e-11	0.0228453	chr2	197439853	rs6434928	G	A	0	chr2	197511824	71971
rs13169274:137855305:T:C	chr5.138596199	-8.40603	6.47298e-14	3.11052e-11	-0.0268643	chr5	138519616	rs13169274	C	T	0	chr5	138596199	76583
rs6434928:198304577:G:A	chr2.197511698	8.40575	6.48286e-14	3.11346e-11	0.0240502	chr2	197439853	rs6434928	G	A	0	chr2	197511698	71845
rs7789569:104927586:T:C	chr7.105273042	8.40299	6.58237e-14	3.15941e-11	0.0188218	chr7	105287139	rs7789569	T	C	0	chr7	105273042	-14097
rs7508148:50152142:T:C	chr19.49655695	8.40159	6.63346e-14	3.18209e-11	0.0157613	chr19	49648885	rs7508148	T	C	0	chr19	49655695	6810
rs760608	chr6.114397005	8.40064	6.66825e-14	3.19693e-11	0.0279221	chr6	114398283	rs760608	G	A	1	chr6	114397005	-1278
rs7508148:50152142:T:C	chr19.49655661	8.3984	6.75116e-14	3.2348e-11	0.0157818	chr19	49648885	rs7508148	T	C	0	chr19	49655661	6776
rs6065094	chr20.38784432	-8.39482	6.88589e-14	3.29745e-11	-0.0207479	chr20	38824551	rs6065094	A	G	0	chr20	38784432	-40119
rs4650963	chr1.177455614	-8.39406	6.91487e-14	3.30941e-11	-0.0376948	chr1	177340354	rs4650963	T	G	0	chr1	177455614	115260
rs111294930:152177121:A:G	chr5.152637233	-8.39204	6.99239e-14	3.34457e-11	-0.0472256	chr5	152797561	rs111294930	G	A	0	chr5	152637233	-160328
rs4144797:233562197:T:C	chr2.232888704	-8.3915	7.0133e-14	3.35264e-11	-0.0319	chr2	232697487	rs4144797	T	C	0	chr2	232888704	191217
rs7432375	chr3.136619483	-8.3906	7.04816e-14	3.36735e-11	-0.015939	chr3	136569563	rs7432375	A	G	0	chr3	136619483	49920
rs7508148:50152142:T:C	chr19.49655655	8.39003	7.07041e-14	3.37604e-11	0.0157756	chr19	49648885	rs7508148	T	C	0	chr19	49655655	6770
rs6434928:198304577:G:A	chr2.197511634	8.38978	7.08014e-14	3.37873e-11	0.024556	chr2	197439853	rs6434928	G	A	0	chr2	197511634	71781
rs4925114	chr17.17962437	8.38859	7.12688e-14	3.39908e-11	0.0201284	chr17	17807956	rs4925114	G	A	0	chr17	17962437	154481
rs7789569:104927586:T:C	chr7.105273139	8.38769	7.162e-14	3.41386e-11	0.0171988	chr7	105287139	rs7789569	T	C	0	chr7	105273139	-14000
rs111294930:152177121:A:G	chr5.152943268	-8.38631	7.21674e-14	3.43797e-11	-0.0459951	chr5	152797561	rs111294930	G	A	0	chr5	152943268	145707
rs1023497:42340508:C:G	chr22.41936431	-8.38604	7.22774e-14	3.44064e-11	-0.0193054	chr22	41944504	rs1023497	G	C	0	chr22	41936431	-8073
rs10650434:2025096:A:ACT	chr7.1987418	-8.38596	7.23066e-14	3.44064e-11	-0.0121333	chr7	1985461	rs10650434	A	ACT	0	chr7	1987418	1957
rs12129573:73768366:C:A	chr1.73393511	8.38562	7.2444e-14	3.4452e-11	0.0561569	chr1	73302683	rs12129573	A	C	0	chr1	73393511	90828
rs140505938:150031490:C:T	chr1.150122485	-8.38466	7.28303e-14	3.46122e-11	-0.0514368	chr1	150059494	rs140505938	T	C	1	chr1	150122485	62991
rs12908161:85207825:A:G	chr15.84713110	-8.38457	7.28646e-14	3.46122e-11	-0.0223185	chr15	84664594	rs12908161	G	A	0	chr15	84713110	48516
rs7789569:104927586:T:C	chr7.105272996	8.38373	7.32016e-14	3.47407e-11	0.0195436	chr7	105287139	rs7789569	T	C	0	chr7	105272996	-14143
rs6434928:198304577:G:A	chr2.197511876	8.38369	7.32189e-14	3.47407e-11	0.0222854	chr2	197439853	rs6434928	G	A	0	chr2	197511876	72023
rs12705761:110976264:G:C	chr7.111310307	-8.38342	7.33283e-14	3.47726e-11	-0.0183284	chr7	111336208	rs12705761	C	G	0	chr7	111310307	-25901
rs7191183:9900057:T:C	chr16.9896328	-8.38304	7.34839e-14	3.48265e-11	-0.0364543	chr16	9806200	rs7191183	C	T	0	chr16	9896328	90128
rs7789569:104927586:T:C	chr7.105273146	8.38238	7.37511e-14	3.49331e-11	0.0170759	chr7	105287139	rs7789569	T	C	0	chr7	105273146	-13993
rs13121251:143829759:T:C	chr4.142870397	8.38148	7.41172e-14	3.50864e-11	0.0515139	chr4	142908606	rs13121251	T	C	0	chr4	142870397	-38209
rs12129573:73768366:C:A	chr1.73393549	8.38127	7.42027e-14	3.51068e-11	0.0556614	chr1	73302683	rs12129573	A	C	0	chr1	73393549	90866
rs13169274:137855305:T:C	chr5.138596205	-8.3803	7.46036e-14	3.52763e-11	-0.0268239	chr5	138519616	rs13169274	C	T	0	chr5	138596205	76589
rs12129573:73768366:C:A	chr1.73393133	8.37995	7.47461e-14	3.53235e-11	0.0602496	chr1	73302683	rs12129573	A	C	0	chr1	73393133	90450
rs217287	chr6.83543039	-8.37868	7.52727e-14	3.55521e-11	-0.0364292	chr6	83697747	rs217287	T	C	1	chr6	83543039	-154708
12:123665113:G:C	chr12.122979894	-8.3785	7.53476e-14	3.55671e-11	-0.0393439	chr12	123180566	rs2851447	C	G	0	chr12	122979894	-200672
rs4925114	chr17.18007855	8.37741	7.58005e-14	3.57541e-11	0.0241093	chr17	17807956	rs4925114	G	A	0	chr17	18007855	199899
rs12129573:73768366:C:A	chr1.73393577	8.37731	7.58399e-14	3.57541e-11	0.0552881	chr1	73302683	rs12129573	A	C	0	chr1	73393577	90894
rs4925114	chr17.18007857	8.37724	7.58733e-14	3.57541e-11	0.0241189	chr17	17807956	rs4925114	G	A	0	chr17	18007857	199901
rs10650434:2025096:A:ACT	chr7.2119562	-8.3771	7.59305e-14	3.57607e-11	-0.0167643	chr7	1985461	rs10650434	A	ACT	0	chr7	2119562	134101
rs12898315:61854003:G:A	chr15.61559710	-8.37688	7.60227e-14	3.57837e-11	-0.0228494	chr15	61561804	rs12898315	A	G	0	chr15	61559710	-2094
rs12705761:110976264:G:C	chr7.111310314	-8.37675	7.60758e-14	3.57884e-11	-0.0182931	chr7	111336208	rs12705761	C	G	0	chr7	111310314	-25894
rs4925114	chr17.18007885	8.37351	7.74493e-14	3.64138e-11	0.0242455	chr17	17807956	rs4925114	G	A	0	chr17	18007885	199929
rs6035706:20821005:A:G	chr20.20846981	-8.37227	7.7979e-14	3.66395e-11	-0.019789	chr20	20840362	rs6035706	G	A	0	chr20	20846981	6619
rs10156310:38209129:A:T	chr8.38369937	-8.37218	7.8018e-14	3.66395e-11	-0.0416404	chr8	38351611	rs10156310	T	A	0	chr8	38369937	18326
12:123665113:G:C	chr12.123325898	-8.3717	7.82265e-14	3.67166e-11	-0.0406831	chr12	123180566	rs2851447	C	G	0	chr12	123325898	145332
rs6065094	chr20.38810851	8.371	7.85269e-14	3.68367e-11	0.0375785	chr20	38824551	rs6065094	A	G	0	chr20	38810851	-13700
12:92246786:C:G	chr12.91860243	-8.37016	7.88929e-14	3.69875e-11	-0.0238669	chr12	91853010	rs4240748	G	C	0	chr12	91860243	7233
rs11646127:29966277:G:C	chr16.29984747	-8.36839	7.96662e-14	3.73288e-11	-0.0260699	chr16	29954956	rs11646127	C	G	0	chr16	29984747	29791
12:123665113:G:C	chr12.123377077	-8.36764	7.99941e-14	3.74613e-11	-0.0325394	chr12	123180566	rs2851447	C	G	0	chr12	123377077	196511
rs6065094	chr20.38810789	8.36579	8.08174e-14	3.78254e-11	0.0374051	chr20	38824551	rs6065094	A	G	0	chr20	38810789	-13762
rs10156310:38209129:A:T	chr8.38369939	-8.36518	8.10893e-14	3.79312e-11	-0.0416811	chr8	38351611	rs10156310	T	A	0	chr8	38369939	18328
rs2905432:19484295:G:A	chr19.19338855	-8.36353	8.18282e-14	3.82552e-11	-0.0327093	chr19	19373486	rs2905432	A	G	0	chr19	19338855	-34631
rs13121251:143829759:T:C	chr4.142870511	8.36322	8.19667e-14	3.82972e-11	0.0515	chr4	142908606	rs13121251	T	C	0	chr4	142870511	-38095
rs12522290:152797656:C:G	chr5.153417926	-8.36313	8.20105e-14	3.82972e-11	-0.0384359	chr5	153418096	rs12522290	G	C	0	chr5	153417926	-170
rs4925114	chr17.18007931	8.36266	8.2222e-14	3.83612e-11	0.0244184	chr17	17807956	rs4925114	G	A	0	chr17	18007931	199975
rs4925114	chr17.17950438	8.36262	8.22403e-14	3.83612e-11	0.0197267	chr17	17807956	rs4925114	G	A	0	chr17	17950438	142482
rs6434928:198304577:G:A	chr2.197511908	8.3604	8.32504e-14	3.88105e-11	0.0219273	chr2	197439853	rs6434928	G	A	0	chr2	197511908	72055
rs7191183:9900057:T:C	chr16.9897115	-8.35995	8.34585e-14	3.88856e-11	-0.0389791	chr16	9806200	rs7191183	C	T	0	chr16	9897115	90915
rs7789569:104927586:T:C	chr7.105273169	8.35978	8.35386e-14	3.8901e-11	0.0166665	chr7	105287139	rs7789569	T	C	0	chr7	105273169	-13970
rs13121251:143829759:T:C	chr4.142870542	8.35963	8.36048e-14	3.89099e-11	0.0514766	chr4	142908606	rs13121251	T	C	0	chr4	142870542	-38064
rs7789569:104927586:T:C	chr7.105273171	8.35742	8.46295e-14	3.93647e-11	0.0166304	chr7	105287139	rs7789569	T	C	0	chr7	105273171	-13968
rs2905432:19484295:G:A	chr19.19495394	8.35695	8.48488e-14	3.94445e-11	0.0310245	chr19	19373486	rs2905432	A	G	0	chr19	19495394	121908
12:123665113:G:C	chr12.123325879	-8.35671	8.49609e-14	3.94745e-11	-0.0404139	chr12	123180566	rs2851447	C	G	0	chr12	123325879	145313
rs6434928:198304577:G:A	chr2.197510962	8.35603	8.52812e-14	3.95813e-11	0.0237193	chr2	197439853	rs6434928	G	A	0	chr2	197510962	71109
rs12908161:85207825:A:G	chr15.84621685	-8.35602	8.52865e-14	3.95813e-11	-0.014584	chr15	84664594	rs12908161	G	A	0	chr15	84621685	-42909
rs1023497:42340508:C:G	chr22.41936413	-8.35585	8.53668e-14	3.95963e-11	-0.0191317	chr22	41944504	rs1023497	G	C	0	chr22	41936413	-8091
rs12129573:73768366:C:A	chr1.73393684	8.35571	8.54304e-14	3.96037e-11	0.0538019	chr1	73302683	rs12129573	A	C	0	chr1	73393684	91001
rs7789569:104927586:T:C	chr7.105272952	8.35477	8.58786e-14	3.97891e-11	0.0202022	chr7	105287139	rs7789569	T	C	0	chr7	105272952	-14187
rs6065094	chr20.38810970	8.35365	8.64084e-14	4.00103e-11	0.0376571	chr20	38824551	rs6065094	A	G	0	chr20	38810970	-13581
rs12129573:73768366:C:A	chr1.73392929	8.35356	8.64526e-14	4.00103e-11	0.0616871	chr1	73302683	rs12129573	A	C	0	chr1	73392929	90246
rs12712510:22749726:T:C	chr2.22471161	-8.35239	8.70106e-14	4.0246e-11	-0.0189044	chr2	22526854	rs12712510	C	T	0	chr2	22471161	-55693
rs12705761:110976264:G:C	chr7.111309399	-8.35181	8.72876e-14	4.03516e-11	-0.0223314	chr7	111336208	rs12705761	C	G	0	chr7	111309399	-26809
rs11646127:29966277:G:C	chr16.29983629	-8.34977	8.82751e-14	4.07853e-11	-0.0260348	chr16	29954956	rs11646127	C	G	0	chr16	29983629	28673
rs6065094	chr20.38810744	8.34909	8.86086e-14	4.09166e-11	0.0372275	chr20	38824551	rs6065094	A	G	0	chr20	38810744	-13807
rs7789569:104927586:T:C	chr7.105272942	8.34707	8.95971e-14	4.13499e-11	0.0203472	chr7	105287139	rs7789569	T	C	0	chr7	105272942	-14197
rs12129573:73768366:C:A	chr1.73393719	8.34622	9.00205e-14	4.15222e-11	0.0532969	chr1	73302683	rs12129573	A	C	0	chr1	73393719	91036
rs12129573:73768366:C:A	chr1.73312872	8.34564	9.03063e-14	4.16308e-11	0.0646981	chr1	73302683	rs12129573	A	C	0	chr1	73312872	10189
rs7789569:104927586:T:C	chr7.105272940	8.34552	9.03685e-14	4.16363e-11	0.0203761	chr7	105287139	rs7789569	T	C	0	chr7	105272940	-14199
rs7632921:71543758:G:T	chr3.71535108	-8.34497	9.06384e-14	4.17374e-11	-0.0121354	chr3	71494607	rs7632921	T	G	0	chr3	71535108	40501
rs7789569:104927586:T:C	chr7.105272936	8.34239	9.19401e-14	4.23133e-11	0.0204337	chr7	105287139	rs7789569	T	C	0	chr7	105272936	-14203
rs1023497:42340508:C:G	chr22.41936404	-8.34156	9.23606e-14	4.24832e-11	-0.0190416	chr22	41944504	rs1023497	G	C	0	chr22	41936404	-8100
rs6434928:198304577:G:A	chr2.197511929	8.34088	9.27069e-14	4.26187e-11	0.0216876	chr2	197439853	rs6434928	G	A	0	chr2	197511929	72076
rs4650963	chr1.177454296	-8.33936	9.3486e-14	4.29531e-11	-0.0458837	chr1	177340354	rs4650963	T	G	0	chr1	177454296	113942
rs7789569:104927586:T:C	chr7.105272932	8.33923	9.35537e-14	4.29603e-11	0.0204911	chr7	105287139	rs7789569	T	C	0	chr7	105272932	-14207
rs4925114	chr17.18007699	8.33677	9.48273e-14	4.3521e-11	0.0230549	chr17	17807956	rs4925114	G	A	0	chr17	18007699	199743
rs489939:161470592:G:A	chr3.161767541	-8.33564	9.54188e-14	4.37682e-11	-0.0265813	chr3	161752804	rs489939	A	G	0	chr3	161767541	14737
rs111294930:152177121:A:G	chr5.152940823	-8.33551	9.54908e-14	4.37769e-11	-0.0417445	chr5	152797561	rs111294930	G	A	0	chr5	152940823	143262
rs4925114	chr17.18007697	8.33535	9.55713e-14	4.37876e-11	0.0230372	chr17	17807956	rs4925114	G	A	0	chr17	18007697	199741
rs1023497:42340508:C:G	chr22.41936400	-8.33526	9.56198e-14	4.37876e-11	-0.0190009	chr22	41944504	rs1023497	G	C	0	chr22	41936400	-8104
rs6065094	chr20.38810720	8.33429	9.61319e-14	4.39977e-11	0.0371164	chr20	38824551	rs6065094	A	G	0	chr20	38810720	-13831
rs6035706:20821005:A:G	chr20.20847053	-8.33398	9.62977e-14	4.40493e-11	-0.0192569	chr20	20840362	rs6035706	G	A	0	chr20	20847053	6691
rs12129573:73768366:C:A	chr1.73392778	8.32903	9.89558e-14	4.52401e-11	0.0623318	chr1	73302683	rs12129573	A	C	0	chr1	73392778	90095
rs12908161:85207825:A:G	chr15.84700462	-8.32804	9.94988e-14	4.54633e-11	-0.0245041	chr15	84664594	rs12908161	G	A	0	chr15	84700462	35868
rs4925114	chr17.18007687	8.32783	9.96151e-14	4.54913e-11	0.0229468	chr17	17807956	rs4925114	G	A	0	chr17	18007687	199731
rs12129573:73768366:C:A	chr1.73392769	8.32749	9.97988e-14	4.555e-11	0.0623581	chr1	73302683	rs12129573	A	C	0	chr1	73392769	90086
rs11646127:29966277:G:C	chr16.29983623	-8.32557	1.00859e-13	4.60087e-11	-0.0258973	chr16	29954956	rs11646127	C	G	0	chr16	29983623	28667
rs12908161:85207825:A:G	chr15.84700450	-8.32368	1.01918e-13	4.64661e-11	-0.0245456	chr15	84664594	rs12908161	G	A	0	chr15	84700450	35856
rs2905432:19484295:G:A	chr19.19496230	8.32357	1.01978e-13	4.64676e-11	0.011347	chr19	19373486	rs2905432	A	G	0	chr19	19496230	122744
rs6065094	chr20.38800559	8.3234	1.02074e-13	4.64861e-11	0.0191846	chr20	38824551	rs6065094	A	G	0	chr20	38800559	-23992
rs4925114	chr17.18008028	8.32271	1.02462e-13	4.66122e-11	0.0246478	chr17	17807956	rs4925114	G	A	0	chr17	18008028	200072
rs12129573:73768366:C:A	chr1.73392741	8.32271	1.02464e-13	4.66122e-11	0.0624312	chr1	73302683	rs12129573	A	C	0	chr1	73392741	90058
rs12129573:73768366:C:A	chr1.73392739	8.32236	1.02656e-13	4.66741e-11	0.062436	chr1	73302683	rs12129573	A	C	0	chr1	73392739	90056
rs12129573:73768366:C:A	chr1.73392725	8.31998	1.0401e-13	4.72489e-11	0.0624671	chr1	73302683	rs12129573	A	C	0	chr1	73392725	90042
rs10650434:2025096:A:ACT	chr7.2119556	-8.31994	1.04035e-13	4.72489e-11	-0.0164319	chr7	1985461	rs10650434	A	ACT	0	chr7	2119556	134095
rs4925114	chr17.18007677	8.31956	1.04251e-13	4.73212e-11	0.0228535	chr17	17807956	rs4925114	G	A	0	chr17	18007677	199721
rs11409090:17887635:A:AT	chr3.17818181	8.3191	1.04515e-13	4.74151e-11	0.011822	chr3	17846143	rs11409090	A	AT	0	chr3	17818181	-27962
rs4650963	chr1.177455680	-8.31873	1.04733e-13	4.74877e-11	-0.0368516	chr1	177340354	rs4650963	T	G	0	chr1	177455680	115326
rs12908161:85207825:A:G	chr15.84700542	-8.31857	1.04823e-13	4.75027e-11	-0.0241971	chr15	84664594	rs12908161	G	A	0	chr15	84700542	35948
rs6065094	chr20.38811058	8.31616	1.06225e-13	4.81115e-11	0.0374749	chr20	38824551	rs6065094	A	G	0	chr20	38811058	-13493
12:123665113:G:C	chr12.123241528	-8.31139	1.09051e-13	4.93643e-11	-0.0399818	chr12	123180566	rs2851447	C	G	0	chr12	123241528	60962
rs12129573:73768366:C:A	chr1.73392667	8.31002	1.09875e-13	4.97102e-11	0.0625589	chr1	73302683	rs12129573	A	C	0	chr1	73392667	89984
rs12908161:85207825:A:G	chr15.84700562	-8.30633	1.12129e-13	5.07024e-11	-0.0241138	chr15	84664594	rs12908161	G	A	0	chr15	84700562	35968
rs4925114	chr17.18008060	8.3058	1.12453e-13	5.0821e-11	0.024689	chr17	17807956	rs4925114	G	A	0	chr17	18008060	200104
rs10156310:38209129:A:T	chr8.38335052	-8.30527	1.12781e-13	5.09413e-11	-0.0294925	chr8	38351611	rs10156310	T	A	0	chr8	38335052	-16559
rs1023497:42340508:C:G	chr22.41936381	-8.30508	1.12901e-13	5.09681e-11	-0.0188016	chr22	41944504	rs1023497	G	C	0	chr22	41936381	-8123
rs4925114	chr17.17962457	8.30422	1.13436e-13	5.11817e-11	0.0202091	chr17	17807956	rs4925114	G	A	0	chr17	17962457	154501
rs111294930:152177121:A:G	chr5.152943364	-8.30401	1.13566e-13	5.12122e-11	-0.0458175	chr5	152797561	rs111294930	G	A	0	chr5	152943364	145803
rs4925114	chr17.18007660	8.30374	1.13736e-13	5.12611e-11	0.0226879	chr17	17807956	rs4925114	G	A	0	chr17	18007660	199704
rs489939:161470592:G:A	chr3.161767548	-8.30353	1.1387e-13	5.12932e-11	-0.0265281	chr3	161752804	rs489939	A	G	0	chr3	161767548	14744
rs6035706:20821005:A:G	chr20.20847087	-8.30286	1.1429e-13	5.14547e-11	-0.0189867	chr20	20840362	rs6035706	G	A	0	chr20	20847087	6725
rs11646127:29966277:G:C	chr16.29957036	-8.30229	1.14644e-13	5.1586e-11	-0.0182187	chr16	29954956	rs11646127	C	G	0	chr16	29957036	2080
12:123665113:G:C	chr12.123218954	-8.30032	1.15898e-13	5.21216e-11	-0.0292839	chr12	123180566	rs2851447	C	G	0	chr12	123218954	38388
rs7789569:104927586:T:C	chr7.105273209	8.29981	1.16222e-13	5.22393e-11	0.0159344	chr7	105287139	rs7789569	T	C	0	chr7	105273209	-13930
rs10083370:104314182:G:A	chr14.103754065	8.29676	1.18186e-13	5.30932e-11	0.0372141	chr14	103847845	rs10083370	A	G	1	chr14	103754065	-93780
rs10985817:101071090:T:C	chr9.98306234	-8.29649	1.18365e-13	5.31446e-11	-0.0264793	chr9	98308808	rs10985817	C	T	0	chr9	98306234	-2574
rs10156310:38209129:A:T	chr8.38337073	-8.29623	1.1853e-13	5.31898e-11	-0.0290148	chr8	38351611	rs10156310	T	A	0	chr8	38337073	-14538
rs4925114	chr17.18008083	8.29296	1.20682e-13	5.41086e-11	0.0247097	chr17	17807956	rs4925114	G	A	0	chr17	18008083	200127
rs140505938:150031490:C:T	chr1.150122724	-8.29292	1.20708e-13	5.41086e-11	-0.0537876	chr1	150059494	rs140505938	T	C	1	chr1	150122724	63230
rs2905432:19484295:G:A	chr19.19279584	8.29277	1.2081e-13	5.4125e-11	0.0299872	chr19	19373486	rs2905432	A	G	0	chr19	19279584	-93902
rs10650434:2025096:A:ACT	chr7.1888541	-8.29222	1.21173e-13	5.42584e-11	-0.0371577	chr7	1985461	rs10650434	A	ACT	0	chr7	1888541	-96920
rs6434928:198304577:G:A	chr2.197626434	8.29068	1.22205e-13	5.46906e-11	0.0369858	chr2	197439853	rs6434928	G	A	0	chr2	197626434	186581
rs12705761:110976264:G:C	chr7.111310395	-8.29045	1.22358e-13	5.47296e-11	-0.0178816	chr7	111336208	rs12705761	C	G	0	chr7	111310395	-25813
rs6701877:174015259:G:T	chr1.174015766	8.2894	1.23072e-13	5.50192e-11	0.0302152	chr1	174046121	rs6701877	G	T	0	chr1	174015766	-30355
rs56807175:146436222:T:TC	chr2.145665075	-8.2889	1.23407e-13	5.51392e-11	-0.0294871	chr2	145678654	rs56807175	TC	T	0	chr2	145665075	-13579
rs10650434:2025096:A:ACT	chr7.1888523	-8.2879	1.24091e-13	5.54077e-11	-0.0387635	chr7	1985461	rs10650434	A	ACT	0	chr7	1888523	-96938
12:123665113:G:C	chr12.123169367	-8.28782	1.24142e-13	5.54077e-11	-0.0191819	chr12	123180566	rs2851447	C	G	0	chr12	123169367	-11199
rs6434928:198304577:G:A	chr2.197510917	8.28641	1.2511e-13	5.58096e-11	0.0233324	chr2	197439853	rs6434928	G	A	0	chr2	197510917	71064
rs7508148:50152142:T:C	chr19.49655617	8.28587	1.25481e-13	5.59449e-11	0.015669	chr19	49648885	rs7508148	T	C	0	chr19	49655617	6732
rs7191183:9900057:T:C	chr16.9896210	-8.28504	1.26053e-13	5.61698e-11	-0.0351864	chr16	9806200	rs7191183	C	T	0	chr16	9896210	90010
rs4936215:133852684:A:G	chr11.133958291	-8.28259	1.27763e-13	5.6901e-11	-0.0812894	chr11	133982789	rs4936215	G	A	0	chr11	133958291	-24498
rs6434928:198304577:G:A	chr2.197536541	8.2812	1.28742e-13	5.73061e-11	0.0448124	chr2	197439853	rs6434928	G	A	0	chr2	197536541	96688
rs7789569:104927586:T:C	chr7.105272864	8.28106	1.28841e-13	5.73197e-11	0.0214324	chr7	105287139	rs7789569	T	C	0	chr7	105272864	-14275
rs1023497:42340508:C:G	chr22.41936366	-8.28095	1.28919e-13	5.73233e-11	-0.0186381	chr22	41944504	rs1023497	G	C	0	chr22	41936366	-8138
rs760608	chr6.114399786	8.28045	1.29279e-13	5.74524e-11	0.0325516	chr6	114398283	rs760608	G	A	1	chr6	114399786	1503
rs10650434:2025096:A:ACT	chr7.1888509	-8.2779	1.31101e-13	5.82309e-11	-0.0399937	chr7	1985461	rs10650434	A	ACT	0	chr7	1888509	-96952
rs6065094	chr20.38811111	8.27681	1.3189e-13	5.855e-11	0.0372563	chr20	38824551	rs6065094	A	G	0	chr20	38811111	-13440
rs11409090:17887635:A:AT	chr3.17845467	8.27628	1.32272e-13	5.86882e-11	0.030678	chr3	17846143	rs11409090	A	AT	0	chr3	17845467	-676
12:123665113:G:C	chr12.123209797	-8.27469	1.33433e-13	5.91714e-11	-0.0216318	chr12	123180566	rs2851447	C	G	0	chr12	123209797	29231
rs217287	chr6.83543145	-8.27441	1.33642e-13	5.92326e-11	-0.036809	chr6	83697747	rs217287	T	C	1	chr6	83543145	-154602
rs11646127:29966277:G:C	chr16.29983611	-8.2743	1.33721e-13	5.92355e-11	-0.0256214	chr16	29954956	rs11646127	C	G	0	chr16	29983611	28655
rs7432375	chr3.136619495	-8.27408	1.33882e-13	5.92754e-11	-0.0156999	chr3	136569563	rs7432375	A	G	0	chr3	136619495	49932
rs4925114	chr17.18008121	8.27258	1.34992e-13	5.97349e-11	0.0247311	chr17	17807956	rs4925114	G	A	0	chr17	18008121	200165
rs12129573:73768366:C:A	chr1.73392475	8.27235	1.35161e-13	5.97776e-11	0.0624163	chr1	73302683	rs12129573	A	C	0	chr1	73392475	89792
rs7216638:2156453:T:A	chr17.2188471	8.26749	1.38818e-13	6.13502e-11	0.0320918	chr17	2253159	rs7216638	T	A	0	chr17	2188471	-64688
rs783540	chr15.82581755	-8.26743	1.38865e-13	6.13502e-11	-0.0308098	chr15	82585958	rs783540	G	A	0	chr15	82581755	-4203
rs7216638:2156453:T:A	chr17.2188494	8.26468	1.40978e-13	6.22507e-11	0.0318996	chr17	2253159	rs7216638	T	A	0	chr17	2188494	-64665
rs4936215:133852684:A:G	chr11.133973320	-8.26309	1.4222e-13	6.27653e-11	-0.0272405	chr11	133982789	rs4936215	G	A	0	chr11	133973320	-9469
rs7216638:2156453:T:A	chr17.2188434	8.26296	1.42317e-13	6.2775e-11	0.0323318	chr17	2253159	rs7216638	T	A	0	chr17	2188434	-64725
rs7216638:2156453:T:A	chr17.2188431	8.26215	1.42956e-13	6.30228e-11	0.0323475	chr17	2253159	rs7216638	T	A	0	chr17	2188431	-64728
rs7216638:2156453:T:A	chr17.2188505	8.26166	1.43336e-13	6.31568e-11	0.031796	chr17	2253159	rs7216638	T	A	0	chr17	2188505	-64654
rs4925114	chr17.18007623	8.26093	1.43919e-13	6.33468e-11	0.0222969	chr17	17807956	rs4925114	G	A	0	chr17	18007623	199667
rs11646127:29966277:G:C	chr16.29983608	-8.26092	1.4392e-13	6.33468e-11	-0.0255523	chr16	29954956	rs11646127	C	G	0	chr16	29983608	28652
rs12522290:152797656:C:G	chr5.153417108	-8.2604	1.44333e-13	6.34949e-11	-0.0467815	chr5	153418096	rs12522290	G	C	0	chr5	153417108	-988
rs10083370:104314182:G:A	chr14.103812403	8.25858	1.45782e-13	6.40981e-11	0.0204409	chr14	103847845	rs10083370	A	G	1	chr14	103812403	-35442
rs36043959:111472014:G:A	chr8.110614003	-8.25802	1.46232e-13	6.42617e-11	-0.036307	chr8	110459785	rs36043959	A	G	0	chr8	110614003	154218
rs7216638:2156453:T:A	chr17.2188519	8.25615	1.47742e-13	6.4891e-11	0.0316532	chr17	2253159	rs7216638	T	A	0	chr17	2188519	-64640
rs6065094	chr20.38784504	-8.25576	1.48064e-13	6.4998e-11	-0.0202134	chr20	38824551	rs6065094	A	G	0	chr20	38784504	-40047
rs7216638:2156453:T:A	chr17.2188405	8.25253	1.50707e-13	6.6123e-11	0.0324606	chr17	2253159	rs7216638	T	A	0	chr17	2188405	-64754
rs704373:63867355:A:G	chr3.63857489	-8.25101	1.51972e-13	6.66428e-11	-0.0229911	chr3	63881679	rs704373	G	A	0	chr3	63857489	-24190
rs10650434:2025096:A:ACT	chr7.1888589	-8.25011	1.52725e-13	6.69373e-11	-0.0328012	chr7	1985461	rs10650434	A	ACT	0	chr7	1888589	-96872
rs12908161:85207825:A:G	chr15.84700366	-8.24887	1.53766e-13	6.73581e-11	-0.0247932	chr15	84664594	rs12908161	G	A	0	chr15	84700366	35772
rs6065094	chr20.38784508	-8.24735	1.55057e-13	6.78673e-11	-0.0201842	chr20	38824551	rs6065094	A	G	0	chr20	38784508	-40043
rs11646127:29966277:G:C	chr16.29983605	-8.24731	1.55092e-13	6.78673e-11	-0.0254831	chr16	29954956	rs11646127	C	G	0	chr16	29983605	28649
rs7432375	chr3.136400823	-8.24658	1.55717e-13	6.8081e-11	-0.0176661	chr3	136569563	rs7432375	A	G	0	chr3	136400823	-168740
rs6434928:198304577:G:A	chr2.197536558	8.24655	1.55746e-13	6.8081e-11	0.0447789	chr2	197439853	rs6434928	G	A	0	chr2	197536558	96705
rs6434928:198304577:G:A	chr2.197512001	8.2463	1.55954e-13	6.81361e-11	0.0208437	chr2	197439853	rs6434928	G	A	0	chr2	197512001	72148
rs7216638:2156453:T:A	chr17.2188543	8.24205	1.59635e-13	6.96851e-11	0.0313799	chr17	2253159	rs7216638	T	A	0	chr17	2188543	-64616
rs7191183:9900057:T:C	chr16.9897239	-8.24192	1.59751e-13	6.96851e-11	-0.0383354	chr16	9806200	rs7191183	C	T	0	chr16	9897239	91039
rs783540	chr15.82580636	-8.24192	1.59752e-13	6.96851e-11	-0.0315194	chr15	82585958	rs783540	G	A	0	chr15	82580636	-5322
rs4925114	chr17.18008191	8.24063	1.60884e-13	7.01418e-11	0.0247445	chr17	17807956	rs4925114	G	A	0	chr17	18008191	200235
rs139425113:4180611:G:GA	chr8.4322723	-8.24017	1.61292e-13	7.02829e-11	-0.0367485	chr8	4323089	rs139425113	GA	G	0	chr8	4322723	-366
rs12129573:73768366:C:A	chr1.73392334	8.23872	1.62583e-13	7.08082e-11	0.0619003	chr1	73302683	rs12129573	A	C	0	chr1	73392334	89651
rs12705761:110976264:G:C	chr7.111309252	-8.23786	1.6335e-13	7.11048e-11	-0.0228029	chr7	111336208	rs12705761	C	G	0	chr7	111309252	-26956
rs6065094	chr20.38810633	8.23737	1.6379e-13	7.12386e-11	0.0366269	chr20	38824551	rs6065094	A	G	0	chr20	38810633	-13918
rs2910032:152540354:C:T	chr5.153159426	-8.23733	1.6383e-13	7.12386e-11	-0.0370778	chr5	153160794	rs2910032	T	C	1	chr5	153159426	-1368
rs6701877:174015259:G:T	chr1.174015804	8.23694	1.64177e-13	7.13519e-11	0.0302139	chr1	174046121	rs6701877	G	T	0	chr1	174015804	-30317
rs9607782:41587556:T:A	chr22.41138406	-8.23646	1.64612e-13	7.15031e-11	-0.027611	chr22	41191552	rs9607782	A	T	0	chr22	41138406	-53146
rs12129573:73768366:C:A	chr1.73392325	8.23636	1.64697e-13	7.15031e-11	0.0618563	chr1	73302683	rs12129573	A	C	0	chr1	73392325	89642
rs9607782:41587556:T:A	chr22.41138374	-8.23556	1.65423e-13	7.17805e-11	-0.027597	chr22	41191552	rs9607782	A	T	0	chr22	41138374	-53178
rs7216638:2156453:T:A	chr17.2188552	8.2351	1.65846e-13	7.19261e-11	0.031268	chr17	2253159	rs7216638	T	A	0	chr17	2188552	-64607
rs13121251:143829759:T:C	chr4.142871505	8.23439	1.66494e-13	7.21695e-11	0.0467618	chr4	142908606	rs13121251	T	C	0	chr4	142871505	-37101
rs139425113:4180611:G:GA	chr8.4322730	-8.23333	1.67468e-13	7.25536e-11	-0.0366715	chr8	4323089	rs139425113	GA	G	0	chr8	4322730	-359
rs6035706:20821005:A:G	chr20.20846695	-8.23265	1.68093e-13	7.27866e-11	-0.0213488	chr20	20840362	rs6035706	G	A	0	chr20	20846695	6333
rs783540	chr15.82616699	-8.23093	1.69682e-13	7.34362e-11	-0.0321444	chr15	82585958	rs783540	G	A	0	chr15	82616699	30741
rs4925114	chr17.17962473	8.2297	1.70835e-13	7.38962e-11	0.0202623	chr17	17807956	rs4925114	G	A	0	chr17	17962473	154517
rs11646127:29966277:G:C	chr16.29983601	-8.22879	1.71691e-13	7.4228e-11	-0.0253907	chr16	29954956	rs11646127	C	G	0	chr16	29983601	28645
rs4936215:133852684:A:G	chr11.133982930	-8.22864	1.71828e-13	7.42485e-11	-0.0828701	chr11	133982789	rs4936215	G	A	0	chr11	133982930	141
rs7129727:57484660:G:A	chr11.57666087	-8.22808	1.72361e-13	7.44399e-11	-0.0182271	chr11	57717188	rs7129727	A	G	1	chr11	57666087	-51101
rs13121251:143829759:T:C	chr4.142868797	8.22744	1.72966e-13	7.4662e-11	0.0427356	chr4	142908606	rs13121251	T	C	0	chr4	142868797	-39809
rs7129727:57484660:G:A	chr11.57666085	-8.22644	1.73919e-13	7.50342e-11	-0.0181789	chr11	57717188	rs7129727	A	G	1	chr11	57666085	-51103
rs9607782:41587556:T:A	chr22.41138352	-8.22608	1.74257e-13	7.51411e-11	-0.0275456	chr22	41191552	rs9607782	A	T	0	chr22	41138352	-53200
rs12129573:73768366:C:A	chr1.73310705	8.22431	1.75963e-13	7.5837e-11	0.0618193	chr1	73302683	rs12129573	A	C	0	chr1	73310705	8022
rs1023497:42340508:C:G	chr22.41942147	-8.22237	1.77844e-13	7.66077e-11	-0.0331531	chr22	41944504	rs1023497	G	C	0	chr22	41942147	-2357
rs4650963	chr1.177454216	-8.2201	1.80071e-13	7.75269e-11	-0.0457807	chr1	177340354	rs4650963	T	G	0	chr1	177454216	113862
rs12129573:73768366:C:A	chr1.73313055	8.21942	1.80748e-13	7.77778e-11	0.0638581	chr1	73302683	rs12129573	A	C	0	chr1	73313055	10372
rs10985817:101071090:T:C	chr9.98306228	-8.21684	1.83316e-13	7.88419e-11	-0.0261989	chr9	98308808	rs10985817	C	T	0	chr9	98306228	-2580
rs56807175:146436222:T:TC	chr2.145667129	-8.21518	1.84996e-13	7.95229e-11	-0.0287145	chr2	145678654	rs56807175	TC	T	0	chr2	145667129	-11525
rs6678676:200266503:T:C	chr1.200293708	8.21361	1.86602e-13	8.01718e-11	0.0291341	chr1	200297375	rs6678676	T	C	0	chr1	200293708	-3667
rs140505938:150031490:C:T	chr1.150122414	-8.21303	1.87192e-13	8.03834e-11	-0.050278	chr1	150059494	rs140505938	T	C	1	chr1	150122414	62920
rs10650434:2025096:A:ACT	chr7.1987413	-8.21089	1.89402e-13	8.12902e-11	-0.0118873	chr7	1985461	rs10650434	A	ACT	0	chr7	1987413	1952
rs7216638:2156453:T:A	chr17.2188577	8.21034	1.8997e-13	8.14918e-11	0.0309284	chr17	2253159	rs7216638	T	A	0	chr17	2188577	-64582
rs10650434:2025096:A:ACT	chr7.1945646	8.21016	1.9016e-13	8.15309e-11	0.0197199	chr7	1985461	rs10650434	A	ACT	0	chr7	1945646	-39815
rs10650434:2025096:A:ACT	chr7.1945640	8.20767	1.92778e-13	8.26107e-11	0.0197268	chr7	1985461	rs10650434	A	ACT	0	chr7	1945640	-39821
rs10650434:2025096:A:ACT	chr7.2009048	-8.20728	1.93193e-13	8.27456e-11	-0.0168813	chr7	1985461	rs10650434	A	ACT	0	chr7	2009048	23587
rs6434928:198304577:G:A	chr2.197625473	8.20695	1.93539e-13	8.28511e-11	0.0442474	chr2	197439853	rs6434928	G	A	0	chr2	197625473	185620
rs10156310:38209129:A:T	chr8.38337098	-8.20676	1.9374e-13	8.28941e-11	-0.0279215	chr8	38351611	rs10156310	T	A	0	chr8	38337098	-14513
rs217287	chr6.83542428	-8.20641	1.94112e-13	8.30104e-11	-0.0305991	chr6	83697747	rs217287	T	C	1	chr6	83542428	-155319
rs1023497:42340508:C:G	chr22.41942102	-8.206	1.94543e-13	8.31519e-11	-0.03386	chr22	41944504	rs1023497	G	C	0	chr22	41942102	-2402
rs9607782:41587556:T:A	chr22.41138455	-8.20569	1.94877e-13	8.32513e-11	-0.0275151	chr22	41191552	rs9607782	A	T	0	chr22	41138455	-53097
rs4650963	chr1.177454207	-8.20538	1.95211e-13	8.33511e-11	-0.0457631	chr1	177340354	rs4650963	T	G	0	chr1	177454207	113853
rs7216638:2156453:T:A	chr17.2188583	8.20313	1.97635e-13	8.43428e-11	0.0308405	chr17	2253159	rs7216638	T	A	0	chr17	2188583	-64576
rs6065094	chr20.38811182	8.20257	1.9824e-13	8.45572e-11	0.0368384	chr20	38824551	rs6065094	A	G	0	chr20	38811182	-13369
rs12129573:73768366:C:A	chr1.73310683	8.20084	2.00132e-13	8.53202e-11	0.0616889	chr1	73302683	rs12129573	A	C	0	chr1	73310683	8000
rs11409090:17887635:A:AT	chr3.17818190	8.19977	2.01313e-13	8.57795e-11	0.0116391	chr3	17846143	rs11409090	A	AT	0	chr3	17818190	-27953
rs10083370:104314182:G:A	chr14.103754079	8.19824	2.03003e-13	8.64552e-11	0.0366306	chr14	103847845	rs10083370	A	G	1	chr14	103754079	-93766
rs783540	chr15.82616933	-8.19562	2.05934e-13	8.76583e-11	-0.0307323	chr15	82585958	rs783540	G	A	0	chr15	82616933	30975
rs7789569:104927586:T:C	chr7.105272780	8.19491	2.0674e-13	8.7956e-11	0.0224667	chr7	105287139	rs7789569	T	C	0	chr7	105272780	-14359
rs10650434:2025096:A:ACT	chr7.1888455	-8.19479	2.06883e-13	8.79718e-11	-0.0446663	chr7	1985461	rs10650434	A	ACT	0	chr7	1888455	-97006
rs10650434:2025096:A:ACT	chr7.1945627	8.19383	2.07964e-13	8.83861e-11	0.0197302	chr7	1985461	rs10650434	A	ACT	0	chr7	1945627	-39834
rs139425113:4180611:G:GA	chr8.4322769	-8.19363	2.08193e-13	8.84379e-11	-0.0362406	chr8	4323089	rs139425113	GA	G	0	chr8	4322769	-320
rs10083370:104314182:G:A	chr14.103812413	8.19238	2.09624e-13	8.90003e-11	0.0202433	chr14	103847845	rs10083370	A	G	1	chr14	103812413	-35432
rs2905432:19484295:G:A	chr19.19495371	8.19169	2.10425e-13	8.92945e-11	0.0304144	chr19	19373486	rs2905432	A	G	0	chr19	19495371	121885
rs783540	chr15.82616635	-8.19157	2.10566e-13	8.93084e-11	-0.0323849	chr15	82585958	rs783540	G	A	0	chr15	82616635	30677
rs9607782:41587556:T:A	chr22.41138310	-8.19061	2.11674e-13	8.97321e-11	-0.0273458	chr22	41191552	rs9607782	A	T	0	chr22	41138310	-53242
rs7216638:2156453:T:A	chr17.2188316	8.18987	2.12528e-13	9.00482e-11	0.0325349	chr17	2253159	rs7216638	T	A	0	chr17	2188316	-64843
rs12129573:73768366:C:A	chr1.73392158	8.18736	2.15477e-13	9.12509e-11	0.0608159	chr1	73302683	rs12129573	A	C	0	chr1	73392158	89475
rs7216638:2156453:T:A	chr17.2254967	-8.18684	2.16094e-13	9.14656e-11	-0.0173615	chr17	2253159	rs7216638	T	A	0	chr17	2254967	1808
12:123665113:G:C	chr12.123184558	-8.1861	2.16973e-13	9.17907e-11	-0.0185156	chr12	123180566	rs2851447	C	G	0	chr12	123184558	3992
rs140505938:150031490:C:T	chr1.150122769	-8.18555	2.1762e-13	9.19864e-11	-0.0539224	chr1	150059494	rs140505938	T	C	1	chr1	150122769	63275
rs11646127:29966277:G:C	chr16.29956144	-8.18544	2.17754e-13	9.19864e-11	-0.0242446	chr16	29954956	rs11646127	C	G	0	chr16	29956144	1188
12:123665113:G:C	chr12.123184536	-8.18543	2.17769e-13	9.19864e-11	-0.018211	chr12	123180566	rs2851447	C	G	0	chr12	123184536	3970
rs4925114	chr17.17992618	8.18421	2.19231e-13	9.253e-11	0.0216551	chr17	17807956	rs4925114	G	A	0	chr17	17992618	184662
rs6434928:198304577:G:A	chr2.197626456	8.18417	2.1928e-13	9.253e-11	0.0364673	chr2	197439853	rs6434928	G	A	0	chr2	197626456	186603
rs7129727:57484660:G:A	chr11.57666058	-8.18366	2.19885e-13	9.27378e-11	-0.0175522	chr11	57717188	rs7129727	A	G	1	chr11	57666058	-51130
rs1451488:199990107:A:G	chr2.199171502	-8.18344	2.20153e-13	9.27658e-11	-0.036	chr2	199125384	rs1451488	G	A	0	chr2	199171502	46118
rs4925114	chr17.18007573	8.18342	2.20175e-13	9.27658e-11	0.0216991	chr17	17807956	rs4925114	G	A	0	chr17	18007573	199617
rs9545047:79859456:A:C	chr13.79356225	-8.18245	2.21349e-13	9.32131e-11	-0.0325367	chr13	79285321	rs9545047	C	A	0	chr13	79356225	70904
rs6065094	chr20.38784538	-8.18221	2.21641e-13	9.32884e-11	-0.019967	chr20	38824551	rs6065094	A	G	0	chr20	38784538	-40013
rs7508148:50152142:T:C	chr19.49655763	8.18094	2.23192e-13	9.38936e-11	0.0154483	chr19	49648885	rs7508148	T	C	0	chr19	49655763	6878
12:123665113:G:C	chr12.123377101	-8.1806	2.23604e-13	9.40189e-11	-0.0306449	chr12	123180566	rs2851447	C	G	0	chr12	123377101	196535
rs10083370:104314182:G:A	chr14.103812415	8.17904	2.25528e-13	9.478e-11	0.0202037	chr14	103847845	rs10083370	A	G	1	chr14	103812415	-35430
rs139425113:4180611:G:GA	chr8.4321846	-8.1787	2.25944e-13	9.49065e-11	-0.0438751	chr8	4323089	rs139425113	GA	G	0	chr8	4321846	-1243
rs2905432:19484295:G:A	chr19.19495369	8.17736	2.27609e-13	9.55574e-11	0.0303591	chr19	19373486	rs2905432	A	G	0	chr19	19495369	121883
rs12908161:85207825:A:G	chr15.84700321	-8.17718	2.27833e-13	9.5603e-11	-0.0248882	chr15	84664594	rs12908161	G	A	0	chr15	84700321	35727
rs4925114	chr17.17992587	8.17478	2.30847e-13	9.68183e-11	0.021243	chr17	17807956	rs4925114	G	A	0	chr17	17992587	184631
12:123665113:G:C	chr12.123184583	-8.17402	2.3181e-13	9.71732e-11	-0.0188397	chr12	123180566	rs2851447	C	G	0	chr12	123184583	4017
12:2514112:A:G	chr12.2404060	-8.17228	2.34034e-13	9.80557e-11	-0.017023	chr12	2404946	rs12823424	G	A	0	chr12	2404060	-886
rs4925114	chr17.17870966	-8.17077	2.35978e-13	9.88201e-11	-0.0271461	chr17	17807956	rs4925114	G	A	0	chr17	17870966	63010
12:123665113:G:C	chr12.123184590	-8.16832	2.39167e-13	1.00105e-10	-0.0189258	chr12	123180566	rs2851447	C	G	0	chr12	123184590	4024
rs4936215:133852684:A:G	chr11.133959765	-8.16758	2.40135e-13	1.00459e-10	-0.0307538	chr11	133982789	rs4936215	G	A	0	chr11	133959765	-23024
rs12908161:85207825:A:G	chr15.84622865	-8.16707	2.40805e-13	1.00689e-10	-0.0221203	chr15	84664594	rs12908161	G	A	0	chr15	84622865	-41729
rs11409090:17887635:A:AT	chr3.17844355	8.16657	2.41464e-13	1.00913e-10	0.0236983	chr3	17846143	rs11409090	A	AT	0	chr3	17844355	-1788
rs10650434:2025096:A:ACT	chr7.1945613	8.16569	2.42629e-13	1.01349e-10	0.0197159	chr7	1985461	rs10650434	A	ACT	0	chr7	1945613	-39848
rs4925114	chr17.18008427	8.16442	2.44316e-13	1.02002e-10	0.0247877	chr17	17807956	rs4925114	G	A	0	chr17	18008427	200471
rs12712510:22749726:T:C	chr2.22471110	-8.16251	2.46892e-13	1.03026e-10	-0.0184454	chr2	22526854	rs12712510	C	T	0	chr2	22471110	-55744
rs9607782:41587556:T:A	chr22.41138284	-8.16188	2.47742e-13	1.03328e-10	-0.0271578	chr22	41191552	rs9607782	A	T	0	chr22	41138284	-53268
rs489939:161470592:G:A	chr3.161767579	-8.1616	2.48121e-13	1.03434e-10	-0.0262921	chr3	161752804	rs489939	A	G	0	chr3	161767579	14775
12:123665113:G:C	chr12.123184598	-8.16061	2.49475e-13	1.03946e-10	-0.0190215	chr12	123180566	rs2851447	C	G	0	chr12	123184598	4032
rs7789569:104927586:T:C	chr7.105292051	8.15922	2.5138e-13	1.04687e-10	0.0270193	chr7	105287139	rs7789569	T	C	0	chr7	105292051	4912
rs42945	chr16.58619513	-8.15823	2.52738e-13	1.052e-10	-0.0271141	chr16	58511522	rs42945	A	G	0	chr16	58619513	107991
rs1023497:42340508:C:G	chr22.41942071	-8.15438	2.58132e-13	1.07391e-10	-0.0341466	chr22	41944504	rs1023497	G	C	0	chr22	41942071	-2433
rs4925114	chr17.17871086	-8.15364	2.5917e-13	1.07769e-10	-0.0258647	chr17	17807956	rs4925114	G	A	0	chr17	17871086	63130
rs42945	chr16.58619570	-8.15288	2.60257e-13	1.08166e-10	-0.0280703	chr16	58511522	rs42945	A	G	0	chr16	58619570	108048
rs10650434:2025096:A:ACT	chr7.2119539	-8.15275	2.60445e-13	1.0819e-10	-0.0155116	chr7	1985461	rs10650434	A	ACT	0	chr7	2119539	134078
rs7789569:104927586:T:C	chr7.105292273	8.15228	2.61115e-13	1.08414e-10	0.0278303	chr7	105287139	rs7789569	T	C	0	chr7	105292273	5134
rs2905432:19484295:G:A	chr19.19339171	-8.15062	2.63488e-13	1.09344e-10	-0.0208649	chr19	19373486	rs2905432	A	G	0	chr19	19339171	-34315
rs4925114	chr17.17950507	8.15053	2.63626e-13	1.09347e-10	0.0191482	chr17	17807956	rs4925114	G	A	0	chr17	17950507	142551
rs42945	chr16.58619574	-8.14891	2.65966e-13	1.10262e-10	-0.0281337	chr16	58511522	rs42945	A	G	0	chr16	58619574	108052
rs7508148:50152142:T:C	chr19.49661927	8.14879	2.66149e-13	1.10283e-10	0.0145369	chr19	49648885	rs7508148	T	C	0	chr19	49661927	13042
rs7789569:104927586:T:C	chr7.105292278	8.14803	2.67246e-13	1.10682e-10	0.0278061	chr7	105287139	rs7789569	T	C	0	chr7	105292278	5139
[truncated: 23,384 more rows]
