# Supplementary material for: Genome-wide sequencing-based identification of methylation quantitative trait loci and their role in schizophrenia risk
Source: Nat Commun. 2021 Sep 2;12:5251. doi: 10.1038/s41467-021-25517-3 (PMC8413445; doi:10.1038/s41467-021-25517-3)
Supplement: Supplementary file 6 — Supplementary Dataset 3 [file 41467_2021_25517_MOESM6_ESM.xlsx]

## Sheet: Table_S3
Table S3: HIPPO CpG meQTLs to SCZD risk SNPs
snps	cpg	statistic	pvalue	FDR	beta	snpChr	snpPos	snpRsNum	snpCounted	snpAlt	disruptCpG	methChr	methPos	distMethToSnp
rs7216638:2156453:T:A	chr17.2286786	-19.6163	1.64136e-42	3.73011e-37	-0.0704357	chr17	2253159	rs7216638	T	A	0	chr17	2286786	33627
rs7216638:2156453:T:A	chr17.2286962	-19.565	2.16052e-42	3.73011e-37	-0.0671103	chr17	2253159	rs7216638	T	A	0	chr17	2286962	33803
rs7216638:2156453:T:A	chr17.2286970	-19.5548	2.28158e-42	3.73011e-37	-0.0668595	chr17	2253159	rs7216638	T	A	0	chr17	2286970	33811
rs7216638:2156453:T:A	chr17.2286717	-19.5509	2.33034e-42	3.73011e-37	-0.0706747	chr17	2253159	rs7216638	T	A	0	chr17	2286717	33558
rs7216638:2156453:T:A	chr17.2286992	-19.5229	2.70813e-42	3.73011e-37	-0.0661237	chr17	2253159	rs7216638	T	A	0	chr17	2286992	33833
rs7216638:2156453:T:A	chr17.2287017	-19.4789	3.42855e-42	3.73011e-37	-0.065208	chr17	2253159	rs7216638	T	A	0	chr17	2287017	33858
rs7216638:2156453:T:A	chr17.2286661	-19.4654	3.68762e-42	3.73011e-37	-0.0704634	chr17	2253159	rs7216638	T	A	0	chr17	2286661	33502
rs7216638:2156453:T:A	chr17.2287024	-19.4651	3.69379e-42	3.73011e-37	-0.0649369	chr17	2253159	rs7216638	T	A	0	chr17	2287024	33865
rs7216638:2156453:T:A	chr17.2287032	-19.4483	4.04152e-42	3.73011e-37	-0.0646194	chr17	2253159	rs7216638	T	A	0	chr17	2287032	33873
rs7216638:2156453:T:A	chr17.2287076	-19.3379	7.32186e-42	6.08192e-37	-0.0627312	chr17	2253159	rs7216638	T	A	0	chr17	2287076	33917
rs7216638:2156453:T:A	chr17.2287088	-19.3019	8.89344e-42	6.71578e-37	-0.0621764	chr17	2253159	rs7216638	T	A	0	chr17	2287088	33929
rs7216638:2156453:T:A	chr17.2287121	-19.1877	1.64833e-41	1.14099e-36	-0.0605685	chr17	2253159	rs7216638	T	A	0	chr17	2287121	33962
rs7216638:2156453:T:A	chr17.2287132	-19.1444	2.08332e-41	1.33117e-36	-0.0600066	chr17	2253159	rs7216638	T	A	0	chr17	2287132	33973
rs7216638:2156453:T:A	chr17.2287154	-19.0493	3.48766e-41	2.06931e-36	-0.0588464	chr17	2253159	rs7216638	T	A	0	chr17	2287154	33995
rs7216638:2156453:T:A	chr17.2287161	-19.0165	4.16718e-41	2.30765e-36	-0.0584674	chr17	2253159	rs7216638	T	A	0	chr17	2287161	34002
rs7216638:2156453:T:A	chr17.2287165	-18.9972	4.62831e-41	2.40282e-36	-0.0582487	chr17	2253159	rs7216638	T	A	0	chr17	2287165	34006
rs7216638:2156453:T:A	chr17.2287170	-18.9724	5.29508e-41	2.58728e-36	-0.0579733	chr17	2253159	rs7216638	T	A	0	chr17	2287170	34011
rs7216638:2156453:T:A	chr17.2287198	-18.8211	1.20719e-40	5.57088e-36	-0.0563895	chr17	2253159	rs7216638	T	A	0	chr17	2287198	34039
rs7216638:2156453:T:A	chr17.2287214	-18.7243	2.04801e-40	8.95358e-36	-0.0554545	chr17	2253159	rs7216638	T	A	0	chr17	2287214	34055
rs10083370:104314182:G:A	chr14.103850403	-18.584	4.41558e-40	1.83391e-35	-0.0413538	chr14	103847845	rs10083370	A	G	1	chr14	103850403	2558
rs10083370:104314182:G:A	chr14.103850395	-18.5554	5.16549e-40	2.00626e-35	-0.0411055	chr14	103847845	rs10083370	A	G	1	chr14	103850395	2550
rs10083370:104314182:G:A	chr14.103850459	-18.5502	5.31362e-40	2.00626e-35	-0.043009	chr14	103847845	rs10083370	A	G	1	chr14	103850459	2614
rs10083370:104314182:G:A	chr14.103850391	-18.5385	5.66841e-40	2.04716e-35	-0.0409805	chr14	103847845	rs10083370	A	G	1	chr14	103850391	2546
rs10083370:104314182:G:A	chr14.103850483	-18.3894	1.28661e-39	4.45303e-35	-0.043663	chr14	103847845	rs10083370	A	G	1	chr14	103850483	2638
rs7216638:2156453:T:A	chr17.2286326	-18.2572	2.66779e-39	8.86403e-35	-0.0628892	chr17	2253159	rs7216638	T	A	0	chr17	2286326	33167
rs7216638:2156453:T:A	chr17.2296406	-18.2105	3.45306e-39	1.10319e-34	-0.0309207	chr17	2253159	rs7216638	T	A	0	chr17	2296406	43247
rs7216638:2156453:T:A	chr17.2296470	-18.1673	4.38545e-39	1.34238e-34	-0.0298169	chr17	2253159	rs7216638	T	A	0	chr17	2296470	43311
rs7216638:2156453:T:A	chr17.2296472	-18.1617	4.52496e-39	1.34238e-34	-0.0297811	chr17	2253159	rs7216638	T	A	0	chr17	2296472	43313
rs10083370:104314182:G:A	chr14.103850509	-18.1117	5.96748e-39	1.70928e-34	-0.0443212	chr14	103847845	rs10083370	A	G	1	chr14	103850509	2664
rs7216638:2156453:T:A	chr17.2296499	-18.0579	8.04212e-39	2.22673e-34	-0.0292896	chr17	2253159	rs7216638	T	A	0	chr17	2296499	43340
rs10083370:104314182:G:A	chr14.103850318	-18.0132	1.03047e-38	2.76117e-34	-0.0386433	chr14	103847845	rs10083370	A	G	1	chr14	103850318	2473
rs10083370:104314182:G:A	chr14.103850307	-17.9105	1.8239e-38	4.73446e-34	-0.0382836	chr14	103847845	rs10083370	A	G	1	chr14	103850307	2462
rs10083370:104314182:G:A	chr14.103850302	-17.8626	2.3821e-38	5.99606e-34	-0.0381201	chr14	103847845	rs10083370	A	G	1	chr14	103850302	2457
rs10083370:104314182:G:A	chr14.103850528	-17.8442	2.63887e-38	6.447e-34	-0.0447622	chr14	103847845	rs10083370	A	G	1	chr14	103850528	2683
rs7216638:2156453:T:A	chr17.2296552	-17.6987	5.94557e-38	1.41106e-33	-0.0282861	chr17	2253159	rs7216638	T	A	0	chr17	2296552	43393
rs7216638:2156453:T:A	chr17.2296573	-17.4974	1.83677e-37	4.2381e-33	-0.0278757	chr17	2253159	rs7216638	T	A	0	chr17	2296573	43414
rs10083370:104314182:G:A	chr14.103850264	-17.4779	2.04915e-37	4.60035e-33	-0.0368867	chr14	103847845	rs10083370	A	G	1	chr14	103850264	2419
rs10083370:104314182:G:A	chr14.103850262	-17.4569	2.3066e-37	5.04205e-33	-0.0368226	chr14	103847845	rs10083370	A	G	1	chr14	103850262	2417
rs10083370:104314182:G:A	chr14.103850258	-17.4145	2.92646e-37	6.233e-33	-0.0366948	chr14	103847845	rs10083370	A	G	1	chr14	103850258	2413
rs7216638:2156453:T:A	chr17.2287366	-17.296	5.70376e-37	1.18446e-32	-0.0457137	chr17	2253159	rs7216638	T	A	0	chr17	2287366	34207
rs7216638:2156453:T:A	chr17.2296600	-17.1901	1.03746e-36	2.10187e-32	-0.0273392	chr17	2253159	rs7216638	T	A	0	chr17	2296600	43441
rs10083370:104314182:G:A	chr14.103850566	-17.1677	1.17722e-36	2.32824e-32	-0.0455219	chr14	103847845	rs10083370	A	G	1	chr14	103850566	2721
rs7432375	chr3.136618602	-17.1054	1.67434e-36	3.2344e-32	-0.0441805	chr3	136569563	rs7432375	A	G	0	chr3	136618602	49039
rs6678676:200266503:T:C	chr1.200296062	17.0959	1.76729e-36	3.33637e-32	0.0575555	chr1	200297375	rs6678676	T	C	0	chr1	200296062	-1313
rs7216638:2156453:T:A	chr17.2296194	-16.9666	3.6772e-36	6.78773e-32	-0.0338103	chr17	2253159	rs7216638	T	A	0	chr17	2296194	43035
rs7216638:2156453:T:A	chr17.2286127	-16.8976	5.44163e-36	9.8263e-32	-0.0551037	chr17	2253159	rs7216638	T	A	0	chr17	2286127	32968
rs7432375	chr3.136618398	-16.7952	9.74797e-36	1.7228e-31	-0.0513214	chr3	136569563	rs7432375	A	G	0	chr3	136618398	48835
rs7216638:2156453:T:A	chr17.2296163	-16.6718	1.97069e-35	3.41032e-31	-0.0341025	chr17	2253159	rs7216638	T	A	0	chr17	2296163	43004
rs7432375	chr3.136618329	-16.59	3.14439e-35	5.3304e-31	-0.0535657	chr3	136569563	rs7432375	A	G	0	chr3	136618329	48766
12:92246786:C:G	chr12.91863916	-16.5631	3.6679e-35	6.0935e-31	-0.0390547	chr12	91853010	rs4240748	G	C	0	chr12	91863916	10906
rs7432375	chr3.136618320	-16.5594	3.74521e-35	6.09994e-31	-0.053849	chr3	136569563	rs7432375	A	G	0	chr3	136618320	48757
12:92246786:C:G	chr12.91864069	-16.5452	4.06335e-35	6.49082e-31	-0.0377641	chr12	91853010	rs4240748	G	C	0	chr12	91864069	11059
12:92246786:C:G	chr12.91864159	-16.483	5.80229e-35	9.09374e-31	-0.0370141	chr12	91853010	rs4240748	G	C	0	chr12	91864159	11149
12:92246786:C:G	chr12.91864168	-16.4747	6.08427e-35	9.35909e-31	-0.0369398	chr12	91853010	rs4240748	G	C	0	chr12	91864168	11158
rs6678676:200266503:T:C	chr1.200295721	16.4653	6.41931e-35	9.69493e-31	0.0521384	chr1	200297375	rs6678676	T	C	0	chr1	200295721	-1654
12:92246786:C:G	chr12.91863740	-16.455	6.81129e-35	1.01032e-30	-0.0405245	chr12	91853010	rs4240748	G	C	0	chr12	91863740	10730
rs7216638:2156453:T:A	chr17.2296652	-16.4498	7.01631e-35	1.02248e-30	-0.026283	chr17	2253159	rs7216638	T	A	0	chr17	2296652	43493
12:92246786:C:G	chr12.91863701	-16.4151	8.56332e-35	1.2264e-30	-0.0408426	chr12	91853010	rs4240748	G	C	0	chr12	91863701	10691
rs7432375	chr3.136618882	-16.4007	9.30285e-35	1.30973e-30	-0.0338189	chr3	136569563	rs7432375	A	G	0	chr3	136618882	49319
12:123665113:G:C	chr12.123197391	-16.3379	1.33391e-34	1.83117e-30	-0.0362421	chr12	123180566	rs2851447	C	G	0	chr12	123197391	16825
12:92246786:C:G	chr12.91864284	-16.3365	1.34474e-34	1.83117e-30	-0.0359981	chr12	91853010	rs4240748	G	C	0	chr12	91864284	11274
rs7432375	chr3.136618259	-16.3301	1.39485e-34	1.86877e-30	-0.0557002	chr3	136569563	rs7432375	A	G	0	chr3	136618259	48696
12:123665113:G:C	chr12.123197306	-16.2929	1.72767e-34	2.27793e-30	-0.0358963	chr12	123180566	rs2851447	C	G	0	chr12	123197306	16740
12:92246786:C:G	chr12.91864322	-16.2794	1.867e-34	2.42317e-30	-0.0356972	chr12	91853010	rs4240748	G	C	0	chr12	91864322	11312
rs6678676:200266503:T:C	chr1.200295665	16.2465	2.25659e-34	2.88376e-30	0.0512707	chr1	200297375	rs6678676	T	C	0	chr1	200295665	-1710
12:92246786:C:G	chr12.91863561	-16.2358	2.39978e-34	3.02028e-30	-0.0419447	chr12	91853010	rs4240748	G	C	0	chr12	91863561	10551
rs7432375	chr3.136618234	-16.2252	2.55083e-34	3.16246e-30	-0.0564196	chr3	136569563	rs7432375	A	G	0	chr3	136618234	48671
12:92246786:C:G	chr12.91863527	-16.1857	3.20276e-34	3.91232e-30	-0.0422004	chr12	91853010	rs4240748	G	C	0	chr12	91863527	10517
12:123665113:G:C	chr12.123197243	-16.1251	4.54229e-34	5.46821e-30	-0.0354303	chr12	123180566	rs2851447	C	G	0	chr12	123197243	16677
rs6678676:200266503:T:C	chr1.200295635	16.1222	4.61912e-34	5.48126e-30	0.0508132	chr1	200297375	rs6678676	T	C	0	chr1	200295635	-1740
rs10083370:104314182:G:A	chr14.103850149	-16.0642	6.4557e-34	7.55273e-30	-0.0330797	chr14	103847845	rs10083370	A	G	1	chr14	103850149	2304
12:123665113:G:C	chr12.123197511	-16.0223	8.22512e-34	9.48918e-30	-0.0362091	chr12	123180566	rs2851447	C	G	0	chr12	123197511	16945
12:92246786:C:G	chr12.91863421	-16.0197	8.34587e-34	9.4966e-30	-0.0429592	chr12	91853010	rs4240748	G	C	0	chr12	91863421	10411
rs7432375	chr3.136618186	-16.0061	9.03278e-34	1.01393e-29	-0.0577273	chr3	136569563	rs7432375	A	G	0	chr3	136618186	48623
12:92246786:C:G	chr12.91864488	-15.9746	1.08361e-33	1.20014e-29	-0.0344394	chr12	91853010	rs4240748	G	C	0	chr12	91864488	11478
12:92246786:C:G	chr12.91863377	-15.9485	1.25981e-33	1.37693e-29	-0.0432544	chr12	91853010	rs4240748	G	C	0	chr12	91863377	10367
12:123665113:G:C	chr12.123197533	-15.9176	1.50729e-33	1.62601e-29	-0.0361413	chr12	123180566	rs2851447	C	G	0	chr12	123197533	16967
12:92246786:C:G	chr12.91863333	-15.8772	1.90403e-33	2.02767e-29	-0.0435364	chr12	91853010	rs4240748	G	C	0	chr12	91863333	10323
12:123665113:G:C	chr12.123197549	-15.8323	2.4709e-33	2.59805e-29	-0.0360812	chr12	123180566	rs2851447	C	G	0	chr12	123197549	16983
rs7216638:2156453:T:A	chr17.2296689	-15.8092	2.82541e-33	2.93367e-29	-0.0255129	chr17	2253159	rs7216638	T	A	0	chr17	2296689	43530
12:123665113:G:C	chr12.123197565	-15.7394	4.23592e-33	4.34392e-29	-0.0360121	chr12	123180566	rs2851447	C	G	0	chr12	123197565	16999
12:123665113:G:C	chr12.123169009	-15.6624	6.62594e-33	6.71201e-29	-0.0319272	chr12	123180566	rs2851447	C	G	0	chr12	123169009	-11557
12:123665113:G:C	chr12.123169029	-15.6385	7.61527e-33	7.62125e-29	-0.0316932	chr12	123180566	rs2851447	C	G	0	chr12	123169029	-11537
12:123665113:G:C	chr12.123168960	-15.6194	8.5088e-33	8.41411e-29	-0.0323063	chr12	123180566	rs2851447	C	G	0	chr12	123168960	-11606
12:123665113:G:C	chr12.123169041	-15.6114	8.91457e-33	8.71165e-29	-0.0315319	chr12	123180566	rs2851447	C	G	0	chr12	123169041	-11525
12:123665113:G:C	chr12.123168953	-15.6028	9.37449e-33	9.05458e-29	-0.032337	chr12	123180566	rs2851447	C	G	0	chr12	123168953	-11613
12:123665113:G:C	chr12.123169045	-15.6002	9.51647e-33	9.08606e-29	-0.0314747	chr12	123180566	rs2851447	C	G	0	chr12	123169045	-11521
12:123665113:G:C	chr12.123168947	-15.5867	1.02977e-32	9.72025e-29	-0.0323586	chr12	123180566	rs2851447	C	G	0	chr12	123168947	-11619
12:123665113:G:C	chr12.123168945	-15.5809	1.06483e-32	9.93825e-29	-0.0323647	chr12	123180566	rs2851447	C	G	0	chr12	123168945	-11621
12:123665113:G:C	chr12.123168923	-15.5062	1.6462e-32	1.51935e-28	-0.0323996	chr12	123180566	rs2851447	C	G	0	chr12	123168923	-11643
rs6678676:200266503:T:C	chr1.200296582	15.494	1.76779e-32	1.61365e-28	0.0639779	chr1	200297375	rs6678676	T	C	0	chr1	200296582	-793
rs6678676:200266503:T:C	chr1.200296652	15.1996	9.88543e-32	8.92538e-28	0.0644235	chr1	200297375	rs6678676	T	C	0	chr1	200296652	-723
rs7216638:2156453:T:A	chr17.2296721	-15.187	1.06403e-31	9.50367e-28	-0.0248343	chr17	2253159	rs7216638	T	A	0	chr17	2296721	43562
12:123665113:G:C	chr12.123197644	-15.1791	1.1144e-31	9.84762e-28	-0.0355464	chr12	123180566	rs2851447	C	G	0	chr12	123197644	17078
12:123665113:G:C	chr12.123169122	-15.1624	1.22899e-31	1.07459e-27	-0.0300686	chr12	123180566	rs2851447	C	G	0	chr12	123169122	-11444
12:92246786:C:G	chr12.91862272	-15.1526	1.30155e-31	1.12618e-27	-0.0442672	chr12	91853010	rs4240748	G	C	0	chr12	91862272	9262
rs10083370:104314182:G:A	chr14.103850655	-15.1179	1.59606e-31	1.36677e-27	-0.0464532	chr14	103847845	rs10083370	A	G	1	chr14	103850655	2810
12:92246786:C:G	chr12.91864846	-15.1132	1.64042e-31	1.39042e-27	-0.0321001	chr12	91853010	rs4240748	G	C	0	chr12	91864846	11836
12:92246786:C:G	chr12.91864878	-15.0292	2.68586e-31	2.25355e-27	-0.0319093	chr12	91853010	rs4240748	G	C	0	chr12	91864878	11868
12:92246786:C:G	chr12.91861601	-15.0019	3.15495e-31	2.62066e-27	-0.0394871	chr12	91853010	rs4240748	G	C	0	chr12	91861601	8591
12:92246786:C:G	chr12.91864900	-14.9705	3.79472e-31	3.12088e-27	-0.0317761	chr12	91853010	rs4240748	G	C	0	chr12	91864900	11890
12:92246786:C:G	chr12.91861510	-14.9487	4.31407e-31	3.51322e-27	-0.0386718	chr12	91853010	rs4240748	G	C	0	chr12	91861510	8500
12:92246786:C:G	chr12.91864925	-14.9018	5.68515e-31	4.58483e-27	-0.0316204	chr12	91853010	rs4240748	G	C	0	chr12	91864925	11915
12:123665113:G:C	chr12.123197015	-14.8991	5.77515e-31	4.61263e-27	-0.0321725	chr12	123180566	rs2851447	C	G	0	chr12	123197015	16449
12:92246786:C:G	chr12.91861430	-14.891	6.05693e-31	4.79162e-27	-0.0379361	chr12	91853010	rs4240748	G	C	0	chr12	91861430	8420
12:92246786:C:G	chr12.91861392	-14.8597	7.28185e-31	5.7063e-27	-0.0375816	chr12	91853010	rs4240748	G	C	0	chr12	91861392	8382
rs10083370:104314182:G:A	chr14.103850666	-14.8445	7.96779e-31	6.18548e-27	-0.0464656	chr14	103847845	rs10083370	A	G	1	chr14	103850666	2821
12:123665113:G:C	chr12.123197696	-14.7325	1.54245e-30	1.18633e-26	-0.0351374	chr12	123180566	rs2851447	C	G	0	chr12	123197696	17130
12:123665113:G:C	chr12.123169166	-14.7202	1.65818e-30	1.26364e-26	-0.0290273	chr12	123180566	rs2851447	C	G	0	chr12	123169166	-11400
rs7216638:2156453:T:A	chr17.2285916	-14.693	1.94744e-30	1.4607e-26	-0.0461441	chr17	2253159	rs7216638	T	A	0	chr17	2285916	32757
rs7216638:2156453:T:A	chr17.2295984	-14.6926	1.95193e-30	1.4607e-26	-0.0348893	chr17	2253159	rs7216638	T	A	0	chr17	2295984	42825
12:92246786:C:G	chr12.91864996	-14.6886	1.99829e-30	1.48204e-26	-0.0311317	chr12	91853010	rs4240748	G	C	0	chr12	91864996	11986
12:92246786:C:G	chr12.91865005	-14.6596	2.37185e-30	1.74352e-26	-0.0310649	chr12	91853010	rs4240748	G	C	0	chr12	91865005	11995
12:123665113:G:C	chr12.123169178	-14.5766	3.87428e-30	2.80587e-26	-0.0287163	chr12	123180566	rs2851447	C	G	0	chr12	123169178	-11388
12:123665113:G:C	chr12.123197713	-14.5761	3.88459e-30	2.80587e-26	-0.034988	chr12	123180566	rs2851447	C	G	0	chr12	123197713	17147
12:123665113:G:C	chr12.123169182	-14.5267	5.20623e-30	3.72808e-26	-0.0286102	chr12	123180566	rs2851447	C	G	0	chr12	123169182	-11384
rs6678676:200266503:T:C	chr1.200295229	14.4666	7.4289e-30	5.27421e-26	0.0454049	chr1	200297375	rs6678676	T	C	0	chr1	200295229	-2146
rs6678676:200266503:T:C	chr1.200296858	14.4414	8.62439e-30	6.07107e-26	0.0648833	chr1	200297375	rs6678676	T	C	0	chr1	200296858	-517
rs2910032:152540354:C:T	chr5.153161187	-14.4108	1.03407e-29	7.21811e-26	-0.0431933	chr5	153160794	rs2910032	T	C	1	chr5	153161187	393
12:123665113:G:C	chr12.123197736	-14.3583	1.41155e-29	9.77087e-26	-0.0347745	chr12	123180566	rs2851447	C	G	0	chr12	123197736	17170
rs10985817:101071090:T:C	chr9.98306465	-14.3428	1.54826e-29	1.06287e-25	-0.0399995	chr9	98308808	rs10985817	C	T	0	chr9	98306465	-2343
12:92246786:C:G	chr12.91865096	-14.3393	1.58016e-29	1.06851e-25	-0.0303288	chr12	91853010	rs4240748	G	C	0	chr12	91865096	12086
12:123665113:G:C	chr12.123197738	-14.3391	1.58221e-29	1.06851e-25	-0.0347554	chr12	123180566	rs2851447	C	G	0	chr12	123197738	17172
12:123665113:G:C	chr12.123168736	-14.3237	1.73366e-29	1.16135e-25	-0.0300907	chr12	123180566	rs2851447	C	G	0	chr12	123168736	-11830
rs10985817:101071090:T:C	chr9.98306484	-14.3219	1.75259e-29	1.16464e-25	-0.0408551	chr9	98308808	rs10985817	C	T	0	chr9	98306484	-2324
rs7216638:2156453:T:A	chr17.2287534	-14.3049	1.93902e-29	1.27829e-25	-0.033916	chr17	2253159	rs7216638	T	A	0	chr17	2287534	34375
rs7216638:2156453:T:A	chr17.2296764	-14.2683	2.40951e-29	1.57596e-25	-0.0239052	chr17	2253159	rs7216638	T	A	0	chr17	2296764	43605
rs6678676:200266503:T:C	chr1.200295143	14.2227	3.15773e-29	2.0492e-25	0.0445052	chr1	200297375	rs6678676	T	C	0	chr1	200295143	-2232
rs6678676:200266503:T:C	chr1.200296951	14.18	4.07042e-29	2.62101e-25	0.0646257	chr1	200297375	rs6678676	T	C	0	chr1	200296951	-424
12:123665113:G:C	chr12.123220180	-14.1538	4.75683e-29	3.03944e-25	-0.0442256	chr12	123180566	rs2851447	C	G	0	chr12	123220180	39614
12:123665113:G:C	chr12.123220148	-14.145	5.01371e-29	3.17912e-25	-0.045191	chr12	123180566	rs2851447	C	G	0	chr12	123220148	39582
12:123665113:G:C	chr12.123220144	-14.1413	5.12438e-29	3.22468e-25	-0.0453013	chr12	123180566	rs2851447	C	G	0	chr12	123220144	39578
rs12908161:85207825:A:G	chr15.84622396	-14.1376	5.24069e-29	3.27307e-25	-0.0401542	chr15	84664594	rs12908161	G	A	0	chr15	84622396	-42198
rs12908161:85207825:A:G	chr15.84622403	-14.1285	5.53117e-29	3.42872e-25	-0.0403253	chr15	84664594	rs12908161	G	A	0	chr15	84622403	-42191
12:123665113:G:C	chr12.123197760	-14.1249	5.64973e-29	3.47627e-25	-0.0345386	chr12	123180566	rs2851447	C	G	0	chr12	123197760	17194
rs2910032:152540354:C:T	chr5.153160893	-14.1195	5.83321e-29	3.56277e-25	-0.0437734	chr5	153160794	rs2910032	T	C	1	chr5	153160893	99
rs10083370:104314182:G:A	chr14.103850696	-14.1	6.5543e-29	3.97397e-25	-0.0463644	chr14	103847845	rs10083370	A	G	1	chr14	103850696	2851
rs10985817:101071090:T:C	chr9.98306378	-14.0707	7.80295e-29	4.69677e-25	-0.0361065	chr9	98308808	rs10985817	C	T	0	chr9	98306378	-2430
12:123665113:G:C	chr12.123197768	-14.046	9.03654e-29	5.40016e-25	-0.0344571	chr12	123180566	rs2851447	C	G	0	chr12	123197768	17202
rs12908161:85207825:A:G	chr15.84622468	-13.9998	1.19025e-28	7.06205e-25	-0.0415036	chr15	84664594	rs12908161	G	A	0	chr15	84622468	-42126
rs7216638:2156453:T:A	chr17.2296776	-13.9982	1.20151e-28	7.06771e-25	-0.0236428	chr17	2253159	rs7216638	T	A	0	chr17	2296776	43617
rs6678676:200266503:T:C	chr1.200295040	13.9973	1.20823e-28	7.06771e-25	0.0435123	chr1	200297375	rs6678676	T	C	0	chr1	200295040	-2335
rs10156310:38209129:A:T	chr8.38198827	-13.9957	1.21922e-28	7.08214e-25	-0.0354043	chr8	38351611	rs10156310	T	A	0	chr8	38198827	-152784
rs10156310:38209129:A:T	chr8.38198780	-13.9854	1.29699e-28	7.44754e-25	-0.0346778	chr8	38351611	rs10156310	T	A	0	chr8	38198780	-152831
rs2910032:152540354:C:T	chr5.153160812	-13.985	1.30006e-28	7.44754e-25	-0.0438042	chr5	153160794	rs2910032	T	C	1	chr5	153160812	18
rs12908161:85207825:A:G	chr15.84622246	-13.9838	1.30926e-28	7.44889e-25	-0.0349318	chr15	84664594	rs12908161	G	A	0	chr15	84622246	-42348
rs10156310:38209129:A:T	chr8.38198766	-13.9772	1.36139e-28	7.69281e-25	-0.034448	chr8	38351611	rs10156310	T	A	0	chr8	38198766	-152845
rs2910032:152540354:C:T	chr5.153160794	-13.9522	1.58102e-28	8.87349e-25	-0.0438039	chr5	153160794	rs2910032	T	C	1	chr5	153160794	0
12:123665113:G:C	chr12.123220059	-13.9359	1.74185e-28	9.71056e-25	-0.0471022	chr12	123180566	rs2851447	C	G	0	chr12	123220059	39493
rs10156310:38209129:A:T	chr8.38198708	-13.9189	1.9281e-28	1.06772e-24	-0.0334365	chr8	38351611	rs10156310	T	A	0	chr8	38198708	-152903
12:123665113:G:C	chr12.123220054	-13.9165	1.9551e-28	1.0755e-24	-0.0471761	chr12	123180566	rs2851447	C	G	0	chr12	123220054	39488
12:123665113:G:C	chr12.123220050	-13.9005	2.15155e-28	1.17578e-24	-0.0472327	chr12	123180566	rs2851447	C	G	0	chr12	123220050	39484
rs10156310:38209129:A:T	chr8.38198688	-13.889	2.30484e-28	1.25132e-24	-0.0330671	chr8	38351611	rs10156310	T	A	0	chr8	38198688	-152923
12:123665113:G:C	chr12.123196897	-13.8814	2.4107e-28	1.30029e-24	-0.0288217	chr12	123180566	rs2851447	C	G	0	chr12	123196897	16331
rs12908161:85207825:A:G	chr15.84622219	-13.8635	2.68297e-28	1.43782e-24	-0.0337625	chr15	84664594	rs12908161	G	A	0	chr15	84622219	-42375
12:123665113:G:C	chr12.123220294	-13.8523	2.86917e-28	1.52774e-24	-0.0396084	chr12	123180566	rs2851447	C	G	0	chr12	123220294	39728
rs10156310:38209129:A:T	chr8.38198990	-13.8358	3.16463e-28	1.67433e-24	-0.0372824	chr8	38351611	rs10156310	T	A	0	chr8	38198990	-152621
rs10156310:38209129:A:T	chr8.38198649	-13.8147	3.58999e-28	1.88736e-24	-0.0323188	chr8	38351611	rs10156310	T	A	0	chr8	38198649	-152962
rs10156310:38209129:A:T	chr8.38198645	-13.8059	3.78445e-28	1.96927e-24	-0.0322401	chr8	38351611	rs10156310	T	A	0	chr8	38198645	-152966
rs10083370:104314182:G:A	chr14.103850708	-13.8055	3.7932e-28	1.96927e-24	-0.0462655	chr14	103847845	rs10083370	A	G	1	chr14	103850708	2863
rs10156310:38209129:A:T	chr8.38198633	-13.778	4.4714e-28	2.30694e-24	-0.0320022	chr8	38351611	rs10156310	T	A	0	chr8	38198633	-152978
12:123665113:G:C	chr12.123220022	-13.7745	4.56453e-28	2.34046e-24	-0.0475666	chr12	123180566	rs2851447	C	G	0	chr12	123220022	39456
rs10985817:101071090:T:C	chr9.98306339	-13.7629	4.89339e-28	2.49368e-24	-0.0343908	chr9	98308808	rs10985817	C	T	0	chr9	98306339	-2469
12:123665113:G:C	chr12.123220014	-13.7342	5.80661e-28	2.94102e-24	-0.0476422	chr12	123180566	rs2851447	C	G	0	chr12	123220014	39448
12:92246786:C:G	chr12.91860685	-13.7321	5.88237e-28	2.96134e-24	-0.0308186	chr12	91853010	rs4240748	G	C	0	chr12	91860685	7675
12:123665113:G:C	chr12.123220011	-13.7186	6.37346e-28	3.18923e-24	-0.0476683	chr12	123180566	rs2851447	C	G	0	chr12	123220011	39445
rs6678676:200266503:T:C	chr1.200294880	13.7161	6.47103e-28	3.21867e-24	0.0419393	chr1	200297375	rs6678676	T	C	0	chr1	200294880	-2495
rs10156310:38209129:A:T	chr8.38199053	-13.694	7.38406e-28	3.65094e-24	-0.0377027	chr8	38351611	rs10156310	T	A	0	chr8	38199053	-152558
rs10083370:104314182:G:A	chr14.103753957	13.6715	8.4508e-28	4.15365e-24	0.0432595	chr14	103847845	rs10083370	A	G	1	chr14	103753957	-93888
rs7216638:2156453:T:A	chr17.2296791	-13.6541	9.37752e-28	4.58203e-24	-0.023313	chr17	2253159	rs7216638	T	A	0	chr17	2296791	43632
rs6678676:200266503:T:C	chr1.200294841	13.6513	9.53583e-28	4.63214e-24	0.0415401	chr1	200297375	rs6678676	T	C	0	chr1	200294841	-2534
rs6678676:200266503:T:C	chr1.200297259	13.6316	1.07237e-27	5.17889e-24	0.0610612	chr1	200297375	rs6678676	T	C	0	chr1	200297259	-116
rs10156310:38209129:A:T	chr8.38198574	-13.6078	1.23693e-27	5.93905e-24	-0.030793	chr8	38351611	rs10156310	T	A	0	chr8	38198574	-153037
rs10156310:38209129:A:T	chr8.38198567	-13.5838	1.42794e-27	6.81679e-24	-0.0306457	chr8	38351611	rs10156310	T	A	0	chr8	38198567	-153044
rs6678676:200266503:T:C	chr1.200297297	13.5787	1.47216e-27	6.98773e-24	0.0603264	chr1	200297375	rs6678676	T	C	0	chr1	200297297	-78
rs6678676:200266503:T:C	chr1.200297305	13.5674	1.57466e-27	7.43176e-24	0.0601644	chr1	200297375	rs6678676	T	C	0	chr1	200297305	-70
rs10156310:38209129:A:T	chr8.38198557	-13.548	1.7686e-27	8.29993e-24	-0.0304338	chr8	38351611	rs10156310	T	A	0	chr8	38198557	-153054
12:123665113:G:C	chr12.123220342	-13.5389	1.8677e-27	8.71576e-24	-0.0371516	chr12	123180566	rs2851447	C	G	0	chr12	123220342	39776
rs10156310:38209129:A:T	chr8.38198551	-13.5258	2.02111e-27	9.37901e-24	-0.030306	chr8	38351611	rs10156310	T	A	0	chr8	38198551	-153060
rs12908161:85207825:A:G	chr15.84622616	-13.5242	2.03971e-27	9.41271e-24	-0.040622	chr15	84664594	rs12908161	G	A	0	chr15	84622616	-41978
12:123665113:G:C	chr12.123197821	-13.5157	2.14718e-27	9.82391e-24	-0.0338849	chr12	123180566	rs2851447	C	G	0	chr12	123197821	17255
rs10985817:101071090:T:C	chr9.98306314	-13.5152	2.15247e-27	9.82391e-24	-0.0333064	chr9	98308808	rs10985817	C	T	0	chr9	98306314	-2494
rs6678676:200266503:T:C	chr1.200294751	13.4968	2.40354e-27	1.09099e-23	0.040596	chr1	200297375	rs6678676	T	C	0	chr1	200294751	-2624
rs10083370:104314182:G:A	chr14.103754046	13.4896	2.5105e-27	1.13104e-23	0.0411008	chr14	103847845	rs10083370	A	G	1	chr14	103754046	-93799
rs10083370:104314182:G:A	chr14.103850026	-13.489	2.519e-27	1.13104e-23	-0.0271589	chr14	103847845	rs10083370	A	G	1	chr14	103850026	2181
rs6678676:200266503:T:C	chr1.200294742	13.4807	2.64736e-27	1.18228e-23	0.0404999	chr1	200297375	rs6678676	T	C	0	chr1	200294742	-2633
12:123665113:G:C	chr12.123168641	-13.4775	2.69781e-27	1.19134e-23	-0.0270708	chr12	123180566	rs2851447	C	G	0	chr12	123168641	-11925
rs10083370:104314182:G:A	chr14.103842703	13.4774	2.69939e-27	1.19134e-23	0.0288555	chr14	103847845	rs10083370	A	G	1	chr14	103842703	-5142
rs10083370:104314182:G:A	chr14.103842697	13.4768	2.71069e-27	1.19134e-23	0.0289743	chr14	103847845	rs10083370	A	G	1	chr14	103842697	-5148
rs10985817:101071090:T:C	chr9.98306309	-13.4616	2.96904e-27	1.29802e-23	-0.033091	chr9	98308808	rs10985817	C	T	0	chr9	98306309	-2499
rs10083370:104314182:G:A	chr14.103842663	13.4582	3.02916e-27	1.31737e-23	0.0296294	chr14	103847845	rs10083370	A	G	1	chr14	103842663	-5182
rs10083370:104314182:G:A	chr14.103842660	13.4553	3.08234e-27	1.33352e-23	0.0296856	chr14	103847845	rs10083370	A	G	1	chr14	103842660	-5185
rs6678676:200266503:T:C	chr1.200297385	13.4491	3.19881e-27	1.37674e-23	0.0584139	chr1	200297375	rs6678676	T	C	0	chr1	200297385	10
12:123665113:G:C	chr12.123168637	-13.437	3.44038e-27	1.47307e-23	-0.0269171	chr12	123180566	rs2851447	C	G	0	chr12	123168637	-11929
rs10156310:38209129:A:T	chr8.38198527	-13.4301	3.58515e-27	1.52718e-23	-0.0297894	chr8	38351611	rs10156310	T	A	0	chr8	38198527	-153084
rs10083370:104314182:G:A	chr14.103754065	13.4157	3.90791e-27	1.65618e-23	0.0405536	chr14	103847845	rs10083370	A	G	1	chr14	103754065	-93780
rs2910032:152540354:C:T	chr5.153162043	-13.4145	3.93762e-27	1.6603e-23	-0.0374956	chr5	153160794	rs2910032	T	C	1	chr5	153162043	1249
rs6678676:200266503:T:C	chr1.200297419	13.3933	4.46903e-27	1.87485e-23	0.0576021	chr1	200297375	rs6678676	T	C	0	chr1	200297419	44
rs10083370:104314182:G:A	chr14.103753812	13.3887	4.59637e-27	1.91859e-23	0.0450719	chr14	103847845	rs10083370	A	G	1	chr14	103753812	-94033
rs489939:161470592:G:A	chr3.161765239	-13.3866	4.65273e-27	1.9324e-23	-0.0372535	chr3	161752804	rs489939	A	G	0	chr3	161765239	12435
12:123665113:G:C	chr12.123168631	-13.3751	4.98583e-27	2.06015e-23	-0.0266827	chr12	123180566	rs2851447	C	G	0	chr12	123168631	-11935
rs6678676:200266503:T:C	chr1.200297430	13.3743	5.00993e-27	2.06015e-23	0.0573313	chr1	200297375	rs6678676	T	C	0	chr1	200297430	55
rs10083370:104314182:G:A	chr14.103753807	13.3668	5.24124e-27	2.14465e-23	0.0450947	chr14	103847845	rs10083370	A	G	1	chr14	103753807	-94038
rs10083370:104314182:G:A	chr14.103754079	13.3538	5.66532e-27	2.30682e-23	0.0401338	chr14	103847845	rs10083370	A	G	1	chr14	103754079	-93766
rs6678676:200266503:T:C	chr1.200297450	13.3382	6.22126e-27	2.52083e-23	0.0568292	chr1	200297375	rs6678676	T	C	0	chr1	200297450	75
rs10985817:101071090:T:C	chr9.98306297	-13.3275	6.63376e-27	2.67492e-23	-0.0325763	chr9	98308808	rs10985817	C	T	0	chr9	98306297	-2511
rs10083370:104314182:G:A	chr14.103850728	-13.3222	6.84757e-27	2.7478e-23	-0.0460222	chr14	103847845	rs10083370	A	G	1	chr14	103850728	2883
rs489939:161470592:G:A	chr3.161765514	-13.3191	6.97432e-27	2.78521e-23	-0.036642	chr3	161752804	rs489939	A	G	0	chr3	161765514	12710
rs10156310:38209129:A:T	chr8.38199171	-13.3146	7.16741e-27	2.84862e-23	-0.0379777	chr8	38351611	rs10156310	T	A	0	chr8	38199171	-152440
12:123665113:G:C	chr12.123168625	-13.3119	7.28334e-27	2.87128e-23	-0.0264437	chr12	123180566	rs2851447	C	G	0	chr12	123168625	-11941
rs6678676:200266503:T:C	chr1.200297464	13.3117	7.29354e-27	2.87128e-23	0.0564704	chr1	200297375	rs6678676	T	C	0	chr1	200297464	89
rs6678676:200266503:T:C	chr1.200297471	13.298	7.91672e-27	3.1019e-23	0.0562888	chr1	200297375	rs6678676	T	C	0	chr1	200297471	96
rs10083370:104314182:G:A	chr14.103842582	13.2962	8.00588e-27	3.12211e-23	0.0310501	chr14	103847845	rs10083370	A	G	1	chr14	103842582	-5263
rs6678676:200266503:T:C	chr1.200297480	13.28	8.81939e-27	3.42329e-23	0.0560532	chr1	200297375	rs6678676	T	C	0	chr1	200297480	105
12:123665113:G:C	chr12.123219940	-13.2783	8.9091e-27	3.44203e-23	-0.0479411	chr12	123180566	rs2851447	C	G	0	chr12	123219940	39374
12:123665113:G:C	chr12.123169266	-13.2722	9.24368e-27	3.55476e-23	-0.0261233	chr12	123180566	rs2851447	C	G	0	chr12	123169266	-11300
rs489939:161470592:G:A	chr3.161765610	-13.2551	1.02448e-26	3.92158e-23	-0.0363631	chr3	161752804	rs489939	A	G	0	chr3	161765610	12806
rs10083370:104314182:G:A	chr14.103842901	13.2526	1.03965e-26	3.9614e-23	0.0244931	chr14	103847845	rs10083370	A	G	1	chr14	103842901	-4944
rs10083370:104314182:G:A	chr14.103754100	13.2491	1.06192e-26	4.02779e-23	0.0394783	chr14	103847845	rs10083370	A	G	1	chr14	103754100	-93745
rs489939:161470592:G:A	chr3.161765630	-13.2388	1.12955e-26	4.26484e-23	-0.0363004	chr3	161752804	rs489939	A	G	0	chr3	161765630	12826
rs10083370:104314182:G:A	chr14.103842908	13.236	1.14904e-26	4.31878e-23	0.02433	chr14	103847845	rs10083370	A	G	1	chr14	103842908	-4937
12:123665113:G:C	chr12.123197849	-13.2344	1.16009e-26	4.34067e-23	-0.0335621	chr12	123180566	rs2851447	C	G	0	chr12	123197849	17283
rs10985817:101071090:T:C	chr9.98306288	-13.2224	1.24678e-26	4.64414e-23	-0.0321924	chr9	98308808	rs10985817	C	T	0	chr9	98306288	-2520
rs7216638:2156453:T:A	chr17.2285798	-13.211	1.33526e-26	4.95151e-23	-0.0413814	chr17	2253159	rs7216638	T	A	0	chr17	2285798	32639
rs6678676:200266503:T:C	chr1.200294596	13.1874	1.53781e-26	5.67728e-23	0.0388981	chr1	200297375	rs6678676	T	C	0	chr1	200294596	-2779
rs6678676:200266503:T:C	chr1.200297524	13.1845	1.56531e-26	5.75322e-23	0.0548683	chr1	200297375	rs6678676	T	C	0	chr1	200297524	149
rs7432375	chr3.136617760	-13.1826	1.58332e-26	5.79377e-23	-0.0634109	chr3	136569563	rs7432375	A	G	0	chr3	136617760	48197
rs10083370:104314182:G:A	chr14.103842931	13.1758	1.64919e-26	6.00834e-23	0.0237929	chr14	103847845	rs10083370	A	G	1	chr14	103842931	-4914
12:123665113:G:C	chr12.123220384	-13.1708	1.69969e-26	6.16128e-23	-0.0348265	chr12	123180566	rs2851447	C	G	0	chr12	123220384	39818
rs10083370:104314182:G:A	chr14.103842933	13.1702	1.706e-26	6.16128e-23	0.0237461	chr14	103847845	rs10083370	A	G	1	chr14	103842933	-4912
rs489939:161470592:G:A	chr3.161764706	-13.1641	1.76926e-26	6.36206e-23	-0.0377278	chr3	161752804	rs489939	A	G	0	chr3	161764706	11902
rs10083370:104314182:G:A	chr14.103754120	13.1365	2.0886e-26	7.47802e-23	0.0388269	chr14	103847845	rs10083370	A	G	1	chr14	103754120	-93725
12:123665113:G:C	chr12.123219920	-13.1319	2.14735e-26	7.65537e-23	-0.0479038	chr12	123180566	rs2851447	C	G	0	chr12	123219920	39354
rs10083370:104314182:G:A	chr14.103815290	13.1197	2.30981e-26	8.19934e-23	0.0437287	chr14	103847845	rs10083370	A	G	1	chr14	103815290	-32555
rs489939:161470592:G:A	chr3.161765771	-13.0948	2.68357e-26	9.48559e-23	-0.0358146	chr3	161752804	rs489939	A	G	0	chr3	161765771	12967
12:123665113:G:C	chr12.123169277	-13.084	2.8627e-26	1.00759e-22	-0.0257644	chr12	123180566	rs2851447	C	G	0	chr12	123169277	-11289
rs10083370:104314182:G:A	chr14.103815260	13.0707	3.102e-26	1.08721e-22	0.0427283	chr14	103847845	rs10083370	A	G	1	chr14	103815260	-32585
rs7216638:2156453:T:A	chr17.2285785	-13.0452	3.61468e-26	1.26157e-22	-0.0408814	chr17	2253159	rs7216638	T	A	0	chr17	2285785	32626
rs10985817:101071090:T:C	chr9.98306273	-13.0392	3.74896e-26	1.30296e-22	-0.0315567	chr9	98308808	rs10985817	C	T	0	chr9	98306273	-2535
rs7216638:2156453:T:A	chr17.2254495	-13.0353	3.83822e-26	1.32843e-22	-0.0360871	chr17	2253159	rs7216638	T	A	0	chr17	2254495	1336
rs7216638:2156453:T:A	chr17.2254481	-13.0335	3.87954e-26	1.33716e-22	-0.0363695	chr17	2253159	rs7216638	T	A	0	chr17	2254481	1322
rs489939:161470592:G:A	chr3.161765821	-13.0311	3.9358e-26	1.35094e-22	-0.0356241	chr3	161752804	rs489939	A	G	0	chr3	161765821	13017
rs7216638:2156453:T:A	chr17.2254523	-13.0181	4.25669e-26	1.45278e-22	-0.0354817	chr17	2253159	rs7216638	T	A	0	chr17	2254523	1364
rs10083370:104314182:G:A	chr14.103815238	13.0176	4.26748e-26	1.45278e-22	0.041918	chr14	103847845	rs10083370	A	G	1	chr14	103815238	-32607
rs10083370:104314182:G:A	chr14.103815494	13.0079	4.52617e-26	1.53456e-22	0.0465612	chr14	103847845	rs10083370	A	G	1	chr14	103815494	-32351
rs10083370:104314182:G:A	chr14.103753740	13.0052	4.59995e-26	1.55323e-22	0.0451288	chr14	103847845	rs10083370	A	G	1	chr14	103753740	-94105
rs7216638:2156453:T:A	chr17.2254444	-12.9947	4.9001e-26	1.64454e-22	-0.0370436	chr17	2253159	rs7216638	T	A	0	chr17	2254444	1285
12:92246786:C:G	chr12.91865376	-12.9943	4.90994e-26	1.64454e-22	-0.0274095	chr12	91853010	rs4240748	G	C	0	chr12	91865376	12366
rs2910032:152540354:C:T	chr5.153162207	-12.9658	5.82899e-26	1.94452e-22	-0.0360247	chr5	153160794	rs2910032	T	C	1	chr5	153162207	1413
rs7216638:2156453:T:A	chr17.2254420	-12.9439	6.65044e-26	2.20968e-22	-0.037422	chr17	2253159	rs7216638	T	A	0	chr17	2254420	1261
12:123665113:G:C	chr12.123197879	-12.936	6.97429e-26	2.30805e-22	-0.0332023	chr12	123180566	rs2851447	C	G	0	chr12	123197879	17313
rs10083370:104314182:G:A	chr14.103753729	12.9348	7.02575e-26	2.31586e-22	0.0450852	chr14	103847845	rs10083370	A	G	1	chr14	103753729	-94116
rs10083370:104314182:G:A	chr14.103815581	12.906	8.35416e-26	2.74285e-22	0.0454032	chr14	103847845	rs10083370	A	G	1	chr14	103815581	-32264
rs10083370:104314182:G:A	chr14.103754156	12.903	8.50615e-26	2.78175e-22	0.0375923	chr14	103847845	rs10083370	A	G	1	chr14	103754156	-93689
rs7216638:2156453:T:A	chr17.2296823	-12.901	8.60683e-26	2.80364e-22	-0.0226033	chr17	2253159	rs7216638	T	A	0	chr17	2296823	43664
12:23633432:T:G	chr12.23420679	-12.8929	9.04147e-26	2.93372e-22	-0.0421495	chr12	23480498	rs1120004	G	T	0	chr12	23420679	-59819
rs7216638:2156453:T:A	chr17.2254586	-12.888	9.31033e-26	3.0092e-22	-0.0339546	chr17	2253159	rs7216638	T	A	0	chr17	2254586	1427
rs12908161:85207825:A:G	chr15.84622752	-12.8865	9.3924e-26	3.02396e-22	-0.0354016	chr15	84664594	rs12908161	G	A	0	chr15	84622752	-41842
rs10083370:104314182:G:A	chr14.103815617	12.8759	1.00124e-25	3.21114e-22	0.0446751	chr14	103847845	rs10083370	A	G	1	chr14	103815617	-32228
rs10083370:104314182:G:A	chr14.103815623	12.8718	1.02644e-25	3.27929e-22	0.0445438	chr14	103847845	rs10083370	A	G	1	chr14	103815623	-32222
rs10083370:104314182:G:A	chr14.103815627	12.8692	1.0426e-25	3.31173e-22	0.0444548	chr14	103847845	rs10083370	A	G	1	chr14	103815627	-32218
rs489939:161470592:G:A	chr3.161764334	-12.8689	1.04457e-25	3.31173e-22	-0.0375449	chr3	161752804	rs489939	A	G	0	chr3	161764334	11530
rs2905432:19484295:G:A	chr19.19495818	12.867	1.05631e-25	3.32782e-22	0.025654	chr19	19373486	rs2905432	A	G	0	chr19	19495818	122332
rs2905432:19484295:G:A	chr19.19495824	12.8668	1.05766e-25	3.32782e-22	0.0254506	chr19	19373486	rs2905432	A	G	0	chr19	19495824	122338
rs2905432:19484295:G:A	chr19.19495802	12.861	1.09515e-25	3.43279e-22	0.0261782	chr19	19373486	rs2905432	A	G	0	chr19	19495802	122316
rs2905432:19484295:G:A	chr19.19495842	12.8576	1.11765e-25	3.49013e-22	0.0248186	chr19	19373486	rs2905432	A	G	0	chr19	19495842	122356
rs2905432:19484295:G:A	chr19.19495791	12.8515	1.16014e-25	3.60926e-22	0.0265228	chr19	19373486	rs2905432	A	G	0	chr19	19495791	122305
rs10083370:104314182:G:A	chr14.103815669	12.8504	1.16762e-25	3.61897e-22	0.0434508	chr14	103847845	rs10083370	A	G	1	chr14	103815669	-32176
rs10083370:104314182:G:A	chr14.103815709	12.8484	1.18182e-25	3.64938e-22	0.0423881	chr14	103847845	rs10083370	A	G	1	chr14	103815709	-32136
12:23633432:T:G	chr12.23420734	-12.8456	1.20166e-25	3.6969e-22	-0.0413246	chr12	23480498	rs1120004	G	T	0	chr12	23420734	-59764
rs2905432:19484295:G:A	chr19.19495855	12.843	1.221e-25	3.74253e-22	0.0243425	chr19	19373486	rs2905432	A	G	0	chr19	19495855	122369
12:123665113:G:C	chr12.123168584	-12.8389	1.25103e-25	3.81579e-22	-0.0246904	chr12	123180566	rs2851447	C	G	0	chr12	123168584	-11982
12:123665113:G:C	chr12.123169291	-12.8385	1.25409e-25	3.81579e-22	-0.0252976	chr12	123180566	rs2851447	C	G	0	chr12	123169291	-11275
rs10083370:104314182:G:A	chr14.103815801	12.8365	1.2693e-25	3.84798e-22	0.0395454	chr14	103847845	rs10083370	A	G	1	chr14	103815801	-32044
rs2905432:19484295:G:A	chr19.19495774	12.8281	1.33505e-25	4.03259e-22	0.0270287	chr19	19373486	rs2905432	A	G	0	chr19	19495774	122288
12:23633432:T:G	chr12.23420751	-12.8257	1.35482e-25	4.07748e-22	-0.0410612	chr12	23480498	rs1120004	G	T	0	chr12	23420751	-59747
rs2905432:19484295:G:A	chr19.19495870	12.8174	1.42443e-25	4.27151e-22	0.0237742	chr19	19373486	rs2905432	A	G	0	chr19	19495870	122384
rs2905432:19484295:G:A	chr19.19495766	12.8137	1.45657e-25	4.35217e-22	0.0272551	chr19	19373486	rs2905432	A	G	0	chr19	19495766	122280
rs6678676:200266503:T:C	chr1.200297654	12.8082	1.50552e-25	4.48231e-22	0.0510851	chr1	200297375	rs6678676	T	C	0	chr1	200297654	279
rs10985817:101071090:T:C	chr9.98306255	-12.8074	1.51217e-25	4.48601e-22	-0.0308011	chr9	98308808	rs10985817	C	T	0	chr9	98306255	-2553
rs7216638:2156453:T:A	chr17.2285766	-12.804	1.54402e-25	4.56421e-22	-0.0401619	chr17	2253159	rs7216638	T	A	0	chr17	2285766	32607
rs7216638:2156453:T:A	chr17.2254614	-12.8017	1.56528e-25	4.61064e-22	-0.0332256	chr17	2253159	rs7216638	T	A	0	chr17	2254614	1455
rs10083370:104314182:G:A	chr14.103815849	12.7961	1.6192e-25	4.75261e-22	0.0378642	chr14	103847845	rs10083370	A	G	1	chr14	103815849	-31996
rs10083370:104314182:G:A	chr14.103843034	12.7918	1.66112e-25	4.85851e-22	0.0213914	chr14	103847845	rs10083370	A	G	1	chr14	103843034	-4811
rs10083370:104314182:G:A	chr14.103815854	12.7901	1.67865e-25	4.89254e-22	0.0376827	chr14	103847845	rs10083370	A	G	1	chr14	103815854	-31991
12:123665113:G:C	chr12.123220420	-12.7764	1.82284e-25	5.29421e-22	-0.0327316	chr12	123180566	rs2851447	C	G	0	chr12	123220420	39854
12:23633432:T:G	chr12.23420375	-12.7745	1.84378e-25	5.33636e-22	-0.0457693	chr12	23480498	rs1120004	G	T	0	chr12	23420375	-60123
rs10083370:104314182:G:A	chr14.103753705	12.7713	1.87992e-25	5.42208e-22	0.0449422	chr14	103847845	rs10083370	A	G	1	chr14	103753705	-94140
rs7216638:2156453:T:A	chr17.2254624	-12.7682	1.91552e-25	5.50563e-22	-0.0329604	chr17	2253159	rs7216638	T	A	0	chr17	2254624	1465
rs2905432:19484295:G:A	chr19.19495745	12.7654	1.94768e-25	5.56619e-22	0.0278129	chr19	19373486	rs2905432	A	G	0	chr19	19495745	122259
12:23633432:T:G	chr12.23420793	-12.7652	1.94999e-25	5.56619e-22	-0.0403946	chr12	23480498	rs1120004	G	T	0	chr12	23420793	-59705
rs10083370:104314182:G:A	chr14.103815879	12.7543	2.0826e-25	5.92436e-22	0.0367584	chr14	103847845	rs10083370	A	G	1	chr14	103815879	-31966
rs7216638:2156453:T:A	chr17.2254630	-12.7475	2.17049e-25	6.15333e-22	-0.0328002	chr17	2253159	rs7216638	T	A	0	chr17	2254630	1471
rs4936215:133852684:A:G	chr11.133971424	-12.7413	2.25305e-25	6.36565e-22	-0.0634685	chr11	133982789	rs4936215	G	A	0	chr11	133971424	-11365
12:123665113:G:C	chr12.123197899	-12.7399	2.27183e-25	6.39694e-22	-0.0329549	chr12	123180566	rs2851447	C	G	0	chr12	123197899	17333
rs4936215:133852684:A:G	chr11.133971451	-12.7251	2.48292e-25	6.96771e-22	-0.063245	chr11	133982789	rs4936215	G	A	0	chr11	133971451	-11338
rs4936215:133852684:A:G	chr11.133971457	-12.7191	2.57544e-25	7.20302e-22	-0.0631908	chr11	133982789	rs4936215	G	A	0	chr11	133971457	-11332
rs10083370:104314182:G:A	chr14.103815899	12.7178	2.59546e-25	7.23464e-22	0.0360003	chr14	103847845	rs10083370	A	G	1	chr14	103815899	-31946
rs4936215:133852684:A:G	chr11.133971354	-12.6996	2.89574e-25	8.04466e-22	-0.06387	chr11	133982789	rs4936215	G	A	0	chr11	133971354	-11435
rs10083370:104314182:G:A	chr14.103815910	12.6944	2.98749e-25	8.27188e-22	0.0355768	chr14	103847845	rs10083370	A	G	1	chr14	103815910	-31935
rs2910032:152540354:C:T	chr5.153160297	-12.6924	3.02347e-25	8.34368e-22	-0.0427133	chr5	153160794	rs2910032	T	C	1	chr5	153160297	-497
12:23633432:T:G	chr12.23420307	-12.6878	3.10848e-25	8.54988e-22	-0.0463127	chr12	23480498	rs1120004	G	T	0	chr12	23420307	-60191
rs10083370:104314182:G:A	chr14.103753693	12.6847	3.16812e-25	8.68518e-22	0.0448462	chr14	103847845	rs10083370	A	G	1	chr14	103753693	-94152
rs2905432:19484295:G:A	chr19.19495717	12.6792	3.27399e-25	8.94587e-22	0.0284717	chr19	19373486	rs2905432	A	G	0	chr19	19495717	122231
rs10083370:104314182:G:A	chr14.103843058	12.6725	3.40999e-25	9.28693e-22	0.0208399	chr14	103847845	rs10083370	A	G	1	chr14	103843058	-4787
rs489939:161470592:G:A	chr3.161763071	-12.6562	3.76231e-25	1.0213e-21	-0.0364447	chr3	161752804	rs489939	A	G	0	chr3	161763071	10267
rs10083370:104314182:G:A	chr14.103815927	12.6535	3.82276e-25	1.03433e-21	0.0349139	chr14	103847845	rs10083370	A	G	1	chr14	103815927	-31918
rs489939:161470592:G:A	chr3.161763241	-12.6429	4.07512e-25	1.09903e-21	-0.0365454	chr3	161752804	rs489939	A	G	0	chr3	161763241	10437
rs489939:161470592:G:A	chr3.161763247	-12.642	4.09686e-25	1.10131e-21	-0.0365487	chr3	161752804	rs489939	A	G	0	chr3	161763247	10443
rs489939:161470592:G:A	chr3.161763267	-12.6389	4.17399e-25	1.11843e-21	-0.0365597	chr3	161752804	rs489939	A	G	0	chr3	161763267	10463
rs489939:161470592:G:A	chr3.161762889	-12.6349	4.2764e-25	1.14186e-21	-0.0363095	chr3	161752804	rs489939	A	G	0	chr3	161762889	10085
rs489939:161470592:G:A	chr3.161762887	-12.6344	4.28893e-25	1.14186e-21	-0.0363077	chr3	161752804	rs489939	A	G	0	chr3	161762887	10083
12:123665113:G:C	chr12.123197910	-12.6333	4.31869e-25	1.14611e-21	-0.0328165	chr12	123180566	rs2851447	C	G	0	chr12	123197910	17344
rs4936215:133852684:A:G	chr11.133971317	-12.63	4.40645e-25	1.16568e-21	-0.0639582	chr11	133982789	rs4936215	G	A	0	chr11	133971317	-11472
rs489939:161470592:G:A	chr3.161763997	-12.6233	4.58705e-25	1.2096e-21	-0.0371276	chr3	161752804	rs489939	A	G	0	chr3	161763997	11193
rs2905432:19484295:G:A	chr19.19495932	12.6147	4.82965e-25	1.26954e-21	0.0212406	chr19	19373486	rs2905432	A	G	0	chr19	19495932	122446
rs489939:161470592:G:A	chr3.161763447	-12.6046	5.13348e-25	1.34515e-21	-0.0366585	chr3	161752804	rs489939	A	G	0	chr3	161763447	10643
rs7216638:2156453:T:A	chr17.2254671	-12.5956	5.42015e-25	1.41581e-21	-0.0316911	chr17	2253159	rs7216638	T	A	0	chr17	2254671	1512
rs4936215:133852684:A:G	chr11.133971522	-12.5933	5.4969e-25	1.43135e-21	-0.0625038	chr11	133982789	rs4936215	G	A	0	chr11	133971522	-11267
rs10083370:104314182:G:A	chr14.103815952	12.582	5.88498e-25	1.52762e-21	0.0339224	chr14	103847845	rs10083370	A	G	1	chr14	103815952	-31893
rs4936215:133852684:A:G	chr11.133971293	-12.5678	6.40817e-25	1.65824e-21	-0.063964	chr11	133982789	rs4936215	G	A	0	chr11	133971293	-11496
rs489939:161470592:G:A	chr3.161763729	-12.5667	6.45381e-25	1.66487e-21	-0.0368509	chr3	161752804	rs489939	A	G	0	chr3	161763729	10925
12:123665113:G:C	chr12.123168563	-12.5618	6.64597e-25	1.70913e-21	-0.0237166	chr12	123180566	rs2851447	C	G	0	chr12	123168563	-12003
rs489939:161470592:G:A	chr3.161762698	-12.5604	6.70326e-25	1.71854e-21	-0.0361157	chr3	161752804	rs489939	A	G	0	chr3	161762698	9894
12:23633432:T:G	chr12.23420893	-12.5543	6.95465e-25	1.77751e-21	-0.0387271	chr12	23480498	rs1120004	G	T	0	chr12	23420893	-59605
rs2910032:152540354:C:T	chr5.153160251	-12.5523	7.03759e-25	1.79319e-21	-0.042503	chr5	153160794	rs2910032	T	C	1	chr5	153160251	-543
12:23633432:T:G	chr12.23420895	-12.5491	7.1763e-25	1.82294e-21	-0.0386927	chr12	23480498	rs1120004	G	T	0	chr12	23420895	-59603
12:92246786:C:G	chr12.91860243	-12.5417	7.50231e-25	1.89994e-21	-0.0269082	chr12	91853010	rs4240748	G	C	0	chr12	91860243	7233
rs10083370:104314182:G:A	chr14.103843082	12.5408	7.54182e-25	1.90414e-21	0.0202934	chr14	103847845	rs10083370	A	G	1	chr14	103843082	-4763
12:23633432:T:G	chr12.23420900	-12.5359	7.7698e-25	1.95576e-21	-0.0386066	chr12	23480498	rs1120004	G	T	0	chr12	23420900	-59598
rs2910032:152540354:C:T	chr5.153160243	-12.5277	8.16201e-25	2.04827e-21	-0.0424646	chr5	153160794	rs2910032	T	C	1	chr5	153160243	-551
rs10985817:101071090:T:C	chr9.98306234	-12.5227	8.41367e-25	2.10507e-21	-0.0299306	chr9	98308808	rs10985817	C	T	0	chr9	98306234	-2574
rs2910032:152540354:C:T	chr5.153162355	-12.5104	9.05923e-25	2.25855e-21	-0.0346727	chr5	153160794	rs2910032	T	C	1	chr5	153162355	1561
rs10083370:104314182:G:A	chr14.103753670	12.51	9.0815e-25	2.25855e-21	0.0446168	chr14	103847845	rs10083370	A	G	1	chr14	103753670	-94175
rs10083370:104314182:G:A	chr14.103754207	12.5071	9.24255e-25	2.29174e-21	0.0357221	chr14	103847845	rs10083370	A	G	1	chr14	103754207	-93638
rs10156310:38209129:A:T	chr8.38198370	-12.5019	9.54113e-25	2.35874e-21	-0.0261956	chr8	38351611	rs10156310	T	A	0	chr8	38198370	-153241
rs10083370:104314182:G:A	chr14.103815976	12.4994	9.68356e-25	2.38684e-21	0.0329541	chr14	103847845	rs10083370	A	G	1	chr14	103815976	-31869
rs6678676:200266503:T:C	chr1.200297734	12.4882	1.03622e-24	2.54656e-21	0.048587	chr1	200297375	rs6678676	T	C	0	chr1	200297734	359
rs10083370:104314182:G:A	chr14.103754210	12.4815	1.07852e-24	2.6427e-21	0.0356082	chr14	103847845	rs10083370	A	G	1	chr14	103754210	-93635
rs4936215:133852684:A:G	chr11.133971262	-12.472	1.14263e-24	2.79156e-21	-0.0639078	chr11	133982789	rs4936215	G	A	0	chr11	133971262	-11527
rs489939:161470592:G:A	chr3.161762558	-12.4674	1.17464e-24	2.86134e-21	-0.0359269	chr3	161752804	rs489939	A	G	0	chr3	161762558	9754
12:23633432:T:G	chr12.23420926	-12.4635	1.20256e-24	2.92079e-21	-0.0381554	chr12	23480498	rs1120004	G	T	0	chr12	23420926	-59572
rs10985817:101071090:T:C	chr9.98306717	-12.4515	1.29261e-24	3.13034e-21	-0.0508567	chr9	98308808	rs10985817	C	T	0	chr9	98306717	-2091
12:23633432:T:G	chr12.23420932	-12.4459	1.33758e-24	3.22984e-21	-0.0380505	chr12	23480498	rs1120004	G	T	0	chr12	23420932	-59566
rs10083370:104314182:G:A	chr14.103843099	12.4399	1.38628e-24	3.33774e-21	0.0199096	chr14	103847845	rs10083370	A	G	1	chr14	103843099	-4746
rs10985817:101071090:T:C	chr9.98306228	-12.4388	1.39552e-24	3.35026e-21	-0.0296843	chr9	98308808	rs10985817	C	T	0	chr9	98306228	-2580
rs4936215:133852684:A:G	chr11.133971243	-12.4047	1.71486e-24	4.10505e-21	-0.0638377	chr11	133982789	rs4936215	G	A	0	chr11	133971243	-11546
rs10083370:104314182:G:A	chr14.103843109	12.3775	2.0201e-24	4.82184e-21	0.0196853	chr14	103847845	rs10083370	A	G	1	chr14	103843109	-4736
12:23633432:T:G	chr12.23420100	-12.3673	2.14863e-24	5.11394e-21	-0.0472288	chr12	23480498	rs1120004	G	T	0	chr12	23420100	-60398
rs6678676:200266503:T:C	chr1.200297761	12.3627	2.20964e-24	5.24412e-21	0.0477209	chr1	200297375	rs6678676	T	C	0	chr1	200297761	386
rs7216638:2156453:T:A	chr17.2254275	-12.3479	2.41649e-24	5.71869e-21	-0.0386038	chr17	2253159	rs7216638	T	A	0	chr17	2254275	1116
rs1319017	chr9.82139655	12.3295	2.69994e-24	6.37134e-21	0.0256124	chr9	82121388	rs1319017	G	A	0	chr9	82139655	18267
12:123665113:G:C	chr12.123197944	-12.3112	3.01563e-24	7.09615e-21	-0.0323789	chr12	123180566	rs2851447	C	G	0	chr12	123197944	17378
rs12712510:22749726:T:C	chr2.22472731	-12.3037	3.15381e-24	7.40033e-21	-0.0353086	chr2	22526854	rs12712510	C	T	0	chr2	22472731	-54123
rs4936215:133852684:A:G	chr11.133971216	-12.2975	3.27491e-24	7.66284e-21	-0.0636901	chr11	133982789	rs4936215	G	A	0	chr11	133971216	-11573
rs1339227:73155701:C:T	chr6.72445760	-12.2832	3.57107e-24	8.33128e-21	-0.0677086	chr6	72445999	rs1339227	T	C	1	chr6	72445760	-239
rs1319017	chr9.82139528	12.2827	3.58064e-24	8.33128e-21	0.027364	chr9	82121388	rs1319017	G	A	0	chr9	82139528	18140
rs1339227:73155701:C:T	chr6.72445643	-12.2781	3.68181e-24	8.54274e-21	-0.0661069	chr6	72445999	rs1339227	T	C	1	chr6	72445643	-356
rs12712510:22749726:T:C	chr2.22473365	-12.2762	3.72444e-24	8.61758e-21	-0.0403414	chr2	22526854	rs12712510	C	T	0	chr2	22473365	-53489
rs2905432:19484295:G:A	chr19.19495991	12.2751	3.74949e-24	8.64436e-21	0.0186406	chr19	19373486	rs2905432	A	G	0	chr19	19495991	122505
12:123665113:G:C	chr12.123169322	-12.2748	3.75682e-24	8.64436e-21	-0.0242266	chr12	123180566	rs2851447	C	G	0	chr12	123169322	-11244
12:123665113:G:C	chr12.123168543	-12.2693	3.88295e-24	8.90989e-21	-0.0227584	chr12	123180566	rs2851447	C	G	0	chr12	123168543	-12023
rs1339227:73155701:C:T	chr6.72445583	-12.264	4.00978e-24	9.17556e-21	-0.0651525	chr6	72445999	rs1339227	T	C	1	chr6	72445583	-416
rs10156310:38209129:A:T	chr8.38198340	-12.2542	4.25208e-24	9.70328e-21	-0.0254653	chr8	38351611	rs10156310	T	A	0	chr8	38198340	-153271
12:23633432:T:G	chr12.23420024	-12.2424	4.56799e-24	1.03812e-20	-0.0472586	chr12	23480498	rs1120004	G	T	0	chr12	23420024	-60474
rs10083370:104314182:G:A	chr14.103842405	12.2421	4.57415e-24	1.03812e-20	0.0332829	chr14	103847845	rs10083370	A	G	1	chr14	103842405	-5440
rs10083370:104314182:G:A	chr14.103754237	12.2401	4.63157e-24	1.04829e-20	0.0345651	chr14	103847845	rs10083370	A	G	1	chr14	103754237	-93608
rs2905432:19484295:G:A	chr19.19495997	12.2311	4.89019e-24	1.10382e-20	0.0183722	chr19	19373486	rs2905432	A	G	0	chr19	19495997	122511
rs1339227:73155701:C:T	chr6.72445498	-12.2303	4.9135e-24	1.10607e-20	-0.0636666	chr6	72445999	rs1339227	T	C	1	chr6	72445498	-501
rs12908161:85207825:A:G	chr15.84622831	-12.2204	5.21493e-24	1.17076e-20	-0.0311824	chr15	84664594	rs12908161	G	A	0	chr15	84622831	-41763
rs10083370:104314182:G:A	chr14.103816038	12.2143	5.41163e-24	1.20843e-20	0.0303948	chr14	103847845	rs10083370	A	G	1	chr14	103816038	-31807
rs12712510:22749726:T:C	chr2.22473440	-12.2143	5.41184e-24	1.20843e-20	-0.0406985	chr2	22526854	rs12712510	C	T	0	chr2	22473440	-53414
rs10083370:104314182:G:A	chr14.103816040	12.2032	5.78652e-24	1.28863e-20	0.0303112	chr14	103847845	rs10083370	A	G	1	chr14	103816040	-31805
rs1339227:73155701:C:T	chr6.72445999	-12.2027	5.80615e-24	1.28954e-20	-0.0696933	chr6	72445999	rs1339227	T	C	1	chr6	72445999	0
rs4936215:133852684:A:G	chr11.133971618	-12.2009	5.86804e-24	1.29967e-20	-0.0611811	chr11	133982789	rs4936215	G	A	0	chr11	133971618	-11171
12:123665113:G:C	chr12.123197956	-12.2005	5.88303e-24	1.29967e-20	-0.032221	chr12	123180566	rs2851447	C	G	0	chr12	123197956	17390
rs1319017	chr9.82139919	12.1943	6.10487e-24	1.3451e-20	0.0221633	chr9	82121388	rs1319017	G	A	0	chr9	82139919	18531
rs10156310:38209129:A:T	chr8.38198332	-12.184	6.49875e-24	1.42809e-20	-0.0252685	chr8	38351611	rs10156310	T	A	0	chr8	38198332	-153279
rs1339227:73155701:C:T	chr6.72445395	-12.1672	7.19236e-24	1.57513e-20	-0.0616818	chr6	72445999	rs1339227	T	C	1	chr6	72445395	-604
rs10985817:101071090:T:C	chr9.98306209	-12.1669	7.20579e-24	1.57513e-20	-0.0289116	chr9	98308808	rs10985817	C	T	0	chr9	98306209	-2599
rs12712510:22749726:T:C	chr2.22473535	-12.1223	9.43306e-24	2.05658e-20	-0.041059	chr2	22526854	rs12712510	C	T	0	chr2	22473535	-53319
12:123665113:G:C	chr12.123212396	-12.1024	1.06399e-23	2.31362e-20	-0.0290175	chr12	123180566	rs2851447	C	G	0	chr12	123212396	31830
rs1319017	chr9.82139357	12.1017	1.06807e-23	2.31559e-20	0.029754	chr9	82121388	rs1319017	G	A	0	chr9	82139357	17969
rs7216638:2156453:T:A	chr17.2253819	-12.1013	1.07047e-23	2.31559e-20	-0.0272325	chr17	2253159	rs7216638	T	A	0	chr17	2253819	660
12:123665113:G:C	chr12.123168532	-12.0969	1.09976e-23	2.37277e-20	-0.0222265	chr12	123180566	rs2851447	C	G	0	chr12	123168532	-12034
rs2910032:152540354:C:T	chr5.153162481	-12.0938	1.12008e-23	2.40117e-20	-0.033505	chr5	153160794	rs2910032	T	C	1	chr5	153162481	1687
rs1319017	chr9.82140003	12.0936	1.12146e-23	2.40117e-20	0.021133	chr9	82121388	rs1319017	G	A	0	chr9	82140003	18615
12:123665113:G:C	chr12.123212415	-12.0936	1.1216e-23	2.40117e-20	-0.0287583	chr12	123180566	rs2851447	C	G	0	chr12	123212415	31849
rs10083370:104314182:G:A	chr14.103842388	12.0928	1.12725e-23	2.40708e-20	0.0334225	chr14	103847845	rs10083370	A	G	1	chr14	103842388	-5457
12:123665113:G:C	chr12.123212427	-12.0862	1.17299e-23	2.49833e-20	-0.0285808	chr12	123180566	rs2851447	C	G	0	chr12	123212427	31861
rs12712510:22749726:T:C	chr2.22473587	-12.0658	1.32656e-23	2.81819e-20	-0.0412104	chr2	22526854	rs12712510	C	T	0	chr2	22473587	-53267
rs10083370:104314182:G:A	chr14.103850783	-12.0609	1.36669e-23	2.89602e-20	-0.0448187	chr14	103847845	rs10083370	A	G	1	chr14	103850783	2938
12:123665113:G:C	chr12.123212460	-12.0574	1.39611e-23	2.95084e-20	-0.0280417	chr12	123180566	rs2851447	C	G	0	chr12	123212460	31894
rs7216638:2156453:T:A	chr17.2254217	-12.0476	1.48148e-23	3.12333e-20	-0.0384642	chr17	2253159	rs7216638	T	A	0	chr17	2254217	1058
rs1339227:73155701:C:T	chr6.72445250	-12.0354	1.59444e-23	3.35298e-20	-0.0586153	chr6	72445999	rs1339227	T	C	1	chr6	72445250	-749
rs1319017	chr9.82140045	12.0326	1.62151e-23	3.40129e-20	0.0206249	chr9	82121388	rs1319017	G	A	0	chr9	82140045	18657
rs7216638:2156453:T:A	chr17.2285704	-12.0316	1.63123e-23	3.41307e-20	-0.0379176	chr17	2253159	rs7216638	T	A	0	chr17	2285704	32545
rs10156310:38209129:A:T	chr8.38198315	-12.0289	1.65851e-23	3.46142e-20	-0.0248474	chr8	38351611	rs10156310	T	A	0	chr8	38198315	-153296
rs10083370:104314182:G:A	chr14.103753612	12.0237	1.71145e-23	3.56296e-20	0.0437775	chr14	103847845	rs10083370	A	G	1	chr14	103753612	-94233
rs489939:161470592:G:A	chr3.161766327	-12.0046	1.92015e-23	3.98744e-20	-0.0332013	chr3	161752804	rs489939	A	G	0	chr3	161766327	13523
rs2910032:152540354:C:T	chr5.153162509	-11.9988	1.98834e-23	4.11875e-20	-0.0332442	chr5	153160794	rs2910032	T	C	1	chr5	153162509	1715
rs6678676:200266503:T:C	chr1.200294241	11.9951	2.03371e-23	4.20225e-20	0.0346912	chr1	200297375	rs6678676	T	C	0	chr1	200294241	-3134
12:123665113:G:C	chr12.123212190	-11.9699	2.36826e-23	4.88139e-20	-0.0293377	chr12	123180566	rs2851447	C	G	0	chr12	123212190	31624
rs10156310:38209129:A:T	chr8.38198308	-11.9627	2.47317e-23	5.085e-20	-0.024673	chr8	38351611	rs10156310	T	A	0	chr8	38198308	-153303
rs10083370:104314182:G:A	chr14.103843169	11.9563	2.57014e-23	5.27134e-20	0.0183627	chr14	103847845	rs10083370	A	G	1	chr14	103843169	-4676
rs12712510:22749726:T:C	chr2.22472459	-11.9498	2.67422e-23	5.47129e-20	-0.0323977	chr2	22526854	rs12712510	C	T	0	chr2	22472459	-54395
rs10083370:104314182:G:A	chr14.103842371	11.9368	2.89268e-23	5.90371e-20	0.0335476	chr14	103847845	rs10083370	A	G	1	chr14	103842371	-5474
rs7216638:2156453:T:A	chr17.2285696	-11.9344	2.93416e-23	5.97369e-20	-0.037641	chr17	2253159	rs7216638	T	A	0	chr17	2285696	32537
rs4936215:133852684:A:G	chr11.133971139	-11.898	3.65636e-23	7.42583e-20	-0.0628998	chr11	133982789	rs4936215	G	A	0	chr11	133971139	-11650
rs10083370:104314182:G:A	chr14.103850791	-11.8873	3.9012e-23	7.90376e-20	-0.0445755	chr14	103847845	rs10083370	A	G	1	chr14	103850791	2946
rs1319017	chr9.82139227	11.877	4.15003e-23	8.38742e-20	0.0315361	chr9	82121388	rs1319017	G	A	0	chr9	82139227	17839
12:123665113:G:C	chr12.123212567	-11.8561	4.70899e-23	9.49401e-20	-0.0258739	chr12	123180566	rs2851447	C	G	0	chr12	123212567	32001
rs2910032:152540354:C:T	chr5.153160025	-11.8455	5.01951e-23	1.00956e-19	-0.0411947	chr5	153160794	rs2910032	T	C	1	chr5	153160025	-769
rs2905432:19484295:G:A	chr19.19495558	11.8444	5.05488e-23	1.01421e-19	0.0301336	chr19	19373486	rs2905432	A	G	0	chr19	19495558	122072
rs12712510:22749726:T:C	chr2.22472393	-11.8236	5.73255e-23	1.14741e-19	-0.0316527	chr2	22526854	rs12712510	C	T	0	chr2	22472393	-54461
rs12908161:85207825:A:G	chr15.84622865	-11.8196	5.87065e-23	1.17223e-19	-0.0292565	chr15	84664594	rs12908161	G	A	0	chr15	84622865	-41729
12:123665113:G:C	chr12.123198000	-11.8106	6.2001e-23	1.23504e-19	-0.0316169	chr12	123180566	rs2851447	C	G	0	chr12	123198000	17434
12:23633432:T:G	chr12.23419769	-11.8099	6.22684e-23	1.2374e-19	-0.0458755	chr12	23480498	rs1120004	G	T	0	chr12	23419769	-60729
rs12712510:22749726:T:C	chr2.22473796	-11.7982	6.68176e-23	1.32464e-19	-0.0414628	chr2	22526854	rs12712510	C	T	0	chr2	22473796	-53058
rs4936215:133852684:A:G	chr11.133971684	-11.7938	6.86019e-23	1.35677e-19	-0.0600822	chr11	133982789	rs4936215	G	A	0	chr11	133971684	-11105
rs6678676:200266503:T:C	chr1.200294198	11.7886	7.0793e-23	1.39678e-19	0.0341557	chr1	200297375	rs6678676	T	C	0	chr1	200294198	-3177
rs7216638:2156453:T:A	chr17.2253914	-11.7839	7.28457e-23	1.43387e-19	-0.0313294	chr17	2253159	rs7216638	T	A	0	chr17	2253914	755
rs2910032:152540354:C:T	chr5.153162577	-11.7592	8.45847e-23	1.661e-19	-0.0325907	chr5	153160794	rs2910032	T	C	1	chr5	153162577	1783
rs6678676:200266503:T:C	chr1.200294192	11.7587	8.48163e-23	1.66162e-19	0.0340806	chr1	200297375	rs6678676	T	C	0	chr1	200294192	-3183
12:123665113:G:C	chr12.123198008	-11.7426	9.35074e-23	1.82758e-19	-0.031502	chr12	123180566	rs2851447	C	G	0	chr12	123198008	17442
rs10985817:101071090:T:C	chr9.98306180	-11.7366	9.69611e-23	1.89063e-19	-0.0277534	chr9	98308808	rs10985817	C	T	0	chr9	98306180	-2628
rs12712510:22749726:T:C	chr2.22473844	-11.7279	1.02163e-22	1.9874e-19	-0.041434	chr2	22526854	rs12712510	C	T	0	chr2	22473844	-53010
12:92246786:C:G	chr12.91865566	-11.7197	1.07362e-22	2.08366e-19	-0.0249045	chr12	91853010	rs4240748	G	C	0	chr12	91865566	12556
rs10083370:104314182:G:A	chr14.103754290	11.7085	1.1488e-22	2.22437e-19	0.0324401	chr14	103847845	rs10083370	A	G	1	chr14	103754290	-93555
rs7216638:2156453:T:A	chr17.2253622	-11.7072	1.15789e-22	2.23675e-19	-0.0193982	chr17	2253159	rs7216638	T	A	0	chr17	2253622	463
rs3735025:137074844:T:C	chr7.137386717	-11.7045	1.17695e-22	2.26829e-19	-0.0778642	chr7	137390098	rs3735025	C	T	0	chr7	137386717	-3381
rs3735025:137074844:T:C	chr7.137386644	-11.6943	1.25161e-22	2.4066e-19	-0.0780583	chr7	137390098	rs3735025	C	T	0	chr7	137386644	-3454
rs10083370:104314182:G:A	chr14.103754292	11.687	1.30809e-22	2.5094e-19	0.0323582	chr14	103847845	rs10083370	A	G	1	chr14	103754292	-93553
rs3735025:137074844:T:C	chr7.137387104	-11.6861	1.31489e-22	2.51663e-19	-0.0756035	chr7	137390098	rs3735025	C	T	0	chr7	137387104	-2994
rs3735025:137074844:T:C	chr7.137386593	-11.6843	1.32927e-22	2.53831e-19	-0.0781507	chr7	137390098	rs3735025	C	T	0	chr7	137386593	-3505
12:123665113:G:C	chr12.123198015	-11.6838	1.33355e-22	2.54064e-19	-0.0314004	chr12	123180566	rs2851447	C	G	0	chr12	123198015	17449
rs4936215:133852684:A:G	chr11.133971700	-11.6802	1.36263e-22	2.59009e-19	-0.0597948	chr11	133982789	rs4936215	G	A	0	chr11	133971700	-11089
rs7216638:2156453:T:A	chr17.2253947	-11.6759	1.3987e-22	2.65259e-19	-0.0326569	chr17	2253159	rs7216638	T	A	0	chr17	2253947	788
rs783540	chr15.82581237	-11.6696	1.45268e-22	2.74867e-19	-0.0498214	chr15	82585958	rs783540	G	A	0	chr15	82581237	-4721
12:92246786:C:G	chr12.91859948	-11.6558	1.57928e-22	2.98143e-19	-0.0246118	chr12	91853010	rs4240748	G	C	0	chr12	91859948	6938
rs10156310:38209129:A:T	chr8.38198276	-11.6437	1.69946e-22	3.20105e-19	-0.0238687	chr8	38351611	rs10156310	T	A	0	chr8	38198276	-153335
rs10083370:104314182:G:A	chr14.103750762	11.6407	1.72999e-22	3.25118e-19	0.0226248	chr14	103847845	rs10083370	A	G	1	chr14	103750762	-97083
rs783540	chr15.82581305	-11.6313	1.83103e-22	3.4333e-19	-0.048925	chr15	82585958	rs783540	G	A	0	chr15	82581305	-4653
rs7216638:2156453:T:A	chr17.2296876	-11.6237	1.9173e-22	3.58675e-19	-0.0214099	chr17	2253159	rs7216638	T	A	0	chr17	2296876	43717
rs12712510:22749726:T:C	chr2.22473912	-11.6233	1.92151e-22	3.58675e-19	-0.041331	chr2	22526854	rs12712510	C	T	0	chr2	22473912	-52942
rs3735025:137074844:T:C	chr7.137386390	-11.6195	1.96602e-22	3.66161e-19	-0.0781713	chr7	137390098	rs3735025	C	T	0	chr7	137386390	-3708
rs3735025:137074844:T:C	chr7.137386343	-11.5984	2.23396e-22	4.15133e-19	-0.0780979	chr7	137390098	rs3735025	C	T	0	chr7	137386343	-3755
rs10083370:104314182:G:A	chr14.103750723	11.5967	2.25642e-22	4.1837e-19	0.022819	chr14	103847845	rs10083370	A	G	1	chr14	103750723	-97122
12:123665113:G:C	chr12.123168502	-11.5861	2.40661e-22	4.44692e-19	-0.0207703	chr12	123180566	rs2851447	C	G	0	chr12	123168502	-12064
12:123665113:G:C	chr12.123212642	-11.5859	2.40909e-22	4.44692e-19	-0.0240926	chr12	123180566	rs2851447	C	G	0	chr12	123212642	32076
12:23633432:T:G	chr12.23419635	-11.5663	2.71166e-22	4.99433e-19	-0.0442091	chr12	23480498	rs1120004	G	T	0	chr12	23419635	-60863
rs10083370:104314182:G:A	chr14.103750881	11.5466	3.05507e-22	5.61439e-19	0.0218467	chr14	103847845	rs10083370	A	G	1	chr14	103750881	-96964
12:23633432:T:G	chr12.23419623	-11.5443	3.09613e-22	5.67728e-19	-0.0440329	chr12	23480498	rs1120004	G	T	0	chr12	23419623	-60875
rs2905432:19484295:G:A	chr19.19495510	11.5418	3.14359e-22	5.7516e-19	0.029917	chr19	19373486	rs2905432	A	G	0	chr19	19495510	122024
rs10083370:104314182:G:A	chr14.103750893	11.517	3.65089e-22	6.66509e-19	0.0217543	chr14	103847845	rs10083370	A	G	1	chr14	103750893	-96952
12:123665113:G:C	chr12.123168498	-11.5136	3.72829e-22	6.79148e-19	-0.0205755	chr12	123180566	rs2851447	C	G	0	chr12	123168498	-12068
rs3735025:137074844:T:C	chr7.137387583	-11.5111	3.78515e-22	6.87997e-19	-0.0698884	chr7	137390098	rs3735025	C	T	0	chr7	137387583	-2515
12:123665113:G:C	chr12.123212659	-11.5069	3.8825e-22	7.04149e-19	-0.023671	chr12	123180566	rs2851447	C	G	0	chr12	123212659	32093
12:123665113:G:C	chr12.123198038	-11.4958	4.15062e-22	7.51138e-19	-0.0310595	chr12	123180566	rs2851447	C	G	0	chr12	123198038	17472
rs3735025:137074844:T:C	chr7.137387611	-11.495	4.17026e-22	7.53051e-19	-0.0694525	chr7	137390098	rs3735025	C	T	0	chr7	137387611	-2487
12:123665113:G:C	chr12.123198040	-11.4798	4.57213e-22	8.23829e-19	-0.0310292	chr12	123180566	rs2851447	C	G	0	chr12	123198040	17474
12:23633432:T:G	chr12.23419585	-11.4745	4.71998e-22	8.48628e-19	-0.0434493	chr12	23480498	rs1120004	G	T	0	chr12	23419585	-60913
rs1319017	chr9.82139043	11.474	4.73511e-22	8.49509e-19	0.033906	chr9	82121388	rs1319017	G	A	0	chr9	82139043	17655
rs3735025:137074844:T:C	chr7.137387665	-11.462	5.09136e-22	9.11454e-19	-0.0685802	chr7	137390098	rs3735025	C	T	0	chr7	137387665	-2433
rs3735025:137074844:T:C	chr7.137386117	-11.4605	5.13665e-22	9.17585e-19	-0.0773442	chr7	137390098	rs3735025	C	T	0	chr7	137386117	-3981
rs7216638:2156453:T:A	chr17.2285654	-11.4365	5.93638e-22	1.05592e-18	-0.0362425	chr17	2253159	rs7216638	T	A	0	chr17	2285654	32495
12:123665113:G:C	chr12.123212673	-11.4365	5.93645e-22	1.05592e-18	-0.0233206	chr12	123180566	rs2851447	C	G	0	chr12	123212673	32107
rs489939:161470592:G:A	chr3.161766523	-11.4321	6.09625e-22	1.08202e-18	-0.0320401	chr3	161752804	rs489939	A	G	0	chr3	161766523	13719
rs10156310:38209129:A:T	chr8.38198256	-11.4306	6.15208e-22	1.0896e-18	-0.02336	chr8	38351611	rs10156310	T	A	0	chr8	38198256	-153355
12:123665113:G:C	chr12.123169367	-11.4207	6.53396e-22	1.15478e-18	-0.0225892	chr12	123180566	rs2851447	C	G	0	chr12	123169367	-11199
rs489939:161470592:G:A	chr3.161766528	-11.4165	6.69865e-22	1.18137e-18	-0.0320091	chr3	161752804	rs489939	A	G	0	chr3	161766528	13724
rs10650434:2025096:A:ACT	chr7.1987684	-11.4004	7.38588e-22	1.29981e-18	-0.020465	chr7	1985461	rs10650434	A	ACT	0	chr7	1987684	2223
rs10650434:2025096:A:ACT	chr7.1987680	-11.3993	7.43408e-22	1.30552e-18	-0.0205511	chr7	1985461	rs10650434	A	ACT	0	chr7	1987680	2219
rs10650434:2025096:A:ACT	chr7.1987688	-11.3985	7.46762e-22	1.30865e-18	-0.020377	chr7	1985461	rs10650434	A	ACT	0	chr7	1987688	2227
rs1339227:73155701:C:T	chr6.72444845	-11.3946	7.64853e-22	1.33753e-18	-0.0490832	chr6	72445999	rs1339227	T	C	1	chr6	72444845	-1154
rs783540	chr15.82581437	-11.3938	7.68339e-22	1.3408e-18	-0.0461628	chr15	82585958	rs783540	G	A	0	chr15	82581437	-4521
rs10650434:2025096:A:ACT	chr7.1987697	-11.3843	8.13828e-22	1.41721e-18	-0.0201724	chr7	1985461	rs10650434	A	ACT	0	chr7	1987697	2236
12:23633432:T:G	chr12.23419535	-11.3815	8.27825e-22	1.43857e-18	-0.0426261	chr12	23480498	rs1120004	G	T	0	chr12	23419535	-60963
rs10650434:2025096:A:ACT	chr7.1987669	-11.3807	8.31791e-22	1.44244e-18	-0.0207777	chr7	1985461	rs10650434	A	ACT	0	chr7	1987669	2208
rs10083370:104314182:G:A	chr14.103750937	11.3779	8.45696e-22	1.4635e-18	0.0213963	chr14	103847845	rs10083370	A	G	1	chr14	103750937	-96908
rs2910032:152540354:C:T	chr5.153162681	-11.3697	8.88681e-22	1.53469e-18	-0.0315363	chr5	153160794	rs2910032	T	C	1	chr5	153162681	1887
rs10650434:2025096:A:ACT	chr7.1987665	-11.368	8.98022e-22	1.5476e-18	-0.0208563	chr7	1985461	rs10650434	A	ACT	0	chr7	1987665	2204
rs10650434:2025096:A:ACT	chr7.1987705	-11.3605	9.39404e-22	1.61556e-18	-0.0199832	chr7	1985461	rs10650434	A	ACT	0	chr7	1987705	2244
rs7216638:2156453:T:A	chr17.2296887	-11.3571	9.59002e-22	1.64586e-18	-0.0211593	chr17	2253159	rs7216638	T	A	0	chr17	2296887	43728
12:123665113:G:C	chr12.123209677	-11.3551	9.70885e-22	1.66282e-18	-0.0222582	chr12	123180566	rs2851447	C	G	0	chr12	123209677	29111
12:123665113:G:C	chr12.123209703	-11.3469	1.01996e-21	1.74327e-18	-0.0221505	chr12	123180566	rs2851447	C	G	0	chr12	123209703	29137
rs10650434:2025096:A:ACT	chr7.1987659	-11.3428	1.04556e-21	1.78337e-18	-0.0209702	chr7	1985461	rs10650434	A	ACT	0	chr7	1987659	2198
12:123665113:G:C	chr12.123209714	-11.3374	1.07985e-21	1.83808e-18	-0.0221001	chr12	123180566	rs2851447	C	G	0	chr12	123209714	29148
rs7216638:2156453:T:A	chr17.2288861	11.3339	1.10303e-21	1.86999e-18	0.0236872	chr17	2253159	rs7216638	T	A	0	chr17	2288861	35702
rs7216638:2156453:T:A	chr17.2288906	11.3339	1.10311e-21	1.86999e-18	0.023793	chr17	2253159	rs7216638	T	A	0	chr17	2288906	35747
rs7216638:2156453:T:A	chr17.2288854	11.3293	1.13406e-21	1.91855e-18	0.0236594	chr17	2253159	rs7216638	T	A	0	chr17	2288854	35695
rs10650434:2025096:A:ACT	chr7.1987656	-11.3273	1.14765e-21	1.9376e-18	-0.0210252	chr7	1985461	rs10650434	A	ACT	0	chr7	1987656	2195
rs10083370:104314182:G:A	chr14.103750951	11.3237	1.17289e-21	1.9762e-18	0.0212763	chr14	103847845	rs10083370	A	G	1	chr14	103750951	-96894
12:123665113:G:C	chr12.123209629	-11.318	1.21444e-21	2.04206e-18	-0.0224147	chr12	123180566	rs2851447	C	G	0	chr12	123209629	29063
12:23633432:T:G	chr12.23419499	-11.3132	1.24996e-21	2.09754e-18	-0.041998	chr12	23480498	rs1120004	G	T	0	chr12	23419499	-60999
rs7216638:2156453:T:A	chr17.2288935	11.3076	1.29267e-21	2.16484e-18	0.0237948	chr17	2253159	rs7216638	T	A	0	chr17	2288935	35776
rs6035706:20821005:A:G	chr20.20846981	-11.3046	1.31659e-21	2.20046e-18	-0.0231652	chr20	20840362	rs6035706	G	A	0	chr20	20846981	6619
rs10156310:38209129:A:T	chr8.38198244	-11.298	1.36995e-21	2.28505e-18	-0.0230528	chr8	38351611	rs10156310	T	A	0	chr8	38198244	-153367
rs10650434:2025096:A:ACT	chr7.1987719	-11.2962	1.38456e-21	2.30478e-18	-0.0196366	chr7	1985461	rs10650434	A	ACT	0	chr7	1987719	2258
12:123665113:G:C	chr12.123168486	-11.2902	1.43633e-21	2.38163e-18	-0.0199907	chr12	123180566	rs2851447	C	G	0	chr12	123168486	-12080
rs6678676:200266503:T:C	chr1.200294104	11.2901	1.43646e-21	2.38163e-18	0.0329698	chr1	200297375	rs6678676	T	C	0	chr1	200294104	-3271
rs7216638:2156453:T:A	chr17.2288951	11.2847	1.48479e-21	2.45687e-18	0.0237734	chr17	2253159	rs7216638	T	A	0	chr17	2288951	35792
rs7216638:2156453:T:A	chr17.2288817	11.2833	1.49723e-21	2.47251e-18	0.0234617	chr17	2253159	rs7216638	T	A	0	chr17	2288817	35658
rs1451488:199990107:A:G	chr2.199260328	-11.2792	1.53476e-21	2.52947e-18	-0.0412518	chr2	199125384	rs1451488	G	A	0	chr2	199260328	134944
12:123665113:G:C	chr12.123257868	-11.2786	1.53991e-21	2.53293e-18	-0.0336221	chr12	123180566	rs2851447	C	G	0	chr12	123257868	77302
rs10650434:2025096:A:ACT	chr7.1987648	-11.2767	1.55806e-21	2.55772e-18	-0.0211657	chr7	1985461	rs10650434	A	ACT	0	chr7	1987648	2187
rs10156310:38209129:A:T	chr8.38352386	-11.2761	1.56314e-21	2.561e-18	-0.0360908	chr8	38351611	rs10156310	T	A	0	chr8	38352386	775
rs7216638:2156453:T:A	chr17.2288807	11.2642	1.67985e-21	2.7468e-18	0.0233933	chr17	2253159	rs7216638	T	A	0	chr17	2288807	35648
12:123665113:G:C	chr12.123241766	-11.263	1.69224e-21	2.76161e-18	-0.0610988	chr12	123180566	rs2851447	C	G	0	chr12	123241766	61200
rs10650434:2025096:A:ACT	chr7.1987725	-11.2609	1.71418e-21	2.79194e-18	-0.0194826	chr7	1985461	rs10650434	A	ACT	0	chr7	1987725	2264
rs7216638:2156453:T:A	chr17.2288805	11.26	1.72262e-21	2.80019e-18	0.0233789	chr17	2253159	rs7216638	T	A	0	chr17	2288805	35646
12:123665113:G:C	chr12.123209598	-11.259	1.73307e-21	2.81168e-18	-0.0224866	chr12	123180566	rs2851447	C	G	0	chr12	123209598	29032
rs1451488:199990107:A:G	chr2.199260120	-11.2558	1.76722e-21	2.86149e-18	-0.0436332	chr2	199125384	rs1451488	G	A	0	chr2	199260120	134736
rs1451488:199990107:A:G	chr2.199260117	-11.2547	1.77886e-21	2.87473e-18	-0.0436655	chr2	199125384	rs1451488	G	A	0	chr2	199260117	134733
rs10156310:38209129:A:T	chr8.38198240	-11.253	1.79719e-21	2.89872e-18	-0.02295	chr8	38351611	rs10156310	T	A	0	chr8	38198240	-153371
rs2905432:19484295:G:A	chr19.19495465	11.248	1.85225e-21	2.98147e-18	0.0294379	chr19	19373486	rs2905432	A	G	0	chr19	19495465	121979
rs7216638:2156453:T:A	chr17.2288971	11.2477	1.85567e-21	2.98147e-18	0.0237251	chr17	2253159	rs7216638	T	A	0	chr17	2288971	35812
rs1451488:199990107:A:G	chr2.199260439	-11.2452	1.88361e-21	3.01631e-18	-0.039887	chr2	199125384	rs1451488	G	A	0	chr2	199260439	135055
rs10083370:104314182:G:A	chr14.103750596	11.2451	1.88462e-21	3.01631e-18	0.0232068	chr14	103847845	rs10083370	A	G	1	chr14	103750596	-97249
12:123665113:G:C	chr12.123198070	-11.2437	1.90054e-21	3.03593e-18	-0.0305516	chr12	123180566	rs2851447	C	G	0	chr12	123198070	17504
rs10156310:38209129:A:T	chr8.38199554	-11.2329	2.02944e-21	3.23561e-18	-0.0342327	chr8	38351611	rs10156310	T	A	0	chr8	38199554	-152057
rs783540	chr15.82580912	-11.2297	2.06908e-21	3.2925e-18	-0.0475071	chr15	82585958	rs783540	G	A	0	chr15	82580912	-5046
rs7216638:2156453:T:A	chr17.2288791	11.2275	2.09572e-21	3.32851e-18	0.0232705	chr17	2253159	rs7216638	T	A	0	chr17	2288791	35632
rs6035706:20821005:A:G	chr20.20846695	-11.2256	2.12107e-21	3.36234e-18	-0.0239292	chr20	20840362	rs6035706	G	A	0	chr20	20846695	6333
rs2970610:44097530:T:C	chr1.43594739	-11.2245	2.13504e-21	3.37805e-18	-0.0234285	chr1	43631859	rs2970610	C	T	0	chr1	43594739	-37120
12:123665113:G:C	chr12.123220521	-11.222	2.16753e-21	3.42293e-18	-0.0265252	chr12	123180566	rs2851447	C	G	0	chr12	123220521	39955
rs2970610:44097530:T:C	chr1.43594811	-11.2215	2.17309e-21	3.4252e-18	-0.023401	chr1	43631859	rs2970610	C	T	0	chr1	43594811	-37048
rs2905432:19484295:G:A	chr19.19496092	11.215	2.26018e-21	3.55573e-18	0.0141782	chr19	19373486	rs2905432	A	G	0	chr19	19496092	122606
rs10650434:2025096:A:ACT	chr7.1987732	-11.2142	2.2714e-21	3.56662e-18	-0.019299	chr7	1985461	rs10650434	A	ACT	0	chr7	1987732	2271
rs1451488:199990107:A:G	chr2.199260028	-11.2138	2.27728e-21	3.5691e-18	-0.0445963	chr2	199125384	rs1451488	G	A	0	chr2	199260028	134644
rs1451488:199990107:A:G	chr2.199260020	-11.2093	2.33949e-21	3.65971e-18	-0.0446771	chr2	199125384	rs1451488	G	A	0	chr2	199260020	134636
12:23633432:T:G	chr12.23419445	-11.208	2.35784e-21	3.68147e-18	-0.0410067	chr12	23480498	rs1120004	G	T	0	chr12	23419445	-61053
rs7216638:2156453:T:A	chr17.2253556	-11.2022	2.44123e-21	3.80452e-18	-0.017257	chr17	2253159	rs7216638	T	A	0	chr17	2253556	397
rs3735025:137074844:T:C	chr7.137387904	-11.1969	2.5206e-21	3.92086e-18	-0.0636545	chr7	137390098	rs3735025	C	T	0	chr7	137387904	-2194
rs7216638:2156453:T:A	chr17.2288995	11.1917	2.60108e-21	4.03849e-18	0.0236383	chr17	2253159	rs7216638	T	A	0	chr17	2288995	35836
rs12712510:22749726:T:C	chr2.22417968	-11.1904	2.62271e-21	4.06447e-18	-0.0443563	chr2	22526854	rs12712510	C	T	0	chr2	22417968	-108886
rs12712510:22749726:T:C	chr2.22418009	-11.1894	2.63867e-21	4.0816e-18	-0.0442361	chr2	22526854	rs12712510	C	T	0	chr2	22418009	-108845
rs2970610:44097530:T:C	chr1.43594836	-11.1884	2.65441e-21	4.09831e-18	-0.0233306	chr1	43631859	rs2970610	C	T	0	chr1	43594836	-37023
rs10083370:104314182:G:A	chr14.103750982	11.1876	2.66722e-21	4.11045e-18	0.021001	chr14	103847845	rs10083370	A	G	1	chr14	103750982	-96863
12:123665113:G:C	chr12.123198078	-11.1821	2.75646e-21	4.2401e-18	-0.0304148	chr12	123180566	rs2851447	C	G	0	chr12	123198078	17512
rs2905432:19484295:G:A	chr19.19495455	11.1815	2.7675e-21	4.24922e-18	0.0292976	chr19	19373486	rs2905432	A	G	0	chr19	19495455	121969
rs10156310:38209129:A:T	chr8.38199562	-11.1798	2.79593e-21	4.28486e-18	-0.0340859	chr8	38351611	rs10156310	T	A	0	chr8	38199562	-152049
rs1451488:199990107:A:G	chr2.199260545	-11.1795	2.80103e-21	4.28486e-18	-0.0385366	chr2	199125384	rs1451488	G	A	0	chr2	199260545	135161
rs6065094	chr20.38782456	-11.1755	2.86919e-21	4.38107e-18	-0.0314541	chr20	38824551	rs6065094	A	G	0	chr20	38782456	-42095
rs6065094	chr20.38782542	-11.1744	2.88709e-21	4.39983e-18	-0.0318599	chr20	38824551	rs6065094	A	G	0	chr20	38782542	-42009
rs12712510:22749726:T:C	chr2.22417841	-11.1742	2.89207e-21	4.39983e-18	-0.0446273	chr2	22526854	rs12712510	C	T	0	chr2	22417841	-109013
rs6035706:20821005:A:G	chr20.20847053	-11.173	2.91299e-21	4.42354e-18	-0.0228442	chr20	20840362	rs6035706	G	A	0	chr20	20847053	6691
rs7216638:2156453:T:A	chr17.2289003	11.1703	2.96084e-21	4.488e-18	0.0236026	chr17	2253159	rs7216638	T	A	0	chr17	2289003	35844
rs12712510:22749726:T:C	chr2.22417808	-11.165	3.05642e-21	4.62445e-18	-0.0446729	chr2	22526854	rs12712510	C	T	0	chr2	22417808	-109046
rs12712510:22749726:T:C	chr2.22440692	-11.1619	3.11294e-21	4.7014e-18	-0.0339452	chr2	22526854	rs12712510	C	T	0	chr2	22440692	-86162
rs10650434:2025096:A:ACT	chr7.1902744	-11.1595	3.15984e-21	4.76357e-18	-0.0262576	chr7	1985461	rs10650434	A	ACT	0	chr7	1902744	-82717
rs12712510:22749726:T:C	chr2.22440648	-11.1543	3.25934e-21	4.90466e-18	-0.0336679	chr2	22526854	rs12712510	C	T	0	chr2	22440648	-86206
rs12712510:22749726:T:C	chr2.22440919	-11.154	3.26678e-21	4.90698e-18	-0.0350334	chr2	22526854	rs12712510	C	T	0	chr2	22440919	-85935
12:123665113:G:C	chr12.123209797	-11.1516	3.31396e-21	4.96886e-18	-0.0216223	chr12	123180566	rs2851447	C	G	0	chr12	123209797	29231
rs12712510:22749726:T:C	chr2.22440948	-11.1471	3.40427e-21	5.09506e-18	-0.0351294	chr2	22526854	rs12712510	C	T	0	chr2	22440948	-85906
rs6065094	chr20.38782369	-11.1428	3.49408e-21	5.22008e-18	-0.0310227	chr20	38824551	rs6065094	A	G	0	chr20	38782369	-42182
rs6065094	chr20.38800825	11.1413	3.52643e-21	5.25896e-18	0.0250722	chr20	38824551	rs6065094	A	G	0	chr20	38800825	-23726
rs12712510:22749726:T:C	chr2.22440596	-11.1408	3.53593e-21	5.26367e-18	-0.0333132	chr2	22526854	rs12712510	C	T	0	chr2	22440596	-86258
rs12712510:22749726:T:C	chr2.22440974	-11.1398	3.55744e-21	5.28621e-18	-0.035207	chr2	22526854	rs12712510	C	T	0	chr2	22440974	-85880
12:123665113:G:C	chr12.123209556	-11.1388	3.57958e-21	5.30962e-18	-0.0225479	chr12	123180566	rs2851447	C	G	0	chr12	123209556	28990
rs12712510:22749726:T:C	chr2.22440575	-11.134	3.68549e-21	5.45697e-18	-0.033162	chr2	22526854	rs12712510	C	T	0	chr2	22440575	-86279
rs10083370:104314182:G:A	chr14.103750568	11.1335	3.69487e-21	5.46112e-18	0.0232369	chr14	103847845	rs10083370	A	G	1	chr14	103750568	-97277
rs7216638:2156453:T:A	chr17.2288759	11.1309	3.75475e-21	5.53977e-18	0.0229754	chr17	2253159	rs7216638	T	A	0	chr17	2288759	35600
rs7216638:2156453:T:A	chr17.2289017	11.1294	3.78748e-21	5.57816e-18	0.0235324	chr17	2253159	rs7216638	T	A	0	chr17	2289017	35858
rs1339227:73155701:C:T	chr6.72446715	-11.1268	3.84702e-21	5.65581e-18	-0.0625285	chr6	72445999	rs1339227	T	C	1	chr6	72446715	716
rs12712510:22749726:T:C	chr2.22418275	-11.1136	4.16711e-21	6.11558e-18	-0.0430632	chr2	22526854	rs12712510	C	T	0	chr2	22418275	-108579
rs6065094	chr20.38800768	11.1118	4.21317e-21	6.16883e-18	0.0243654	chr20	38824551	rs6065094	A	G	0	chr20	38800768	-23783
rs12712510:22749726:T:C	chr2.22418279	-11.1116	4.21825e-21	6.16883e-18	-0.0430403	chr2	22526854	rs12712510	C	T	0	chr2	22418279	-108575
rs12712510:22749726:T:C	chr2.22440516	-11.1099	4.26112e-21	6.22057e-18	-0.0327129	chr2	22526854	rs12712510	C	T	0	chr2	22440516	-86338
rs6065094	chr20.38800766	11.1075	4.32268e-21	6.29937e-18	0.0243373	chr20	38824551	rs6065094	A	G	0	chr20	38800766	-23785
rs2910032:152540354:C:T	chr5.153159786	-11.1059	4.36339e-21	6.34757e-18	-0.039315	chr5	153160794	rs2910032	T	C	1	chr5	153159786	-1008
rs10650434:2025096:A:ACT	chr7.1902707	-11.1038	4.41948e-21	6.41792e-18	-0.0255266	chr7	1985461	rs10650434	A	ACT	0	chr7	1902707	-82754
rs6065094	chr20.38800764	11.103	4.44148e-21	6.43861e-18	0.024309	chr20	38824551	rs6065094	A	G	0	chr20	38800764	-23787
rs7216638:2156453:T:A	chr17.2288751	11.1017	4.47693e-21	6.4787e-18	0.0228913	chr17	2253159	rs7216638	T	A	0	chr17	2288751	35592
rs6065094	chr20.38800762	11.0983	4.57022e-21	6.6022e-18	0.0242805	chr20	38824551	rs6065094	A	G	0	chr20	38800762	-23789
rs7216638:2156453:T:A	chr17.2289027	11.0979	4.58055e-21	6.60563e-18	0.0234765	chr17	2253159	rs7216638	T	A	0	chr17	2289027	35868
rs12712510:22749726:T:C	chr2.22472107	-11.0916	4.75655e-21	6.84756e-18	-0.0283222	chr2	22526854	rs12712510	C	T	0	chr2	22472107	-54747
rs10083370:104314182:G:A	chr14.103750558	11.0913	4.76498e-21	6.84782e-18	0.0232424	chr14	103847845	rs10083370	A	G	1	chr14	103750558	-97287
rs10650434:2025096:A:ACT	chr7.1902762	-11.0902	4.79833e-21	6.88383e-18	-0.026514	chr7	1985461	rs10650434	A	ACT	0	chr7	1902762	-82699
rs6035706:20821005:A:G	chr20.20847087	-11.0879	4.86516e-21	6.96768e-18	-0.0226728	chr20	20840362	rs6035706	G	A	0	chr20	20847087	6725
rs4936215:133852684:A:G	chr11.133959311	-11.0848	4.95787e-21	7.08824e-18	-0.0501066	chr11	133982789	rs4936215	G	A	0	chr11	133959311	-23478
rs6065094	chr20.38782712	-11.0824	5.02888e-21	7.17741e-18	-0.0325779	chr20	38824551	rs6065094	A	G	0	chr20	38782712	-41839
rs6035706:20821005:A:G	chr20.20846621	-11.0807	5.08181e-21	7.23293e-18	-0.0240065	chr20	20840362	rs6035706	G	A	0	chr20	20846621	6259
rs12712510:22749726:T:C	chr2.22418335	-11.0806	5.0852e-21	7.23293e-18	-0.0427033	chr2	22526854	rs12712510	C	T	0	chr2	22418335	-108519
rs12908161:85207825:A:G	chr15.84621962	-11.078	5.16321e-21	7.33133e-18	-0.0219215	chr15	84664594	rs12908161	G	A	0	chr15	84621962	-42632
rs10650434:2025096:A:ACT	chr7.1987627	-11.0759	5.2301e-21	7.41364e-18	-0.0214876	chr7	1985461	rs10650434	A	ACT	0	chr7	1987627	2166
rs6065094	chr20.38782722	-11.0736	5.3035e-21	7.50488e-18	-0.0326155	chr20	38824551	rs6065094	A	G	0	chr20	38782722	-41829
rs12712510:22749726:T:C	chr2.22418349	-11.072	5.35331e-21	7.56248e-18	-0.0426145	chr2	22526854	rs12712510	C	T	0	chr2	22418349	-108505
rs7216638:2156453:T:A	chr17.2289035	11.0713	5.37728e-21	7.58344e-18	0.0234285	chr17	2253159	rs7216638	T	A	0	chr17	2289035	35876
rs10083370:104314182:G:A	chr14.103750552	11.0655	5.56868e-21	7.84006e-18	0.0232444	chr14	103847845	rs10083370	A	G	1	chr14	103750552	-97293
rs10650434:2025096:A:ACT	chr7.1902700	-11.0634	5.64034e-21	7.92752e-18	-0.0253598	chr7	1985461	rs10650434	A	ACT	0	chr7	1902700	-82761
rs1451488:199990107:A:G	chr2.199260671	-11.0567	5.87272e-21	8.24019e-18	-0.0368855	chr2	199125384	rs1451488	G	A	0	chr2	199260671	135287
rs4936215:133852684:A:G	chr11.133959432	-11.0528	6.01246e-21	8.42203e-18	-0.0457288	chr11	133982789	rs4936215	G	A	0	chr11	133959432	-23357
rs12712510:22749726:T:C	chr2.22418380	-11.0521	6.03812e-21	8.44373e-18	-0.0424115	chr2	22526854	rs12712510	C	T	0	chr2	22418380	-108474
rs4936215:133852684:A:G	chr11.133959270	-11.05	6.11381e-21	8.5352e-18	-0.051642	chr11	133982789	rs4936215	G	A	0	chr11	133959270	-23519
rs10985817:101071090:T:C	chr9.98306850	-11.0491	6.14747e-21	8.5678e-18	-0.0555786	chr9	98308808	rs10985817	C	T	0	chr9	98306850	-1958
rs6065094	chr20.38782749	-11.048	6.18781e-21	8.60957e-18	-0.0327138	chr20	38824551	rs6065094	A	G	0	chr20	38782749	-41802
rs10083370:104314182:G:A	chr14.103753510	11.0423	6.40313e-21	8.89426e-18	0.0414382	chr14	103847845	rs10083370	A	G	1	chr14	103753510	-94335
rs7216638:2156453:T:A	chr17.2253537	-11.0416	6.42994e-21	8.9166e-18	-0.0166927	chr17	2253159	rs7216638	T	A	0	chr17	2253537	378
rs6065094	chr20.38782759	-11.0379	6.57658e-21	9.10475e-18	-0.0327489	chr20	38824551	rs6065094	A	G	0	chr20	38782759	-41792
rs6678676:200266503:T:C	chr1.200297976	11.0375	6.59177e-21	9.1106e-18	0.0405591	chr1	200297375	rs6678676	T	C	0	chr1	200297976	601
rs6065094	chr20.38782764	-11.0327	6.78511e-21	9.36224e-18	-0.0327663	chr20	38824551	rs6065094	A	G	0	chr20	38782764	-41787
12:123665113:G:C	chr12.123258085	-11.0233	7.18186e-21	9.88909e-18	-0.0364642	chr12	123180566	rs2851447	C	G	0	chr12	123258085	77519
rs4144797:233562197:T:C	chr2.232888237	-11.0231	7.19075e-21	9.88909e-18	-0.031779	chr2	232697487	rs4144797	T	C	0	chr2	232888237	190750
rs4144797:233562197:T:C	chr2.232888241	-11.0227	7.20584e-21	9.89346e-18	-0.0318024	chr2	232697487	rs4144797	T	C	0	chr2	232888241	190754
rs4144797:233562197:T:C	chr2.232888245	-11.0217	7.25171e-21	9.94001e-18	-0.0318251	chr2	232697487	rs4144797	T	C	0	chr2	232888245	190758
rs6035706:20821005:A:G	chr20.20846595	-11.0212	7.27215e-21	9.95161e-18	-0.0240228	chr20	20840362	rs6035706	G	A	0	chr20	20846595	6233
rs4144797:233562197:T:C	chr2.232888251	-11.0188	7.37954e-21	1.0082e-17	-0.031858	chr2	232697487	rs4144797	T	C	0	chr2	232888251	190764
rs10650434:2025096:A:ACT	chr7.1902774	-11.0111	7.73103e-21	1.05448e-17	-0.0266455	chr7	1985461	rs10650434	A	ACT	0	chr7	1902774	-82687
rs2970610:44097530:T:C	chr1.43594924	-10.9972	8.40476e-21	1.1445e-17	-0.0228173	chr1	43631859	rs2970610	C	T	0	chr1	43594924	-36935
rs783540	chr15.82580837	-10.9954	8.49551e-21	1.15496e-17	-0.0451913	chr15	82585958	rs783540	G	A	0	chr15	82580837	-5121
12:123665113:G:C	chr12.123258101	-10.9946	8.5347e-21	1.15839e-17	-0.0364657	chr12	123180566	rs2851447	C	G	0	chr12	123258101	77535
rs6065094	chr20.38782800	-10.9931	8.61614e-21	1.16754e-17	-0.0328856	chr20	38824551	rs6065094	A	G	0	chr20	38782800	-41751
rs1451488:199990107:A:G	chr2.199260727	-10.9862	8.97983e-21	1.21484e-17	-0.0361395	chr2	199125384	rs1451488	G	A	0	chr2	199260727	135343
rs10083370:104314182:G:A	chr14.103751022	10.9813	9.25057e-21	1.24943e-17	0.0206274	chr14	103847845	rs10083370	A	G	1	chr14	103751022	-96823
rs1319017	chr9.82140407	10.9772	9.48276e-21	1.27871e-17	0.0162295	chr9	82121388	rs1319017	G	A	0	chr9	82140407	19019
rs12712510:22749726:T:C	chr2.22418484	-10.973	9.7256e-21	1.30933e-17	-0.0416711	chr2	22526854	rs12712510	C	T	0	chr2	22418484	-108370
rs4144797:233562197:T:C	chr2.232888285	-10.9727	9.74158e-21	1.30936e-17	-0.0320159	chr2	232697487	rs4144797	T	C	0	chr2	232888285	190798
12:123665113:G:C	chr12.123376754	-10.9673	1.00623e-20	1.35028e-17	-0.0406736	chr12	123180566	rs2851447	C	G	0	chr12	123376754	196188
12:123665113:G:C	chr12.123376766	-10.9634	1.03045e-20	1.38056e-17	-0.0408633	chr12	123180566	rs2851447	C	G	0	chr12	123376766	196200
rs6065094	chr20.38751072	-10.9587	1.05958e-20	1.4173e-17	-0.053208	chr20	38824551	rs6065094	A	G	0	chr20	38751072	-73479
rs6065094	chr20.38751154	-10.9559	1.07806e-20	1.4397e-17	-0.0520968	chr20	38824551	rs6065094	A	G	0	chr20	38751154	-73397
rs3735025:137074844:T:C	chr7.137388024	-10.9546	1.08618e-20	1.44822e-17	-0.060222	chr7	137390098	rs3735025	C	T	0	chr7	137388024	-2074
rs10650434:2025096:A:ACT	chr7.1902781	-10.9536	1.09265e-20	1.4545e-17	-0.0267072	chr7	1985461	rs10650434	A	ACT	0	chr7	1902781	-82680
rs12712510:22749726:T:C	chr2.22418507	-10.9529	1.09754e-20	1.45868e-17	-0.0414956	chr2	22526854	rs12712510	C	T	0	chr2	22418507	-108347
rs10985817:101071090:T:C	chr9.98306129	-10.9497	1.11912e-20	1.48499e-17	-0.0257768	chr9	98308808	rs10985817	C	T	0	chr9	98306129	-2679
rs1451488:199990107:A:G	chr2.199260756	-10.9458	1.1451e-20	1.51703e-17	-0.0357509	chr2	199125384	rs1451488	G	A	0	chr2	199260756	135372
rs4144797:233562197:T:C	chr2.232888297	-10.9446	1.15386e-20	1.5262e-17	-0.0320598	chr2	232697487	rs4144797	T	C	0	chr2	232888297	190810
12:92246786:C:G	chr12.91859706	-10.9432	1.16364e-20	1.53528e-17	-0.0229605	chr12	91853010	rs4240748	G	C	0	chr12	91859706	6696
12:123665113:G:C	chr12.123376802	-10.9429	1.16592e-20	1.53528e-17	-0.0412128	chr12	123180566	rs2851447	C	G	0	chr12	123376802	196236
rs6035706:20821005:A:G	chr20.20846563	-10.9428	1.16627e-20	1.53528e-17	-0.0240351	chr20	20840362	rs6035706	G	A	0	chr20	20846563	6201
rs4144797:233562197:T:C	chr2.232888176	-10.9413	1.17679e-20	1.54668e-17	-0.0313455	chr2	232697487	rs4144797	T	C	0	chr2	232888176	190689
rs10083370:104314182:G:A	chr14.103843281	10.9397	1.18826e-20	1.55929e-17	0.0160089	chr14	103847845	rs10083370	A	G	1	chr14	103843281	-4564
rs2910032:152540354:C:T	chr5.153159728	-10.932	1.24461e-20	1.63065e-17	-0.0387816	chr5	153160794	rs2910032	T	C	1	chr5	153159728	-1066
rs10650434:2025096:A:ACT	chr7.1987616	-10.9308	1.25363e-20	1.63989e-17	-0.0216269	chr7	1985461	rs10650434	A	ACT	0	chr7	1987616	2155
12:123665113:G:C	chr12.123241621	-10.9243	1.30346e-20	1.70239e-17	-0.052585	chr12	123180566	rs2851447	C	G	0	chr12	123241621	61055
rs2905432:19484295:G:A	chr19.19279745	10.9226	1.31743e-20	1.71793e-17	0.0295954	chr19	19373486	rs2905432	A	G	0	chr19	19279745	-93741
rs12712510:22749726:T:C	chr2.22441333	-10.9208	1.33185e-20	1.73402e-17	-0.0355059	chr2	22526854	rs12712510	C	T	0	chr2	22441333	-85521
12:123665113:G:C	chr12.123258138	-10.9196	1.34106e-20	1.74328e-17	-0.0363331	chr12	123180566	rs2851447	C	G	0	chr12	123258138	77572
rs10650434:2025096:A:ACT	chr7.1902682	-10.918	1.35424e-20	1.75766e-17	-0.0248933	chr7	1985461	rs10650434	A	ACT	0	chr7	1902682	-82779
rs4936215:133852684:A:G	chr11.133971016	-10.9177	1.35678e-20	1.75821e-17	-0.0605549	chr11	133982789	rs4936215	G	A	0	chr11	133971016	-11773
rs12712510:22749726:T:C	chr2.22418547	-10.9161	1.37017e-20	1.7728e-17	-0.0411809	chr2	22526854	rs12712510	C	T	0	chr2	22418547	-108307
rs10156310:38209129:A:T	chr8.38198211	-10.9157	1.37278e-20	1.77341e-17	-0.0222011	chr8	38351611	rs10156310	T	A	0	chr8	38198211	-153400
rs6065094	chr20.38751220	-10.9144	1.38393e-20	1.78326e-17	-0.0509673	chr20	38824551	rs6065094	A	G	0	chr20	38751220	-73331
rs6065094	chr20.38800916	10.9141	1.38633e-20	1.78326e-17	0.0258196	chr20	38824551	rs6065094	A	G	0	chr20	38800916	-23635
rs2905432:19484295:G:A	chr19.19496112	10.914	1.38684e-20	1.78326e-17	0.0133286	chr19	19373486	rs2905432	A	G	0	chr19	19496112	122626
rs10083370:104314182:G:A	chr14.103750518	10.9119	1.40491e-20	1.80369e-17	0.0232361	chr14	103847845	rs10083370	A	G	1	chr14	103750518	-97327
rs6678676:200266503:T:C	chr1.200294039	10.9111	1.41149e-20	1.80934e-17	0.0321396	chr1	200297375	rs6678676	T	C	0	chr1	200294039	-3336
rs6065094	chr20.38782869	-10.9067	1.44994e-20	1.85577e-17	-0.0330857	chr20	38824551	rs6065094	A	G	0	chr20	38782869	-41682
rs4144797:233562197:T:C	chr2.232888311	-10.9042	1.47153e-20	1.88051e-17	-0.032103	chr2	232697487	rs4144797	T	C	0	chr2	232888311	190824
rs10156310:38209129:A:T	chr8.38352684	-10.9035	1.47804e-20	1.88593e-17	-0.0462317	chr8	38351611	rs10156310	T	A	0	chr8	38352684	1073
rs2905432:19484295:G:A	chr19.19279825	10.8888	1.61464e-20	2.05706e-17	0.0279665	chr19	19373486	rs2905432	A	G	0	chr19	19279825	-93661
rs12712510:22749726:T:C	chr2.22472041	-10.8821	1.6807e-20	2.13794e-17	-0.0275401	chr2	22526854	rs12712510	C	T	0	chr2	22472041	-54813
12:123665113:G:C	chr12.123209861	-10.8815	1.68744e-20	2.14323e-17	-0.0211363	chr12	123180566	rs2851447	C	G	0	chr12	123209861	29295
rs10650434:2025096:A:ACT	chr7.1902789	-10.8784	1.71853e-20	2.17939e-17	-0.026764	chr7	1985461	rs10650434	A	ACT	0	chr7	1902789	-82672
rs489939:161470592:G:A	chr3.161766693	-10.8777	1.72559e-20	2.185e-17	-0.0309493	chr3	161752804	rs489939	A	G	0	chr3	161766693	13889
rs7216638:2156453:T:A	chr17.2287669	-10.8766	1.73799e-20	2.19736e-17	-0.0243087	chr17	2253159	rs7216638	T	A	0	chr17	2287669	34510
rs489939:161470592:G:A	chr3.161761526	-10.8737	1.76789e-20	2.23176e-17	-0.0324453	chr3	161752804	rs489939	A	G	0	chr3	161761526	8722
rs6065094	chr20.38750986	-10.873	1.77573e-20	2.23825e-17	-0.0530285	chr20	38824551	rs6065094	A	G	0	chr20	38750986	-73565
rs6065094	chr20.38800708	10.8716	1.79079e-20	2.25173e-17	0.0234268	chr20	38824551	rs6065094	A	G	0	chr20	38800708	-23843
rs10083370:104314182:G:A	chr14.103754362	10.8713	1.79387e-20	2.25173e-17	0.0294393	chr14	103847845	rs10083370	A	G	1	chr14	103754362	-93483
rs10985817:101071090:T:C	chr9.98306124	-10.8712	1.79455e-20	2.25173e-17	-0.0255872	chr9	98308808	rs10985817	C	T	0	chr9	98306124	-2684
12:123665113:G:C	chr12.123212763	-10.8675	1.83548e-20	2.29962e-17	-0.0210347	chr12	123180566	rs2851447	C	G	0	chr12	123212763	32197
12:123665113:G:C	chr12.123376872	-10.8642	1.87251e-20	2.34248e-17	-0.0408549	chr12	123180566	rs2851447	C	G	0	chr12	123376872	196306
rs2970610:44097530:T:C	chr1.43594965	-10.8582	1.94121e-20	2.42476e-17	-0.0224321	chr1	43631859	rs2970610	C	T	0	chr1	43594965	-36894
rs7216638:2156453:T:A	chr17.2253515	-10.8525	2.00859e-20	2.50516e-17	-0.0160698	chr17	2253159	rs7216638	T	A	0	chr17	2253515	356
rs2905432:19484295:G:A	chr19.19496116	10.8501	2.0384e-20	2.53853e-17	0.0131611	chr19	19373486	rs2905432	A	G	0	chr19	19496116	122630
rs2905432:19484295:G:A	chr19.19279838	10.8467	2.07971e-20	2.5861e-17	0.0275952	chr19	19373486	rs2905432	A	G	0	chr19	19279838	-93648
rs2905432:19484295:G:A	chr19.19279716	10.8434	2.12229e-20	2.6351e-17	0.0298632	chr19	19373486	rs2905432	A	G	0	chr19	19279716	-93770
rs6701877:174015259:G:T	chr1.173993007	10.8356	2.22387e-20	2.75711e-17	0.0316182	chr1	174046121	rs6701877	G	T	0	chr1	173993007	-53114
rs6065094	chr20.38782923	-10.8311	2.2852e-20	2.82892e-17	-0.0332134	chr20	38824551	rs6065094	A	G	0	chr20	38782923	-41628
12:123665113:G:C	chr12.123241883	-10.8265	2.34954e-20	2.90424e-17	-0.0632339	chr12	123180566	rs2851447	C	G	0	chr12	123241883	61317
rs10083370:104314182:G:A	chr14.103750498	10.8165	2.49489e-20	3.07932e-17	0.0232155	chr14	103847845	rs10083370	A	G	1	chr14	103750498	-97347
rs1319017	chr9.82138768	10.8115	2.57166e-20	3.16937e-17	0.0368149	chr9	82121388	rs1319017	G	A	0	chr9	82138768	17380
rs2970610:44097530:T:C	chr1.43594606	-10.8063	2.653e-20	3.26476e-17	-0.0229419	chr1	43631859	rs2970610	C	T	0	chr1	43594606	-37253
rs6065094	chr20.38800943	10.8054	2.66692e-20	3.27705e-17	0.0259494	chr20	38824551	rs6065094	A	G	0	chr20	38800943	-23608
rs2905432:19484295:G:A	chr19.19496119	10.8013	2.73406e-20	3.35458e-17	0.0130361	chr19	19373486	rs2905432	A	G	0	chr19	19496119	122633
rs2910032:152540354:C:T	chr5.153159684	-10.801	2.73896e-20	3.35563e-17	-0.0383571	chr5	153160794	rs2910032	T	C	1	chr5	153159684	-1110
rs4936215:133852684:A:G	chr11.133971808	-10.7998	2.7583e-20	3.37436e-17	-0.057673	chr11	133982789	rs4936215	G	A	0	chr11	133971808	-10981
rs2970610:44097530:T:C	chr1.43594980	-10.7974	2.79851e-20	3.41546e-17	-0.0222677	chr1	43631859	rs2970610	C	T	0	chr1	43594980	-36879
12:123665113:G:C	chr12.123209475	-10.7973	2.80012e-20	3.41546e-17	-0.0225503	chr12	123180566	rs2851447	C	G	0	chr12	123209475	28909
rs10650434:2025096:A:ACT	chr7.1987778	-10.7939	2.85888e-20	3.48202e-17	-0.0180079	chr7	1985461	rs10650434	A	ACT	0	chr7	1987778	2317
rs10083370:104314182:G:A	chr14.103814939	10.7921	2.88918e-20	3.51377e-17	0.0270949	chr14	103847845	rs10083370	A	G	1	chr14	103814939	-32906
rs7632921:71543758:G:T	chr3.71534465	-10.7899	2.92731e-20	3.55494e-17	-0.0206925	chr3	71494607	rs7632921	T	G	0	chr3	71534465	39858
rs6701877:174015259:G:T	chr1.173992959	10.7844	3.02709e-20	3.67075e-17	0.0322311	chr1	174046121	rs6701877	G	T	0	chr1	173992959	-53162
rs6065094	chr20.38782957	-10.7807	3.09484e-20	3.74743e-17	-0.0332795	chr20	38824551	rs6065094	A	G	0	chr20	38782957	-41594
rs6065094	chr20.38800694	10.7795	3.11693e-20	3.76868e-17	0.0231794	chr20	38824551	rs6065094	A	G	0	chr20	38800694	-23857
12:123665113:G:C	chr12.123171523	-10.7782	3.14053e-20	3.79169e-17	-0.034029	chr12	123180566	rs2851447	C	G	0	chr12	123171523	-9043
rs2905432:19484295:G:A	chr19.19279855	10.7777	3.15048e-20	3.79615e-17	0.0270812	chr19	19373486	rs2905432	A	G	0	chr19	19279855	-93631
12:123665113:G:C	chr12.123209881	-10.7776	3.15336e-20	3.79615e-17	-0.0209638	chr12	123180566	rs2851447	C	G	0	chr12	123209881	29315
rs2905432:19484295:G:A	chr19.19495394	10.7671	3.3581e-20	4.03678e-17	0.0282038	chr19	19373486	rs2905432	A	G	0	chr19	19495394	121908
rs4144797:233562197:T:C	chr2.232888128	-10.7658	3.38413e-20	4.06032e-17	-0.030907	chr2	232697487	rs4144797	T	C	0	chr2	232888128	190641
rs4936215:133852684:A:G	chr11.133959546	-10.7657	3.38746e-20	4.06032e-17	-0.0416405	chr11	133982789	rs4936215	G	A	0	chr11	133959546	-23243
rs7632921:71543758:G:T	chr3.71534451	-10.764	3.42174e-20	4.08977e-17	-0.0207891	chr3	71494607	rs7632921	T	G	0	chr3	71534451	39844
rs783540	chr15.82581603	-10.764	3.42188e-20	4.08977e-17	-0.0412846	chr15	82585958	rs783540	G	A	0	chr15	82581603	-4355
rs10083370:104314182:G:A	chr14.103849931	-10.7622	3.45938e-20	4.12865e-17	-0.0218112	chr14	103847845	rs10083370	A	G	1	chr14	103849931	2086
12:123665113:G:C	chr12.123171486	-10.76	3.50519e-20	4.17732e-17	-0.0332914	chr12	123180566	rs2851447	C	G	0	chr12	123171486	-9080
rs1899543:24406419:A:T	chr11.24366256	-10.7564	3.58066e-20	4.26115e-17	-0.0260987	chr11	24384873	rs1899543	T	A	0	chr11	24366256	-18617
12:123665113:G:C	chr12.123209885	-10.7558	3.59453e-20	4.27154e-17	-0.0209281	chr12	123180566	rs2851447	C	G	0	chr12	123209885	29319
rs1899543:24406419:A:T	chr11.24366176	-10.7551	3.61005e-20	4.28385e-17	-0.0261388	chr11	24384873	rs1899543	T	A	0	chr11	24366176	-18697
rs12712510:22749726:T:C	chr2.22417312	-10.7539	3.63513e-20	4.30746e-17	-0.0441752	chr2	22526854	rs12712510	C	T	0	chr2	22417312	-109542
rs1899543:24406419:A:T	chr11.24366293	-10.7534	3.64625e-20	4.31448e-17	-0.0260692	chr11	24384873	rs1899543	T	A	0	chr11	24366293	-18580
rs7432375	chr3.136619403	-10.7511	3.69639e-20	4.36759e-17	-0.0179104	chr3	136569563	rs7432375	A	G	0	chr3	136619403	49840
12:123665113:G:C	chr12.123171663	-10.7496	3.73052e-20	4.40166e-17	-0.0350949	chr12	123180566	rs2851447	C	G	0	chr12	123171663	-8903
rs12712510:22749726:T:C	chr2.22418707	-10.7462	3.80805e-20	4.48675e-17	-0.0398091	chr2	22526854	rs12712510	C	T	0	chr2	22418707	-108147
rs10985817:101071090:T:C	chr9.98306883	-10.7426	3.89034e-20	4.57722e-17	-0.0565783	chr9	98308808	rs10985817	C	T	0	chr9	98306883	-1925
rs10650434:2025096:A:ACT	chr7.1987604	-10.7415	3.91728e-20	4.6024e-17	-0.0217539	chr7	1985461	rs10650434	A	ACT	0	chr7	1987604	2143
rs6701877:174015259:G:T	chr1.173992922	10.7395	3.96393e-20	4.65063e-17	0.0326548	chr1	174046121	rs6701877	G	T	0	chr1	173992922	-53199
rs2905432:19484295:G:A	chr19.19279687	10.7362	4.04465e-20	4.73864e-17	0.0299413	chr19	19373486	rs2905432	A	G	0	chr19	19279687	-93799
rs6701877:174015259:G:T	chr1.173992919	10.7357	4.05528e-20	4.74441e-17	0.0326872	chr1	174046121	rs6701877	G	T	0	chr1	173992919	-53202
rs6035706:20821005:A:G	chr20.20846486	-10.7344	4.08797e-20	4.77592e-17	-0.0240305	chr20	20840362	rs6035706	G	A	0	chr20	20846486	6124
rs1899543:24406419:A:T	chr11.24366061	-10.7327	4.13058e-20	4.81893e-17	-0.0261374	chr11	24384873	rs1899543	T	A	0	chr11	24366061	-18812
rs10156310:38209129:A:T	chr8.38352059	-10.7282	4.24223e-20	4.94224e-17	-0.0249522	chr8	38351611	rs10156310	T	A	0	chr8	38352059	448
rs7216638:2156453:T:A	chr17.2289118	10.7269	4.27631e-20	4.97497e-17	0.0227656	chr17	2253159	rs7216638	T	A	0	chr17	2289118	35959
12:123665113:G:C	chr12.123171697	-10.7266	4.28338e-20	4.97622e-17	-0.0350109	chr12	123180566	rs2851447	C	G	0	chr12	123171697	-8869
rs6701877:174015259:G:T	chr1.173992909	10.723	4.37892e-20	5.08011e-17	0.032793	chr1	174046121	rs6701877	G	T	0	chr1	173992909	-53212
rs6065094	chr20.38750922	-10.7221	4.40132e-20	5.09897e-17	-0.0519889	chr20	38824551	rs6065094	A	G	0	chr20	38750922	-73629
rs6065094	chr20.38750920	-10.716	4.56596e-20	5.28234e-17	-0.0519453	chr20	38824551	rs6065094	A	G	0	chr20	38750920	-73631
rs489939:161470592:G:A	chr3.161761452	-10.7137	4.62839e-20	5.34712e-17	-0.0320055	chr3	161752804	rs489939	A	G	0	chr3	161761452	8648
rs4936215:133852684:A:G	chr11.133959080	-10.7117	4.6862e-20	5.40639e-17	-0.0596058	chr11	133982789	rs4936215	G	A	0	chr11	133959080	-23709
12:123665113:G:C	chr12.123209893	-10.7113	4.69686e-20	5.41117e-17	-0.0208556	chr12	123180566	rs2851447	C	G	0	chr12	123209893	29327
rs10156310:38209129:A:T	chr8.38352756	-10.711	4.7048e-20	5.41282e-17	-0.0483137	chr8	38351611	rs10156310	T	A	0	chr8	38352756	1145
rs2970610:44097530:T:C	chr1.43594589	-10.7084	4.78068e-20	5.49251e-17	-0.0228402	chr1	43631859	rs2970610	C	T	0	chr1	43594589	-37270
rs1899543:24406419:A:T	chr11.24365991	-10.7062	4.84387e-20	5.55226e-17	-0.0261023	chr11	24384873	rs1899543	T	A	0	chr11	24365991	-18882
rs10083370:104314182:G:A	chr14.103751068	10.7061	4.84606e-20	5.55226e-17	0.0201734	chr14	103847845	rs10083370	A	G	1	chr14	103751068	-96777
12:123665113:G:C	chr12.123171439	-10.703	4.93837e-20	5.65023e-17	-0.0320813	chr12	123180566	rs2851447	C	G	0	chr12	123171439	-9127
12:23633432:T:G	chr12.23421315	-10.7023	4.95722e-20	5.664e-17	-0.0309794	chr12	23480498	rs1120004	G	T	0	chr12	23421315	-59183
rs12712510:22749726:T:C	chr2.22417273	-10.6984	5.07546e-20	5.79113e-17	-0.0440461	chr2	22526854	rs12712510	C	T	0	chr2	22417273	-109581
rs2970610:44097530:T:C	chr1.43595002	-10.6975	5.10359e-20	5.81524e-17	-0.0220039	chr1	43631859	rs2970610	C	T	0	chr1	43595002	-36857
12:123665113:G:C	chr12.123171735	-10.692	5.27603e-20	5.9959e-17	-0.0347936	chr12	123180566	rs2851447	C	G	0	chr12	123171735	-8831
12:123665113:G:C	chr12.123211986	-10.6919	5.27658e-20	5.9959e-17	-0.0230646	chr12	123180566	rs2851447	C	G	0	chr12	123211986	31420
12:123665113:G:C	chr12.123258223	-10.6915	5.29004e-20	6.00298e-17	-0.0353938	chr12	123180566	rs2851447	C	G	0	chr12	123258223	77657
rs10985817:101071090:T:C	chr9.98306112	-10.6826	5.58143e-20	6.325e-17	-0.0251357	chr9	98308808	rs10985817	C	T	0	chr9	98306112	-2696
rs7432375	chr3.136619409	-10.6646	6.21981e-20	7.03882e-17	-0.0177608	chr3	136569563	rs7432375	A	G	0	chr3	136619409	49846
rs6065094	chr20.38781998	-10.6617	6.32924e-20	7.15292e-17	-0.029061	chr20	38824551	rs6065094	A	G	0	chr20	38781998	-42553
rs1451488:199990107:A:G	chr2.199260924	-10.6609	6.3591e-20	7.1769e-17	-0.0334785	chr2	199125384	rs1451488	G	A	0	chr2	199260924	135540
rs7632921:71543758:G:T	chr3.71534924	-10.6566	6.52432e-20	7.35338e-17	-0.0167731	chr3	71494607	rs7632921	T	G	0	chr3	71534924	40317
rs10083370:104314182:G:A	chr14.103750465	10.6521	6.70348e-20	7.54377e-17	0.0231551	chr14	103847845	rs10083370	A	G	1	chr14	103750465	-97380
12:123665113:G:C	chr12.123258235	-10.6519	6.71141e-20	7.54377e-17	-0.0351998	chr12	123180566	rs2851447	C	G	0	chr12	123258235	77669
rs1899543:24406419:A:T	chr11.24366548	-10.6489	6.83473e-20	7.672e-17	-0.0257003	chr11	24384873	rs1899543	T	A	0	chr11	24366548	-18325
rs10650434:2025096:A:ACT	chr7.1902658	-10.6389	7.25803e-20	8.12574e-17	-0.0241953	chr7	1985461	rs10650434	A	ACT	0	chr7	1902658	-82803
rs6701877:174015259:G:T	chr1.173992846	10.6389	7.25852e-20	8.12574e-17	0.0333798	chr1	174046121	rs6701877	G	T	0	chr1	173992846	-53275
rs6678676:200266503:T:C	chr1.200293994	10.6347	7.44414e-20	8.32233e-17	0.0315611	chr1	200297375	rs6678676	T	C	0	chr1	200293994	-3381
rs4144797:233562197:T:C	chr2.232888373	-10.6329	7.5219e-20	8.39796e-17	-0.0321834	chr2	232697487	rs4144797	T	C	0	chr2	232888373	190886
rs2970610:44097530:T:C	chr1.43595015	-10.632	7.56498e-20	8.43472e-17	-0.0218352	chr1	43631859	rs2970610	C	T	0	chr1	43595015	-36844
rs2905432:19484295:G:A	chr19.19279664	10.6314	7.59419e-20	8.45594e-17	0.0298776	chr19	19373486	rs2905432	A	G	0	chr19	19279664	-93822
rs10156310:38209129:A:T	chr8.38369619	-10.628	7.74714e-20	8.6147e-17	-0.0367148	chr8	38351611	rs10156310	T	A	0	chr8	38369619	18008
12:123665113:G:C	chr12.123209442	-10.6269	7.80118e-20	8.66319e-17	-0.022508	chr12	123180566	rs2851447	C	G	0	chr12	123209442	28876
rs12712510:22749726:T:C	chr2.22440043	-10.6233	7.97184e-20	8.83897e-17	-0.0279715	chr2	22526854	rs12712510	C	T	0	chr2	22440043	-86811
12:123665113:G:C	chr12.123257564	-10.6231	7.98075e-20	8.83897e-17	-0.026695	chr12	123180566	rs2851447	C	G	0	chr12	123257564	76998
rs6065094	chr20.38800674	10.6227	7.9999e-20	8.84838e-17	0.0228075	chr20	38824551	rs6065094	A	G	0	chr20	38800674	-23877
rs12712510:22749726:T:C	chr2.22417221	-10.619	8.1809e-20	9.03654e-17	-0.0438546	chr2	22526854	rs12712510	C	T	0	chr2	22417221	-109633
rs34796896:180623255:G:A	chr3.181131917	-10.6164	8.3095e-20	9.15696e-17	-0.066614	chr3	180905467	rs34796896	A	G	1	chr3	181131917	226450
rs1319017	chr9.82140462	10.6163	8.31197e-20	9.15696e-17	0.0154699	chr9	82121388	rs1319017	G	A	0	chr9	82140462	19074
rs34796896:180623255:G:A	chr3.181131830	-10.614	8.43027e-20	9.275e-17	-0.0665017	chr3	180905467	rs34796896	A	G	1	chr3	181131830	226363
rs34796896:180623255:G:A	chr3.181131963	-10.61	8.63276e-20	9.48522e-17	-0.0666059	chr3	180905467	rs34796896	A	G	1	chr3	181131963	226496
rs11165867	chr1.97413789	-10.6062	8.83302e-20	9.69243e-17	-0.0645094	chr1	97412512	rs11165867	T	C	0	chr1	97413789	1277
12:123665113:G:C	chr12.123376532	-10.6049	8.90452e-20	9.75458e-17	-0.0322071	chr12	123180566	rs2851447	C	G	0	chr12	123376532	195966
rs2905432:19484295:G:A	chr19.19495371	10.6047	8.91315e-20	9.75458e-17	0.027697	chr19	19373486	rs2905432	A	G	0	chr19	19495371	121885
rs2905432:19484295:G:A	chr19.19279887	10.6036	8.97236e-20	9.80646e-17	0.0260578	chr19	19373486	rs2905432	A	G	0	chr19	19279887	-93599
rs2970610:44097530:T:C	chr1.43593008	-10.5928	9.57548e-20	1.04519e-16	-0.0198107	chr1	43631859	rs2970610	C	T	0	chr1	43593008	-38851
rs2905432:19484295:G:A	chr19.19279889	10.5907	9.69636e-20	1.05699e-16	0.0259923	chr19	19373486	rs2905432	A	G	0	chr19	19279889	-93597
rs2905432:19484295:G:A	chr19.19495369	10.5904	9.71474e-20	1.05761e-16	0.0276508	chr19	19373486	rs2905432	A	G	0	chr19	19495369	121883
rs10083370:104314182:G:A	chr14.103814923	10.5897	9.75355e-20	1.06045e-16	0.0262386	chr14	103847845	rs10083370	A	G	1	chr14	103814923	-32922
rs2905432:19484295:G:A	chr19.19279656	10.5878	9.86289e-20	1.07093e-16	0.0298286	chr19	19373486	rs2905432	A	G	0	chr19	19279656	-93830
rs34796896:180623255:G:A	chr3.181132049	-10.5864	9.94574e-20	1.07852e-16	-0.0664723	chr3	180905467	rs34796896	A	G	1	chr3	181132049	226582
rs12712510:22749726:T:C	chr2.22441613	-10.5839	1.01013e-19	1.09396e-16	-0.0348581	chr2	22526854	rs12712510	C	T	0	chr2	22441613	-85241
rs2970610:44097530:T:C	chr1.43593001	-10.5833	1.01369e-19	1.09639e-16	-0.0197917	chr1	43631859	rs2970610	C	T	0	chr1	43593001	-38858
rs1899543:24406419:A:T	chr11.24366637	-10.5809	1.02848e-19	1.11093e-16	-0.0255085	chr11	24384873	rs1899543	T	A	0	chr11	24366637	-18236
rs10650434:2025096:A:ACT	chr7.1987797	-10.5788	1.04131e-19	1.12333e-16	-0.0174413	chr7	1985461	rs10650434	A	ACT	0	chr7	1987797	2336
rs10083370:104314182:G:A	chr14.103849925	-10.5764	1.05645e-19	1.13819e-16	-0.0214663	chr14	103847845	rs10083370	A	G	1	chr14	103849925	2080
rs12908161:85207825:A:G	chr15.84621927	-10.5749	1.06623e-19	1.14723e-16	-0.0204173	chr15	84664594	rs12908161	G	A	0	chr15	84621927	-42667
12:123665113:G:C	chr12.123171384	-10.574	1.07144e-19	1.15135e-16	-0.0303328	chr12	123180566	rs2851447	C	G	0	chr12	123171384	-9182
rs7216638:2156453:T:A	chr17.2253482	-10.5722	1.08363e-19	1.16275e-16	-0.0152042	chr17	2253159	rs7216638	T	A	0	chr17	2253482	323
rs12712510:22749726:T:C	chr2.22417192	-10.572	1.08485e-19	1.16275e-16	-0.0437385	chr2	22526854	rs12712510	C	T	0	chr2	22417192	-109662
rs2905432:19484295:G:A	chr19.19279892	10.5708	1.09252e-19	1.16947e-16	0.0258938	chr19	19373486	rs2905432	A	G	0	chr19	19279892	-93594
rs6035706:20821005:A:G	chr20.20846430	-10.5691	1.10338e-19	1.17957e-16	-0.0239966	chr20	20840362	rs6035706	G	A	0	chr20	20846430	6068
rs2970610:44097530:T:C	chr1.43594567	-10.5665	1.12093e-19	1.19679e-16	-0.0226973	chr1	43631859	rs2970610	C	T	0	chr1	43594567	-37292
12:123665113:G:C	chr12.123196690	-10.5635	1.14118e-19	1.21684e-16	-0.0201149	chr12	123180566	rs2851447	C	G	0	chr12	123196690	16124
rs12712510:22749726:T:C	chr2.22441636	-10.5493	1.24273e-19	1.32343e-16	-0.0347756	chr2	22526854	rs12712510	C	T	0	chr2	22441636	-85218
12:123665113:G:C	chr12.123241559	-10.5459	1.26897e-19	1.34811e-16	-0.0478892	chr12	123180566	rs2851447	C	G	0	chr12	123241559	60993
rs12712510:22749726:T:C	chr2.22439999	-10.5458	1.26915e-19	1.34811e-16	-0.0274463	chr2	22526854	rs12712510	C	T	0	chr2	22439999	-86855
rs10650434:2025096:A:ACT	chr7.1902651	-10.5411	1.30548e-19	1.38493e-16	-0.023977	chr7	1985461	rs10650434	A	ACT	0	chr7	1902651	-82810
rs34796896:180623255:G:A	chr3.181132160	-10.5373	1.33587e-19	1.41536e-16	-0.0660864	chr3	180905467	rs34796896	A	G	1	chr3	181132160	226693
rs10156310:38209129:A:T	chr8.38198180	-10.5342	1.36066e-19	1.43979e-16	-0.0213935	chr8	38351611	rs10156310	T	A	0	chr8	38198180	-153431
rs2970610:44097530:T:C	chr1.43592976	-10.5333	1.36862e-19	1.44637e-16	-0.0196975	chr1	43631859	rs2970610	C	T	0	chr1	43592976	-38883
rs704373:63867355:A:G	chr3.63882813	-10.5297	1.39799e-19	1.47553e-16	-0.024187	chr3	63881679	rs704373	G	A	0	chr3	63882813	1134
rs6701877:174015259:G:T	chr1.173992766	10.5287	1.40652e-19	1.48265e-16	0.0339116	chr1	174046121	rs6701877	G	T	0	chr1	173992766	-53355
rs10083370:104314182:G:A	chr14.103744666	10.5281	1.41182e-19	1.48635e-16	0.0369616	chr14	103847845	rs10083370	A	G	1	chr14	103744666	-103179
rs10083370:104314182:G:A	chr14.103744663	10.5266	1.42466e-19	1.49797e-16	0.036929	chr14	103847845	rs10083370	A	G	1	chr14	103744663	-103182
rs2970610:44097530:T:C	chr1.43593094	-10.5258	1.43112e-19	1.50286e-16	-0.0198215	chr1	43631859	rs2970610	C	T	0	chr1	43593094	-38765
rs10083370:104314182:G:A	chr14.103744660	10.5248	1.43987e-19	1.51014e-16	0.0368958	chr14	103847845	rs10083370	A	G	1	chr14	103744660	-103185
rs6065094	chr20.38800663	10.5236	1.45009e-19	1.51894e-16	0.0225938	chr20	38824551	rs6065094	A	G	0	chr20	38800663	-23888
12:123665113:G:C	chr12.123171368	-10.5212	1.47159e-19	1.53952e-16	-0.0297667	chr12	123180566	rs2851447	C	G	0	chr12	123171368	-9198
12:123665113:G:C	chr12.123209926	-10.5156	1.52207e-19	1.59033e-16	-0.0205401	chr12	123180566	rs2851447	C	G	0	chr12	123209926	29360
12:123665113:G:C	chr12.123212807	-10.5152	1.52483e-19	1.59121e-16	-0.0199208	chr12	123180566	rs2851447	C	G	0	chr12	123212807	32241
rs10083370:104314182:G:A	chr14.103744640	10.5062	1.60956e-19	1.67752e-16	0.0366562	chr14	103847845	rs10083370	A	G	1	chr14	103744640	-103205
rs10083370:104314182:G:A	chr14.103744638	10.5037	1.63391e-19	1.70077e-16	0.0366305	chr14	103847845	rs10083370	A	G	1	chr14	103744638	-103207
rs10156310:38209129:A:T	chr8.38352825	-10.4952	1.71929e-19	1.7874e-16	-0.0500885	chr8	38351611	rs10156310	T	A	0	chr8	38352825	1214
rs7216638:2156453:T:A	chr17.2295642	-10.495	1.72193e-19	1.78791e-16	-0.031039	chr17	2253159	rs7216638	T	A	0	chr17	2295642	42483
rs489939:161470592:G:A	chr3.161761353	-10.4935	1.73694e-19	1.80124e-16	-0.0313671	chr3	161752804	rs489939	A	G	0	chr3	161761353	8549
rs6035706:20821005:A:G	chr20.20847249	-10.4932	1.74021e-19	1.80238e-16	-0.0216712	chr20	20840362	rs6035706	G	A	0	chr20	20847249	6887
rs12712510:22749726:T:C	chr2.22417143	-10.4882	1.79335e-19	1.8551e-16	-0.0435271	chr2	22526854	rs12712510	C	T	0	chr2	22417143	-109711
rs704373:63867355:A:G	chr3.63882594	-10.4851	1.82748e-19	1.88806e-16	-0.0231505	chr3	63881679	rs704373	G	A	0	chr3	63882594	915
rs704373:63867355:A:G	chr3.63882914	-10.4827	1.85359e-19	1.91266e-16	-0.0245305	chr3	63881679	rs704373	G	A	0	chr3	63882914	1235
rs10650434:2025096:A:ACT	chr7.1902647	-10.4823	1.85825e-19	1.91509e-16	-0.0238495	chr7	1985461	rs10650434	A	ACT	0	chr7	1902647	-82814
rs10083370:104314182:G:A	chr14.103751102	10.4796	1.88869e-19	1.94404e-16	0.0198214	chr14	103847845	rs10083370	A	G	1	chr14	103751102	-96743
rs11165867	chr1.97413701	-10.4779	1.90833e-19	1.95944e-16	-0.0656056	chr1	97412512	rs11165867	T	C	0	chr1	97413701	1189
rs4144797:233562197:T:C	chr2.232888399	-10.4778	1.90837e-19	1.95944e-16	-0.0321589	chr2	232697487	rs4144797	T	C	0	chr2	232888399	190912
rs6035706:20821005:A:G	chr20.20846400	-10.4771	1.91735e-19	1.96624e-16	-0.0239679	chr20	20840362	rs6035706	G	A	0	chr20	20846400	6038
rs704373:63867355:A:G	chr3.63882576	-10.4715	1.9823e-19	2.03034e-16	-0.0230467	chr3	63881679	rs704373	G	A	0	chr3	63882576	897
rs783540	chr15.82581660	-10.4653	2.05805e-19	2.10532e-16	-0.0393757	chr15	82585958	rs783540	G	A	0	chr15	82581660	-4298
12:123665113:G:C	chr12.123376504	-10.4615	2.1047e-19	2.1504e-16	-0.0306882	chr12	123180566	rs2851447	C	G	0	chr12	123376504	195938
rs10083370:104314182:G:A	chr14.103744611	10.4583	2.14553e-19	2.18942e-16	0.0362553	chr14	103847845	rs10083370	A	G	1	chr14	103744611	-103234
rs4144797:233562197:T:C	chr2.232888073	-10.4565	2.16899e-19	2.21065e-16	-0.0303038	chr2	232697487	rs4144797	T	C	0	chr2	232888073	190586
rs2970610:44097530:T:C	chr1.43593114	-10.4555	2.1825e-19	2.22168e-16	-0.0197701	chr1	43631859	rs2970610	C	T	0	chr1	43593114	-38745
rs704373:63867355:A:G	chr3.63997086	10.45	2.25487e-19	2.29255e-16	0.0210229	chr3	63881679	rs704373	G	A	0	chr3	63997086	115407
rs10650434:2025096:A:ACT	chr7.1987808	-10.447	2.29588e-19	2.3314e-16	-0.0171067	chr7	1985461	rs10650434	A	ACT	0	chr7	1987808	2347
12:123665113:G:C	chr12.123209937	-10.4463	2.30528e-19	2.33808e-16	-0.0204291	chr12	123180566	rs2851447	C	G	0	chr12	123209937	29371
rs704373:63867355:A:G	chr3.63997103	10.4449	2.32592e-19	2.35614e-16	0.0209102	chr3	63881679	rs704373	G	A	0	chr3	63997103	115424
rs7632921:71543758:G:T	chr3.71534320	-10.443	2.35231e-19	2.37996e-16	-0.0215664	chr3	71494607	rs7632921	T	G	0	chr3	71534320	39713
rs783540	chr15.82606288	-10.4419	2.36705e-19	2.39197e-16	-0.0489139	chr15	82585958	rs783540	G	A	0	chr15	82606288	20330
rs783540	chr15.82606328	-10.4407	2.38467e-19	2.40685e-16	-0.0505232	chr15	82585958	rs783540	G	A	0	chr15	82606328	20370
rs11165867	chr1.97413677	-10.4384	2.41779e-19	2.43731e-16	-0.0658541	chr1	97412512	rs11165867	T	C	0	chr1	97413677	1165
rs10083370:104314182:G:A	chr14.103751108	10.4378	2.42564e-19	2.44226e-16	0.0197579	chr14	103847845	rs10083370	A	G	1	chr14	103751108	-96737
12:123665113:G:C	chr12.123168444	-10.4353	2.4625e-19	2.47116e-16	-0.0179326	chr12	123180566	rs2851447	C	G	0	chr12	123168444	-12122
rs783540	chr15.82606242	-10.4353	2.46303e-19	2.47116e-16	-0.0470375	chr15	82585958	rs783540	G	A	0	chr15	82606242	20284
12:123665113:G:C	chr12.123171346	-10.4353	2.46327e-19	2.47116e-16	-0.0289514	chr12	123180566	rs2851447	C	G	0	chr12	123171346	-9220
rs34796896:180623255:G:A	chr3.181131500	-10.4342	2.47896e-19	2.4839e-16	-0.0644989	chr3	180905467	rs34796896	A	G	1	chr3	181131500	226033
rs783540	chr15.82606233	-10.4327	2.50115e-19	2.50311e-16	-0.0466678	chr15	82585958	rs783540	G	A	0	chr15	82606233	20275
12:123665113:G:C	chr12.123376499	-10.4324	2.50555e-19	2.5045e-16	-0.030411	chr12	123180566	rs2851447	C	G	0	chr12	123376499	195933
rs6701877:174015259:G:T	chr1.174014841	10.4319	2.5139e-19	2.50983e-16	0.0292338	chr1	174046121	rs6701877	G	T	0	chr1	174014841	-31280
rs7216638:2156453:T:A	chr17.2254967	-10.4313	2.52281e-19	2.5157e-16	-0.0220066	chr17	2253159	rs7216638	T	A	0	chr17	2254967	1808
rs2970610:44097530:T:C	chr1.43594548	-10.4307	2.53235e-19	2.52219e-16	-0.0225643	chr1	43631859	rs2970610	C	T	0	chr1	43594548	-37311
rs2905432:19484295:G:A	chr19.19495347	10.4304	2.53703e-19	2.52382e-16	0.0271215	chr19	19373486	rs2905432	A	G	0	chr19	19495347	121861
12:123665113:G:C	chr12.123258294	-10.4269	2.58956e-19	2.573e-16	-0.034067	chr12	123180566	rs2851447	C	G	0	chr12	123258294	77728
rs704373:63867355:A:G	chr3.63997130	10.4267	2.59365e-19	2.57398e-16	0.0207303	chr3	63881679	rs704373	G	A	0	chr3	63997130	115451
rs2970610:44097530:T:C	chr1.43592943	-10.4234	2.64569e-19	2.62249e-16	-0.0194941	chr1	43631859	rs2970610	C	T	0	chr1	43592943	-38916
rs783540	chr15.82606418	-10.4231	2.65065e-19	2.62427e-16	-0.0540361	chr15	82585958	rs783540	G	A	0	chr15	82606418	20460
rs783540	chr15.82606205	-10.4216	2.67356e-19	2.6438e-16	-0.0455133	chr15	82585958	rs783540	G	A	0	chr15	82606205	20247
rs1899543:24406419:A:T	chr11.24366807	-10.4137	2.80305e-19	2.76856e-16	-0.0250592	chr11	24384873	rs1899543	T	A	0	chr11	24366807	-18066
rs783540	chr15.82606464	-10.4103	2.86042e-19	2.82187e-16	-0.0557569	chr15	82585958	rs783540	G	A	0	chr15	82606464	20506
rs704373:63867355:A:G	chr3.63882507	-10.4047	2.9581e-19	2.91477e-16	-0.0226232	chr3	63881679	rs704373	G	A	0	chr3	63882507	828
rs10156310:38209129:A:T	chr8.38199672	-10.4043	2.96601e-19	2.9191e-16	-0.0318067	chr8	38351611	rs10156310	T	A	0	chr8	38199672	-151939
rs6701877:174015259:G:T	chr1.173992664	10.4034	2.98266e-19	2.93202e-16	0.0344311	chr1	174046121	rs6701877	G	T	0	chr1	173992664	-53457
rs704373:63867355:A:G	chr3.63996994	10.4024	3.00024e-19	2.94581e-16	0.0216094	chr3	63881679	rs704373	G	A	0	chr3	63996994	115315
rs783540	chr15.82606505	-10.399	3.06189e-19	3.00279e-16	-0.0572384	chr15	82585958	rs783540	G	A	0	chr15	82606505	20547
rs3735025:137074844:T:C	chr7.137388221	-10.3959	3.11853e-19	3.05473e-16	-0.0534683	chr7	137390098	rs3735025	C	T	0	chr7	137388221	-1877
rs704373:63867355:A:G	chr3.63996987	10.3948	3.13877e-19	3.07093e-16	0.0216498	chr3	63881679	rs704373	G	A	0	chr3	63996987	115308
rs783540	chr15.82606812	-10.3935	3.16477e-19	3.09274e-16	-0.0660556	chr15	82585958	rs783540	G	A	0	chr15	82606812	20854
rs10156310:38209129:A:T	chr8.38351971	-10.3922	3.18976e-19	3.11349e-16	-0.0223215	chr8	38351611	rs10156310	T	A	0	chr8	38351971	360
rs783540	chr15.82606804	-10.3911	3.20989e-19	3.12946e-16	-0.0658918	chr15	82585958	rs783540	G	A	0	chr15	82606804	20846
rs783540	chr15.82606540	-10.3901	3.22896e-19	3.14436e-16	-0.0584587	chr15	82585958	rs783540	G	A	0	chr15	82606540	20582
rs704373:63867355:A:G	chr3.63882494	-10.3895	3.24031e-19	3.14917e-16	-0.022539	chr3	63881679	rs704373	G	A	0	chr3	63882494	815
rs2910032:152540354:C:T	chr5.153162923	-10.3895	3.24147e-19	3.14917e-16	-0.0288919	chr5	153160794	rs2910032	T	C	1	chr5	153162923	2129
rs783540	chr15.82606544	-10.3892	3.24712e-19	3.15097e-16	-0.0585953	chr15	82585958	rs783540	G	A	0	chr15	82606544	20586
rs783540	chr15.82606796	-10.3889	3.25317e-19	3.15232e-16	-0.0657238	chr15	82585958	rs783540	G	A	0	chr15	82606796	20838
rs783540	chr15.82606546	-10.3887	3.2561e-19	3.15232e-16	-0.0586634	chr15	82585958	rs783540	G	A	0	chr15	82606546	20588
rs783540	chr15.82606556	-10.3865	3.29991e-19	3.19101e-16	-0.0590016	chr15	82585958	rs783540	G	A	0	chr15	82606556	20598
rs6065094	chr20.38781860	-10.3849	3.33246e-19	3.21874e-16	-0.0283212	chr20	38824551	rs6065094	A	G	0	chr20	38781860	-42691
rs783540	chr15.82606774	-10.3834	3.36195e-19	3.24345e-16	-0.0652396	chr15	82585958	rs783540	G	A	0	chr15	82606774	20816
rs783540	chr15.82606766	-10.3816	3.39721e-19	3.27367e-16	-0.0650559	chr15	82585958	rs783540	G	A	0	chr15	82606766	20808
rs783540	chr15.82606584	-10.381	3.4108e-19	3.28295e-16	-0.0599276	chr15	82585958	rs783540	G	A	0	chr15	82606584	20626
rs12712510:22749726:T:C	chr2.22474566	-10.3808	3.4151e-19	3.28328e-16	-0.0368869	chr2	22526854	rs12712510	C	T	0	chr2	22474566	-52288
rs783540	chr15.82606589	-10.3801	3.42848e-19	3.29234e-16	-0.0600896	chr15	82585958	rs783540	G	A	0	chr15	82606589	20631
rs783540	chr15.82606593	-10.3794	3.44211e-19	3.30161e-16	-0.0602184	chr15	82585958	rs783540	G	A	0	chr15	82606593	20635
rs783540	chr15.82606749	-10.3784	3.4635e-19	3.3157e-16	-0.0646522	chr15	82585958	rs783540	G	A	0	chr15	82606749	20791
rs783540	chr15.82606600	-10.3784	3.46478e-19	3.3157e-16	-0.0604423	chr15	82585958	rs783540	G	A	0	chr15	82606600	20642
rs783540	chr15.82606742	-10.3773	3.48714e-19	3.33326e-16	-0.0644809	chr15	82585958	rs783540	G	A	0	chr15	82606742	20784
rs783540	chr15.82606614	-10.3764	3.50532e-19	3.34678e-16	-0.0608838	chr15	82585958	rs783540	G	A	0	chr15	82606614	20656
rs783540	chr15.82606734	-10.3761	3.51129e-19	3.34863e-16	-0.0642816	chr15	82585958	rs783540	G	A	0	chr15	82606734	20776
rs783540	chr15.82606625	-10.3751	3.53228e-19	3.36479e-16	-0.0612246	chr15	82585958	rs783540	G	A	0	chr15	82606625	20667
rs783540	chr15.82606645	-10.3734	3.56917e-19	3.39604e-16	-0.06183	chr15	82585958	rs783540	G	A	0	chr15	82606645	20687
rs10083370:104314182:G:A	chr14.103744578	10.373	3.5785e-19	3.39778e-16	0.0357263	chr14	103847845	rs10083370	A	G	1	chr14	103744578	-103267
rs783540	chr15.82606690	-10.3725	3.58772e-19	3.39778e-16	-0.0631215	chr15	82585958	rs783540	G	A	0	chr15	82606690	20732
rs783540	chr15.82606686	-10.3724	3.58993e-19	3.39778e-16	-0.0630109	chr15	82585958	rs783540	G	A	0	chr15	82606686	20728
rs783540	chr15.82606674	-10.3723	3.59195e-19	3.39778e-16	-0.062674	chr15	82585958	rs783540	G	A	0	chr15	82606674	20716
rs783540	chr15.82606678	-10.3723	3.59204e-19	3.39778e-16	-0.0627871	chr15	82585958	rs783540	G	A	0	chr15	82606678	20720
rs6065094	chr20.38781854	-10.3722	3.59555e-19	3.39778e-16	-0.0282892	chr20	38824551	rs6065094	A	G	0	chr20	38781854	-42697
rs1899543:24406419:A:T	chr11.24365610	-10.3709	3.6219e-19	3.41879e-16	-0.0255074	chr11	24384873	rs1899543	T	A	0	chr11	24365610	-19263
rs704373:63867355:A:G	chr3.63882470	-10.3593	3.88323e-19	3.66131e-16	-0.0223799	chr3	63881679	rs704373	G	A	0	chr3	63882470	791
rs704373:63867355:A:G	chr3.63997182	10.3584	3.90367e-19	3.67641e-16	0.0203834	chr3	63881679	rs704373	G	A	0	chr3	63997182	115503
rs10156310:38209129:A:T	chr8.38198166	-10.3554	3.97646e-19	3.74072e-16	-0.021027	chr8	38351611	rs10156310	T	A	0	chr8	38198166	-153445
12:123665113:G:C	chr12.123377039	-10.3509	4.08372e-19	3.83728e-16	-0.0340658	chr12	123180566	rs2851447	C	G	0	chr12	123377039	196473
rs704373:63867355:A:G	chr3.63997189	10.3459	4.20813e-19	3.94971e-16	0.020337	chr3	63881679	rs704373	G	A	0	chr3	63997189	115510
rs11165867	chr1.97414482	-10.3431	4.27929e-19	4.01197e-16	-0.0479163	chr1	97412512	rs11165867	T	C	0	chr1	97414482	1970
rs2970610:44097530:T:C	chr1.43593138	-10.3422	4.30336e-19	4.02999e-16	-0.019685	chr1	43631859	rs2970610	C	T	0	chr1	43593138	-38721
rs1899543:24406419:A:T	chr11.24366872	-10.3378	4.41622e-19	4.13102e-16	-0.0248587	chr11	24384873	rs1899543	T	A	0	chr11	24366872	-18001
12:123665113:G:C	chr12.123171324	-10.3326	4.55833e-19	4.25915e-16	-0.0280974	chr12	123180566	rs2851447	C	G	0	chr12	123171324	-9242
rs1899543:24406419:A:T	chr11.24366877	-10.3317	4.58047e-19	4.27503e-16	-0.0248426	chr11	24384873	rs1899543	T	A	0	chr11	24366877	-17996
rs4144797:233562197:T:C	chr2.232888421	-10.3296	4.63984e-19	4.32558e-16	-0.0321095	chr2	232697487	rs4144797	T	C	0	chr2	232888421	190934
rs10083370:104314182:G:A	chr14.103744815	10.3271	4.7106e-19	4.38663e-16	0.0376963	chr14	103847845	rs10083370	A	G	1	chr14	103744815	-103030
12:123665113:G:C	chr12.123171930	-10.3258	4.74506e-19	4.41377e-16	-0.0320399	chr12	123180566	rs2851447	C	G	0	chr12	123171930	-8636
12:123665113:G:C	chr12.123258318	-10.3207	4.89302e-19	4.5463e-16	-0.0335337	chr12	123180566	rs2851447	C	G	0	chr12	123258318	77752
rs1899543:24406419:A:T	chr11.24365573	-10.3181	4.96975e-19	4.60865e-16	-0.0254154	chr11	24384873	rs1899543	T	A	0	chr11	24365573	-19300
12:123665113:G:C	chr12.123377045	-10.3181	4.97126e-19	4.60865e-16	-0.0336859	chr12	123180566	rs2851447	C	G	0	chr12	123377045	196479
12:123665113:G:C	chr12.123198195	-10.3179	4.97677e-19	4.60865e-16	-0.027973	chr12	123180566	rs2851447	C	G	0	chr12	123198195	17629
rs783540	chr15.82606095	-10.3177	4.98365e-19	4.60988e-16	-0.0409447	chr15	82585958	rs783540	G	A	0	chr15	82606095	20137
rs34796896:180623255:G:A	chr3.181132436	-10.3144	5.08153e-19	4.6952e-16	-0.0641802	chr3	180905467	rs34796896	A	G	1	chr3	181132436	226969
rs704373:63867355:A:G	chr3.63996926	10.3133	5.11658e-19	4.72233e-16	0.0219615	chr3	63881679	rs704373	G	A	0	chr3	63996926	115247
rs783540	chr15.82621396	-10.3126	5.13572e-19	4.73474e-16	-0.0226856	chr15	82585958	rs783540	G	A	0	chr15	82621396	35438
rs783540	chr15.82621387	-10.3108	5.19076e-19	4.77911e-16	-0.0227959	chr15	82585958	rs783540	G	A	0	chr15	82621387	35429
rs783540	chr15.82621450	-10.3107	5.19536e-19	4.77911e-16	-0.0219974	chr15	82585958	rs783540	G	A	0	chr15	82621450	35492
12:123665113:G:C	chr12.123241528	-10.3103	5.20757e-19	4.78504e-16	-0.0454252	chr12	123180566	rs2851447	C	G	0	chr12	123241528	60962
rs7632921:71543758:G:T	chr3.71534277	-10.3085	5.26339e-19	4.83099e-16	-0.0217618	chr3	71494607	rs7632921	T	G	0	chr3	71534277	39670
rs11165867	chr1.97413604	-10.3078	5.28653e-19	4.84687e-16	-0.0664767	chr1	97412512	rs11165867	T	C	0	chr1	97413604	1092
rs783540	chr15.82621359	-10.3019	5.47479e-19	5.01394e-16	-0.02313	chr15	82585958	rs783540	G	A	0	chr15	82621359	35401
rs704373:63867355:A:G	chr3.63997212	10.2991	5.56991e-19	5.09544e-16	0.0201853	chr3	63881679	rs704373	G	A	0	chr3	63997212	115533
12:92246786:C:G	chr12.91859468	-10.2986	5.58706e-19	5.1055e-16	-0.0215639	chr12	91853010	rs4240748	G	C	0	chr12	91859468	6458
rs704373:63867355:A:G	chr3.63997214	10.2946	5.72133e-19	5.22246e-16	0.0201722	chr3	63881679	rs704373	G	A	0	chr3	63997214	115535
12:92246786:C:G	chr12.91865740	-10.2932	5.76735e-19	5.25868e-16	-0.0222747	chr12	91853010	rs4240748	G	C	0	chr12	91865740	12730
rs1899543:24406419:A:T	chr11.24365556	-10.2925	5.7923e-19	5.27564e-16	-0.0253713	chr11	24384873	rs1899543	T	A	0	chr11	24365556	-19317
rs704373:63867355:A:G	chr3.63996911	10.2899	5.88296e-19	5.35234e-16	0.0220259	chr3	63881679	rs704373	G	A	0	chr3	63996911	115232
rs13121251:143829759:T:C	chr4.142872462	10.2893	5.90698e-19	5.36832e-16	0.0370572	chr4	142908606	rs13121251	T	C	0	chr4	142872462	-36144
rs13121251:143829759:T:C	chr4.142872460	10.289	5.91585e-19	5.37051e-16	0.0370662	chr4	142908606	rs13121251	T	C	0	chr4	142872460	-36146
rs3735025:137074844:T:C	chr7.137385273	-10.2847	6.06957e-19	5.50404e-16	-0.0691293	chr7	137390098	rs3735025	C	T	0	chr7	137385273	-4825
12:123665113:G:C	chr12.123184713	-10.2808	6.21191e-19	5.62697e-16	-0.0189938	chr12	123180566	rs2851447	C	G	0	chr12	123184713	4147
rs10650434:2025096:A:ACT	chr7.1902634	-10.2773	6.34376e-19	5.74014e-16	-0.023422	chr7	1985461	rs10650434	A	ACT	0	chr7	1902634	-82827
12:123665113:G:C	chr12.123257513	-10.2761	6.38893e-19	5.77473e-16	-0.0254999	chr12	123180566	rs2851447	C	G	0	chr12	123257513	76947
12:123665113:G:C	chr12.123184688	-10.2713	6.57523e-19	5.93666e-16	-0.0187475	chr12	123180566	rs2851447	C	G	0	chr12	123184688	4122
12:123665113:G:C	chr12.123184744	-10.2703	6.6175e-19	5.96834e-16	-0.0192399	chr12	123180566	rs2851447	C	G	0	chr12	123184744	4178
rs7216638:2156453:T:A	chr17.2188405	10.2698	6.63697e-19	5.97941e-16	0.0348329	chr17	2253159	rs7216638	T	A	0	chr17	2188405	-64754
rs1899543:24406419:A:T	chr11.24365541	-10.2693	6.65768e-19	5.99157e-16	-0.0253315	chr11	24384873	rs1899543	T	A	0	chr11	24365541	-19332
rs704373:63867355:A:G	chr3.63882408	-10.2684	6.69367e-19	6.01744e-16	-0.0219487	chr3	63881679	rs704373	G	A	0	chr3	63882408	729
12:2514112:A:G	chr12.2404503	-10.2673	6.73751e-19	6.0503e-16	-0.0245661	chr12	2404946	rs12823424	G	A	0	chr12	2404503	-443
12:123665113:G:C	chr12.123184749	-10.2664	6.77274e-19	6.07537e-16	-0.0192734	chr12	123180566	rs2851447	C	G	0	chr12	123184749	4183
12:2514112:A:G	chr12.2404527	-10.2648	6.83785e-19	6.12716e-16	-0.0248864	chr12	2404946	rs12823424	G	A	0	chr12	2404527	-419
rs6701877:174015259:G:T	chr1.173992462	10.2644	6.85278e-19	6.13392e-16	0.0358314	chr1	174046121	rs6701877	G	T	0	chr1	173992462	-53659
rs7216638:2156453:T:A	chr17.2188431	10.2607	7.00801e-19	6.26611e-16	0.0350109	chr17	2253159	rs7216638	T	A	0	chr17	2188431	-64728
rs6701877:174015259:G:T	chr1.173993431	10.2604	7.02087e-19	6.27086e-16	0.0239211	chr1	174046121	rs6701877	G	T	0	chr1	173993431	-52690
rs10156310:38209129:A:T	chr8.38369825	-10.2599	7.03953e-19	6.28077e-16	-0.0388014	chr8	38351611	rs10156310	T	A	0	chr8	38369825	18214
rs7216638:2156453:T:A	chr17.2188434	10.2589	7.08349e-19	6.31322e-16	0.0350287	chr17	2253159	rs7216638	T	A	0	chr17	2188434	-64725
12:2514112:A:G	chr12.2404549	-10.2566	7.18229e-19	6.39441e-16	-0.0251665	chr12	2404946	rs12823424	G	A	0	chr12	2404549	-397
rs704373:63867355:A:G	chr3.63997231	10.2538	7.30132e-19	6.49342e-16	0.020061	chr3	63881679	rs704373	G	A	0	chr3	63997231	115552
rs6701877:174015259:G:T	chr1.173992443	10.2455	7.67249e-19	6.81623e-16	0.035972	chr1	174046121	rs6701877	G	T	0	chr1	173992443	-53678
12:123665113:G:C	chr12.123258334	-10.2453	7.68363e-19	6.81883e-16	-0.0331589	chr12	123180566	rs2851447	C	G	0	chr12	123258334	77768
rs783540	chr15.82621545	-10.2435	7.76605e-19	6.88461e-16	-0.0207046	chr15	82585958	rs783540	G	A	0	chr15	82621545	35587
rs36043959:111472014:G:A	chr8.110615507	-10.2413	7.87152e-19	6.97067e-16	-0.035762	chr8	110459785	rs36043959	A	G	0	chr8	110615507	155722
rs10083370:104314182:G:A	chr14.103751136	10.2369	8.07704e-19	7.14506e-16	0.0194566	chr14	103847845	rs10083370	A	G	1	chr14	103751136	-96709
rs7508148:50152142:T:C	chr19.49655568	-10.2361	8.11583e-19	7.17173e-16	-0.0154777	chr19	49648885	rs7508148	C	T	0	chr19	49655568	6683
12:2514112:A:G	chr12.2404581	-10.2358	8.13402e-19	7.18017e-16	-0.0255497	chr12	2404946	rs12823424	G	A	0	chr12	2404581	-365
rs2905432:19484295:G:A	chr19.19279933	10.2353	8.15873e-19	7.19433e-16	0.0245204	chr19	19373486	rs2905432	A	G	0	chr19	19279933	-93553
12:123665113:G:C	chr12.123184654	-10.2306	8.38842e-19	7.38904e-16	-0.0183496	chr12	123180566	rs2851447	C	G	0	chr12	123184654	4088
rs10083370:104314182:G:A	chr14.103744842	10.2275	8.54669e-19	7.52047e-16	0.0375935	chr14	103847845	rs10083370	A	G	1	chr14	103744842	-103003
rs783540	chr15.82621558	-10.2269	8.57652e-19	7.53874e-16	-0.0205221	chr15	82585958	rs783540	G	A	0	chr15	82621558	35600
rs13121251:143829759:T:C	chr4.142872867	10.2244	8.70504e-19	7.64096e-16	0.0349671	chr4	142908606	rs13121251	T	C	0	chr4	142872867	-35739
rs7216638:2156453:T:A	chr17.2188316	10.2243	8.71122e-19	7.64096e-16	0.0339242	chr17	2253159	rs7216638	T	A	0	chr17	2188316	-64843
rs7216638:2156453:T:A	chr17.2188471	10.2231	8.77448e-19	7.68833e-16	0.0352002	chr17	2253159	rs7216638	T	A	0	chr17	2188471	-64688
rs13121251:143829759:T:C	chr4.142872232	10.2219	8.83535e-19	7.73351e-16	0.0379993	chr4	142908606	rs13121251	T	C	0	chr4	142872232	-36374
rs7508148:50152142:T:C	chr19.49655555	-10.2209	8.88932e-19	7.77256e-16	-0.0154971	chr19	49648885	rs7508148	C	T	0	chr19	49655555	6670
rs6701877:174015259:G:T	chr1.173993439	10.2196	8.96166e-19	7.82758e-16	0.0237485	chr1	174046121	rs6701877	G	T	0	chr1	173993439	-52682
rs6065094	chr20.38800634	10.2189	8.99939e-19	7.85227e-16	0.0219993	chr20	38824551	rs6065094	A	G	0	chr20	38800634	-23917
12:123665113:G:C	chr12.123184787	-10.2179	9.05059e-19	7.88866e-16	-0.0194688	chr12	123180566	rs2851447	C	G	0	chr12	123184787	4221
12:123665113:G:C	chr12.123184646	-10.2161	9.14751e-19	7.96478e-16	-0.0182462	chr12	123180566	rs2851447	C	G	0	chr12	123184646	4080
rs34796896:180623255:G:A	chr3.181131306	-10.2145	9.23644e-19	8.03378e-16	-0.0622417	chr3	180905467	rs34796896	A	G	1	chr3	181131306	225839
rs10156310:38209129:A:T	chr8.38198155	-10.2122	9.36345e-19	8.13574e-16	-0.0207386	chr8	38351611	rs10156310	T	A	0	chr8	38198155	-153456
rs2970610:44097530:T:C	chr1.43593160	-10.211	9.43457e-19	8.18897e-16	-0.0195864	chr1	43631859	rs2970610	C	T	0	chr1	43593160	-38699
rs6065094	chr20.38781779	-10.2106	9.45657e-19	8.1995e-16	-0.0278913	chr20	38824551	rs6065094	A	G	0	chr20	38781779	-42772
12:123665113:G:C	chr12.123184793	-10.2073	9.64396e-19	8.35326e-16	-0.0194899	chr12	123180566	rs2851447	C	G	0	chr12	123184793	4227
rs783540	chr15.82621574	-10.2038	9.84752e-19	8.51232e-16	-0.0202963	chr15	82585958	rs783540	G	A	0	chr15	82621574	35616
rs6035706:20821005:A:G	chr20.20847309	-10.2038	9.8481e-19	8.51232e-16	-0.0212187	chr20	20840362	rs6035706	G	A	0	chr20	20847309	6947
12:2514112:A:G	chr12.2404411	-10.2014	9.98871e-19	8.62489e-16	-0.0232236	chr12	2404946	rs12823424	G	A	0	chr12	2404411	-535
rs10083370:104314182:G:A	chr14.103800579	10.1969	1.02638e-18	8.85318e-16	0.0433636	chr14	103847845	rs10083370	A	G	1	chr14	103800579	-47266
rs7508148:50152142:T:C	chr19.49655617	-10.1943	1.04237e-18	8.98182e-16	-0.0152949	chr19	49648885	rs7508148	C	T	0	chr19	49655617	6732
12:2514112:A:G	chr12.2404625	-10.1924	1.05438e-18	9.0759e-16	-0.0260224	chr12	2404946	rs12823424	G	A	0	chr12	2404625	-321
rs10083370:104314182:G:A	chr14.103800526	10.1916	1.05951e-18	9.11057e-16	0.0434356	chr14	103847845	rs10083370	A	G	1	chr14	103800526	-47319
rs10083370:104314182:G:A	chr14.103800524	10.191	1.06325e-18	9.13328e-16	0.0434333	chr14	103847845	rs10083370	A	G	1	chr14	103800524	-47321
rs704373:63867355:A:G	chr3.63996852	10.1907	1.06509e-18	9.1397e-16	0.0222265	chr3	63881679	rs704373	G	A	0	chr3	63996852	115173
rs13121251:143829759:T:C	chr4.142872940	10.1904	1.06664e-18	9.14356e-16	0.0345358	chr4	142908606	rs13121251	T	C	0	chr4	142872940	-35666
rs10083370:104314182:G:A	chr14.103800514	10.1877	1.08437e-18	9.28591e-16	0.0434162	chr14	103847845	rs10083370	A	G	1	chr14	103800514	-47331
rs7216638:2156453:T:A	chr17.2188494	10.1869	1.08931e-18	9.31863e-16	0.0352597	chr17	2253159	rs7216638	T	A	0	chr17	2188494	-64665
12:123665113:G:C	chr12.123169430	-10.1861	1.09428e-18	9.35146e-16	-0.0201593	chr12	123180566	rs2851447	C	G	0	chr12	123169430	-11136
rs6065094	chr20.38783345	-10.1807	1.1304e-18	9.65002e-16	-0.0330368	chr20	38824551	rs6065094	A	G	0	chr20	38783345	-41206
rs7216638:2156453:T:A	chr17.2253433	-10.1805	1.13154e-18	9.65002e-16	-0.0140744	chr17	2253159	rs7216638	T	A	0	chr17	2253433	274
rs6701877:174015259:G:T	chr1.173992393	10.1799	1.13602e-18	9.67829e-16	0.0363316	chr1	174046121	rs6701877	G	T	0	chr1	173992393	-53728
rs2905432:19484295:G:A	chr19.19279939	10.1753	1.16723e-18	9.93403e-16	0.0243172	chr19	19373486	rs2905432	A	G	0	chr19	19279939	-93547
12:123665113:G:C	chr12.123209978	-10.174	1.17639e-18	1.00018e-15	-0.0199901	chr12	123180566	rs2851447	C	G	0	chr12	123209978	29412
rs1339227:73155701:C:T	chr6.72447014	-10.1737	1.1791e-18	1.00146e-15	-0.0538236	chr6	72445999	rs1339227	T	C	1	chr6	72447014	1015
rs34796896:180623255:G:A	chr3.181132550	-10.173	1.18368e-18	1.00431e-15	-0.0630281	chr3	180905467	rs34796896	A	G	1	chr3	181132550	227083
rs13121251:143829759:T:C	chr4.142872977	10.171	1.19829e-18	1.01567e-15	0.0343111	chr4	142908606	rs13121251	T	C	0	chr4	142872977	-35629
rs2970610:44097530:T:C	chr1.43593166	-10.1708	1.19966e-18	1.0158e-15	-0.0195563	chr1	43631859	rs2970610	C	T	0	chr1	43593166	-38693
rs7216638:2156453:T:A	chr17.2188505	10.1655	1.23779e-18	1.04702e-15	0.035275	chr17	2253159	rs7216638	T	A	0	chr17	2188505	-64654
rs11165867	chr1.97413532	-10.1647	1.24356e-18	1.05083e-15	-0.0668958	chr1	97412512	rs11165867	T	C	0	chr1	97413532	1020
rs7632921:71543758:G:T	chr3.71534235	-10.1645	1.2453e-18	1.05123e-15	-0.0219189	chr3	71494607	rs7632921	T	G	0	chr3	71534235	39628
rs2970610:44097530:T:C	chr1.43592895	-10.1628	1.25782e-18	1.06073e-15	-0.0189483	chr1	43631859	rs2970610	C	T	0	chr1	43592895	-38964
rs36043959:111472014:G:A	chr8.110614918	-10.1534	1.3307e-18	1.12104e-15	-0.0355138	chr8	110459785	rs36043959	A	G	0	chr8	110614918	155133
12:123665113:G:C	chr12.123171986	-10.1511	1.34906e-18	1.13536e-15	-0.0308839	chr12	123180566	rs2851447	C	G	0	chr12	123171986	-8580
rs7632921:71543758:G:T	chr3.71534231	-10.1502	1.3567e-18	1.14063e-15	-0.0219319	chr3	71494607	rs7632921	T	G	0	chr3	71534231	39624
rs704373:63867355:A:G	chr3.63882341	-10.1488	1.36772e-18	1.14874e-15	-0.0214512	chr3	63881679	rs704373	G	A	0	chr3	63882341	662
rs6065094	chr20.38781750	-10.1469	1.38337e-18	1.1607e-15	-0.0277383	chr20	38824551	rs6065094	A	G	0	chr20	38781750	-42801
rs10083370:104314182:G:A	chr14.103800427	10.1452	1.39794e-18	1.17175e-15	0.0429313	chr14	103847845	rs10083370	A	G	1	chr14	103800427	-47418
rs36043959:111472014:G:A	chr8.110614896	-10.1427	1.41893e-18	1.18814e-15	-0.0354791	chr8	110459785	rs36043959	A	G	0	chr8	110614896	155111
rs783540	chr15.82621159	-10.1389	1.451e-18	1.21377e-15	-0.0249739	chr15	82585958	rs783540	G	A	0	chr15	82621159	35201
rs7216638:2156453:T:A	chr17.2188519	10.1343	1.49142e-18	1.24633e-15	0.0352818	chr17	2253159	rs7216638	T	A	0	chr17	2188519	-64640
rs783540	chr15.82621154	-10.1334	1.49937e-18	1.25172e-15	-0.025005	chr15	82585958	rs783540	G	A	0	chr15	82621154	35196
rs10156310:38209129:A:T	chr8.38352926	-10.13	1.53049e-18	1.27641e-15	-0.0522211	chr8	38351611	rs10156310	T	A	0	chr8	38352926	1315
rs36043959:111472014:G:A	chr8.110615835	-10.1289	1.54041e-18	1.2834e-15	-0.0353421	chr8	110459785	rs36043959	A	G	0	chr8	110615835	156050
rs9607782:41587556:T:A	chr22.41064463	-10.126	1.56733e-18	1.30381e-15	-0.0189759	chr22	41191552	rs9607782	A	T	0	chr22	41064463	-127089
12:123665113:G:C	chr12.123211939	-10.1259	1.56805e-18	1.30381e-15	-0.0210367	chr12	123180566	rs2851447	C	G	0	chr12	123211939	31373
rs10083370:104314182:G:A	chr14.103800390	10.1248	1.57865e-18	1.31131e-15	0.0425678	chr14	103847845	rs10083370	A	G	1	chr14	103800390	-47455
rs9607782:41587556:T:A	chr22.41064448	-10.1242	1.58445e-18	1.31481e-15	-0.0186342	chr22	41191552	rs9607782	A	T	0	chr22	41064448	-127104
rs10156310:38209129:A:T	chr8.38369857	-10.1198	1.62645e-18	1.34712e-15	-0.0390155	chr8	38351611	rs10156310	T	A	0	chr8	38369857	18246
rs6701877:174015259:G:T	chr1.173992360	10.1198	1.62663e-18	1.34712e-15	0.0365515	chr1	174046121	rs6701877	G	T	0	chr1	173992360	-53761
12:123665113:G:C	chr12.123377077	-10.1195	1.62966e-18	1.34718e-15	-0.0315503	chr12	123180566	rs2851447	C	G	0	chr12	123377077	196511
rs9607782:41587556:T:A	chr22.41064442	-10.1194	1.62994e-18	1.34718e-15	-0.0184906	chr22	41191552	rs9607782	A	T	0	chr22	41064442	-127110
12:2514112:A:G	chr12.2404366	-10.1181	1.64304e-18	1.35665e-15	-0.0225212	chr12	2404946	rs12823424	G	A	0	chr12	2404366	-580
12:123665113:G:C	chr12.123171996	-10.1164	1.6602e-18	1.36947e-15	-0.0306661	chr12	123180566	rs2851447	C	G	0	chr12	123171996	-8570
rs4144797:233562197:T:C	chr2.232888450	-10.1128	1.69589e-18	1.39752e-15	-0.0320025	chr2	232697487	rs4144797	T	C	0	chr2	232888450	190963
rs36043959:111472014:G:A	chr8.110614839	-10.1121	1.70331e-18	1.40223e-15	-0.0353805	chr8	110459785	rs36043959	A	G	0	chr8	110614839	155054
12:123665113:G:C	chr12.123209987	-10.1117	1.70685e-18	1.40376e-15	-0.0198885	chr12	123180566	rs2851447	C	G	0	chr12	123209987	29421
rs7508148:50152142:T:C	chr19.49655515	-10.1101	1.72303e-18	1.41566e-15	-0.015477	chr19	49648885	rs7508148	C	T	0	chr19	49655515	6630
rs36043959:111472014:G:A	chr8.110614833	-10.1086	1.73877e-18	1.42718e-15	-0.0353694	chr8	110459785	rs36043959	A	G	0	chr8	110614833	155048
rs9607782:41587556:T:A	chr22.41064432	-10.1063	1.76269e-18	1.44539e-15	-0.0182434	chr22	41191552	rs9607782	A	T	0	chr22	41064432	-127120
rs9607782:41587556:T:A	chr22.41064485	-10.1056	1.77053e-18	1.45039e-15	-0.0194308	chr22	41191552	rs9607782	A	T	0	chr22	41064485	-127067
rs783540	chr15.82605994	-10.1039	1.78844e-18	1.46362e-15	-0.0367637	chr15	82585958	rs783540	G	A	0	chr15	82605994	20036
rs9607782:41587556:T:A	chr22.41064430	-10.103	1.7981e-18	1.47008e-15	-0.0181929	chr22	41191552	rs9607782	A	T	0	chr22	41064430	-127122
rs783540	chr15.82605992	-10.0982	1.85037e-18	1.51132e-15	-0.0366814	chr15	82585958	rs783540	G	A	0	chr15	82605992	20034
rs9607782:41587556:T:A	chr22.41064426	-10.0956	1.87878e-18	1.53302e-15	-0.018091	chr22	41191552	rs9607782	A	T	0	chr22	41064426	-127126
rs10083370:104314182:G:A	chr14.103800327	10.0911	1.93015e-18	1.57339e-15	0.041746	chr14	103847845	rs10083370	A	G	1	chr14	103800327	-47518
rs6701877:174015259:G:T	chr1.174015138	10.0897	1.9469e-18	1.58549e-15	0.0298322	chr1	174046121	rs6701877	G	T	0	chr1	174015138	-30983
rs10083370:104314182:G:A	chr14.103843360	10.0893	1.95058e-18	1.58693e-15	0.0145164	chr14	103847845	rs10083370	A	G	1	chr14	103843360	-4485
rs4936215:133852684:A:G	chr11.133971887	-10.089	1.9548e-18	1.58881e-15	-0.0559652	chr11	133982789	rs4936215	G	A	0	chr11	133971887	-10902
12:123665113:G:C	chr12.123184598	-10.0863	1.9865e-18	1.61299e-15	-0.0175514	chr12	123180566	rs2851447	C	G	0	chr12	123184598	4032
rs7432375	chr3.136619449	-10.0848	2.00464e-18	1.62613e-15	-0.01678	chr3	136569563	rs7432375	A	G	0	chr3	136619449	49886
12:123665113:G:C	chr12.123171282	-10.0839	2.01447e-18	1.63251e-15	-0.0263762	chr12	123180566	rs2851447	C	G	0	chr12	123171282	-9284
rs6701877:174015259:G:T	chr1.174014296	10.0826	2.03124e-18	1.64449e-15	0.027982	chr1	174046121	rs6701877	G	T	0	chr1	174014296	-31825
rs783540	chr15.82605986	-10.0807	2.05393e-18	1.66065e-15	-0.0364348	chr15	82585958	rs783540	G	A	0	chr15	82605986	20028
rs6065094	chr20.38781720	-10.0806	2.05519e-18	1.66065e-15	-0.0275808	chr20	38824551	rs6065094	A	G	0	chr20	38781720	-42831
rs9607782:41587556:T:A	chr22.41064499	-10.0802	2.05975e-18	1.66272e-15	-0.0196897	chr22	41191552	rs9607782	A	T	0	chr22	41064499	-127053
rs10083370:104314182:G:A	chr14.103816260	10.0791	2.07379e-18	1.67243e-15	0.0210516	chr14	103847845	rs10083370	A	G	1	chr14	103816260	-31585
rs6065094	chr20.38800622	10.0746	2.13018e-18	1.71624e-15	0.0217403	chr20	38824551	rs6065094	A	G	0	chr20	38800622	-23929
12:2514112:A:G	chr12.2404709	-10.0726	2.15518e-18	1.73469e-15	-0.0267096	chr12	2404946	rs12823424	G	A	0	chr12	2404709	-237
rs34796896:180623255:G:A	chr3.181132619	-10.0725	2.15743e-18	1.73482e-15	-0.0622363	chr3	180905467	rs34796896	A	G	1	chr3	181132619	227152
rs7129727:57484660:G:A	chr11.57666085	-10.0712	2.17342e-18	1.74562e-15	-0.0180644	chr11	57717188	rs7129727	A	G	1	chr11	57666085	-51103
rs7632921:71543758:G:T	chr3.71535108	-10.0711	2.17506e-18	1.74562e-15	-0.0150427	chr3	71494607	rs7632921	T	G	0	chr3	71535108	40501
rs7129727:57484660:G:A	chr11.57666058	-10.0704	2.18372e-18	1.75088e-15	-0.0175476	chr11	57717188	rs7129727	A	G	1	chr11	57666058	-51130
rs7216638:2156453:T:A	chr17.2188543	10.07	2.18967e-18	1.75396e-15	0.0352599	chr17	2253159	rs7216638	T	A	0	chr17	2188543	-64616
rs7129727:57484660:G:A	chr11.57666087	-10.0692	2.19969e-18	1.76016e-15	-0.018104	chr11	57717188	rs7129727	A	G	1	chr11	57666087	-51101
rs36043959:111472014:G:A	chr8.110614769	-10.0691	2.20165e-18	1.76016e-15	-0.0352424	chr8	110459785	rs36043959	A	G	0	chr8	110614769	154984
rs4936215:133852684:A:G	chr11.133972986	-10.0671	2.22749e-18	1.77911e-15	-0.0401564	chr11	133982789	rs4936215	G	A	0	chr11	133972986	-9803
rs10083370:104314182:G:A	chr14.103800274	10.0659	2.24297e-18	1.78975e-15	0.0408536	chr14	103847845	rs10083370	A	G	1	chr14	103800274	-47571
rs783540	chr15.82580636	-10.0655	2.24948e-18	1.79322e-15	-0.0366365	chr15	82585958	rs783540	G	A	0	chr15	82580636	-5322
rs4936215:133852684:A:G	chr11.133972931	-10.0644	2.26371e-18	1.80283e-15	-0.0413571	chr11	133982789	rs4936215	G	A	0	chr11	133972931	-9858
rs2905432:19484295:G:A	chr19.19279584	10.0584	2.34647e-18	1.86695e-15	0.0287779	chr19	19373486	rs2905432	A	G	0	chr19	19279584	-93902
12:123665113:G:C	chr12.123168427	-10.0575	2.35828e-18	1.87456e-15	-0.0170952	chr12	123180566	rs2851447	C	G	0	chr12	123168427	-12139
12:123665113:G:C	chr12.123184590	-10.0572	2.36321e-18	1.87668e-15	-0.0174242	chr12	123180566	rs2851447	C	G	0	chr12	123184590	4024
rs4936215:133852684:A:G	chr11.133972918	-10.0541	2.40705e-18	1.90967e-15	-0.0416196	chr11	133982789	rs4936215	G	A	0	chr11	133972918	-9871
rs1899543:24406419:A:T	chr11.24365416	-10.0498	2.46885e-18	1.95683e-15	-0.0249661	chr11	24384873	rs1899543	T	A	0	chr11	24365416	-19457
rs4936215:133852684:A:G	chr11.133959682	-10.0484	2.48965e-18	1.97091e-15	-0.036693	chr11	133982789	rs4936215	G	A	0	chr11	133959682	-23107
rs7508148:50152142:T:C	chr19.49655655	-10.0483	2.49136e-18	1.97091e-15	-0.0150371	chr19	49648885	rs7508148	C	T	0	chr19	49655655	6770
rs10083370:104314182:G:A	chr14.103754425	10.0469	2.51268e-18	1.98588e-15	0.0267711	chr14	103847845	rs10083370	A	G	1	chr14	103754425	-93420
rs7216638:2156453:T:A	chr17.2188552	10.0422	2.58442e-18	2.04064e-15	0.0352405	chr17	2253159	rs7216638	T	A	0	chr17	2188552	-64607
rs704373:63867355:A:G	chr3.63882288	-10.0383	2.6441e-18	2.08578e-15	-0.0210359	chr3	63881679	rs704373	G	A	0	chr3	63882288	609
rs4936215:133852684:A:G	chr11.133958862	-10.0349	2.69973e-18	2.12764e-15	-0.0710779	chr11	133982789	rs4936215	G	A	0	chr11	133958862	-23927
rs10650434:2025096:A:ACT	chr7.1902850	-10.0341	2.71227e-18	2.1355e-15	-0.0267042	chr7	1985461	rs10650434	A	ACT	0	chr7	1902850	-82611
12:123665113:G:C	chr12.123184583	-10.0299	2.78084e-18	2.18742e-15	-0.0173106	chr12	123180566	rs2851447	C	G	0	chr12	123184583	4017
rs6065094	chr20.38800618	10.0242	2.87691e-18	2.26024e-15	0.0216522	chr20	38824551	rs6065094	A	G	0	chr20	38800618	-23933
rs6065094	chr20.38751516	-10.0241	2.87886e-18	2.26024e-15	-0.0453079	chr20	38824551	rs6065094	A	G	0	chr20	38751516	-73035
rs10083370:104314182:G:A	chr14.103744887	10.0206	2.93893e-18	2.30426e-15	0.0372079	chr14	103847845	rs10083370	A	G	1	chr14	103744887	-102958
rs704373:63867355:A:G	chr3.63996761	10.0204	2.94266e-18	2.30426e-15	0.0223661	chr3	63881679	rs704373	G	A	0	chr3	63996761	115082
12:123665113:G:C	chr12.123210000	-10.0204	2.94326e-18	2.30426e-15	-0.0197384	chr12	123180566	rs2851447	C	G	0	chr12	123210000	29434
rs9607782:41587556:T:A	chr22.41064522	-10.0202	2.94654e-18	2.30466e-15	-0.020061	chr22	41191552	rs9607782	A	T	0	chr22	41064522	-127030
rs2910032:152540354:C:T	chr5.153159426	-10.0191	2.96543e-18	2.31725e-15	-0.0355323	chr5	153160794	rs2910032	T	C	1	chr5	153159426	-1368
rs7508148:50152142:T:C	chr19.49655661	-10.016	3.02158e-18	2.35891e-15	-0.0149873	chr19	49648885	rs7508148	C	T	0	chr19	49655661	6776
rs6065094	chr20.38781688	-10.0095	3.13989e-18	2.44897e-15	-0.0274136	chr20	38824551	rs6065094	A	G	0	chr20	38781688	-42863
12:123665113:G:C	chr12.123376441	-10.0077	3.17449e-18	2.47363e-15	-0.0270977	chr12	123180566	rs2851447	C	G	0	chr12	123376441	195875
rs11165867	chr1.97413457	-10.0023	3.27884e-18	2.55255e-15	-0.0671286	chr1	97412512	rs11165867	T	C	0	chr1	97413457	945
rs7508148:50152142:T:C	chr19.49655491	-10.0011	3.30149e-18	2.56778e-15	-0.0154065	chr19	49648885	rs7508148	C	T	0	chr19	49655491	6606
rs6701877:174015259:G:T	chr1.173993479	9.99469	3.43003e-18	2.66526e-15	0.0228777	chr1	174046121	rs6701877	G	T	0	chr1	173993479	-52642
rs2905432:19484295:G:A	chr19.19338938	-9.98746	3.58088e-18	2.77988e-15	-0.0281412	chr19	19373486	rs2905432	A	G	0	chr19	19338938	-34548
rs4925114	chr17.17870966	-9.97957	3.75316e-18	2.91089e-15	-0.0354918	chr17	17807956	rs4925114	G	A	0	chr17	17870966	63010
rs783540	chr15.82605952	-9.97052	3.96116e-18	3.06935e-15	-0.0350427	chr15	82585958	rs783540	G	A	0	chr15	82605952	19994
12:123665113:G:C	chr12.123257472	-9.96517	4.08936e-18	3.16574e-15	-0.0245647	chr12	123180566	rs2851447	C	G	0	chr12	123257472	76906
rs10083370:104314182:G:A	chr14.103800006	9.95668	4.30137e-18	3.32676e-15	0.0333094	chr14	103847845	rs10083370	A	G	1	chr14	103800006	-47839
rs13121251:143829759:T:C	chr4.142871855	9.95483	4.34917e-18	3.3606e-15	0.0391245	chr4	142908606	rs13121251	T	C	0	chr4	142871855	-36751
rs7216638:2156453:T:A	chr17.2188577	9.95402	4.37015e-18	3.37368e-15	0.0351541	chr17	2253159	rs7216638	T	A	0	chr17	2188577	-64582
12:123665113:G:C	chr12.123257470	-9.94976	4.48241e-18	3.45713e-15	-0.0245199	chr12	123180566	rs2851447	C	G	0	chr12	123257470	76904
rs10083370:104314182:G:A	chr14.103753406	9.94488	4.61448e-18	3.55568e-15	0.0380348	chr14	103847845	rs10083370	A	G	1	chr14	103753406	-94439
12:123665113:G:C	chr12.123377101	-9.94153	4.70757e-18	3.62405e-15	-0.0298449	chr12	123180566	rs2851447	C	G	0	chr12	123377101	196535
rs4936215:133852684:A:G	chr11.133972852	-9.94051	4.73605e-18	3.6426e-15	-0.0428194	chr11	133982789	rs4936215	G	A	0	chr11	133972852	-9937
rs783540	chr15.82620997	-9.93538	4.88294e-18	3.7521e-15	-0.0256256	chr15	82585958	rs783540	G	A	0	chr15	82620997	35039
rs10083370:104314182:G:A	chr14.103799975	9.93422	4.91676e-18	3.7746e-15	0.03219	chr14	103847845	rs10083370	A	G	1	chr14	103799975	-47870
rs7216638:2156453:T:A	chr17.2188583	9.93037	5.03079e-18	3.85857e-15	0.0351261	chr17	2253159	rs7216638	T	A	0	chr17	2188583	-64576
rs2905432:19484295:G:A	chr19.19338914	-9.92961	5.05374e-18	3.8726e-15	-0.0288337	chr19	19373486	rs2905432	A	G	0	chr19	19338914	-34572
rs12712510:22749726:T:C	chr2.22441972	-9.92872	5.08058e-18	3.88958e-15	-0.0331577	chr2	22526854	rs12712510	C	T	0	chr2	22441972	-84882
rs10083370:104314182:G:A	chr14.103744480	9.92807	5.10015e-18	3.90097e-15	0.03375	chr14	103847845	rs10083370	A	G	1	chr14	103744480	-103365
rs10650434:2025096:A:ACT	chr7.1902614	-9.92693	5.13472e-18	3.9238e-15	-0.0227287	chr7	1985461	rs10650434	A	ACT	0	chr7	1902614	-82847
rs10083370:104314182:G:A	chr14.103754434	9.92414	5.22072e-18	3.98585e-15	0.0263915	chr14	103847845	rs10083370	A	G	1	chr14	103754434	-93411
rs13121251:143829759:T:C	chr4.142871819	9.92063	5.33113e-18	4.06641e-15	0.0392033	chr4	142908606	rs13121251	T	C	0	chr4	142871819	-36787
rs10650434:2025096:A:ACT	chr7.1987565	-9.91968	5.36138e-18	4.08572e-15	-0.0219683	chr7	1985461	rs10650434	A	ACT	0	chr7	1987565	2104
12:123665113:G:C	chr12.123184558	-9.91863	5.39485e-18	4.10746e-15	-0.0168883	chr12	123180566	rs2851447	C	G	0	chr12	123184558	3992
rs2905432:19484295:G:A	chr19.19338910	-9.91779	5.42201e-18	4.12436e-15	-0.0289389	chr19	19373486	rs2905432	A	G	0	chr19	19338910	-34576
rs10156310:38209129:A:T	chr8.38369897	-9.91511	5.50916e-18	4.18682e-15	-0.0392365	chr8	38351611	rs10156310	T	A	0	chr8	38369897	18286
12:123665113:G:C	chr12.123210015	-9.91329	5.56912e-18	4.22852e-15	-0.0195604	chr12	123180566	rs2851447	C	G	0	chr12	123210015	29449
rs9607782:41587556:T:A	chr22.41064376	-9.91263	5.59095e-18	4.24122e-15	-0.0167172	chr22	41191552	rs9607782	A	T	0	chr22	41064376	-127176
rs1339227:73155701:C:T	chr6.72444293	-9.91021	5.6721e-18	4.29826e-15	-0.0362051	chr6	72445999	rs1339227	T	C	1	chr6	72444293	-1706
rs1899543:24406419:A:T	chr11.24367169	-9.91008	5.67649e-18	4.29826e-15	-0.0237388	chr11	24384873	rs1899543	T	A	0	chr11	24367169	-17704
rs7216638:2156453:T:A	chr17.2253394	-9.90395	5.8874e-18	4.4539e-15	-0.0133054	chr17	2253159	rs7216638	T	A	0	chr17	2253394	235
rs2970610:44097530:T:C	chr1.43595119	-9.9013	5.98077e-18	4.52042e-15	-0.0201426	chr1	43631859	rs2970610	C	T	0	chr1	43595119	-36740
rs2905432:19484295:G:A	chr19.19338904	-9.89892	6.06607e-18	4.58072e-15	-0.0290909	chr19	19373486	rs2905432	A	G	0	chr19	19338904	-34582
rs704373:63867355:A:G	chr3.63997336	9.8967	6.14693e-18	4.63354e-15	0.0193862	chr3	63881679	rs704373	G	A	0	chr3	63997336	115657
rs10650434:2025096:A:ACT	chr7.1902858	-9.89669	6.14717e-18	4.63354e-15	-0.0266306	chr7	1985461	rs10650434	A	ACT	0	chr7	1902858	-82603
rs6065094	chr20.38783615	-9.89356	6.26254e-18	4.71622e-15	-0.0314809	chr20	38824551	rs6065094	A	G	0	chr20	38783615	-40936
rs9607782:41587556:T:A	chr22.41064556	-9.89302	6.28272e-18	4.72713e-15	-0.020477	chr22	41191552	rs9607782	A	T	0	chr22	41064556	-126996
12:23633432:T:G	chr12.23421452	-9.89246	6.30392e-18	4.73879e-15	-0.0284167	chr12	23480498	rs1120004	G	T	0	chr12	23421452	-59046
rs11409090:17887635:A:AT	chr3.17818103	9.89079	6.36658e-18	4.78157e-15	0.0134017	chr3	17846143	rs11409090	A	AT	0	chr3	17818103	-28040
rs783540	chr15.82581755	-9.89035	6.3835e-18	4.78994e-15	-0.0360511	chr15	82585958	rs783540	G	A	0	chr15	82581755	-4203
rs12712510:22749726:T:C	chr2.22441990	-9.88963	6.41071e-18	4.80442e-15	-0.0330521	chr2	22526854	rs12712510	C	T	0	chr2	22441990	-84864
rs11409090:17887635:A:AT	chr3.17818166	9.88954	6.41436e-18	4.80442e-15	0.0126831	chr3	17846143	rs11409090	A	AT	0	chr3	17818166	-27977
rs783540	chr15.82605930	-9.88903	6.43378e-18	4.81462e-15	-0.0341477	chr15	82585958	rs783540	G	A	0	chr15	82605930	19972
rs6701877:174015259:G:T	chr1.173993496	9.88866	6.44795e-18	4.82088e-15	0.0225042	chr1	174046121	rs6701877	G	T	0	chr1	173993496	-52625
12:2514112:A:G	chr12.2404288	-9.88324	6.65895e-18	4.97416e-15	-0.0212713	chr12	2404946	rs12823424	G	A	0	chr12	2404288	-658
rs7632921:71543758:G:T	chr3.71534161	-9.8827	6.68031e-18	4.98564e-15	-0.0221055	chr3	71494607	rs7632921	T	G	0	chr3	71534161	39554
rs10083370:104314182:G:A	chr14.103799921	9.88121	6.73978e-18	5.0255e-15	0.0301541	chr14	103847845	rs10083370	A	G	1	chr14	103799921	-47924
rs9607782:41587556:T:A	chr22.41064560	-9.87525	6.98291e-18	5.20212e-15	-0.0205147	chr22	41191552	rs9607782	A	T	0	chr22	41064560	-126992
rs10650434:2025096:A:ACT	chr7.1987853	-9.87372	7.04706e-18	5.24521e-15	-0.0157033	chr7	1985461	rs10650434	A	ACT	0	chr7	1987853	2392
rs10083370:104314182:G:A	chr14.103799913	9.87152	7.13969e-18	5.3094e-15	0.0298445	chr14	103847845	rs10083370	A	G	1	chr14	103799913	-47932
rs10083370:104314182:G:A	chr14.103799911	9.86902	7.24672e-18	5.38417e-15	0.0297668	chr14	103847845	rs10083370	A	G	1	chr14	103799911	-47934
rs7216638:2156453:T:A	chr17.2253389	-9.86827	7.27884e-18	5.4032e-15	-0.0132108	chr17	2253159	rs7216638	T	A	0	chr17	2253389	230
rs6065094	chr20.38781622	-9.86289	7.51582e-18	5.57413e-15	-0.0270713	chr20	38824551	rs6065094	A	G	0	chr20	38781622	-42929
rs783540	chr15.82605923	-9.86139	7.58298e-18	5.61892e-15	-0.033864	chr15	82585958	rs783540	G	A	0	chr15	82605923	19965
rs11409090:17887635:A:AT	chr3.17818181	9.8601	7.64118e-18	5.65701e-15	0.0125229	chr3	17846143	rs11409090	A	AT	0	chr3	17818181	-27962
rs4936215:133852684:A:G	chr11.133959711	-9.85663	7.80061e-18	5.76981e-15	-0.0356379	chr11	133982789	rs4936215	G	A	0	chr11	133959711	-23078
rs13121251:143829759:T:C	chr4.142873404	9.85648	7.80744e-18	5.76981e-15	0.0314573	chr4	142908606	rs13121251	T	C	0	chr4	142873404	-35202
rs10156310:38209129:A:T	chr8.38351859	-9.85615	7.82278e-18	5.77601e-15	-0.0192853	chr8	38351611	rs10156310	T	A	0	chr8	38351859	248
rs13121251:143829759:T:C	chr4.142871754	9.85574	7.84192e-18	5.785e-15	0.0393325	chr4	142908606	rs13121251	T	C	0	chr4	142871754	-36852
rs2905432:19484295:G:A	chr19.19495273	9.85312	7.96516e-18	5.8707e-15	0.0250952	chr19	19373486	rs2905432	A	G	0	chr19	19495273	121787
rs9607782:41587556:T:A	chr22.41064565	-9.85224	8.00671e-18	5.89609e-15	-0.0205584	chr22	41191552	rs9607782	A	T	0	chr22	41064565	-126987
12:123665113:G:C	chr12.123171251	-9.85126	8.05368e-18	5.92542e-15	-0.0250447	chr12	123180566	rs2851447	C	G	0	chr12	123171251	-9315
12:123665113:G:C	chr12.123169447	-9.84958	8.13437e-18	5.97949e-15	-0.0194815	chr12	123180566	rs2851447	C	G	0	chr12	123169447	-11119
rs11165867	chr1.97413390	-9.84654	8.28288e-18	6.08328e-15	-0.0671634	chr1	97412512	rs11165867	T	C	0	chr1	97413390	878
rs9607782:41587556:T:A	chr22.41064567	-9.84279	8.46936e-18	6.21475e-15	-0.0205747	chr22	41191552	rs9607782	A	T	0	chr22	41064567	-126985
12:123665113:G:C	chr12.123210025	-9.84105	8.55744e-18	6.27383e-15	-0.0194389	chr12	123180566	rs2851447	C	G	0	chr12	123210025	29459
rs7216638:2156453:T:A	chr17.2253385	-9.83964	8.62953e-18	6.32111e-15	-0.0131358	chr17	2253159	rs7216638	T	A	0	chr17	2253385	226
rs10083370:104314182:G:A	chr14.103814869	9.83777	8.7259e-18	6.38607e-15	0.0234132	chr14	103847845	rs10083370	A	G	1	chr14	103814869	-32976
rs11409090:17887635:A:AT	chr3.17818190	9.83585	8.82619e-18	6.45378e-15	0.0124285	chr3	17846143	rs11409090	A	AT	0	chr3	17818190	-27953
rs35346733:2521322:G:A	chr3.2395831	-9.83455	8.89454e-18	6.49804e-15	-0.061021	chr3	2479638	rs35346733	A	G	0	chr3	2395831	-83807
rs10083370:104314182:G:A	chr14.103850898	-9.83306	8.97336e-18	6.54986e-15	-0.039647	chr14	103847845	rs10083370	A	G	1	chr14	103850898	3053
rs6701877:174015259:G:T	chr1.173992254	9.8303	9.12199e-18	6.6525e-15	0.0370935	chr1	174046121	rs6701877	G	T	0	chr1	173992254	-53867
rs6065094	chr20.38750753	-9.82935	9.17354e-18	6.68423e-15	-0.0463243	chr20	38824551	rs6065094	A	G	0	chr20	38750753	-73798
12:123665113:G:C	chr12.123210027	-9.82653	9.32847e-18	6.79116e-15	-0.0194143	chr12	123180566	rs2851447	C	G	0	chr12	123210027	29461
rs35346733:2521322:G:A	chr3.2395958	-9.82005	9.6948e-18	7.05166e-15	-0.061617	chr3	2479638	rs35346733	A	G	0	chr3	2395958	-83680
rs56775891:77575613:C:T	chr18.79807762	-9.81868	9.77405e-18	7.10309e-15	-0.0184873	chr18	79815613	rs56775891	T	C	1	chr18	79807762	-7851
rs4936215:133852684:A:G	chr11.133972811	-9.81733	9.85268e-18	7.15398e-15	-0.0434508	chr11	133982789	rs4936215	G	A	0	chr11	133972811	-9978
rs35346733:2521322:G:A	chr3.2395972	-9.81652	9.90022e-18	7.18221e-15	-0.0616754	chr3	2479638	rs35346733	A	G	0	chr3	2395972	-83666
rs13121251:143829759:T:C	chr4.142873449	9.81524	9.97562e-18	7.2306e-15	0.0311358	chr4	142908606	rs13121251	T	C	0	chr4	142873449	-35157
rs2905432:19484295:G:A	chr19.19496172	9.81431	1.00307e-17	7.26421e-15	0.0109098	chr19	19373486	rs2905432	A	G	0	chr19	19496172	122686
rs4925114	chr17.17870804	-9.81307	1.01047e-17	7.31143e-15	-0.0380257	chr17	17807956	rs4925114	G	A	0	chr17	17870804	62848
rs1451488:199990107:A:G	chr2.199154701	-9.80804	1.04115e-17	7.52686e-15	-0.0354791	chr2	199125384	rs1451488	G	A	0	chr2	199154701	29317
rs10650434:2025096:A:ACT	chr7.1987858	-9.80771	1.04319e-17	7.53503e-15	-0.0155446	chr7	1985461	rs10650434	A	ACT	0	chr7	1987858	2397
12:123665113:G:C	chr12.123243326	-9.80715	1.04666e-17	7.55348e-15	-0.0403557	chr12	123180566	rs2851447	C	G	0	chr12	123243326	62760
rs1451488:199990107:A:G	chr2.199154819	-9.80696	1.04782e-17	7.55534e-15	-0.0364469	chr2	199125384	rs1451488	G	A	0	chr2	199154819	29435
rs35346733:2521322:G:A	chr3.2395664	-9.80598	1.05397e-17	7.59307e-15	-0.0600673	chr3	2479638	rs35346733	A	G	0	chr3	2395664	-83974
12:123665113:G:C	chr12.123243312	-9.80435	1.06422e-17	7.66026e-15	-0.0405445	chr12	123180566	rs2851447	C	G	0	chr12	123243312	62746
rs1451488:199990107:A:G	chr2.199154653	-9.80274	1.07445e-17	7.7272e-15	-0.0350615	chr2	199125384	rs1451488	G	A	0	chr2	199154653	29269
12:123665113:G:C	chr12.123184536	-9.80256	1.07556e-17	7.7285e-15	-0.0164977	chr12	123180566	rs2851447	C	G	0	chr12	123184536	3970
rs1451488:199990107:A:G	chr2.199154637	-9.80018	1.09088e-17	7.82665e-15	-0.0349195	chr2	199125384	rs1451488	G	A	0	chr2	199154637	29253
12:23633432:T:G	chr12.23418912	-9.80015	1.0911e-17	7.82665e-15	-0.0297128	chr12	23480498	rs1120004	G	T	0	chr12	23418912	-61586
12:123665113:G:C	chr12.123243305	-9.79893	1.09905e-17	7.87684e-15	-0.0406265	chr12	123180566	rs2851447	C	G	0	chr12	123243305	62739
12:123665113:G:C	chr12.123210031	-9.79743	1.10887e-17	7.93755e-15	-0.0193649	chr12	123180566	rs2851447	C	G	0	chr12	123210031	29465
rs56775891:77575613:C:T	chr18.79807778	-9.79734	1.10943e-17	7.93755e-15	-0.0192063	chr18	79815613	rs56775891	T	C	1	chr18	79807778	-7835
rs35346733:2521322:G:A	chr3.2395639	-9.79716	1.1106e-17	7.93911e-15	-0.0599091	chr3	2479638	rs35346733	A	G	0	chr3	2395639	-83999
12:2514112:A:G	chr12.2404846	-9.79581	1.11957e-17	7.9963e-15	-0.0270729	chr12	2404946	rs12823424	G	A	0	chr12	2404846	-100
12:123665113:G:C	chr12.123243301	-9.79458	1.1278e-17	8.04818e-15	-0.0406696	chr12	123180566	rs2851447	C	G	0	chr12	123243301	62735
rs2905432:19484295:G:A	chr19.19338876	-9.7932	1.13706e-17	8.10733e-15	-0.0297048	chr19	19373486	rs2905432	A	G	0	chr19	19338876	-34610
rs1451488:199990107:A:G	chr2.199154916	-9.79251	1.14171e-17	8.1335e-15	-0.037173	chr2	199125384	rs1451488	G	A	0	chr2	199154916	29532
rs783540	chr15.82605906	-9.79079	1.15348e-17	8.21027e-15	-0.0331776	chr15	82585958	rs783540	G	A	0	chr15	82605906	19948
rs7632921:71543758:G:T	chr3.71534138	-9.78821	1.17126e-17	8.3297e-15	-0.0221383	chr3	71494607	rs7632921	T	G	0	chr3	71534138	39531
12:123665113:G:C	chr12.123243296	-9.78783	1.17387e-17	8.34112e-15	-0.0407195	chr12	123180566	rs2851447	C	G	0	chr12	123243296	62730
12:123665113:G:C	chr12.123219539	-9.78704	1.17944e-17	8.37352e-15	-0.0407397	chr12	123180566	rs2851447	C	G	0	chr12	123219539	38973
rs36043959:111472014:G:A	chr8.110616311	-9.78658	1.18262e-17	8.38892e-15	-0.034036	chr8	110459785	rs36043959	A	G	0	chr8	110616311	156526
rs7508148:50152142:T:C	chr19.49655695	-9.78484	1.19492e-17	8.46899e-15	-0.0146593	chr19	49648885	rs7508148	C	T	0	chr19	49655695	6810
rs4936215:133852684:A:G	chr11.133973142	-9.78445	1.19769e-17	8.48136e-15	-0.0360492	chr11	133982789	rs4936215	G	A	0	chr11	133973142	-9647
rs704373:63867355:A:G	chr3.63996652	9.78321	1.20654e-17	8.53675e-15	0.0221609	chr3	63881679	rs704373	G	A	0	chr3	63996652	114973
rs35346733:2521322:G:A	chr3.2396075	-9.77888	1.23794e-17	8.75145e-15	-0.0620578	chr3	2479638	rs35346733	A	G	0	chr3	2396075	-83563
12:123665113:G:C	chr12.123243357	-9.7784	1.24152e-17	8.76928e-15	-0.039829	chr12	123180566	rs2851447	C	G	0	chr12	123243357	62791
rs56775891:77575613:C:T	chr18.79807784	-9.77794	1.24486e-17	8.78542e-15	-0.0194612	chr18	79815613	rs56775891	T	C	1	chr18	79807784	-7829
rs11409090:17887635:A:AT	chr3.17818207	9.77572	1.26141e-17	8.89468e-15	0.0122535	chr3	17846143	rs11409090	A	AT	0	chr3	17818207	-27936
rs704373:63867355:A:G	chr3.63996648	9.77368	1.27676e-17	8.99526e-15	0.0221455	chr3	63881679	rs704373	G	A	0	chr3	63996648	114969
rs10083370:104314182:G:A	chr14.103800816	9.7731	1.28112e-17	9.01836e-15	0.039666	chr14	103847845	rs10083370	A	G	1	chr14	103800816	-47029
12:123665113:G:C	chr12.123257447	-9.77265	1.28462e-17	9.03001e-15	-0.0240125	chr12	123180566	rs2851447	C	G	0	chr12	123257447	76881
rs7508148:50152142:T:C	chr19.49648026	-9.7726	1.28495e-17	9.03001e-15	-0.0220979	chr19	49648885	rs7508148	C	T	0	chr19	49648026	-859
rs2905432:19484295:G:A	chr19.19496174	9.77234	1.28692e-17	9.03621e-15	0.0108328	chr19	19373486	rs2905432	A	G	0	chr19	19496174	122688
rs56775891:77575613:C:T	chr18.79807786	-9.77011	1.30407e-17	9.14889e-15	-0.0195442	chr18	79815613	rs56775891	T	C	1	chr18	79807786	-7827
rs10650434:2025096:A:ACT	chr7.1987861	-9.76791	1.32126e-17	9.26167e-15	-0.0154491	chr7	1985461	rs10650434	A	ACT	0	chr7	1987861	2400
rs489939:161470592:G:A	chr3.161761046	-9.76558	1.33962e-17	9.38245e-15	-0.0290194	chr3	161752804	rs489939	A	G	0	chr3	161761046	8242
rs11409090:17887635:A:AT	chr3.17818046	9.76485	1.34549e-17	9.4156e-15	0.0140942	chr3	17846143	rs11409090	A	AT	0	chr3	17818046	-28097
rs7508148:50152142:T:C	chr19.49655452	-9.76404	1.35195e-17	9.45287e-15	-0.0152007	chr19	49648885	rs7508148	C	T	0	chr19	49655452	6567
rs6701877:174015259:G:T	chr1.174014122	9.76269	1.36279e-17	9.52064e-15	0.0274595	chr1	174046121	rs6701877	G	T	0	chr1	174014122	-31999
rs11409090:17887635:A:AT	chr3.17818211	9.75865	1.39585e-17	9.74343e-15	0.012213	chr3	17846143	rs11409090	A	AT	0	chr3	17818211	-27932
rs35346733:2521322:G:A	chr3.2396117	-9.75773	1.40353e-17	9.78878e-15	-0.0621892	chr3	2479638	rs35346733	A	G	0	chr3	2396117	-83521
rs35346733:2521322:G:A	chr3.2395549	-9.75605	1.41759e-17	9.87853e-15	-0.059309	chr3	2479638	rs35346733	A	G	0	chr3	2395549	-84089
rs6065094	chr20.38800598	9.75556	1.42174e-17	9.89918e-15	0.0211996	chr20	38824551	rs6065094	A	G	0	chr20	38800598	-23953
rs783540	chr15.82607315	-9.74978	1.47128e-17	1.02355e-14	-0.0648069	chr15	82585958	rs783540	G	A	0	chr15	82607315	21357
rs6035706:20821005:A:G	chr20.20846176	-9.74903	1.47785e-17	1.02726e-14	-0.0235088	chr20	20840362	rs6035706	G	A	0	chr20	20846176	5814
rs7508148:50152142:T:C	chr19.49647968	-9.74878	1.48003e-17	1.02792e-14	-0.0232202	chr19	49648885	rs7508148	C	T	0	chr19	49647968	-917
rs10650434:2025096:A:ACT	chr7.1888541	-9.74849	1.48257e-17	1.02882e-14	-0.0408284	chr7	1985461	rs10650434	A	ACT	0	chr7	1888541	-96920
rs35346733:2521322:G:A	chr3.2395534	-9.7478	1.48866e-17	1.03219e-14	-0.0592044	chr3	2479638	rs35346733	A	G	0	chr3	2395534	-84104
12:123665113:G:C	chr12.123210038	-9.7463	1.50197e-17	1.04054e-14	-0.0192777	chr12	123180566	rs2851447	C	G	0	chr12	123210038	29472
rs4144797:233562197:T:C	chr2.232888494	-9.74426	1.52029e-17	1.05236e-14	-0.0317448	chr2	232697487	rs4144797	T	C	0	chr2	232888494	191007
rs10650434:2025096:A:ACT	chr7.1888523	-9.74151	1.54528e-17	1.06877e-14	-0.0427614	chr7	1985461	rs10650434	A	ACT	0	chr7	1888523	-96938
rs11409090:17887635:A:AT	chr3.17818038	9.7409	1.55092e-17	1.07178e-14	0.0141923	chr3	17846143	rs11409090	A	AT	0	chr3	17818038	-28105
rs10650434:2025096:A:ACT	chr7.1902604	-9.73851	1.57304e-17	1.08616e-14	-0.0223665	chr7	1985461	rs10650434	A	ACT	0	chr7	1902604	-82857
12:123665113:G:C	chr12.123184928	-9.73287	1.62653e-17	1.12216e-14	-0.0192325	chr12	123180566	rs2851447	C	G	0	chr12	123184928	4362
rs35346733:2521322:G:A	chr3.2395508	-9.73259	1.62921e-17	1.12307e-14	-0.0590203	chr3	2479638	rs35346733	A	G	0	chr3	2395508	-84130
rs783540	chr15.82621753	-9.73124	1.64234e-17	1.13119e-14	-0.0177501	chr15	82585958	rs783540	G	A	0	chr15	82621753	35795
rs56775891:77575613:C:T	chr18.79807731	-9.7296	1.65843e-17	1.14132e-14	-0.0169594	chr18	79815613	rs56775891	T	C	1	chr18	79807731	-7882
rs10650434:2025096:A:ACT	chr7.1888509	-9.72735	1.68068e-17	1.15568e-14	-0.0442549	chr7	1985461	rs10650434	A	ACT	0	chr7	1888509	-96952
12:123665113:G:C	chr12.123243268	-9.72184	1.73646e-17	1.19305e-14	-0.0409138	chr12	123180566	rs2851447	C	G	0	chr12	123243268	62702
rs10156310:38209129:A:T	chr8.38353027	-9.71657	1.79163e-17	1.22993e-14	-0.0537121	chr8	38351611	rs10156310	T	A	0	chr8	38353027	1416
12:123665113:G:C	chr12.123243386	-9.71386	1.82057e-17	1.24877e-14	-0.0392161	chr12	123180566	rs2851447	C	G	0	chr12	123243386	62820
rs10156310:38209129:A:T	chr8.38199758	-9.71218	1.83882e-17	1.26025e-14	-0.0297261	chr8	38351611	rs10156310	T	A	0	chr8	38199758	-151853
rs7216638:2156453:T:A	chr17.2188079	9.71121	1.84939e-17	1.26645e-14	0.0297723	chr17	2253159	rs7216638	T	A	0	chr17	2188079	-65080
rs6065094	chr20.38783809	-9.70973	1.86572e-17	1.27658e-14	-0.0295791	chr20	38824551	rs6065094	A	G	0	chr20	38783809	-40742
rs783540	chr15.82607325	-9.7089	1.87498e-17	1.28185e-14	-0.0645478	chr15	82585958	rs783540	G	A	0	chr15	82607325	21367
rs2905432:19484295:G:A	chr19.19496177	9.70874	1.87668e-17	1.28196e-14	0.0107177	chr19	19373486	rs2905432	A	G	0	chr19	19496177	122691
rs6701877:174015259:G:T	chr1.173948941	9.70766	1.8888e-17	1.28918e-14	0.0319983	chr1	174046121	rs6701877	G	T	0	chr1	173948941	-97180
12:123665113:G:C	chr12.123243390	-9.7025	1.94741e-17	1.32809e-14	-0.0391235	chr12	123180566	rs2851447	C	G	0	chr12	123243390	62824
rs7216638:2156453:T:A	chr17.2188076	9.70227	1.95011e-17	1.32885e-14	0.0297075	chr17	2253159	rs7216638	T	A	0	chr17	2188076	-65083
rs11409090:17887635:A:AT	chr3.17818025	9.69959	1.98129e-17	1.34899e-14	0.0143519	chr3	17846143	rs11409090	A	AT	0	chr3	17818025	-28118
rs10083370:104314182:G:A	chr14.103800833	9.69801	1.99992e-17	1.36055e-14	0.0391798	chr14	103847845	rs10083370	A	G	1	chr14	103800833	-47012
rs2905432:19484295:G:A	chr19.19338855	-9.69577	2.02666e-17	1.37762e-14	-0.0300551	chr19	19373486	rs2905432	A	G	0	chr19	19338855	-34631
rs6701877:174015259:G:T	chr1.173949021	9.69529	2.03246e-17	1.38043e-14	0.0305273	chr1	174046121	rs6701877	G	T	0	chr1	173949021	-97100
rs6065094	chr20.38781544	-9.69103	2.08442e-17	1.41456e-14	-0.0266722	chr20	38824551	rs6065094	A	G	0	chr20	38781544	-43007
rs7216638:2156453:T:A	chr17.2253364	-9.68786	2.12401e-17	1.44026e-14	-0.0127495	chr17	2253159	rs7216638	T	A	0	chr17	2253364	205
rs35346733:2521322:G:A	chr3.2396226	-9.6877	2.12595e-17	1.4404e-14	-0.0624608	chr3	2479638	rs35346733	A	G	0	chr3	2396226	-83412
rs10650434:2025096:A:ACT	chr7.1888589	-9.68604	2.14696e-17	1.45344e-14	-0.0356776	chr7	1985461	rs10650434	A	ACT	0	chr7	1888589	-96872
rs4936215:133852684:A:G	chr11.133971932	-9.68574	2.15076e-17	1.45483e-14	-0.0549572	chr11	133982789	rs4936215	G	A	0	chr11	133971932	-10857
rs6701877:174015259:G:T	chr1.173992213	9.68454	2.16616e-17	1.46406e-14	0.037218	chr1	174046121	rs6701877	G	T	0	chr1	173992213	-53908
rs56775891:77575613:C:T	chr18.79807802	-9.68326	2.18267e-17	1.47401e-14	-0.0201714	chr18	79815613	rs56775891	T	C	1	chr18	79807802	-7811
rs7508148:50152142:T:C	chr19.49647912	-9.68309	2.18486e-17	1.4743e-14	-0.0242233	chr19	49648885	rs7508148	C	T	0	chr19	49647912	-973
rs6701877:174015259:G:T	chr1.173948730	9.68265	2.19052e-17	1.47692e-14	0.0359004	chr1	174046121	rs6701877	G	T	0	chr1	173948730	-97391
rs6701877:174015259:G:T	chr1.173948727	9.68147	2.20588e-17	1.48606e-14	0.0359557	chr1	174046121	rs6701877	G	T	0	chr1	173948727	-97394
rs10156310:38209129:A:T	chr8.38369937	-9.67991	2.22644e-17	1.49808e-14	-0.0394075	chr8	38351611	rs10156310	T	A	0	chr8	38369937	18326
rs36043959:111472014:G:A	chr8.110616419	-9.67984	2.22732e-17	1.49808e-14	-0.0336224	chr8	110459785	rs36043959	A	G	0	chr8	110616419	156634
12:123665113:G:C	chr12.123243256	-9.67804	2.25115e-17	1.51288e-14	-0.0409509	chr12	123180566	rs2851447	C	G	0	chr12	123243256	62690
rs36043959:111472014:G:A	chr8.110614343	-9.67305	2.31876e-17	1.55706e-14	-0.0339978	chr8	110459785	rs36043959	A	G	0	chr8	110614343	154558
rs6701877:174015259:G:T	chr1.174015393	9.67064	2.35211e-17	1.57818e-14	0.0304014	chr1	174046121	rs6701877	G	T	0	chr1	174015393	-30728
rs11165867	chr1.97414745	-9.67043	2.35501e-17	1.57885e-14	-0.0403887	chr1	97412512	rs11165867	T	C	0	chr1	97414745	2233
rs56775891:77575613:C:T	chr18.79807722	-9.67018	2.35845e-17	1.57988e-14	-0.0164893	chr18	79815613	rs56775891	T	C	1	chr18	79807722	-7891
rs10156310:38209129:A:T	chr8.38369939	-9.66734	2.39848e-17	1.6054e-14	-0.0394147	chr8	38351611	rs10156310	T	A	0	chr8	38369939	18328
rs6701877:174015259:G:T	chr1.173948691	9.66509	2.43064e-17	1.62562e-14	0.036617	chr1	174046121	rs6701877	G	T	0	chr1	173948691	-97430
12:2514112:A:G	chr12.2404896	-9.66375	2.45002e-17	1.63726e-14	-0.027045	chr12	2404946	rs12823424	G	A	0	chr12	2404896	-50
rs35346733:2521322:G:A	chr3.2396258	-9.66315	2.45884e-17	1.64183e-14	-0.0625209	chr3	2479638	rs35346733	A	G	0	chr3	2396258	-83380
12:123665113:G:C	chr12.123168410	-9.6627	2.46539e-17	1.64488e-14	-0.0162561	chr12	123180566	rs2851447	C	G	0	chr12	123168410	-12156
rs10083370:104314182:G:A	chr14.103744945	9.662	2.4756e-17	1.64952e-14	0.0362764	chr14	103847845	rs10083370	A	G	1	chr14	103744945	-102900
rs6701877:174015259:G:T	chr1.173992207	9.66195	2.47632e-17	1.64952e-14	0.0372314	chr1	174046121	rs6701877	G	T	0	chr1	173992207	-53914
12:123665113:G:C	chr12.123377133	-9.65872	2.52408e-17	1.68e-14	-0.027465	chr12	123180566	rs2851447	C	G	0	chr12	123377133	196567
12:123665113:G:C	chr12.123257432	-9.65793	2.53592e-17	1.68653e-14	-0.0236895	chr12	123180566	rs2851447	C	G	0	chr12	123257432	76866
rs1451488:199990107:A:G	chr2.199154322	-9.65762	2.54057e-17	1.68826e-14	-0.031882	chr2	199125384	rs1451488	G	A	0	chr2	199154322	28938
rs6701877:174015259:G:T	chr1.174015401	9.65658	2.55637e-17	1.6974e-14	0.0304199	chr1	174046121	rs6701877	G	T	0	chr1	174015401	-30720
rs36043959:111472014:G:A	chr8.110616442	-9.65553	2.57224e-17	1.70658e-14	-0.0335286	chr8	110459785	rs36043959	A	G	0	chr8	110616442	156657
rs2970610:44097530:T:C	chr1.43593228	-9.65478	2.58367e-17	1.71279e-14	-0.0191757	chr1	43631859	rs2970610	C	T	0	chr1	43593228	-38631
rs1451488:199990107:A:G	chr2.199258776	-9.65221	2.62329e-17	1.73767e-14	-0.0487225	chr2	199125384	rs1451488	G	A	0	chr2	199258776	133392
12:123665113:G:C	chr12.123171228	-9.64923	2.67007e-17	1.76718e-14	-0.0240313	chr12	123180566	rs2851447	C	G	0	chr12	123171228	-9338
rs1451488:199990107:A:G	chr2.199154311	-9.6491	2.6721e-17	1.76718e-14	-0.031769	chr2	199125384	rs1451488	G	A	0	chr2	199154311	28927
rs56775891:77575613:C:T	chr18.79807719	-9.64692	2.70684e-17	1.78874e-14	-0.0163305	chr18	79815613	rs56775891	T	C	1	chr18	79807719	-7894
rs7216638:2156453:T:A	chr17.2285485	-9.64557	2.72847e-17	1.80031e-14	-0.0313152	chr17	2253159	rs7216638	T	A	0	chr17	2285485	32326
12:23633432:T:G	chr12.23421493	-9.64547	2.73021e-17	1.80031e-14	-0.0276608	chr12	23480498	rs1120004	G	T	0	chr12	23421493	-59005
rs2970610:44097530:T:C	chr1.43592843	-9.64543	2.73086e-17	1.80031e-14	-0.0178205	chr1	43631859	rs2970610	C	T	0	chr1	43592843	-39016
rs7508148:50152142:T:C	chr19.49655435	-9.64183	2.78969e-17	1.83764e-14	-0.0150787	chr19	49648885	rs7508148	C	T	0	chr19	49655435	6550
rs11409090:17887635:A:AT	chr3.17818008	9.64151	2.79484e-17	1.83957e-14	0.0145601	chr3	17846143	rs11409090	A	AT	0	chr3	17818008	-28135
rs4925114	chr17.18010452	9.63731	2.86523e-17	1.88441e-14	0.0270038	chr17	17807956	rs4925114	G	A	0	chr17	18010452	202496
rs1339227:73155701:C:T	chr6.72447149	-9.63575	2.89187e-17	1.90043e-14	-0.0491251	chr6	72445999	rs1339227	T	C	1	chr6	72447149	1150
rs10156310:38209129:A:T	chr8.38198112	-9.63371	2.92696e-17	1.92196e-14	-0.019608	chr8	38351611	rs10156310	T	A	0	chr8	38198112	-153499
rs12712510:22749726:T:C	chr2.22439637	-9.6335	2.93062e-17	1.92285e-14	-0.022775	chr2	22526854	rs12712510	C	T	0	chr2	22439637	-87217
12:2514112:A:G	chr12.2404230	-9.63312	2.93728e-17	1.9257e-14	-0.0203394	chr12	2404946	rs12823424	G	A	0	chr12	2404230	-716
rs7632921:71543758:G:T	chr3.71534101	-9.6297	2.99733e-17	1.96352e-14	-0.0221639	chr3	71494607	rs7632921	T	G	0	chr3	71534101	39494
rs4925114	chr17.18010339	9.62783	3.03074e-17	1.98384e-14	0.0293905	chr17	17807956	rs4925114	G	A	0	chr17	18010339	202383
rs1451488:199990107:A:G	chr2.199154271	-9.61586	3.25308e-17	2.1277e-14	-0.0313553	chr2	199125384	rs1451488	G	A	0	chr2	199154271	28887
rs10650434:2025096:A:ACT	chr7.1888455	-9.61548	3.26045e-17	2.13084e-14	-0.0499247	chr7	1985461	rs10650434	A	ACT	0	chr7	1888455	-97006
rs35346733:2521322:G:A	chr3.2396316	-9.61424	3.28441e-17	2.14482e-14	-0.0626063	chr3	2479638	rs35346733	A	G	0	chr3	2396316	-83322
12:123665113:G:C	chr12.123171224	-9.61144	3.33934e-17	2.17897e-14	-0.0238533	chr12	123180566	rs2851447	C	G	0	chr12	123171224	-9342
12:23633432:T:G	chr12.23418858	-9.60935	3.38077e-17	2.20427e-14	-0.0285641	chr12	23480498	rs1120004	G	T	0	chr12	23418858	-61640
rs6065094	chr20.38783904	-9.60906	3.38668e-17	2.20639e-14	-0.028466	chr20	38824551	rs6065094	A	G	0	chr20	38783904	-40647
rs14403	chr1.243620906	-9.60653	3.43766e-17	2.23785e-14	-0.022685	chr1	243500591	rs14403	T	C	1	chr1	243620906	120315
rs14403	chr1.243620904	-9.60634	3.44161e-17	2.23867e-14	-0.0226859	chr1	243500591	rs14403	T	C	1	chr1	243620904	120313
rs10156310:38209129:A:T	chr8.38198110	-9.60615	3.4454e-17	2.23938e-14	-0.0195553	chr8	38351611	rs10156310	T	A	0	chr8	38198110	-153501
rs7508148:50152142:T:C	chr19.49647879	-9.60584	3.4517e-17	2.24172e-14	-0.0247218	chr19	49648885	rs7508148	C	T	0	chr19	49647879	-1006
rs10985817:101071090:T:C	chr9.98307028	-9.60035	3.56566e-17	2.31392e-14	-0.059672	chr9	98308808	rs10985817	C	T	0	chr9	98307028	-1780
rs4144797:233562197:T:C	chr2.232887966	-9.59937	3.58649e-17	2.32563e-14	-0.0288219	chr2	232697487	rs4144797	T	C	0	chr2	232887966	190479
rs4925114	chr17.18010534	9.59514	3.67736e-17	2.38193e-14	0.0251377	chr17	17807956	rs4925114	G	A	0	chr17	18010534	202578
12:123665113:G:C	chr12.123198291	-9.59506	3.67906e-17	2.38193e-14	-0.0254765	chr12	123180566	rs2851447	C	G	0	chr12	123198291	17725
rs7508148:50152142:T:C	chr19.49647875	-9.59355	3.71198e-17	2.40138e-14	-0.0247754	chr19	49648885	rs7508148	C	T	0	chr19	49647875	-1010
rs10083370:104314182:G:A	chr14.103744429	9.59338	3.71588e-17	2.40203e-14	0.0325179	chr14	103847845	rs10083370	A	G	1	chr14	103744429	-103416
rs6065094	chr20.38783918	-9.59318	3.72031e-17	2.40302e-14	-0.0282939	chr20	38824551	rs6065094	A	G	0	chr20	38783918	-40633
rs7432375	chr3.136619483	-9.59071	3.7749e-17	2.43638e-14	-0.0159696	chr3	136569563	rs7432375	A	G	0	chr3	136619483	49920
rs4925114	chr17.17871086	-9.58563	3.8901e-17	2.508e-14	-0.0331527	chr17	17807956	rs4925114	G	A	0	chr17	17871086	63130
rs7632921:71543758:G:T	chr3.71534091	-9.58555	3.8919e-17	2.508e-14	-0.0221649	chr3	71494607	rs7632921	T	G	0	chr3	71534091	39484
rs4936215:133852684:A:G	chr11.133970898	-9.58455	3.91496e-17	2.52091e-14	-0.0572014	chr11	133982789	rs4936215	G	A	0	chr11	133970898	-11891
rs12908161:85207825:A:G	chr15.84712850	-9.58391	3.92973e-17	2.52846e-14	-0.0245915	chr15	84664594	rs12908161	G	A	0	chr15	84712850	48256
12:123665113:G:C	chr12.123219509	-9.58303	3.95045e-17	2.53982e-14	-0.0399132	chr12	123180566	rs2851447	C	G	0	chr12	123219509	38943
rs14403	chr1.243621045	-9.58269	3.95828e-17	2.54289e-14	-0.0225625	chr1	243500591	rs14403	T	C	1	chr1	243621045	120454
12:92246786:C:G	chr12.91859151	-9.58223	3.96902e-17	2.54782e-14	-0.0200854	chr12	91853010	rs4240748	G	C	0	chr12	91859151	6141
rs6065094	chr20.38801183	9.58064	4.00646e-17	2.56986e-14	0.0251341	chr20	38824551	rs6065094	A	G	0	chr20	38801183	-23368
12:123665113:G:C	chr12.123198293	-9.57924	4.03989e-17	2.58931e-14	-0.0254208	chr12	123180566	rs2851447	C	G	0	chr12	123198293	17727
rs4936215:133852684:A:G	chr11.133972753	-9.57788	4.07246e-17	2.60817e-14	-0.0441961	chr11	133982789	rs4936215	G	A	0	chr11	133972753	-10036
rs13121251:143829759:T:C	chr4.142871505	9.577	4.09363e-17	2.61971e-14	0.0396672	chr4	142908606	rs13121251	T	C	0	chr4	142871505	-37101
rs7508148:50152142:T:C	chr19.49648155	-9.57686	4.09705e-17	2.61988e-14	-0.0194911	chr19	49648885	rs7508148	C	T	0	chr19	49648155	-730
rs7632921:71543758:G:T	chr3.71534089	-9.57666	4.10192e-17	2.62097e-14	-0.0221648	chr3	71494607	rs7632921	T	G	0	chr3	71534089	39482
rs11409090:17887635:A:AT	chr3.17817989	9.57217	4.21234e-17	2.68946e-14	0.0147882	chr3	17846143	rs11409090	A	AT	0	chr3	17817989	-28154
rs10156310:38209129:A:T	chr8.38351807	-9.57195	4.21767e-17	2.69079e-14	-0.017997	chr8	38351611	rs10156310	T	A	0	chr8	38351807	196
rs2905432:19484295:G:A	chr19.19495240	9.5709	4.24405e-17	2.70555e-14	0.0240966	chr19	19373486	rs2905432	A	G	0	chr19	19495240	121754
rs11165867	chr1.97414777	-9.57035	4.2578e-17	2.71223e-14	-0.0394812	chr1	97412512	rs11165867	T	C	0	chr1	97414777	2265
rs12908161:85207825:A:G	chr15.84712872	-9.56952	4.27874e-17	2.72348e-14	-0.024398	chr15	84664594	rs12908161	G	A	0	chr15	84712872	48278
rs1451488:199990107:A:G	chr2.199210919	-9.56873	4.29894e-17	2.73424e-14	-0.0447879	chr2	199125384	rs1451488	G	A	0	chr2	199210919	85535
rs6701877:174015259:G:T	chr1.174015451	9.5674	4.3327e-17	2.75361e-14	0.0305357	chr1	174046121	rs6701877	G	T	0	chr1	174015451	-30670
rs1451488:199990107:A:G	chr2.199210930	-9.56645	4.35723e-17	2.76708e-14	-0.0447839	chr2	199125384	rs1451488	G	A	0	chr2	199210930	85546
rs6065094	chr20.38750721	-9.56045	4.51456e-17	2.86429e-14	-0.0448794	chr20	38824551	rs6065094	A	G	0	chr20	38750721	-73830
rs1451488:199990107:A:G	chr2.199155430	-9.56034	4.51734e-17	2.86429e-14	-0.0396959	chr2	199125384	rs1451488	G	A	0	chr2	199155430	30046
12:123665113:G:C	chr12.123172128	-9.56022	4.52064e-17	2.86429e-14	-0.0275855	chr12	123180566	rs2851447	C	G	0	chr12	123172128	-8438
rs14403	chr1.243620769	-9.55995	4.52785e-17	2.86667e-14	-0.0226853	chr1	243500591	rs14403	T	C	1	chr1	243620769	120178
rs14403	chr1.243620760	-9.5546	4.67331e-17	2.95554e-14	-0.022681	chr1	243500591	rs14403	T	C	1	chr1	243620760	120169
rs1451488:199990107:A:G	chr2.199155439	-9.55452	4.67533e-17	2.95554e-14	-0.0397173	chr2	199125384	rs1451488	G	A	0	chr2	199155439	30055
rs4936215:133852684:A:G	chr11.133973214	-9.55089	4.7768e-17	3.0152e-14	-0.0338658	chr11	133982789	rs4936215	G	A	0	chr11	133973214	-9575
rs10156310:38209129:A:T	chr8.38198106	-9.55089	4.77698e-17	3.0152e-14	-0.0194501	chr8	38351611	rs10156310	T	A	0	chr8	38198106	-153505
rs12908161:85207825:A:G	chr15.84712737	-9.54387	4.97905e-17	3.14036e-14	-0.0247796	chr15	84664594	rs12908161	G	A	0	chr15	84712737	48143
rs7216638:2156453:T:A	chr17.2253344	-9.54138	5.05301e-17	3.18459e-14	-0.0123942	chr17	2253159	rs7216638	T	A	0	chr17	2253344	185
rs12908161:85207825:A:G	chr15.84712901	-9.53947	5.11022e-17	3.21821e-14	-0.0240761	chr15	84664594	rs12908161	G	A	0	chr15	84712901	48307
rs1451488:199990107:A:G	chr2.199211074	-9.53873	5.13274e-17	3.22994e-14	-0.0446455	chr2	199125384	rs1451488	G	A	0	chr2	199211074	85690
12:123665113:G:C	chr12.123257416	-9.53695	5.18683e-17	3.26151e-14	-0.0233523	chr12	123180566	rs2851447	C	G	0	chr12	123257416	76850
12:123665113:G:C	chr12.123167418	9.53651	5.2004e-17	3.26756e-14	0.0247586	chr12	123180566	rs2851447	C	G	0	chr12	123167418	-13148
12:92246786:C:G	chr12.91859127	-9.53616	5.21116e-17	3.27185e-14	-0.0199923	chr12	91853010	rs4240748	G	C	0	chr12	91859127	6117
rs56775891:77575613:C:T	chr18.79807820	-9.53483	5.25221e-17	3.29514e-14	-0.0207893	chr18	79815613	rs56775891	T	C	1	chr18	79807820	-7793
rs14403	chr1.243620729	-9.5341	5.27506e-17	3.30697e-14	-0.0226621	chr1	243500591	rs14403	T	C	1	chr1	243620729	120138
12:123665113:G:C	chr12.123219501	-9.53234	5.33002e-17	3.33891e-14	-0.0396924	chr12	123180566	rs2851447	C	G	0	chr12	123219501	38935
rs1451488:199990107:A:G	chr2.199261370	-9.5295	5.42035e-17	3.39293e-14	-0.0274568	chr2	199125384	rs1451488	G	A	0	chr2	199261370	135986
rs6065094	chr20.38781474	-9.52886	5.44087e-17	3.40321e-14	-0.0263424	chr20	38824551	rs6065094	A	G	0	chr20	38781474	-43077
rs10650434:2025096:A:ACT	chr7.1888627	-9.52837	5.4566e-17	3.41049e-14	-0.0317024	chr7	1985461	rs10650434	A	ACT	0	chr7	1888627	-96834
12:123665113:G:C	chr12.123172135	-9.52611	5.53002e-17	3.45378e-14	-0.0274156	chr12	123180566	rs2851447	C	G	0	chr12	123172135	-8431
rs4936215:133852684:A:G	chr11.133972742	-9.52472	5.57551e-17	3.47957e-14	-0.0443185	chr11	133982789	rs4936215	G	A	0	chr11	133972742	-10047
rs35346733:2521322:G:A	chr3.2396411	-9.52259	5.64608e-17	3.52074e-14	-0.0626791	chr3	2479638	rs35346733	A	G	0	chr3	2396411	-83227
rs11409090:17887635:A:AT	chr3.17817976	9.52247	5.64995e-17	3.52074e-14	0.014941	chr3	17846143	rs11409090	A	AT	0	chr3	17817976	-28167
rs1451488:199990107:A:G	chr2.199154175	-9.52121	5.69236e-17	3.54451e-14	-0.0303449	chr2	199125384	rs1451488	G	A	0	chr2	199154175	28791
rs56775891:77575613:C:T	chr18.79807822	-9.51506	5.9026e-17	3.67266e-14	-0.0208517	chr18	79815613	rs56775891	T	C	1	chr18	79807822	-7791
rs7216638:2156453:T:A	chr17.2295559	-9.51352	5.95658e-17	3.70348e-14	-0.0290757	chr17	2253159	rs7216638	T	A	0	chr17	2295559	42400
rs11646127:29966277:G:C	chr16.29956694	-9.51314	5.97012e-17	3.70912e-14	-0.0232919	chr16	29954956	rs11646127	C	G	0	chr16	29956694	1738
rs12908161:85207825:A:G	chr15.84712920	-9.51263	5.98791e-17	3.71739e-14	-0.0238272	chr15	84664594	rs12908161	G	A	0	chr15	84712920	48326
rs1451488:199990107:A:G	chr2.199211219	-9.51094	6.04825e-17	3.75205e-14	-0.0443287	chr2	199125384	rs1451488	G	A	0	chr2	199211219	85835
rs2970610:44097530:T:C	chr1.43594445	-9.5096	6.09601e-17	3.77885e-14	-0.0217083	chr1	43631859	rs2970610	C	T	0	chr1	43594445	-37414
rs3735025:137074844:T:C	chr7.137384947	-9.50945	6.10148e-17	3.77942e-14	-0.0640047	chr7	137390098	rs3735025	C	T	0	chr7	137384947	-5151
rs7216638:2156453:T:A	chr17.2188014	9.50678	6.19859e-17	3.83671e-14	0.0283213	chr17	2253159	rs7216638	T	A	0	chr17	2188014	-65145
12:2514112:A:G	chr12.2404205	-9.50662	6.2042e-17	3.83733e-14	-0.0199422	chr12	2404946	rs12823424	G	A	0	chr12	2404205	-741
rs6678676:200266503:T:C	chr1.200298163	9.50646	6.21035e-17	3.83827e-14	0.0342146	chr1	200297375	rs6678676	T	C	0	chr1	200298163	788
rs12908161:85207825:A:G	chr15.84712924	-9.50624	6.21838e-17	3.84038e-14	-0.0237712	chr15	84664594	rs12908161	G	A	0	chr15	84712924	48330
rs11409090:17887635:A:AT	chr3.17817971	9.50295	6.3401e-17	3.91264e-14	0.0149989	chr3	17846143	rs11409090	A	AT	0	chr3	17817971	-28172
rs12908161:85207825:A:G	chr15.84712928	-9.49957	6.46778e-17	3.98847e-14	-0.023714	chr15	84664594	rs12908161	G	A	0	chr15	84712928	48334
rs4925114	chr17.18010191	9.49854	6.50744e-17	4.00996e-14	0.0320634	chr17	17807956	rs4925114	G	A	0	chr17	18010191	202235
rs1451488:199990107:A:G	chr2.199154154	-9.4976	6.54374e-17	4.02933e-14	-0.0301211	chr2	199125384	rs1451488	G	A	0	chr2	199154154	28770
rs6065094	chr20.38750714	-9.49693	6.56967e-17	4.0423e-14	-0.0445507	chr20	38824551	rs6065094	A	G	0	chr20	38750714	-73837
rs4925114	chr17.18010189	9.49602	6.60491e-17	4.06098e-14	0.0320956	chr17	17807956	rs4925114	G	A	0	chr17	18010189	202233
rs10083370:104314182:G:A	chr14.103800872	9.49483	6.65134e-17	4.0865e-14	0.0379604	chr14	103847845	rs10083370	A	G	1	chr14	103800872	-46973
12:123665113:G:C	chr12.123243446	-9.49408	6.68085e-17	4.1016e-14	-0.0376594	chr12	123180566	rs2851447	C	G	0	chr12	123243446	62880
rs111294930:152177121:A:G	chr5.152942452	-9.48852	6.90366e-17	4.23511e-14	-0.0419615	chr5	152797561	rs111294930	G	A	0	chr5	152942452	144891
rs4936215:133852684:A:G	chr11.133959765	-9.4884	6.90851e-17	4.23511e-14	-0.0336937	chr11	133982789	rs4936215	G	A	0	chr11	133959765	-23024
rs11409090:17887635:A:AT	chr3.17817966	9.48323	7.12268e-17	4.36318e-14	0.0150565	chr3	17846143	rs11409090	A	AT	0	chr3	17817966	-28177
rs6065094	chr20.38784010	-9.48027	7.248e-17	4.43667e-14	-0.0271209	chr20	38824551	rs6065094	A	G	0	chr20	38784010	-40541
12:2514112:A:G	chr12.2404200	-9.48007	7.25682e-17	4.4388e-14	-0.0198633	chr12	2404946	rs12823424	G	A	0	chr12	2404200	-746
rs12908161:85207825:A:G	chr15.84712698	-9.47726	7.378e-17	4.50908e-14	-0.0245038	chr15	84664594	rs12908161	G	A	0	chr15	84712698	48104
12:123665113:G:C	chr12.123257408	-9.47716	7.38257e-17	4.50908e-14	-0.0231866	chr12	123180566	rs2851447	C	G	0	chr12	123257408	76842
12:123665113:G:C	chr12.123184486	-9.4743	7.50792e-17	4.58227e-14	-0.015556	chr12	123180566	rs2851447	C	G	0	chr12	123184486	3920
rs6065094	chr20.38784016	-9.47234	7.59553e-17	4.63233e-14	-0.0270421	chr20	38824551	rs6065094	A	G	0	chr20	38784016	-40535
rs4925114	chr17.17871108	-9.47215	7.60367e-17	4.6339e-14	-0.0327074	chr17	17807956	rs4925114	G	A	0	chr17	17871108	63152
12:123665113:G:C	chr12.123168402	-9.4712	7.64668e-17	4.65669e-14	-0.0158607	chr12	123180566	rs2851447	C	G	0	chr12	123168402	-12164
rs4144797:233562197:T:C	chr2.232888524	-9.47067	7.67036e-17	4.6677e-14	-0.0315003	chr2	232697487	rs4144797	T	C	0	chr2	232888524	191037
rs12908161:85207825:A:G	chr15.84712944	-9.47023	7.69024e-17	4.67636e-14	-0.0234735	chr15	84664594	rs12908161	G	A	0	chr15	84712944	48350
rs6065094	chr20.38750710	-9.45987	8.1752e-17	4.96763e-14	-0.0443609	chr20	38824551	rs6065094	A	G	0	chr20	38750710	-73841
12:123665113:G:C	chr12.123243454	-9.45823	8.25452e-17	5.01216e-14	-0.037429	chr12	123180566	rs2851447	C	G	0	chr12	123243454	62888
rs11165867	chr1.97413237	-9.45772	8.27941e-17	5.0236e-14	-0.0666483	chr1	97412512	rs11165867	T	C	0	chr1	97413237	725
rs10156310:38209129:A:T	chr8.38351787	-9.45748	8.29117e-17	5.02707e-14	-0.0175219	chr8	38351611	rs10156310	T	A	0	chr8	38351787	176
rs10985817:101071090:T:C	chr9.98307051	-9.45673	8.32786e-17	5.04563e-14	-0.0599791	chr9	98308808	rs10985817	C	T	0	chr9	98307051	-1757
rs10650434:2025096:A:ACT	chr7.1888399	-9.45364	8.48112e-17	5.13474e-14	-0.0554718	chr7	1985461	rs10650434	A	ACT	0	chr7	1888399	-97062
rs10083370:104314182:G:A	chr14.103800880	9.44755	8.79073e-17	5.31831e-14	0.0376931	chr14	103847845	rs10083370	A	G	1	chr14	103800880	-46965
rs783540	chr15.82605836	-9.44742	8.79782e-17	5.31872e-14	-0.0303931	chr15	82585958	rs783540	G	A	0	chr15	82605836	19878
rs56775891:77575613:C:T	chr18.79807699	-9.44664	8.83812e-17	5.3392e-14	-0.0152482	chr18	79815613	rs56775891	T	C	1	chr18	79807699	-7914
rs11409090:17887635:A:AT	chr3.17817955	9.43932	9.22802e-17	5.57069e-14	0.0151815	chr3	17846143	rs11409090	A	AT	0	chr3	17817955	-28188
rs4936215:133852684:A:G	chr11.133958757	-9.43596	9.41278e-17	5.6781e-14	-0.0752528	chr11	133982789	rs4936215	G	A	0	chr11	133958757	-24032
rs783540	chr15.82607385	-9.43397	9.52334e-17	5.74063e-14	-0.0628181	chr15	82585958	rs783540	G	A	0	chr15	82607385	21427
12:2514112:A:G	chr12.2404191	-9.43126	9.67695e-17	5.82899e-14	-0.0197217	chr12	2404946	rs12823424	G	A	0	chr12	2404191	-755
rs6701877:174015259:G:T	chr1.174015525	9.43061	9.71427e-17	5.84723e-14	0.0307014	chr1	174046121	rs6701877	G	T	0	chr1	174015525	-30596
12:123665113:G:C	chr12.123243461	-9.4259	9.98762e-17	6.00397e-14	-0.0372239	chr12	123180566	rs2851447	C	G	0	chr12	123243461	62895
rs7129727:57484660:G:A	chr11.57666217	-9.42585	9.99016e-17	6.00397e-14	-0.0209068	chr11	57717188	rs7129727	A	G	1	chr11	57666217	-50971
rs10083370:104314182:G:A	chr14.103816304	9.42575	9.99636e-17	6.00397e-14	0.0192759	chr14	103847845	rs10083370	A	G	1	chr14	103816304	-31541
rs12712510:22749726:T:C	chr2.22442189	-9.42326	1.01443e-16	6.08841e-14	-0.0317849	chr2	22526854	rs12712510	C	T	0	chr2	22442189	-84665
rs9545047:79859456:A:C	chr13.79353814	-9.41791	1.04687e-16	6.27862e-14	-0.0560323	chr13	79285321	rs9545047	C	A	0	chr13	79353814	68493
rs7216638:2156453:T:A	chr17.2289324	9.41741	1.04997e-16	6.29261e-14	0.0201018	chr17	2253159	rs7216638	T	A	0	chr17	2289324	36165
rs9545047:79859456:A:C	chr13.79354070	-9.4167	1.0544e-16	6.31458e-14	-0.0513091	chr13	79285321	rs9545047	C	A	0	chr13	79354070	68749
rs7432375	chr3.136619495	-9.41658	1.05515e-16	6.31458e-14	-0.0156887	chr3	136569563	rs7432375	A	G	0	chr3	136619495	49932
rs7508148:50152142:T:C	chr19.49648193	-9.41598	1.05888e-16	6.3323e-14	-0.0186724	chr19	49648885	rs7508148	C	T	0	chr19	49648193	-692
rs6701877:174015259:G:T	chr1.174013923	9.41175	1.0856e-16	6.48746e-14	0.0267677	chr1	174046121	rs6701877	G	T	0	chr1	174013923	-32198
rs10650434:2025096:A:ACT	chr7.1888385	-9.40884	1.10433e-16	6.59461e-14	-0.0567588	chr7	1985461	rs10650434	A	ACT	0	chr7	1888385	-97076
rs12908161:85207825:A:G	chr15.84712972	-9.40818	1.10868e-16	6.61583e-14	-0.0230107	chr15	84664594	rs12908161	G	A	0	chr15	84712972	48378
rs14403	chr1.243621250	-9.40647	1.11986e-16	6.67778e-14	-0.022168	chr1	243500591	rs14403	T	C	1	chr1	243621250	120659
12:123665113:G:C	chr12.123259448	-9.40544	1.12666e-16	6.71349e-14	-0.0203972	chr12	123180566	rs2851447	C	G	0	chr12	123259448	78882
rs4144797:233562197:T:C	chr2.232887945	-9.40348	1.13978e-16	6.78679e-14	-0.0284815	chr2	232697487	rs4144797	T	C	0	chr2	232887945	190458
rs783540	chr15.82605828	-9.40279	1.14441e-16	6.8095e-14	-0.0300798	chr15	82585958	rs783540	G	A	0	chr15	82605828	19870
rs10650434:2025096:A:ACT	chr7.2008682	-9.40236	1.14728e-16	6.82169e-14	-0.0272851	chr7	1985461	rs10650434	A	ACT	0	chr7	2008682	23221
rs489939:161470592:G:A	chr3.161767107	-9.40043	1.16044e-16	6.895e-14	-0.0280563	chr3	161752804	rs489939	A	G	0	chr3	161767107	14303
rs6065094	chr20.38800574	9.39863	1.17279e-16	6.96341e-14	0.0206292	chr20	38824551	rs6065094	A	G	0	chr20	38800574	-23977
rs10650434:2025096:A:ACT	chr7.2008629	-9.39786	1.17814e-16	6.99016e-14	-0.0281353	chr7	1985461	rs10650434	A	ACT	0	chr7	2008629	23168
12:123665113:G:C	chr12.123241430	-9.39742	1.18118e-16	7.00318e-14	-0.0374849	chr12	123180566	rs2851447	C	G	0	chr12	123241430	60864
rs35346733:2521322:G:A	chr3.2396525	-9.39553	1.19442e-16	7.07665e-14	-0.0626523	chr3	2479638	rs35346733	A	G	0	chr3	2396525	-83113
rs6065094	chr20.38784072	-9.39434	1.20281e-16	7.12131e-14	-0.0262965	chr20	38824551	rs6065094	A	G	0	chr20	38784072	-40479
rs9545047:79859456:A:C	chr13.79354140	-9.39379	1.2067e-16	7.13924e-14	-0.0499697	chr13	79285321	rs9545047	C	A	0	chr13	79354140	68819
rs1023497:42340508:C:G	chr22.41936964	-9.39343	1.20929e-16	7.14943e-14	-0.0146872	chr22	41944504	rs1023497	G	C	0	chr22	41936964	-7540
12:123665113:G:C	chr12.123219477	-9.39024	1.23218e-16	7.27962e-14	-0.0390309	chr12	123180566	rs2851447	C	G	0	chr12	123219477	38911
rs12908161:85207825:A:G	chr15.84712981	-9.38523	1.26909e-16	7.49233e-14	-0.0228515	chr15	84664594	rs12908161	G	A	0	chr15	84712981	48387
12:123665113:G:C	chr12.123259507	-9.38468	1.27322e-16	7.5114e-14	-0.0204743	chr12	123180566	rs2851447	C	G	0	chr12	123259507	78941
rs7508148:50152142:T:C	chr19.49648200	-9.38144	1.29774e-16	7.64823e-14	-0.0185188	chr19	49648885	rs7508148	C	T	0	chr19	49648200	-685
rs14403	chr1.243621269	-9.38137	1.29826e-16	7.64823e-14	-0.022119	chr1	243500591	rs14403	T	C	1	chr1	243621269	120678
12:123665113:G:C	chr12.123259511	-9.38108	1.30048e-16	7.65591e-14	-0.0204789	chr12	123180566	rs2851447	C	G	0	chr12	123259511	78945
rs4936215:133852684:A:G	chr11.133972714	-9.37988	1.30964e-16	7.70435e-14	-0.0446043	chr11	133982789	rs4936215	G	A	0	chr11	133972714	-10075
rs6701877:174015259:G:T	chr1.174047608	9.37834	1.32158e-16	7.76911e-14	0.0296263	chr1	174046121	rs6701877	G	T	0	chr1	174047608	1487
12:123665113:G:C	chr12.123259523	-9.36864	1.39924e-16	8.21983e-14	-0.020492	chr12	123180566	rs2851447	C	G	0	chr12	123259523	78957
rs10650434:2025096:A:ACT	chr7.1888651	-9.36843	1.40097e-16	8.22414e-14	-0.0292846	chr7	1985461	rs10650434	A	ACT	0	chr7	1888651	-96810
12:123665113:G:C	chr12.123259389	-9.36534	1.42667e-16	8.36912e-14	-0.0203058	chr12	123180566	rs2851447	C	G	0	chr12	123259389	78823
rs2970610:44097530:T:C	chr1.43595172	-9.36116	1.46223e-16	8.57163e-14	-0.0190438	chr1	43631859	rs2970610	C	T	0	chr1	43595172	-36687
rs6701877:174015259:G:T	chr1.174047500	9.35501	1.51613e-16	8.88134e-14	0.0299103	chr1	174046121	rs6701877	G	T	0	chr1	174047500	1379
rs10650434:2025096:A:ACT	chr7.1888653	-9.35293	1.53473e-16	8.98398e-14	-0.0290875	chr7	1985461	rs10650434	A	ACT	0	chr7	1888653	-96808
rs10650434:2025096:A:ACT	chr7.2008599	-9.34779	1.58186e-16	9.25337e-14	-0.0283052	chr7	1985461	rs10650434	A	ACT	0	chr7	2008599	23138
rs111294930:152177121:A:G	chr5.152941939	-9.34666	1.59244e-16	9.3087e-14	-0.0411594	chr5	152797561	rs111294930	G	A	0	chr5	152941939	144378
12:123665113:G:C	chr12.123219469	-9.34629	1.59585e-16	9.32208e-14	-0.0388111	chr12	123180566	rs2851447	C	G	0	chr12	123219469	38903
12:123665113:G:C	chr12.123212928	-9.34545	1.60378e-16	9.3618e-14	-0.0169833	chr12	123180566	rs2851447	C	G	0	chr12	123212928	32362
rs6065094	chr20.38755112	-9.34402	1.61733e-16	9.42858e-14	-0.0189963	chr20	38824551	rs6065094	A	G	0	chr20	38755112	-69439
rs11409090:17887635:A:AT	chr3.17818274	9.344	1.61749e-16	9.42858e-14	0.0116088	chr3	17846143	rs11409090	A	AT	0	chr3	17818274	-27869
rs6065094	chr20.38755115	-9.34329	1.62427e-16	9.46148e-14	-0.0190979	chr20	38824551	rs6065094	A	G	0	chr20	38755115	-69436
rs6065094	chr20.38755118	-9.34211	1.63556e-16	9.52052e-14	-0.0191989	chr20	38824551	rs6065094	A	G	0	chr20	38755118	-69433
rs6701877:174015259:G:T	chr1.174048122	9.3411	1.64533e-16	9.57068e-14	0.0261299	chr1	174046121	rs6701877	G	T	0	chr1	174048122	2001
rs10650434:2025096:A:ACT	chr7.1888365	-9.34092	1.64709e-16	9.57424e-14	-0.0585027	chr7	1985461	rs10650434	A	ACT	0	chr7	1888365	-97096
rs10650434:2025096:A:ACT	chr7.2119802	-9.34064	1.64982e-16	9.58341e-14	-0.0310635	chr7	1985461	rs10650434	A	ACT	0	chr7	2119802	134341
rs10650434:2025096:A:ACT	chr7.2119795	-9.33962	1.65974e-16	9.63428e-14	-0.0307039	chr7	1985461	rs10650434	A	ACT	0	chr7	2119795	134334
rs10083370:104314182:G:A	chr14.103754476	9.33934	1.6625e-16	9.64359e-14	0.024632	chr14	103847845	rs10083370	A	G	1	chr14	103754476	-93369
rs10650434:2025096:A:ACT	chr7.2008726	-9.33658	1.6897e-16	9.79453e-14	-0.0259177	chr7	1985461	rs10650434	A	ACT	0	chr7	2008726	23265
rs489939:161470592:G:A	chr3.161760881	-9.33625	1.69296e-16	9.80655e-14	-0.0275078	chr3	161752804	rs489939	A	G	0	chr3	161760881	8077
12:123665113:G:C	chr12.123376378	-9.33592	1.6962e-16	9.8185e-14	-0.0233841	chr12	123180566	rs2851447	C	G	0	chr12	123376378	195812
rs2910032:152540354:C:T	chr5.153159206	-9.33569	1.69849e-16	9.82487e-14	-0.0327502	chr5	153160794	rs2910032	T	C	1	chr5	153159206	-1588
rs6065094	chr20.38755091	-9.33534	1.702e-16	9.83833e-14	-0.0182724	chr20	38824551	rs6065094	A	G	0	chr20	38755091	-69460
rs56775891:77575613:C:T	chr18.79807838	-9.3335	1.72055e-16	9.93866e-14	-0.0213013	chr18	79815613	rs56775891	T	C	1	chr18	79807838	-7775
rs11646127:29966277:G:C	chr16.29956864	-9.33249	1.73081e-16	9.99095e-14	-0.0212795	chr16	29954956	rs11646127	C	G	0	chr16	29956864	1908
rs6065094	chr20.38755088	-9.33195	1.73632e-16	1.00158e-13	-0.0181671	chr20	38824551	rs6065094	A	G	0	chr20	38755088	-69463
rs14403	chr1.243621304	-9.33122	1.74378e-16	1.00518e-13	-0.0220234	chr1	243500591	rs14403	T	C	1	chr1	243621304	120713
rs2905432:19484295:G:A	chr19.19338793	-9.33006	1.75573e-16	1.01138e-13	-0.0304813	chr19	19373486	rs2905432	A	G	0	chr19	19338793	-34693
rs7632921:71543758:G:T	chr3.71534035	-9.32962	1.76024e-16	1.01327e-13	-0.0221228	chr3	71494607	rs7632921	T	G	0	chr3	71534035	39428
rs6701877:174015259:G:T	chr1.174048137	9.32785	1.77866e-16	1.02317e-13	0.0259618	chr1	174046121	rs6701877	G	T	0	chr1	174048137	2016
12:123665113:G:C	chr12.123258498	-9.32622	1.79574e-16	1.03227e-13	-0.0288042	chr12	123180566	rs2851447	C	G	0	chr12	123258498	77932
rs10156310:38209129:A:T	chr8.38199802	-9.32547	1.80375e-16	1.03616e-13	-0.0285802	chr8	38351611	rs10156310	T	A	0	chr8	38199802	-151809
12:123665113:G:C	chr12.123168396	-9.32524	1.80613e-16	1.03681e-13	-0.0155639	chr12	123180566	rs2851447	C	G	0	chr12	123168396	-12170
12:123665113:G:C	chr12.123210095	-9.32382	1.8213e-16	1.0448e-13	-0.0185263	chr12	123180566	rs2851447	C	G	0	chr12	123210095	29529
rs10156310:38209129:A:T	chr8.38351764	-9.32251	1.83533e-16	1.05212e-13	-0.0169896	chr8	38351611	rs10156310	T	A	0	chr8	38351764	153
12:123665113:G:C	chr12.123259556	-9.32165	1.84466e-16	1.05674e-13	-0.0205233	chr12	123180566	rs2851447	C	G	0	chr12	123259556	78990
rs783540	chr15.82605813	-9.31619	1.90487e-16	1.09018e-13	-0.0294954	chr15	82585958	rs783540	G	A	0	chr15	82605813	19855
rs2410572:18421474:G:A	chr8.18546411	-9.31612	1.90566e-16	1.09018e-13	-0.0242238	chr8	18563964	rs2410572	A	G	0	chr8	18546411	-17553
rs6701877:174015259:G:T	chr1.174015587	9.31517	1.91625e-16	1.09548e-13	0.0308181	chr1	174046121	rs6701877	G	T	0	chr1	174015587	-30534
rs10650434:2025096:A:ACT	chr7.2119845	-9.31451	1.92377e-16	1.09903e-13	-0.0331036	chr7	1985461	rs10650434	A	ACT	0	chr7	2119845	134384
rs4925114	chr17.17871136	-9.313	1.94087e-16	1.10804e-13	-0.0321377	chr17	17807956	rs4925114	G	A	0	chr17	17871136	63180
rs11165867	chr1.97404485	-9.3128	1.94315e-16	1.10858e-13	-0.047644	chr1	97412512	rs11165867	T	C	0	chr1	97404485	-8027
12:123665113:G:C	chr12.123167278	9.31196	1.95282e-16	1.11332e-13	0.0237972	chr12	123180566	rs2851447	C	G	0	chr12	123167278	-13288
rs6701877:174015259:G:T	chr1.174047274	9.31175	1.95519e-16	1.11391e-13	0.0301569	chr1	174046121	rs6701877	G	T	0	chr1	174047274	1153
rs11409090:17887635:A:AT	chr3.17818278	9.30862	1.99151e-16	1.13325e-13	0.0115723	chr3	17846143	rs11409090	A	AT	0	chr3	17818278	-27865
rs6065094	chr20.38755148	-9.30859	1.99186e-16	1.13325e-13	-0.0201823	chr20	38824551	rs6065094	A	G	0	chr20	38755148	-69403
rs6701877:174015259:G:T	chr1.174048158	9.30761	2.00334e-16	1.139e-13	0.0257215	chr1	174046121	rs6701877	G	T	0	chr1	174048158	2037
rs6065094	chr20.38755073	-9.30579	2.02493e-16	1.15049e-13	-0.0176341	chr20	38824551	rs6065094	A	G	0	chr20	38755073	-69478
12:123665113:G:C	chr12.123211883	-9.3054	2.02948e-16	1.15229e-13	-0.0185206	chr12	123180566	rs2851447	C	G	0	chr12	123211883	31317
12:123665113:G:C	chr12.123377166	-9.3026	2.06317e-16	1.17061e-13	-0.0249214	chr12	123180566	rs2851447	C	G	0	chr12	123377166	196600
12:123665113:G:C	chr12.123257384	-9.30124	2.07977e-16	1.17922e-13	-0.0227013	chr12	123180566	rs2851447	C	G	0	chr12	123257384	76818
rs10650434:2025096:A:ACT	chr7.1987896	-9.29644	2.13924e-16	1.21212e-13	-0.01432	chr7	1985461	rs10650434	A	ACT	0	chr7	1987896	2435
rs11165867	chr1.97404702	-9.29399	2.17024e-16	1.22885e-13	-0.0447445	chr1	97412512	rs11165867	T	C	0	chr1	97404702	-7810
rs10650434:2025096:A:ACT	chr7.2008579	-9.29337	2.17814e-16	1.23248e-13	-0.0282822	chr7	1985461	rs10650434	A	ACT	0	chr7	2008579	23118
rs6065094	chr20.38755157	-9.2919	2.19712e-16	1.24237e-13	-0.0204674	chr20	38824551	rs6065094	A	G	0	chr20	38755157	-69394
rs4925114	chr17.18010052	9.29175	2.19905e-16	1.24262e-13	0.0340533	chr17	17807956	rs4925114	G	A	0	chr17	18010052	202096
rs4925114	chr17.17871141	-9.28289	2.31649e-16	1.30809e-13	-0.0320356	chr17	17807956	rs4925114	G	A	0	chr17	17871141	63185
rs4925114	chr17.18010046	9.28181	2.33115e-16	1.31547e-13	0.0341283	chr17	17807956	rs4925114	G	A	0	chr17	18010046	202090
rs11165867	chr1.97404758	-9.2791	2.36861e-16	1.3357e-13	-0.0440034	chr1	97412512	rs11165867	T	C	0	chr1	97404758	-7754
rs783540	chr15.82620671	-9.27503	2.4259e-16	1.36708e-13	-0.0254659	chr15	82585958	rs783540	G	A	0	chr15	82620671	34713
rs56775891:77575613:C:T	chr18.79807686	-9.27345	2.44853e-16	1.3789e-13	-0.0145274	chr18	79815613	rs56775891	T	C	1	chr18	79807686	-7927
rs783540	chr15.82607416	-9.27208	2.46819e-16	1.38903e-13	-0.061811	chr15	82585958	rs783540	G	A	0	chr15	82607416	21458
rs6065094	chr20.38800566	9.27195	2.4702e-16	1.38922e-13	0.0204326	chr20	38824551	rs6065094	A	G	0	chr20	38800566	-23985
rs1451488:199990107:A:G	chr2.199155823	-9.27063	2.48933e-16	1.39903e-13	-0.0398178	chr2	199125384	rs1451488	G	A	0	chr2	199155823	30439
rs6035706:20821005:A:G	chr20.20846031	-9.26972	2.50276e-16	1.40563e-13	-0.0229547	chr20	20840362	rs6035706	G	A	0	chr20	20846031	5669
rs6701877:174015259:G:T	chr1.174015611	9.2691	2.51183e-16	1.40977e-13	0.0308485	chr1	174046121	rs6701877	G	T	0	chr1	174015611	-30510
12:123665113:G:C	chr12.123171191	-9.2689	2.51474e-16	1.41033e-13	-0.0223687	chr12	123180566	rs2851447	C	G	0	chr12	123171191	-9375
rs6701877:174015259:G:T	chr1.173993581	9.2688	2.51622e-16	1.41033e-13	0.0206172	chr1	174046121	rs6701877	G	T	0	chr1	173993581	-52540
rs4925114	chr17.18010038	9.26848	2.52093e-16	1.41202e-13	0.0342269	chr17	17807956	rs4925114	G	A	0	chr17	18010038	202082
rs1023497:42340508:C:G	chr22.41936905	-9.26623	2.55448e-16	1.42984e-13	-0.0151203	chr22	41944504	rs1023497	G	C	0	chr22	41936905	-7599
rs14403	chr1.243621345	-9.26607	2.55694e-16	1.43026e-13	-0.0219026	chr1	243500591	rs14403	T	C	1	chr1	243621345	120754
rs4925114	chr17.18010036	9.26514	2.57096e-16	1.43713e-13	0.0342513	chr17	17807956	rs4925114	G	A	0	chr17	18010036	202080
12:123665113:G:C	chr12.123243494	-9.26362	2.5939e-16	1.44898e-13	-0.0362214	chr12	123180566	rs2851447	C	G	0	chr12	123243494	62928
rs6701877:174015259:G:T	chr1.174013815	9.26275	2.60717e-16	1.45541e-13	0.0263506	chr1	174046121	rs6701877	G	T	0	chr1	174013815	-32306
rs111294930:152177121:A:G	chr5.152943019	-9.2621	2.61725e-16	1.46006e-13	-0.0419923	chr5	152797561	rs111294930	G	A	0	chr5	152943019	145458
rs7508148:50152142:T:C	chr19.49647804	-9.26048	2.64215e-16	1.47296e-13	-0.0254275	chr19	49648885	rs7508148	C	T	0	chr19	49647804	-1081
rs10650434:2025096:A:ACT	chr7.2008751	-9.26035	2.64427e-16	1.47315e-13	-0.0248628	chr7	1985461	rs10650434	A	ACT	0	chr7	2008751	23290
rs56775891:77575613:C:T	chr18.79807844	-9.2547	2.73329e-16	1.52172e-13	-0.021446	chr18	79815613	rs56775891	T	C	1	chr18	79807844	-7769
rs4936215:133852684:A:G	chr11.133973290	-9.25303	2.7602e-16	1.53567e-13	-0.0313985	chr11	133982789	rs4936215	G	A	0	chr11	133973290	-9499
rs2905432:19484295:G:A	chr19.19283540	9.25181	2.78004e-16	1.54568e-13	0.0298759	chr19	19373486	rs2905432	A	G	0	chr19	19283540	-89946
rs6678676:200266503:T:C	chr1.200293784	9.24869	2.83145e-16	1.57321e-13	0.0288469	chr1	200297375	rs6678676	T	C	0	chr1	200293784	-3591
rs9545047:79859456:A:C	chr13.79353461	-9.24853	2.83418e-16	1.57368e-13	-0.0617014	chr13	79285321	rs9545047	C	A	0	chr13	79353461	68140
rs2905432:19484295:G:A	chr19.19283523	9.24757	2.8502e-16	1.58151e-13	0.0295296	chr19	19373486	rs2905432	A	G	0	chr19	19283523	-89963
rs4936215:133852684:A:G	chr11.133972690	-9.24641	2.86963e-16	1.59123e-13	-0.0448214	chr11	133982789	rs4936215	G	A	0	chr11	133972690	-10099
rs2905432:19484295:G:A	chr19.19283517	9.24458	2.90056e-16	1.60731e-13	0.0294008	chr19	19373486	rs2905432	A	G	0	chr19	19283517	-89969
rs7632921:71543758:G:T	chr3.71534017	-9.24428	2.90565e-16	1.60906e-13	-0.0220917	chr3	71494607	rs7632921	T	G	0	chr3	71534017	39410
rs6701877:174015259:G:T	chr1.174015624	9.24359	2.91754e-16	1.61457e-13	0.030861	chr1	174046121	rs6701877	G	T	0	chr1	174015624	-30497
rs6701877:174015259:G:T	chr1.174046977	9.24222	2.94108e-16	1.6265e-13	0.0298379	chr1	174046121	rs6701877	G	T	0	chr1	174046977	856
rs6701877:174015259:G:T	chr1.174046975	9.24161	2.95161e-16	1.63124e-13	0.0298334	chr1	174046121	rs6701877	G	T	0	chr1	174046975	854
rs4936215:133852684:A:G	chr11.133983244	-9.24065	2.96817e-16	1.6393e-13	-0.0801611	chr11	133982789	rs4936215	G	A	0	chr11	133983244	455
rs2905432:19484295:G:A	chr19.19338780	-9.24022	2.97566e-16	1.64235e-13	-0.030447	chr19	19373486	rs2905432	A	G	0	chr19	19338780	-34706
rs2905432:19484295:G:A	chr19.19283579	9.23789	3.01668e-16	1.66388e-13	0.03056	chr19	19373486	rs2905432	A	G	0	chr19	19283579	-89907
rs12705761:110976264:G:C	chr7.111310127	-9.23452	3.07693e-16	1.69599e-13	-0.0180177	chr7	111336208	rs12705761	C	G	0	chr7	111310127	-26081
rs12705761:110976264:G:C	chr7.111310129	-9.2342	3.08262e-16	1.69738e-13	-0.0180087	chr7	111336208	rs12705761	C	G	0	chr7	111310129	-26079
rs11165867	chr1.97404875	-9.23415	3.08354e-16	1.69738e-13	-0.0424707	chr1	97412512	rs11165867	T	C	0	chr1	97404875	-7637
rs10650434:2025096:A:ACT	chr7.1902894	-9.23356	3.09436e-16	1.70221e-13	-0.0261109	chr7	1985461	rs10650434	A	ACT	0	chr7	1902894	-82567
12:123665113:G:C	chr12.122992126	-9.23212	3.12051e-16	1.71546e-13	-0.0246556	chr12	123180566	rs2851447	C	G	0	chr12	122992126	-188440
rs10650434:2025096:A:ACT	chr7.1888335	-9.23189	3.1247e-16	1.71663e-13	-0.0608942	chr7	1985461	rs10650434	A	ACT	0	chr7	1888335	-97126
rs634940	chr6.92434443	-9.23136	3.13451e-16	1.72088e-13	-0.0311846	chr6	92367782	rs634940	T	G	0	chr6	92434443	66661
rs2905432:19484295:G:A	chr19.19283587	9.23095	3.14202e-16	1.72386e-13	0.0306806	chr19	19373486	rs2905432	A	G	0	chr19	19283587	-89899
rs12705761:110976264:G:C	chr7.111310149	-9.23016	3.15655e-16	1.73069e-13	-0.0179186	chr7	111336208	rs12705761	C	G	0	chr7	111310149	-26059
12:2514112:A:G	chr12.2404156	-9.22991	3.16129e-16	1.73214e-13	-0.0191781	chr12	2404946	rs12823424	G	A	0	chr12	2404156	-790
rs111294930:152177121:A:G	chr5.152943061	-9.22927	3.17318e-16	1.73751e-13	-0.0419644	chr5	152797561	rs111294930	G	A	0	chr5	152943061	145500
rs10650434:2025096:A:ACT	chr7.2008759	-9.22868	3.18414e-16	1.74237e-13	-0.0244914	chr7	1985461	rs10650434	A	ACT	0	chr7	2008759	23298
rs12705761:110976264:G:C	chr7.111310159	-9.22753	3.20568e-16	1.753e-13	-0.0178731	chr7	111336208	rs12705761	C	G	0	chr7	111310159	-26049
rs56775891:77575613:C:T	chr18.79807846	-9.22715	3.21281e-16	1.75574e-13	-0.0214912	chr18	79815613	rs56775891	T	C	1	chr18	79807846	-7767
rs11409090:17887635:A:AT	chr3.17818287	9.22518	3.2501e-16	1.77495e-13	0.0114907	chr3	17846143	rs11409090	A	AT	0	chr3	17818287	-27856
rs12705761:110976264:G:C	chr7.111310005	-9.22435	3.26591e-16	1.78242e-13	-0.0185443	chr7	111336208	rs12705761	C	G	0	chr7	111310005	-26203
rs11165867	chr1.97404118	-9.2232	3.28804e-16	1.79331e-13	-0.0525164	chr1	97412512	rs11165867	T	C	0	chr1	97404118	-8394
rs1899543:24406419:A:T	chr11.24367535	-9.22207	3.30988e-16	1.80404e-13	-0.0219741	chr11	24384873	rs1899543	T	A	0	chr11	24367535	-17338
rs12705761:110976264:G:C	chr7.111310183	-9.21952	3.3598e-16	1.83005e-13	-0.0177631	chr7	111336208	rs12705761	C	G	0	chr7	111310183	-26025
rs10650434:2025096:A:ACT	chr7.1888331	-9.21657	3.41848e-16	1.86079e-13	-0.0611954	chr7	1985461	rs10650434	A	ACT	0	chr7	1888331	-97130
rs10156310:38209129:A:T	chr8.38199814	-9.21583	3.43336e-16	1.86767e-13	-0.0282587	chr8	38351611	rs10156310	T	A	0	chr8	38199814	-151797
rs4925114	chr17.17871152	-9.21513	3.44735e-16	1.87405e-13	-0.0318109	chr17	17807956	rs4925114	G	A	0	chr17	17871152	63196
rs2410572:18421474:G:A	chr8.18546900	-9.21366	3.47729e-16	1.88909e-13	-0.0213275	chr8	18563964	rs2410572	A	G	0	chr8	18546900	-17064
rs9545047:79859456:A:C	chr13.79354410	-9.21221	3.50695e-16	1.90396e-13	-0.0447681	chr13	79285321	rs9545047	C	A	0	chr13	79354410	69089
rs2905432:19484295:G:A	chr19.19283604	9.21158	3.51998e-16	1.90978e-13	0.0309136	chr19	19373486	rs2905432	A	G	0	chr19	19283604	-89882
rs36043959:111472014:G:A	chr8.110614003	-9.2096	3.56106e-16	1.93081e-13	-0.0326219	chr8	110459785	rs36043959	A	G	0	chr8	110614003	154218
rs12705761:110976264:G:C	chr7.111309962	-9.20776	3.59961e-16	1.95044e-13	-0.01872	chr7	111336208	rs12705761	C	G	0	chr7	111309962	-26246
rs12705761:110976264:G:C	chr7.111309956	-9.20495	3.6595e-16	1.9816e-13	-0.0187441	chr7	111336208	rs12705761	C	G	0	chr7	111309956	-26252
rs2905432:19484295:G:A	chr19.19339171	-9.20461	3.66672e-16	1.98421e-13	-0.017942	chr19	19373486	rs2905432	A	G	0	chr19	19339171	-34315
rs35346733:2521322:G:A	chr3.2394975	-9.20437	3.6719e-16	1.98572e-13	-0.0545448	chr3	2479638	rs35346733	A	G	0	chr3	2394975	-84663
rs10083370:104314182:G:A	chr14.103816318	9.2037	3.68642e-16	1.99228e-13	0.0187213	chr14	103847845	rs10083370	A	G	1	chr14	103816318	-31527
rs6701877:174015259:G:T	chr1.174015644	9.20348	3.69111e-16	1.99352e-13	0.0308748	chr1	174046121	rs6701877	G	T	0	chr1	174015644	-30477
rs12705761:110976264:G:C	chr7.111310219	-9.20297	3.70212e-16	1.99784e-13	-0.0175956	chr7	111336208	rs12705761	C	G	0	chr7	111310219	-25989
rs12908161:85207825:A:G	chr15.84712608	-9.20289	3.70393e-16	1.99784e-13	-0.0233814	chr15	84664594	rs12908161	G	A	0	chr15	84712608	48014
rs9545047:79859456:A:C	chr13.79354420	-9.20266	3.7088e-16	1.99917e-13	-0.044577	chr13	79285321	rs9545047	C	A	0	chr13	79354420	69099
rs111294930:152177121:A:G	chr5.152943094	-9.20195	3.72422e-16	2.00551e-13	-0.0419396	chr5	152797561	rs111294930	G	A	0	chr5	152943094	145533
rs111294930:152177121:A:G	chr5.152941717	-9.2019	3.72538e-16	2.00551e-13	-0.040567	chr5	152797561	rs111294930	G	A	0	chr5	152941717	144156
rs6065094	chr20.38755194	-9.19894	3.79065e-16	2.03932e-13	-0.0215891	chr20	38824551	rs6065094	A	G	0	chr20	38755194	-69357
12:123665113:G:C	chr12.122992103	-9.1987	3.79604e-16	2.0409e-13	-0.0238736	chr12	123180566	rs2851447	C	G	0	chr12	122992103	-188463
rs7216638:2156453:T:A	chr17.2253298	-9.19845	3.8016e-16	2.04257e-13	-0.0116225	chr17	2253159	rs7216638	T	A	0	chr17	2253298	139
rs34796896:180623255:G:A	chr3.181130784	-9.19653	3.84453e-16	2.06429e-13	-0.0530718	chr3	180905467	rs34796896	A	G	1	chr3	181130784	225317
rs111294930:152177121:A:G	chr5.152943102	-9.19512	3.87638e-16	2.07984e-13	-0.0419332	chr5	152797561	rs111294930	G	A	0	chr5	152943102	145541
rs6701877:174015259:G:T	chr1.174046842	9.19503	3.87849e-16	2.07984e-13	0.0294682	chr1	174046121	rs6701877	G	T	0	chr1	174046842	721
rs10083370:104314182:G:A	chr14.103744377	9.19333	3.91738e-16	2.09934e-13	0.0311487	chr14	103847845	rs10083370	A	G	1	chr14	103744377	-103468
rs35346733:2521322:G:A	chr3.2394966	-9.19255	3.93523e-16	2.10755e-13	-0.0544593	chr3	2479638	rs35346733	A	G	0	chr3	2394966	-84672
12:123665113:G:C	chr12.123243508	-9.19101	3.97099e-16	2.12454e-13	-0.0357821	chr12	123180566	rs2851447	C	G	0	chr12	123243508	62942
rs4925114	chr17.18010765	9.19096	3.97208e-16	2.12454e-13	0.0196043	chr17	17807956	rs4925114	G	A	0	chr17	18010765	202809
rs10083370:104314182:G:A	chr14.103800919	9.18809	4.03939e-16	2.15916e-13	0.0363127	chr14	103847845	rs10083370	A	G	1	chr14	103800919	-46926
rs11165867	chr1.97404038	-9.1879	4.04379e-16	2.16012e-13	-0.0535471	chr1	97412512	rs11165867	T	C	0	chr1	97404038	-8474
rs6065094	chr20.38755198	-9.18695	4.06649e-16	2.17085e-13	-0.0217053	chr20	38824551	rs6065094	A	G	0	chr20	38755198	-69353
12:92246786:C:G	chr12.91858911	-9.1811	4.20833e-16	2.24513e-13	-0.019281	chr12	91853010	rs4240748	G	C	0	chr12	91858911	5901
rs634940	chr6.92434596	-9.17901	4.26006e-16	2.27126e-13	-0.032425	chr6	92367782	rs634940	T	G	0	chr6	92434596	66814
rs6701877:174015259:G:T	chr1.174048261	9.17813	4.28214e-16	2.28157e-13	0.0244668	chr1	174046121	rs6701877	G	T	0	chr1	174048261	2140
rs4925114	chr17.17870672	-9.17482	4.36593e-16	2.32472e-13	-0.0390317	chr17	17807956	rs4925114	G	A	0	chr17	17870672	62716
rs10083370:104314182:G:A	chr14.103751271	9.17448	4.37471e-16	2.32791e-13	0.0178984	chr14	103847845	rs10083370	A	G	1	chr14	103751271	-96574
rs6701877:174015259:G:T	chr1.174048264	9.17356	4.39815e-16	2.33888e-13	0.0244285	chr1	174046121	rs6701877	G	T	0	chr1	174048264	2143
rs1023497:42340508:C:G	chr22.41936883	-9.17242	4.42763e-16	2.35305e-13	-0.0152344	chr22	41944504	rs1023497	G	C	0	chr22	41936883	-7621
rs2905432:19484295:G:A	chr19.19279491	9.16906	4.51576e-16	2.39835e-13	0.0258379	chr19	19373486	rs2905432	A	G	0	chr19	19279491	-93995
rs10083370:104314182:G:A	chr14.103850938	-9.16834	4.53479e-16	2.40692e-13	-0.037131	chr14	103847845	rs10083370	A	G	1	chr14	103850938	3093
rs11409090:17887635:A:AT	chr3.17818293	9.16671	4.57822e-16	2.42842e-13	0.0114368	chr3	17846143	rs11409090	A	AT	0	chr3	17818293	-27850
rs13169274:137855305:T:C	chr5.138595452	-9.16611	4.59429e-16	2.43539e-13	-0.030865	chr5	138519616	rs13169274	C	T	0	chr5	138595452	75836
12:123665113:G:C	chr12.123259288	-9.1655	4.61082e-16	2.44254e-13	-0.020133	chr12	123180566	rs2851447	C	G	0	chr12	123259288	78722
12:123665113:G:C	chr12.122992093	-9.16539	4.61365e-16	2.44254e-13	-0.0234904	chr12	123180566	rs2851447	C	G	0	chr12	122992093	-188473
rs6701877:174015259:G:T	chr1.174013712	9.16344	4.66679e-16	2.46909e-13	0.0259271	chr1	174046121	rs6701877	G	T	0	chr1	174013712	-32409
rs6065094	chr20.38755206	-9.16204	4.70524e-16	2.48785e-13	-0.0219349	chr20	38824551	rs6065094	A	G	0	chr20	38755206	-69345
rs6065094	chr20.38800559	9.15817	4.81293e-16	2.54317e-13	0.0202579	chr20	38824551	rs6065094	A	G	0	chr20	38800559	-23992
rs12908161:85207825:A:G	chr15.84713050	-9.15754	4.83072e-16	2.55095e-13	-0.021491	chr15	84664594	rs12908161	G	A	0	chr15	84713050	48456
rs10650434:2025096:A:ACT	chr7.2008542	-9.15268	4.97017e-16	2.62292e-13	-0.027954	chr7	1985461	rs10650434	A	ACT	0	chr7	2008542	23081
rs10083370:104314182:G:A	chr14.103744372	9.15221	4.98372e-16	2.62841e-13	0.0310119	chr14	103847845	rs10083370	A	G	1	chr14	103744372	-103473
12:2514112:A:G	chr12.2404143	-9.15086	5.02345e-16	2.64768e-13	-0.0189794	chr12	2404946	rs12823424	G	A	0	chr12	2404143	-803
rs10650434:2025096:A:ACT	chr7.2119923	-9.15011	5.04543e-16	2.65758e-13	-0.035801	chr7	1985461	rs10650434	A	ACT	0	chr7	2119923	134462
12:123665113:G:C	chr12.123243516	-9.14879	5.08464e-16	2.67653e-13	-0.0355284	chr12	123180566	rs2851447	C	G	0	chr12	123243516	62950
rs11646127:29966277:G:C	chr16.30016122	-9.1452	5.19257e-16	2.73161e-13	-0.0313953	chr16	29954956	rs11646127	C	G	0	chr16	30016122	61166
rs4936215:133852684:A:G	chr11.133983291	-9.14466	5.20897e-16	2.73851e-13	-0.0708976	chr11	133982789	rs4936215	G	A	0	chr11	133983291	502
rs12908161:85207825:A:G	chr15.84712594	-9.14348	5.24514e-16	2.75578e-13	-0.0231584	chr15	84664594	rs12908161	G	A	0	chr15	84712594	48000
12:123665113:G:C	chr12.123241406	-9.14245	5.27694e-16	2.77061e-13	-0.0355667	chr12	123180566	rs2851447	C	G	0	chr12	123241406	60840
rs11165867	chr1.97405035	-9.14235	5.28004e-16	2.77061e-13	-0.0404193	chr1	97412512	rs11165867	T	C	0	chr1	97405035	-7477
rs14403	chr1.243621414	-9.14102	5.32126e-16	2.79048e-13	-0.0216784	chr1	243500591	rs14403	T	C	1	chr1	243621414	120823
rs6701877:174015259:G:T	chr1.174013675	9.13959	5.36597e-16	2.81214e-13	0.0257691	chr1	174046121	rs6701877	G	T	0	chr1	174013675	-32446
rs12705761:110976264:G:C	chr7.111310307	-9.13898	5.38502e-16	2.82035e-13	-0.0171744	chr7	111336208	rs12705761	C	G	0	chr7	111310307	-25901
rs10083370:104314182:G:A	chr14.103750204	9.13834	5.40513e-16	2.8291e-13	0.0214238	chr14	103847845	rs10083370	A	G	1	chr14	103750204	-97641
12:123665113:G:C	chr12.123219425	-9.13659	5.4609e-16	2.85649e-13	-0.0376148	chr12	123180566	rs2851447	C	G	0	chr12	123219425	38859
rs111294930:152177121:A:G	chr5.152941632	-9.13612	5.47597e-16	2.86257e-13	-0.0403005	chr5	152797561	rs111294930	G	A	0	chr5	152941632	144071
rs10083370:104314182:G:A	chr14.103744370	9.13565	5.49088e-16	2.86856e-13	0.0309569	chr14	103847845	rs10083370	A	G	1	chr14	103744370	-103475
rs6065094	chr20.38751661	-9.13502	5.5111e-16	2.8772e-13	-0.0419739	chr20	38824551	rs6065094	A	G	0	chr20	38751661	-72890
rs13169274:137855305:T:C	chr5.138595402	-9.13492	5.51434e-16	2.8772e-13	-0.0305355	chr5	138519616	rs13169274	C	T	0	chr5	138595402	75786
rs6701877:174015259:G:T	chr1.174013665	9.13425	5.53619e-16	2.88679e-13	0.0257258	chr1	174046121	rs6701877	G	T	0	chr1	174013665	-32456
rs10156310:38209129:A:T	chr8.38199823	-9.13245	5.59463e-16	2.91397e-13	-0.0280153	chr8	38351611	rs10156310	T	A	0	chr8	38199823	-151788
rs12705761:110976264:G:C	chr7.111310314	-9.13243	5.59534e-16	2.91397e-13	-0.0171402	chr7	111336208	rs12705761	C	G	0	chr7	111310314	-25894
rs6701877:174015259:G:T	chr1.174013382	9.12674	5.78484e-16	3.01077e-13	0.0245832	chr1	174046121	rs6701877	G	T	0	chr1	174013382	-32739
rs11646127:29966277:G:C	chr16.30016090	-9.12631	5.79925e-16	3.01457e-13	-0.0311047	chr16	29954956	rs11646127	C	G	0	chr16	30016090	61134
rs10650434:2025096:A:ACT	chr7.2119688	-9.12631	5.7994e-16	3.01457e-13	-0.0245606	chr7	1985461	rs10650434	A	ACT	0	chr7	2119688	134227
rs4925114	chr17.17871166	-9.12598	5.81066e-16	3.01853e-13	-0.0315245	chr17	17807956	rs4925114	G	A	0	chr17	17871166	63210
rs10156310:38209129:A:T	chr8.38351731	-9.12322	5.90498e-16	3.06561e-13	-0.0162517	chr8	38351611	rs10156310	T	A	0	chr8	38351731	120
rs4936215:133852684:A:G	chr11.133973320	-9.12175	5.95595e-16	3.09014e-13	-0.0303822	chr11	133982789	rs4936215	G	A	0	chr11	133973320	-9469
rs6065094	chr20.38781356	-9.12113	5.97759e-16	3.09943e-13	-0.0257891	chr20	38824551	rs6065094	A	G	0	chr20	38781356	-43195
rs634940	chr6.92434052	-9.11964	6.03002e-16	3.12467e-13	-0.0275135	chr6	92367782	rs634940	T	G	0	chr6	92434052	66270
rs7508148:50152142:T:C	chr19.49661498	-9.11794	6.09023e-16	3.1539e-13	-0.0153989	chr19	49648885	rs7508148	C	T	0	chr19	49661498	12613
12:2514112:A:G	chr12.2405056	-9.11769	6.09925e-16	3.15661e-13	-0.0266469	chr12	2404946	rs12823424	G	A	0	chr12	2405056	110
rs2905432:19484295:G:A	chr19.19279486	9.11607	6.15733e-16	3.18468e-13	0.0256383	chr19	19373486	rs2905432	A	G	0	chr19	19279486	-94000
rs12705761:110976264:G:C	chr7.111309823	-9.11395	6.23403e-16	3.22235e-13	-0.0192529	chr7	111336208	rs12705761	C	G	0	chr7	111309823	-26385
rs2949006:200715388:T:G	chr2.199982586	9.11116	6.33665e-16	3.27335e-13	0.0483909	chr2	199850665	rs2949006	T	G	0	chr2	199982586	131921
rs6701877:174015259:G:T	chr1.174013598	9.11093	6.34528e-16	3.27577e-13	0.0254366	chr1	174046121	rs6701877	G	T	0	chr1	174013598	-32523
rs7508148:50152142:T:C	chr19.49661524	-9.11055	6.3592e-16	3.28092e-13	-0.0153165	chr19	49648885	rs7508148	C	T	0	chr19	49661524	12639
rs6701877:174015259:G:T	chr1.174013467	9.11037	6.3658e-16	3.28229e-13	0.0249031	chr1	174046121	rs6701877	G	T	0	chr1	174013467	-32654
rs9545047:79859456:A:C	chr13.79354509	-9.10949	6.39871e-16	3.29721e-13	-0.0428882	chr13	79285321	rs9545047	C	A	0	chr13	79354509	69188
rs6701877:174015259:G:T	chr1.174013481	9.10848	6.43677e-16	3.31477e-13	0.0249577	chr1	174046121	rs6701877	G	T	0	chr1	174013481	-32640
rs12908161:85207825:A:G	chr15.84713062	-9.10815	6.44923e-16	3.31912e-13	-0.0212333	chr15	84664594	rs12908161	G	A	0	chr15	84713062	48468
rs12712510:22749726:T:C	chr2.22475080	-9.10751	6.47336e-16	3.32948e-13	-0.0303096	chr2	22526854	rs12712510	C	T	0	chr2	22475080	-51774
rs7216638:2156453:T:A	chr17.2253286	-9.10667	6.50518e-16	3.34377e-13	-0.0114312	chr17	2253159	rs7216638	T	A	0	chr17	2253286	127
rs6701877:174015259:G:T	chr1.174013502	9.10638	6.51623e-16	3.3455e-13	0.0250409	chr1	174046121	rs6701877	G	T	0	chr1	174013502	-32619
rs6701877:174015259:G:T	chr1.174013504	9.10623	6.52186e-16	3.3455e-13	0.0250489	chr1	174046121	rs6701877	G	T	0	chr1	174013504	-32617
rs10650434:2025096:A:ACT	chr7.1987910	-9.10619	6.52333e-16	3.3455e-13	-0.0138641	chr7	1985461	rs10650434	A	ACT	0	chr7	1987910	2449
12:123665113:G:C	chr12.123243524	-9.10615	6.5248e-16	3.3455e-13	-0.0352731	chr12	123180566	rs2851447	C	G	0	chr12	123243524	62958
rs11409090:17887635:A:AT	chr3.17818299	9.10605	6.52868e-16	3.3455e-13	0.0113832	chr3	17846143	rs11409090	A	AT	0	chr3	17818299	-27844
rs6701877:174015259:G:T	chr1.174013544	9.1052	6.56141e-16	3.35755e-13	0.025211	chr1	174046121	rs6701877	G	T	0	chr1	174013544	-32577
rs6701877:174015259:G:T	chr1.174013527	9.10517	6.56244e-16	3.35755e-13	0.0251416	chr1	174046121	rs6701877	G	T	0	chr1	174013527	-32594
rs6701877:174015259:G:T	chr1.174013530	9.10512	6.56431e-16	3.35755e-13	0.0251538	chr1	174046121	rs6701877	G	T	0	chr1	174013530	-32591
rs7951870:46373311:T:C	chr11.46400177	9.10476	6.57828e-16	3.36262e-13	0.022284	chr11	46351761	rs7951870	T	C	0	chr11	46400177	48416
rs2410572:18421474:G:A	chr8.18547076	-9.10375	6.61723e-16	3.38045e-13	-0.0199093	chr8	18563964	rs2410572	A	G	0	chr8	18547076	-16888
rs2905432:19484295:G:A	chr19.19496204	9.1028	6.65395e-16	3.39712e-13	0.00970717	chr19	19373486	rs2905432	A	G	0	chr19	19496204	122718
rs1451488:199990107:A:G	chr2.199156012	-9.10016	6.75753e-16	3.44788e-13	-0.0393003	chr2	199125384	rs1451488	G	A	0	chr2	199156012	30628
rs7508148:50152142:T:C	chr19.49661535	-9.10002	6.76311e-16	3.44861e-13	-0.015265	chr19	49648885	rs7508148	C	T	0	chr19	49661535	12650
rs2410572:18421474:G:A	chr8.18546286	-9.09934	6.78995e-16	3.46018e-13	-0.0244189	chr8	18563964	rs2410572	A	G	0	chr8	18546286	-17678
rs2949006:200715388:T:G	chr2.199982322	9.09679	6.892e-16	3.51003e-13	0.0498538	chr2	199850665	rs2949006	T	G	0	chr2	199982322	131657
12:123665113:G:C	chr12.123169485	-9.09529	6.95243e-16	3.53863e-13	-0.0179402	chr12	123180566	rs2851447	C	G	0	chr12	123169485	-11081
rs7632921:71543758:G:T	chr3.71533986	-9.09388	7.01004e-16	3.56577e-13	-0.0220181	chr3	71494607	rs7632921	T	G	0	chr3	71533986	39379
rs2949006:200715388:T:G	chr2.199982663	9.09304	7.0444e-16	3.58105e-13	0.047793	chr2	199850665	rs2949006	T	G	0	chr2	199982663	131998
rs36043959:111472014:G:A	chr8.110613927	-9.08982	7.17828e-16	3.64648e-13	-0.0322767	chr8	110459785	rs36043959	A	G	0	chr8	110613927	154142
rs7508148:50152142:T:C	chr19.49655763	-9.08974	7.18187e-16	3.64648e-13	-0.0137737	chr19	49648885	rs7508148	C	T	0	chr19	49655763	6878
rs6701877:174015259:G:T	chr1.173949429	9.08918	7.20513e-16	3.65605e-13	0.0217993	chr1	174046121	rs6701877	G	T	0	chr1	173949429	-96692
rs10650434:2025096:A:ACT	chr7.2008787	-9.08856	7.23144e-16	3.66716e-13	-0.0230908	chr7	1985461	rs10650434	A	ACT	0	chr7	2008787	23326
rs2905432:19484295:G:A	chr19.19279483	9.08397	7.42791e-16	3.76449e-13	0.025517	chr19	19373486	rs2905432	A	G	0	chr19	19279483	-94003
rs7508148:50152142:T:C	chr19.49661455	-9.08124	7.54728e-16	3.82266e-13	-0.0154115	chr19	49648885	rs7508148	C	T	0	chr19	49661455	12570
rs1451488:199990107:A:G	chr2.199153874	-9.07612	7.77646e-16	3.93634e-13	-0.0270709	chr2	199125384	rs1451488	G	A	0	chr2	199153874	28490
rs2910032:152540354:C:T	chr5.153163232	-9.07572	7.79477e-16	3.9432e-13	-0.025319	chr5	153160794	rs2910032	T	C	1	chr5	153163232	2438
rs4936215:133852684:A:G	chr11.133983306	-9.07561	7.79982e-16	3.94336e-13	-0.0677307	chr11	133982789	rs4936215	G	A	0	chr11	133983306	517
rs2949006:200715388:T:G	chr2.199982270	9.0754	7.80905e-16	3.94541e-13	0.0500035	chr2	199850665	rs2949006	T	G	0	chr2	199982270	131605
rs10650434:2025096:A:ACT	chr7.1888297	-9.07531	7.81338e-16	3.94541e-13	-0.0637019	chr7	1985461	rs10650434	A	ACT	0	chr7	1888297	-97164
rs2410572:18421474:G:A	chr8.18546276	-9.07402	7.87226e-16	3.97273e-13	-0.0244189	chr8	18563964	rs2410572	A	G	0	chr8	18546276	-17688
12:2514112:A:G	chr12.2405067	-9.07295	7.92196e-16	3.99538e-13	-0.0266038	chr12	2404946	rs12823424	G	A	0	chr12	2405067	121
rs7508148:50152142:T:C	chr19.49661553	-9.07245	7.94484e-16	4.00449e-13	-0.0151599	chr19	49648885	rs7508148	C	T	0	chr19	49661553	12668
rs4936215:133852684:A:G	chr11.133983118	-9.0719	7.97054e-16	4.01501e-13	-0.0950947	chr11	133982789	rs4936215	G	A	0	chr11	133983118	329
rs2949006:200715388:T:G	chr2.199982735	9.06984	8.06711e-16	4.06119e-13	0.047185	chr2	199850665	rs2949006	T	G	0	chr2	199982735	132070
rs11646127:29966277:G:C	chr16.30016268	-9.06863	8.12427e-16	4.08749e-13	-0.0316464	chr16	29954956	rs11646127	C	G	0	chr16	30016268	61312
rs34796896:180623255:G:A	chr3.181133110	-9.06842	8.13415e-16	4.08998e-13	-0.0548161	chr3	180905467	rs34796896	A	G	1	chr3	181133110	227643
12:123665113:G:C	chr12.123259656	-9.0661	8.2449e-16	4.14316e-13	-0.0205637	chr12	123180566	rs2851447	C	G	0	chr12	123259656	79090
rs10156310:38209129:A:T	chr8.38353172	-9.06394	8.34955e-16	4.19321e-13	-0.0545572	chr8	38351611	rs10156310	T	A	0	chr8	38353172	1561
rs6701877:174015259:G:T	chr1.173949437	9.06275	8.40809e-16	4.22006e-13	0.0216086	chr1	174046121	rs6701877	G	T	0	chr1	173949437	-96684
rs4936215:133852684:A:G	chr11.133983113	-9.06166	8.46186e-16	4.24448e-13	-0.0953063	chr11	133982789	rs4936215	G	A	0	chr11	133983113	324
rs10083370:104314182:G:A	chr14.103800936	9.05903	8.59265e-16	4.30748e-13	0.0356723	chr14	103847845	rs10083370	A	G	1	chr14	103800936	-46909
12:123665113:G:C	chr12.122992072	-9.05613	8.73955e-16	4.37849e-13	-0.0226093	chr12	123180566	rs2851447	C	G	0	chr12	122992072	-188494
12:123665113:G:C	chr12.123241398	-9.05523	8.7852e-16	4.3987e-13	-0.0349334	chr12	123180566	rs2851447	C	G	0	chr12	123241398	60832
rs2410572:18421474:G:A	chr8.18547153	-9.05483	8.80605e-16	4.40648e-13	-0.0192664	chr8	18563964	rs2410572	A	G	0	chr8	18547153	-16811
rs7508148:50152142:T:C	chr19.49648256	-9.05396	8.85069e-16	4.42615e-13	-0.0172724	chr19	49648885	rs7508148	C	T	0	chr19	49648256	-629
rs2905432:19484295:G:A	chr19.19339187	-9.05197	8.95427e-16	4.47526e-13	-0.0171469	chr19	19373486	rs2905432	A	G	0	chr19	19339187	-34299
rs36043959:111472014:G:A	chr8.110613903	-9.05084	9.01352e-16	4.50217e-13	-0.032165	chr8	110459785	rs36043959	A	G	0	chr8	110613903	154118
rs11409090:17887635:A:AT	chr3.17817859	9.05062	9.02504e-16	4.50521e-13	0.0160069	chr3	17846143	rs11409090	A	AT	0	chr3	17817859	-28284
rs4936215:133852684:A:G	chr11.133983107	-9.04944	9.08713e-16	4.53348e-13	-0.0955219	chr11	133982789	rs4936215	G	A	0	chr11	133983107	318
12:23633432:T:G	chr12.23421593	-9.04726	9.20346e-16	4.58876e-13	-0.0258506	chr12	23480498	rs1120004	G	T	0	chr12	23421593	-58905
rs11165867	chr1.97405160	-9.04698	9.21853e-16	4.59352e-13	-0.0388608	chr1	97412512	rs11165867	T	C	0	chr1	97405160	-7352
rs7216638:2156453:T:A	chr17.2289372	9.04303	9.4335e-16	4.69782e-13	0.019342	chr17	2253159	rs7216638	T	A	0	chr17	2289372	36213
rs12705761:110976264:G:C	chr7.111310395	-9.04083	9.55569e-16	4.75581e-13	-0.0167379	chr7	111336208	rs12705761	C	G	0	chr7	111310395	-25813
rs35346733:2521322:G:A	chr3.2394855	-9.04029	9.58587e-16	4.76798e-13	-0.0533786	chr3	2479638	rs35346733	A	G	0	chr3	2394855	-84783
rs12705761:110976264:G:C	chr7.111309743	-9.03573	9.84435e-16	4.89268e-13	-0.0195336	chr7	111336208	rs12705761	C	G	0	chr7	111309743	-26465
rs2905432:19484295:G:A	chr19.19283398	9.03566	9.84836e-16	4.89268e-13	0.0262284	chr19	19373486	rs2905432	A	G	0	chr19	19283398	-90088
rs111294930:152177121:A:G	chr5.152943268	-9.03514	9.87818e-16	4.90456e-13	-0.0417687	chr5	152797561	rs111294930	G	A	0	chr5	152943268	145707
rs111294930:152177121:A:G	chr5.152941512	-9.03496	9.88845e-16	4.90673e-13	-0.0398869	chr5	152797561	rs111294930	G	A	0	chr5	152941512	143951
rs4936215:133852684:A:G	chr11.133983098	-9.03135	1.00992e-15	5.0083e-13	-0.0957652	chr11	133982789	rs4936215	G	A	0	chr11	133983098	309
rs6065094	chr20.38751676	-9.03013	1.01713e-15	5.03852e-13	-0.0416036	chr20	38824551	rs6065094	A	G	0	chr20	38751676	-72875
rs12908161:85207825:A:G	chr15.84621816	-9.03011	1.01722e-15	5.03852e-13	-0.0160546	chr15	84664594	rs12908161	G	A	0	chr15	84621816	-42778
rs35346733:2521322:G:A	chr3.2394847	-9.02886	1.02468e-15	5.07243e-13	-0.0532989	chr3	2479638	rs35346733	A	G	0	chr3	2394847	-84791
rs10083370:104314182:G:A	chr14.103751289	9.02704	1.03562e-15	5.12354e-13	0.0176761	chr14	103847845	rs10083370	A	G	1	chr14	103751289	-96556
rs10083370:104314182:G:A	chr14.103814817	9.02402	1.05403e-15	5.2115e-13	0.0208161	chr14	103847845	rs10083370	A	G	1	chr14	103814817	-33028
rs4144797:233562197:T:C	chr2.232888570	-9.02314	1.05945e-15	5.23516e-13	-0.0310101	chr2	232697487	rs4144797	T	C	0	chr2	232888570	191083
rs4925114	chr17.18009908	9.02193	1.06697e-15	5.26815e-13	0.0355251	chr17	17807956	rs4925114	G	A	0	chr17	18009908	201952
12:123665113:G:C	chr12.123219394	-9.02186	1.06739e-15	5.26815e-13	-0.0367897	chr12	123180566	rs2851447	C	G	0	chr12	123219394	38828
rs1451488:199990107:A:G	chr2.199212096	-9.02	1.07905e-15	5.32253e-13	-0.0383882	chr2	199125384	rs1451488	G	A	0	chr2	199212096	86712
12:123665113:G:C	chr12.123257343	-9.01577	1.10596e-15	5.45203e-13	-0.0219135	chr12	123180566	rs2851447	C	G	0	chr12	123257343	76777
rs10650434:2025096:A:ACT	chr7.2119963	-9.01121	1.13579e-15	5.59575e-13	-0.0365609	chr7	1985461	rs10650434	A	ACT	0	chr7	2119963	134502
rs7951870:46373311:T:C	chr11.46400145	9.01063	1.1396e-15	5.61119e-13	0.0215231	chr11	46351761	rs7951870	T	C	0	chr11	46400145	48384
rs7951870:46373311:T:C	chr11.46400522	9.00997	1.14399e-15	5.62949e-13	0.0290298	chr11	46351761	rs7951870	T	C	0	chr11	46400522	48761
rs6065094	chr20.38772876	9.00976	1.14544e-15	5.63041e-13	0.0191386	chr20	38824551	rs6065094	A	G	0	chr20	38772876	-51675
12:123665113:G:C	chr12.123171169	-9.00974	1.14553e-15	5.63041e-13	-0.0213678	chr12	123180566	rs2851447	C	G	0	chr12	123171169	-9397
12:123665113:G:C	chr12.123212960	-9.00502	1.17752e-15	5.78421e-13	-0.0162578	chr12	123180566	rs2851447	C	G	0	chr12	123212960	32394
rs704373:63867355:A:G	chr3.63996405	9.00372	1.18645e-15	5.82461e-13	0.0202707	chr3	63881679	rs704373	G	A	0	chr3	63996405	114726
rs1451488:199990107:A:G	chr2.199153836	-9.00306	1.19104e-15	5.84372e-13	-0.0266516	chr2	199125384	rs1451488	G	A	0	chr2	199153836	28452
rs1451488:199990107:A:G	chr2.199171502	-9.00231	1.19623e-15	5.86573e-13	-0.0316491	chr2	199125384	rs1451488	G	A	0	chr2	199171502	46118
rs2905432:19484295:G:A	chr19.19500651	8.99946	1.21629e-15	5.96053e-13	0.0224092	chr19	19373486	rs2905432	A	G	0	chr19	19500651	127165
rs10650434:2025096:A:ACT	chr7.1888691	-8.99824	1.22496e-15	5.9995e-13	-0.0254953	chr7	1985461	rs10650434	A	ACT	0	chr7	1888691	-96770
rs4936215:133852684:A:G	chr11.133983079	-8.99426	1.25371e-15	6.13398e-13	-0.0959565	chr11	133982789	rs4936215	G	A	0	chr11	133983079	290
rs9607782:41587556:T:A	chr22.41064289	-8.99424	1.25389e-15	6.13398e-13	-0.0139719	chr22	41191552	rs9607782	A	T	0	chr22	41064289	-127263
12:123665113:G:C	chr12.123259677	-8.99343	1.25977e-15	6.15908e-13	-0.0205609	chr12	123180566	rs2851447	C	G	0	chr12	123259677	79111
rs4925114	chr17.17871186	-8.993	1.26294e-15	6.17095e-13	-0.0311131	chr17	17807956	rs4925114	G	A	0	chr17	17871186	63230
rs1451488:199990107:A:G	chr2.199156120	-8.99054	1.2812e-15	6.25649e-13	-0.0388549	chr2	199125384	rs1451488	G	A	0	chr2	199156120	30736
12:123665113:G:C	chr12.123258557	-8.9872	1.30637e-15	6.37569e-13	-0.0271817	chr12	123180566	rs2851447	C	G	0	chr12	123258557	77991
rs35346733:2521322:G:A	chr3.2394817	-8.98546	1.31971e-15	6.43699e-13	-0.0529982	chr3	2479638	rs35346733	A	G	0	chr3	2394817	-84821
rs56775891:77575613:C:T	chr18.79807862	-8.98475	1.32516e-15	6.45977e-13	-0.0217961	chr18	79815613	rs56775891	T	C	1	chr18	79807862	-7751
rs783540	chr15.82605760	-8.98066	1.35713e-15	6.61073e-13	-0.0274654	chr15	82585958	rs783540	G	A	0	chr15	82605760	19802
rs2905432:19484295:G:A	chr19.19283696	8.98058	1.35772e-15	6.61073e-13	0.0316008	chr19	19373486	rs2905432	A	G	0	chr19	19283696	-89790
rs2905432:19484295:G:A	chr19.19338745	-8.97877	1.37212e-15	6.67693e-13	-0.0301292	chr19	19373486	rs2905432	A	G	0	chr19	19338745	-34741
rs10650434:2025096:A:ACT	chr7.2008508	-8.97841	1.37502e-15	6.68711e-13	-0.0273303	chr7	1985461	rs10650434	A	ACT	0	chr7	2008508	23047
12:123665113:G:C	chr12.123196615	-8.97434	1.40804e-15	6.8437e-13	-0.0167247	chr12	123180566	rs2851447	C	G	0	chr12	123196615	16049
rs6035706:20821005:A:G	chr20.20845940	-8.97235	1.42439e-15	6.91914e-13	-0.0224832	chr20	20840362	rs6035706	G	A	0	chr20	20845940	5578
rs4936215:133852684:A:G	chr11.133983067	-8.97204	1.42703e-15	6.92789e-13	-0.0958617	chr11	133982789	rs4936215	G	A	0	chr11	133983067	278
12:123665113:G:C	chr12.123167631	8.96927	1.45016e-15	7.03361e-13	0.0210556	chr12	123180566	rs2851447	C	G	0	chr12	123167631	-12935
rs13169274:137855305:T:C	chr5.138595255	-8.96923	1.4505e-15	7.03361e-13	-0.0292624	chr5	138519616	rs13169274	C	T	0	chr5	138595255	75639
12:123665113:G:C	chr12.123241390	-8.96699	1.4696e-15	7.1221e-13	-0.0343037	chr12	123180566	rs2851447	C	G	0	chr12	123241390	60824
rs2905432:19484295:G:A	chr19.19283700	8.96563	1.48127e-15	7.17447e-13	0.031608	chr19	19373486	rs2905432	A	G	0	chr19	19283700	-89786
rs11165867	chr1.97403643	-8.96541	1.48315e-15	7.1794e-13	-0.0582672	chr1	97412512	rs11165867	T	C	0	chr1	97403643	-8869
rs6065094	chr20.38784311	-8.96377	1.49737e-15	7.244e-13	-0.022984	chr20	38824551	rs6065094	A	G	0	chr20	38784311	-40240
rs7216638:2156453:T:A	chr17.2288494	8.95861	1.54309e-15	7.46083e-13	0.0179916	chr17	2253159	rs7216638	T	A	0	chr17	2288494	35335
12:123665113:G:C	chr12.123178626	-8.95775	1.55083e-15	7.49391e-13	-0.0215292	chr12	123180566	rs2851447	C	G	0	chr12	123178626	-1940
rs1451488:199990107:A:G	chr2.199209498	-8.9534	1.59057e-15	7.68145e-13	-0.0364078	chr2	199125384	rs1451488	G	A	0	chr2	199209498	84114
rs11783093:27425349:C:T	chr8.27567487	-8.95218	1.60194e-15	7.73185e-13	-0.0375669	chr8	27567832	rs11783093	T	C	1	chr8	27567487	-345
rs11783093:27425349:C:T	chr8.27567470	-8.94766	1.64463e-15	7.9333e-13	-0.0374855	chr8	27567832	rs11783093	T	C	1	chr8	27567470	-362
rs12522290:152797656:C:G	chr5.153417651	-8.94722	1.64879e-15	7.94874e-13	-0.0446195	chr5	153418096	rs12522290	G	C	0	chr5	153417651	-445
rs10156310:38209129:A:T	chr8.38353197	-8.9471	1.65002e-15	7.95007e-13	-0.0545448	chr8	38351611	rs10156310	T	A	0	chr8	38353197	1586
rs2905432:19484295:G:A	chr19.19283705	8.94639	1.65677e-15	7.97799e-13	0.0316142	chr19	19373486	rs2905432	A	G	0	chr19	19283705	-89781
12:123665113:G:C	chr12.123219369	-8.94522	1.66809e-15	8.02784e-13	-0.0361293	chr12	123180566	rs2851447	C	G	0	chr12	123219369	38803
rs7508148:50152142:T:C	chr19.49661598	-8.94371	1.68289e-15	8.09438e-13	-0.0147873	chr19	49648885	rs7508148	C	T	0	chr19	49661598	12713
rs13121251:143829759:T:C	chr4.142874145	8.94264	1.69335e-15	8.13996e-13	0.0257943	chr4	142908606	rs13121251	T	C	0	chr4	142874145	-34461
rs4144797:233562197:T:C	chr2.232888578	-8.94247	1.69504e-15	8.14337e-13	-0.0309099	chr2	232697487	rs4144797	T	C	0	chr2	232888578	191091
rs783540	chr15.82620556	-8.94181	1.70153e-15	8.16984e-13	-0.0250339	chr15	82585958	rs783540	G	A	0	chr15	82620556	34598
rs4936215:133852684:A:G	chr11.133983050	-8.94134	1.70618e-15	8.18743e-13	-0.0955108	chr11	133982789	rs4936215	G	A	0	chr11	133983050	261
12:123665113:G:C	chr12.123178803	-8.93867	1.73294e-15	8.31101e-13	-0.0212176	chr12	123180566	rs2851447	C	G	0	chr12	123178803	-1763
rs4936215:133852684:A:G	chr11.133983048	-8.93769	1.74288e-15	8.35387e-13	-0.0954539	chr11	133982789	rs4936215	G	A	0	chr11	133983048	259
rs4936215:133852684:A:G	chr11.133972638	-8.93694	1.75043e-15	8.38522e-13	-0.0452135	chr11	133982789	rs4936215	G	A	0	chr11	133972638	-10151
12:123665113:G:C	chr12.123169493	-8.93647	1.75521e-15	8.40327e-13	-0.0176126	chr12	123180566	rs2851447	C	G	0	chr12	123169493	-11073
rs4936215:133852684:A:G	chr11.133973360	-8.93583	1.76178e-15	8.42987e-13	-0.0289981	chr11	133982789	rs4936215	G	A	0	chr11	133973360	-9429
12:123665113:G:C	chr12.123325898	-8.93526	1.76765e-15	8.45311e-13	-0.0386901	chr12	123180566	rs2851447	C	G	0	chr12	123325898	145332
rs11783093:27425349:C:T	chr8.27567445	-8.93437	1.7768e-15	8.49196e-13	-0.0373421	chr8	27567832	rs11783093	T	C	1	chr8	27567445	-387
12:2514112:A:G	chr12.2405100	-8.93295	1.79156e-15	8.55759e-13	-0.0264632	chr12	2404946	rs12823424	G	A	0	chr12	2405100	154
12:123665113:G:C	chr12.123178609	-8.93271	1.79407e-15	8.56467e-13	-0.0215333	chr12	123180566	rs2851447	C	G	0	chr12	123178609	-1957
12:123665113:G:C	chr12.123325879	-8.93111	1.81087e-15	8.6399e-13	-0.0384296	chr12	123180566	rs2851447	C	G	0	chr12	123325879	145313
rs2905432:19484295:G:A	chr19.19283365	8.92961	1.82666e-15	8.71023e-13	0.025193	chr19	19373486	rs2905432	A	G	0	chr19	19283365	-90121
rs6701877:174015259:G:T	chr1.174015766	8.92892	1.83411e-15	8.73753e-13	0.0308126	chr1	174046121	rs6701877	G	T	0	chr1	174015766	-30355
rs2970610:44097530:T:C	chr1.43592796	-8.92888	1.83449e-15	8.73753e-13	-0.0164443	chr1	43631859	rs2970610	C	T	0	chr1	43592796	-39063
rs4936215:133852684:A:G	chr11.133983043	-8.92848	1.83881e-15	8.75308e-13	-0.0952976	chr11	133982789	rs4936215	G	A	0	chr11	133983043	254
rs12522290:152797656:C:G	chr5.153417730	-8.9281	1.84278e-15	8.76696e-13	-0.0435439	chr5	153418096	rs12522290	G	C	0	chr5	153417730	-366
rs111294930:152177121:A:G	chr5.152943364	-8.92788	1.84523e-15	8.77358e-13	-0.0416481	chr5	152797561	rs111294930	G	A	0	chr5	152943364	145803
rs4925114	chr17.17870633	-8.92534	1.87269e-15	8.89907e-13	-0.0390857	chr17	17807956	rs4925114	G	A	0	chr17	17870633	62677
rs10650434:2025096:A:ACT	chr7.2008812	-8.92476	1.87903e-15	8.92406e-13	-0.0217453	chr7	1985461	rs10650434	A	ACT	0	chr7	2008812	23351
rs634940	chr6.92433865	-8.91783	1.95621e-15	9.28531e-13	-0.0255407	chr6	92367782	rs634940	T	G	0	chr6	92433865	66083
rs10083370:104314182:G:A	chr14.103800953	8.91769	1.95779e-15	9.28703e-13	0.0350035	chr14	103847845	rs10083370	A	G	1	chr14	103800953	-46892
rs1451488:199990107:A:G	chr2.199156187	-8.9176	1.95881e-15	9.28703e-13	-0.0385285	chr2	199125384	rs1451488	G	A	0	chr2	199156187	30803
rs4925114	chr17.17871197	-8.91737	1.96152e-15	9.29458e-13	-0.0308863	chr17	17807956	rs4925114	G	A	0	chr17	17871197	63241
rs7508148:50152142:T:C	chr19.49661386	-8.91606	1.97647e-15	9.3601e-13	-0.0151072	chr19	49648885	rs7508148	C	T	0	chr19	49661386	12501
12:2514112:A:G	chr12.2405104	-8.91539	1.98415e-15	9.39112e-13	-0.026445	chr12	2404946	rs12823424	G	A	0	chr12	2405104	158
rs10985817:101071090:T:C	chr9.98308383	-8.91432	1.99661e-15	9.44471e-13	-0.0449355	chr9	98308808	rs10985817	C	T	0	chr9	98308383	-425
12:123665113:G:C	chr12.123172250	-8.91326	2.00898e-15	9.49779e-13	-0.0246185	chr12	123180566	rs2851447	C	G	0	chr12	123172250	-8316
rs11783093:27425349:C:T	chr8.27567419	-8.91221	2.02127e-15	9.55047e-13	-0.0371636	chr8	27567832	rs11783093	T	C	1	chr8	27567419	-413
12:123665113:G:C	chr12.123259699	-8.91156	2.02886e-15	9.58089e-13	-0.0205535	chr12	123180566	rs2851447	C	G	0	chr12	123259699	79133
rs11646127:29966277:G:C	chr16.30016344	-8.90988	2.04874e-15	9.66926e-13	-0.0310412	chr16	29954956	rs11646127	C	G	0	chr16	30016344	61388
rs11409090:17887635:A:AT	chr3.17817826	8.90972	2.05066e-15	9.67282e-13	0.0161466	chr3	17846143	rs11409090	A	AT	0	chr3	17817826	-28317
rs12522290:152797656:C:G	chr5.153417782	-8.90907	2.05851e-15	9.70435e-13	-0.0428302	chr5	153418096	rs12522290	G	C	0	chr5	153417782	-314
rs704373:63867355:A:G	chr3.63883668	-8.90777	2.07406e-15	9.77211e-13	-0.0244823	chr3	63881679	rs704373	G	A	0	chr3	63883668	1989
rs13169274:137855305:T:C	chr5.138595818	-8.90504	2.10731e-15	9.92312e-13	-0.0314813	chr5	138519616	rs13169274	C	T	0	chr5	138595818	76202
rs10156310:38209129:A:T	chr8.38370045	-8.90247	2.13894e-15	1.00664e-12	-0.0396283	chr8	38351611	rs10156310	T	A	0	chr8	38370045	18434
rs13169274:137855305:T:C	chr5.138595215	-8.9014	2.15234e-15	1.01237e-12	-0.0288407	chr5	138519616	rs13169274	C	T	0	chr5	138595215	75599
rs2905432:19484295:G:A	chr19.19290118	8.90007	2.16894e-15	1.0196e-12	0.0149484	chr19	19373486	rs2905432	A	G	0	chr19	19290118	-83368
rs10650434:2025096:A:ACT	chr7.1888700	-8.89821	2.1926e-15	1.03014e-12	-0.0246902	chr7	1985461	rs10650434	A	ACT	0	chr7	1888700	-96761
rs6065094	chr20.38773081	8.89732	2.20401e-15	1.03491e-12	0.0219355	chr20	38824551	rs6065094	A	G	0	chr20	38773081	-51470
rs7099380	chr10.18266111	8.89718	2.20574e-15	1.0351e-12	0.0250491	chr10	18260087	rs7099380	G	A	0	chr10	18266111	6024
12:123665113:G:C	chr12.123377197	-8.89709	2.2069e-15	1.0351e-12	-0.0224842	chr12	123180566	rs2851447	C	G	0	chr12	123377197	196631
rs783540	chr15.82607480	-8.89671	2.21178e-15	1.0368e-12	-0.0595043	chr15	82585958	rs783540	G	A	0	chr15	82607480	21522
rs7129727:57484660:G:A	chr11.57665899	-8.89609	2.21971e-15	1.03942e-12	-0.0150702	chr11	57717188	rs7129727	A	G	1	chr11	57665899	-51289
rs7216638:2156453:T:A	chr17.2295506	-8.89608	2.21986e-15	1.03942e-12	-0.0276205	chr17	2253159	rs7216638	T	A	0	chr17	2295506	42347
rs2410572:18421474:G:A	chr8.18546216	-8.89574	2.22428e-15	1.0409e-12	-0.0243652	chr8	18563964	rs2410572	A	G	0	chr8	18546216	-17748
rs1451488:199990107:A:G	chr2.199212200	-8.89323	2.25695e-15	1.05559e-12	-0.0373119	chr2	199125384	rs1451488	G	A	0	chr2	199212200	86816
rs11783093:27425349:C:T	chr8.27567600	-8.89035	2.295e-15	1.07279e-12	-0.0377651	chr8	27567832	rs11783093	T	C	1	chr8	27567600	-232
rs704373:63867355:A:G	chr3.63997515	8.89024	2.29647e-15	1.07287e-12	0.0183041	chr3	63881679	rs704373	G	A	0	chr3	63997515	115836
12:123665113:G:C	chr12.123178584	-8.88895	2.31377e-15	1.08035e-12	-0.0215315	chr12	123180566	rs2851447	C	G	0	chr12	123178584	-1982
rs4936215:133852684:A:G	chr11.133970844	-8.88484	2.36968e-15	1.10583e-12	-0.0553635	chr11	133982789	rs4936215	G	A	0	chr11	133970844	-11945
rs10650434:2025096:A:ACT	chr7.1987527	-8.88373	2.38496e-15	1.11234e-12	-0.0218514	chr7	1985461	rs10650434	A	ACT	0	chr7	1987527	2066
rs2905432:19484295:G:A	chr19.19283352	8.88319	2.39255e-15	1.11525e-12	0.0247739	chr19	19373486	rs2905432	A	G	0	chr19	19283352	-90134
rs12908161:85207825:A:G	chr15.84713110	-8.88231	2.4047e-15	1.12029e-12	-0.0201591	chr15	84664594	rs12908161	G	A	0	chr15	84713110	48516
rs7099380	chr10.18266080	8.88215	2.40705e-15	1.12075e-12	0.0252887	chr10	18260087	rs7099380	G	A	0	chr10	18266080	5993
rs2410572:18421474:G:A	chr8.18547365	-8.88151	2.41599e-15	1.12428e-12	-0.0174216	chr8	18563964	rs2410572	A	G	0	chr8	18547365	-16599
rs2905432:19484295:G:A	chr19.19500741	8.87834	2.46084e-15	1.14451e-12	0.0204212	chr19	19373486	rs2905432	A	G	0	chr19	19500741	127255
rs11646127:29966277:G:C	chr16.29956437	-8.87818	2.4632e-15	1.14497e-12	-0.0235974	chr16	29954956	rs11646127	C	G	0	chr16	29956437	1481
rs11646127:29966277:G:C	chr16.29983896	-8.87431	2.51916e-15	1.17033e-12	-0.038218	chr16	29954956	rs11646127	C	G	0	chr16	29983896	28940
rs1451488:199990107:A:G	chr2.199172110	-8.87261	2.54418e-15	1.18129e-12	-0.0338346	chr2	199125384	rs1451488	G	A	0	chr2	199172110	46726
rs7099380	chr10.18266064	8.87185	2.55534e-15	1.18581e-12	0.0254074	chr10	18260087	rs7099380	G	A	0	chr10	18266064	5977
rs11646127:29966277:G:C	chr16.29984060	-8.87145	2.56137e-15	1.18794e-12	-0.0452785	chr16	29954956	rs11646127	C	G	0	chr16	29984060	29104
rs10083370:104314182:G:A	chr14.103750164	8.86548	2.65169e-15	1.2287e-12	0.0209633	chr14	103847845	rs10083370	A	G	1	chr14	103750164	-97681
rs12712510:22749726:T:C	chr2.22475165	-8.86544	2.6522e-15	1.2287e-12	-0.0290788	chr2	22526854	rs12712510	C	T	0	chr2	22475165	-51689
rs10650434:2025096:A:ACT	chr7.2008820	-8.86374	2.67859e-15	1.24023e-12	-0.0213015	chr7	1985461	rs10650434	A	ACT	0	chr7	2008820	23359
rs4936215:133852684:A:G	chr11.133972031	-8.86323	2.68649e-15	1.2432e-12	-0.0527213	chr11	133982789	rs4936215	G	A	0	chr11	133972031	-10758
rs2949006:200715388:T:G	chr2.199983175	8.86229	2.70118e-15	1.2493e-12	0.042983	chr2	199850665	rs2949006	T	G	0	chr2	199983175	132510
12:123665113:G:C	chr12.123219336	-8.86218	2.70299e-15	1.24944e-12	-0.0352548	chr12	123180566	rs2851447	C	G	0	chr12	123219336	38770
rs11409090:17887635:A:AT	chr3.17817815	8.86081	2.72459e-15	1.25872e-12	0.016176	chr3	17846143	rs11409090	A	AT	0	chr3	17817815	-28328
rs10650434:2025096:A:ACT	chr7.1902561	-8.85948	2.74569e-15	1.26777e-12	-0.0207083	chr7	1985461	rs10650434	A	ACT	0	chr7	1902561	-82900
rs9607782:41587556:T:A	chr22.41064699	-8.85817	2.76661e-15	1.27671e-12	-0.0202526	chr22	41191552	rs9607782	A	T	0	chr22	41064699	-126853
rs1451488:199990107:A:G	chr2.199171196	-8.85313	2.84874e-15	1.31389e-12	-0.0303852	chr2	199125384	rs1451488	G	A	0	chr2	199171196	45812
rs1451488:199990107:A:G	chr2.199172139	-8.85261	2.85736e-15	1.31713e-12	-0.0339179	chr2	199125384	rs1451488	G	A	0	chr2	199172139	46755
12:123665113:G:C	chr12.123148742	-8.85194	2.86842e-15	1.3215e-12	-0.0443977	chr12	123180566	rs2851447	C	G	0	chr12	123148742	-31824
rs10985817:101071090:T:C	chr9.98308478	-8.85172	2.87207e-15	1.32244e-12	-0.0429813	chr9	98308808	rs10985817	C	T	0	chr9	98308478	-330
rs4936215:133852684:A:G	chr11.133983003	-8.84877	2.92173e-15	1.34456e-12	-0.0933616	chr11	133982789	rs4936215	G	A	0	chr11	133983003	214
rs2410572:18421474:G:A	chr8.18546202	-8.84748	2.94361e-15	1.35389e-12	-0.0243387	chr8	18563964	rs2410572	A	G	0	chr8	18546202	-17762
rs7632921:71543758:G:T	chr3.71533937	-8.8465	2.96037e-15	1.36084e-12	-0.0218458	chr3	71494607	rs7632921	T	G	0	chr3	71533937	39330
rs7129727:57484660:G:A	chr11.57666263	-8.84016	3.07137e-15	1.41071e-12	-0.021437	chr11	57717188	rs7129727	A	G	1	chr11	57666263	-50925
12:123665113:G:C	chr12.123185050	-8.84011	3.07225e-15	1.41071e-12	-0.0179027	chr12	123180566	rs2851447	C	G	0	chr12	123185050	4484
12:123665113:G:C	chr12.123148759	-8.83874	3.09676e-15	1.42118e-12	-0.0448564	chr12	123180566	rs2851447	C	G	0	chr12	123148759	-31807
rs12705761:110976264:G:C	chr7.111309584	-8.8374	3.12102e-15	1.43152e-12	-0.0200315	chr7	111336208	rs12705761	C	G	0	chr7	111309584	-26624
12:123665113:G:C	chr12.123219324	-8.83682	3.13143e-15	1.4355e-12	-0.0349363	chr12	123180566	rs2851447	C	G	0	chr12	123219324	38758
rs11646127:29966277:G:C	chr16.30016372	-8.83559	3.15393e-15	1.44502e-12	-0.0307049	chr16	29954956	rs11646127	C	G	0	chr16	30016372	61416
rs10650434:2025096:A:ACT	chr7.1987930	-8.83496	3.16549e-15	1.44952e-12	-0.0132114	chr7	1985461	rs10650434	A	ACT	0	chr7	1987930	2469
rs1451488:199990107:A:G	chr2.199172168	-8.83149	3.22975e-15	1.47812e-12	-0.0339987	chr2	199125384	rs1451488	G	A	0	chr2	199172168	46784
rs12522290:152797656:C:G	chr5.153417926	-8.83025	3.25298e-15	1.48794e-12	-0.0408464	chr5	153418096	rs12522290	G	C	0	chr5	153417926	-170
rs6065094	chr20.38755294	-8.82986	3.26045e-15	1.49051e-12	-0.0241907	chr20	38824551	rs6065094	A	G	0	chr20	38755294	-69257
rs6701877:174015259:G:T	chr1.174015804	8.82977	3.2622e-15	1.49051e-12	0.0307402	chr1	174046121	rs6701877	G	T	0	chr1	174015804	-30317
12:123665113:G:C	chr12.123243575	-8.82928	3.27136e-15	1.49388e-12	-0.0336275	chr12	123180566	rs2851447	C	G	0	chr12	123243575	63009
rs2905432:19484295:G:A	chr19.19283733	8.82776	3.30041e-15	1.50604e-12	0.0315957	chr19	19373486	rs2905432	A	G	0	chr19	19283733	-89753
rs6701877:174015259:G:T	chr1.173959702	8.8277	3.30163e-15	1.50604e-12	0.0233257	chr1	174046121	rs6701877	G	T	0	chr1	173959702	-86419
rs2905432:19484295:G:A	chr19.19279460	8.82642	3.32605e-15	1.51635e-12	0.0245545	chr19	19373486	rs2905432	A	G	0	chr19	19279460	-94026
rs12712510:22749726:T:C	chr2.22475179	-8.82463	3.36089e-15	1.53139e-12	-0.0288737	chr2	22526854	rs12712510	C	T	0	chr2	22475179	-51675
rs6701877:174015259:G:T	chr1.173959627	8.82017	3.44888e-15	1.57063e-12	0.0228405	chr1	174046121	rs6701877	G	T	0	chr1	173959627	-86494
rs2905432:19484295:G:A	chr19.19283335	8.81942	3.46398e-15	1.57664e-12	0.0242185	chr19	19373486	rs2905432	A	G	0	chr19	19283335	-90151
rs2949006:200715388:T:G	chr2.199983266	8.81834	3.48557e-15	1.5856e-12	0.0421178	chr2	199850665	rs2949006	T	G	0	chr2	199983266	132601
rs7508148:50152142:T:C	chr19.49655784	-8.81732	3.50629e-15	1.59415e-12	-0.0134395	chr19	49648885	rs7508148	C	T	0	chr19	49655784	6899
12:92246786:C:G	chr12.91858580	-8.81721	3.50852e-15	1.59429e-12	-0.0185704	chr12	91853010	rs4240748	G	C	0	chr12	91858580	5570
12:123665113:G:C	chr12.122979673	-8.8166	3.52109e-15	1.59913e-12	-0.0463459	chr12	123180566	rs2851447	C	G	0	chr12	122979673	-200893
rs11783093:27425349:C:T	chr8.27567351	-8.8148	3.5579e-15	1.61496e-12	-0.036561	chr8	27567832	rs11783093	T	C	1	chr8	27567351	-481
rs12908161:85207825:A:G	chr15.84621800	-8.81401	3.57434e-15	1.62154e-12	-0.0154806	chr15	84664594	rs12908161	G	A	0	chr15	84621800	-42794
rs6701877:174015259:G:T	chr1.173959725	8.8139	3.57647e-15	1.62162e-12	0.0234667	chr1	174046121	rs6701877	G	T	0	chr1	173959725	-86396
rs4925114	chr17.18010880	8.81248	3.60609e-15	1.63415e-12	0.0169731	chr17	17807956	rs4925114	G	A	0	chr17	18010880	202924
rs4936215:133852684:A:G	chr11.133983342	-8.81198	3.61647e-15	1.63796e-12	-0.0599576	chr11	133982789	rs4936215	G	A	0	chr11	133983342	553
rs4925114	chr17.17870616	-8.81026	3.65288e-15	1.65314e-12	-0.0390727	chr17	17807956	rs4925114	G	A	0	chr17	17870616	62660
12:123665113:G:C	chr12.123241376	-8.81021	3.65394e-15	1.65314e-12	-0.0332112	chr12	123180566	rs2851447	C	G	0	chr12	123241376	60810
rs10148671	chr14.28977550	8.80906	3.67837e-15	1.66328e-12	0.0304614	chr14	29000167	rs10148671	C	T	0	chr14	28977550	-22617
rs10985817:101071090:T:C	chr9.98308165	-8.80632	3.73722e-15	1.68897e-12	-0.0489184	chr9	98308808	rs10985817	C	T	0	chr9	98308165	-643
rs2949006:200715388:T:G	chr2.199983293	8.80598	3.74447e-15	1.69133e-12	0.0418673	chr2	199850665	rs2949006	T	G	0	chr2	199983293	132628
rs10083370:104314182:G:A	chr14.103799607	8.80406	3.78638e-15	1.70933e-12	0.0176132	chr14	103847845	rs10083370	A	G	1	chr14	103799607	-48238
rs1899543:24406419:A:T	chr11.24367725	-8.80289	3.81207e-15	1.71999e-12	-0.0209492	chr11	24384873	rs1899543	T	A	0	chr11	24367725	-17148
rs10148671	chr14.28977313	8.8024	3.82304e-15	1.72401e-12	0.0309129	chr14	29000167	rs10148671	C	T	0	chr14	28977313	-22854
12:123665113:G:C	chr12.123326174	-8.80184	3.83533e-15	1.72861e-12	-0.0395546	chr12	123180566	rs2851447	C	G	0	chr12	123326174	145608
rs6701877:174015259:G:T	chr1.173948096	8.79976	3.88199e-15	1.74869e-12	0.0459661	chr1	174046121	rs6701877	G	T	0	chr1	173948096	-98025
12:123665113:G:C	chr12.123148790	-8.79813	3.91873e-15	1.76428e-12	-0.0456557	chr12	123180566	rs2851447	C	G	0	chr12	123148790	-31776
rs2905432:19484295:G:A	chr19.19500758	8.79642	3.95789e-15	1.78095e-12	0.0199254	chr19	19373486	rs2905432	A	G	0	chr19	19500758	127272
rs6701877:174015259:G:T	chr1.173959599	8.79621	3.96265e-15	1.78212e-12	0.0226505	chr1	174046121	rs6701877	G	T	0	chr1	173959599	-86522
rs6065094	chr20.38773131	8.79577	3.97266e-15	1.78566e-12	0.0225309	chr20	38824551	rs6065094	A	G	0	chr20	38773131	-51420
rs4936215:133852684:A:G	chr11.133973388	-8.79561	3.97629e-15	1.78632e-12	-0.0280153	chr11	133982789	rs4936215	G	A	0	chr11	133973388	-9401
rs10650434:2025096:A:ACT	chr7.1902558	-8.79532	3.98301e-15	1.78837e-12	-0.0205872	chr7	1985461	rs10650434	A	ACT	0	chr7	1902558	-82903
rs11646127:29966277:G:C	chr16.30016386	-8.79485	3.99387e-15	1.79228e-12	-0.0305133	chr16	29954956	rs11646127	C	G	0	chr16	30016386	61430
rs6701877:174015259:G:T	chr1.173959748	8.79293	4.03856e-15	1.81136e-12	0.0236036	chr1	174046121	rs6701877	G	T	0	chr1	173959748	-86373
rs10083370:104314182:G:A	chr14.103753299	8.79174	4.06643e-15	1.82288e-12	0.0336544	chr14	103847845	rs10083370	A	G	1	chr14	103753299	-94546
12:123665113:G:C	chr12.122979825	-8.79034	4.09956e-15	1.83674e-12	-0.0444793	chr12	123180566	rs2851447	C	G	0	chr12	122979825	-200741
rs7216638:2156453:T:A	chr17.2285386	-8.78822	4.15042e-15	1.85852e-12	-0.0289469	chr17	2253159	rs7216638	T	A	0	chr17	2285386	32227
12:123665113:G:C	chr12.123184408	-8.78807	4.15396e-15	1.8591e-12	-0.0139868	chr12	123180566	rs2851447	C	G	0	chr12	123184408	3842
rs14403	chr1.243620218	-8.78709	4.17765e-15	1.8687e-12	-0.0213817	chr1	243500591	rs14403	T	C	1	chr1	243620218	119627
rs12712510:22749726:T:C	chr2.22475192	-8.78648	4.1923e-15	1.87424e-12	-0.0286827	chr2	22526854	rs12712510	C	T	0	chr2	22475192	-51662
rs11165867	chr1.97403355	-8.7838	4.25783e-15	1.90252e-12	-0.0611085	chr1	97412512	rs11165867	T	C	0	chr1	97403355	-9157
rs4936215:133852684:A:G	chr11.133972613	-8.78318	4.27327e-15	1.90839e-12	-0.04537	chr11	133982789	rs4936215	G	A	0	chr11	133972613	-10176
rs783540	chr15.82592802	-8.78221	4.29737e-15	1.91812e-12	-0.0186894	chr15	82585958	rs783540	G	A	0	chr15	82592802	6844
rs783540	chr15.82592792	-8.78193	4.30418e-15	1.92012e-12	-0.0186278	chr15	82585958	rs783540	G	A	0	chr15	82592792	6834
rs4766428	chr12.110149862	8.78158	4.31291e-15	1.92299e-12	0.023121	chr12	110285440	rs4766428	T	C	0	chr12	110149862	-135578
rs10985817:101071090:T:C	chr9.98308148	-8.78098	4.32807e-15	1.92871e-12	-0.0491875	chr9	98308808	rs10985817	C	T	0	chr9	98308148	-660
rs2949006:200715388:T:G	chr2.199983351	8.7808	4.33252e-15	1.92966e-12	0.0413407	chr2	199850665	rs2949006	T	G	0	chr2	199983351	132686
rs783540	chr15.82592762	-8.77938	4.36828e-15	1.94454e-12	-0.0184361	chr15	82585958	rs783540	G	A	0	chr15	82592762	6804
rs3735025:137074844:T:C	chr7.137384689	-8.77922	4.37243e-15	1.94528e-12	-0.059346	chr7	137390098	rs3735025	C	T	0	chr7	137384689	-5409
rs783540	chr15.82592853	-8.77913	4.37461e-15	1.94528e-12	-0.0189856	chr15	82585958	rs783540	G	A	0	chr15	82592853	6895
rs16902086	chr5.45387562	8.77688	4.43191e-15	1.9697e-12	0.030597	chr5	45285650	rs16902086	A	G	0	chr5	45387562	101912
rs7216638:2156453:T:A	chr17.2188759	8.77602	4.45407e-15	1.97849e-12	0.0329544	chr17	2253159	rs7216638	T	A	0	chr17	2188759	-64400
rs111294930:152177121:A:G	chr5.152635311	-8.77481	4.4853e-15	1.9913e-12	-0.0555673	chr5	152797561	rs111294930	G	A	0	chr5	152635311	-162250
rs783540	chr15.82592734	-8.77463	4.49015e-15	1.99239e-12	-0.018248	chr15	82585958	rs783540	G	A	0	chr15	82592734	6776
rs783540	chr15.82592889	-8.77245	4.54715e-15	2.0166e-12	-0.0191767	chr15	82585958	rs783540	G	A	0	chr15	82592889	6931
rs783540	chr15.82592723	-8.77212	4.55568e-15	2.01931e-12	-0.0181716	chr15	82585958	rs783540	G	A	0	chr15	82592723	6765
rs111294930:152177121:A:G	chr5.152635380	-8.77166	4.56784e-15	2.02362e-12	-0.0555251	chr5	152797561	rs111294930	G	A	0	chr5	152635380	-162181
rs2905432:19484295:G:A	chr19.19283745	8.77138	4.57545e-15	2.02591e-12	0.0315603	chr19	19373486	rs2905432	A	G	0	chr19	19283745	-89741
rs1899543:24406419:A:T	chr11.24367739	-8.77026	4.60525e-15	2.03745e-12	-0.0208711	chr11	24384873	rs1899543	T	A	0	chr11	24367739	-17134
rs1451488:199990107:A:G	chr2.199171086	-8.77014	4.60821e-15	2.03745e-12	-0.0299301	chr2	199125384	rs1451488	G	A	0	chr2	199171086	45702
rs16902086	chr5.45387382	8.77012	4.60887e-15	2.03745e-12	0.0312604	chr5	45285650	rs16902086	A	G	0	chr5	45387382	101732
rs4766428	chr12.110149831	8.7699	4.61467e-15	2.03893e-12	0.0232285	chr12	110285440	rs4766428	T	C	0	chr12	110149831	-135609
rs783540	chr15.82592713	-8.76953	4.6245e-15	2.04219e-12	-0.018101	chr15	82585958	rs783540	G	A	0	chr15	82592713	6755
rs783540	chr15.82592711	-8.76898	4.63937e-15	2.04766e-12	-0.0180867	chr15	82585958	rs783540	G	A	0	chr15	82592711	6753
rs6701877:174015259:G:T	chr1.173993639	8.7685	4.65227e-15	2.05227e-12	0.0193225	chr1	174046121	rs6701877	G	T	0	chr1	173993639	-52482
rs1023497:42340508:C:G	chr22.41936820	-8.76814	4.66192e-15	2.05543e-12	-0.0154002	chr22	41944504	rs1023497	G	C	0	chr22	41936820	-7684
rs783540	chr15.82592707	-8.76783	4.67022e-15	2.058e-12	-0.018058	chr15	82585958	rs783540	G	A	0	chr15	82592707	6749
rs10083370:104314182:G:A	chr14.103754516	8.76758	4.6771e-15	2.05994e-12	0.0229774	chr14	103847845	rs10083370	A	G	1	chr14	103754516	-93329
12:123665113:G:C	chr12.123178868	-8.76737	4.6827e-15	2.06131e-12	-0.0209115	chr12	123180566	rs2851447	C	G	0	chr12	123178868	-1698
rs35346733:2521322:G:A	chr3.2396977	-8.76606	4.71854e-15	2.07599e-12	-0.0612352	chr3	2479638	rs35346733	A	G	0	chr3	2396977	-82661
rs14403	chr1.243620207	-8.76391	4.7776e-15	2.10086e-12	-0.0213348	chr1	243500591	rs14403	T	C	1	chr1	243620207	119616
rs1451488:199990107:A:G	chr2.199153723	-8.76312	4.79938e-15	2.10932e-12	-0.0254033	chr2	199125384	rs1451488	G	A	0	chr2	199153723	28339
12:123665113:G:C	chr12.123220639	-8.76097	4.85946e-15	2.13382e-12	-0.0192644	chr12	123180566	rs2851447	C	G	0	chr12	123220639	40073
rs783540	chr15.82592928	-8.76094	4.86026e-15	2.13382e-12	-0.0193668	chr15	82585958	rs783540	G	A	0	chr15	82592928	6970
12:123665113:G:C	chr12.122992038	-8.75948	4.90148e-15	2.15078e-12	-0.0209889	chr12	123180566	rs2851447	C	G	0	chr12	122992038	-188528
rs10083370:104314182:G:A	chr14.103814801	8.75912	4.91178e-15	2.15416e-12	0.0200455	chr14	103847845	rs10083370	A	G	1	chr14	103814801	-33044
rs16902086	chr5.45387635	8.75776	4.95055e-15	2.17002e-12	0.0302943	chr5	45285650	rs16902086	A	G	0	chr5	45387635	101985
rs10156310:38209129:A:T	chr8.38369156	-8.75701	4.97201e-15	2.17828e-12	-0.0287169	chr8	38351611	rs10156310	T	A	0	chr8	38369156	17545
rs704373:63867355:A:G	chr3.63996350	8.75561	5.01264e-15	2.19492e-12	0.0196128	chr3	63881679	rs704373	G	A	0	chr3	63996350	114671
rs10156310:38209129:A:T	chr8.38336000	-8.75398	5.05999e-15	2.21383e-12	-0.05419	chr8	38351611	rs10156310	T	A	0	chr8	38336000	-15611
rs10156310:38209129:A:T	chr8.38335961	-8.75394	5.06115e-15	2.21383e-12	-0.0543847	chr8	38351611	rs10156310	T	A	0	chr8	38335961	-15650
rs7216638:2156453:T:A	chr17.2253242	-8.75335	5.07863e-15	2.21983e-12	-0.0107608	chr17	2253159	rs7216638	T	A	0	chr17	2253242	83
rs10156310:38209129:A:T	chr8.38335948	-8.75329	5.08022e-15	2.21983e-12	-0.0544132	chr8	38351611	rs10156310	T	A	0	chr8	38335948	-15663
rs2905432:19484295:G:A	chr19.19283749	8.75187	5.12221e-15	2.237e-12	0.0315449	chr19	19373486	rs2905432	A	G	0	chr19	19283749	-89737
rs12522290:152797656:C:G	chr5.153417108	-8.75175	5.12578e-15	2.23738e-12	-0.0510475	chr5	153418096	rs12522290	G	C	0	chr5	153417108	-988
rs4766428	chr12.110149813	8.75149	5.13359e-15	2.23962e-12	0.0232732	chr12	110285440	rs4766428	T	C	0	chr12	110149813	-135627
rs783540	chr15.82592953	-8.75119	5.14239e-15	2.24228e-12	-0.0194794	chr15	82585958	rs783540	G	A	0	chr15	82592953	6995
rs11646127:29966277:G:C	chr16.29956408	-8.74863	5.21919e-15	2.27457e-12	-0.023399	chr16	29954956	rs11646127	C	G	0	chr16	29956408	1452
rs10650434:2025096:A:ACT	chr7.1902919	-8.74759	5.25063e-15	2.28707e-12	-0.0255743	chr7	1985461	rs10650434	A	ACT	0	chr7	1902919	-82542
rs1899543:24406419:A:T	chr11.24367749	-8.74679	5.27491e-15	2.29644e-12	-0.0208151	chr11	24384873	rs1899543	T	A	0	chr11	24367749	-17124
rs4766428	chr12.110149912	8.74223	5.4159e-15	2.35659e-12	0.0228672	chr12	110285440	rs4766428	T	C	0	chr12	110149912	-135528
rs10083370:104314182:G:A	chr14.103816346	8.74148	5.43957e-15	2.36565e-12	0.0176282	chr14	103847845	rs10083370	A	G	1	chr14	103816346	-31499
rs10148671	chr14.28977190	8.74123	5.44719e-15	2.36772e-12	0.030908	chr14	29000167	rs10148671	C	T	0	chr14	28977190	-22977
rs11165867	chr1.97403285	-8.74065	5.46574e-15	2.37454e-12	-0.0616949	chr1	97412512	rs11165867	T	C	0	chr1	97403285	-9227
rs2949006:200715388:T:G	chr2.199981943	8.74029	5.47714e-15	2.37825e-12	0.0495494	chr2	199850665	rs2949006	T	G	0	chr2	199981943	131278
rs111294930:152177121:A:G	chr5.152635070	-8.73931	5.50806e-15	2.39043e-12	-0.0554075	chr5	152797561	rs111294930	G	A	0	chr5	152635070	-162491
rs783540	chr15.82592983	-8.73698	5.58283e-15	2.42161e-12	-0.019605	chr15	82585958	rs783540	G	A	0	chr15	82592983	7025
12:123665113:G:C	chr12.123211849	-8.73493	5.64953e-15	2.44927e-12	-0.0169756	chr12	123180566	rs2851447	C	G	0	chr12	123211849	31283
rs6678676:200266503:T:C	chr1.200293708	8.73455	5.66175e-15	2.45328e-12	0.0278727	chr1	200297375	rs6678676	T	C	0	chr1	200293708	-3667
rs6065094	chr20.38773159	8.73327	5.70389e-15	2.47025e-12	0.0228465	chr20	38824551	rs6065094	A	G	0	chr20	38773159	-51392
rs783540	chr15.82592991	-8.73272	5.722e-15	2.4768e-12	-0.0196368	chr15	82585958	rs783540	G	A	0	chr15	82592991	7033
rs11646127:29966277:G:C	chr16.29984428	-8.7324	5.73269e-15	2.48014e-12	-0.0453041	chr16	29954956	rs11646127	C	G	0	chr16	29984428	29472
rs6065094	chr20.38800534	8.73161	5.75902e-15	2.49024e-12	0.0196142	chr20	38824551	rs6065094	A	G	0	chr20	38800534	-24017
rs10650434:2025096:A:ACT	chr7.1888714	-8.73151	5.76211e-15	2.49027e-12	-0.0234748	chr7	1985461	rs10650434	A	ACT	0	chr7	1888714	-96747
rs10148671	chr14.28977768	8.73105	5.77761e-15	2.49567e-12	0.0295159	chr14	29000167	rs10148671	C	T	0	chr14	28977768	-22399
rs7632921:71543758:G:T	chr3.71535367	-8.72985	5.81777e-15	2.51172e-12	-0.0125726	chr3	71494607	rs7632921	T	G	0	chr3	71535367	40760
rs10148671	chr14.28977173	8.72895	5.84823e-15	2.52355e-12	0.030894	chr14	29000167	rs10148671	C	T	0	chr14	28977173	-22994
rs7129727:57484660:G:A	chr11.57666270	-8.7285	5.86337e-15	2.52878e-12	-0.0214696	chr11	57717188	rs7129727	A	G	1	chr11	57666270	-50918
rs7508148:50152142:T:C	chr19.49661642	-8.72794	5.8825e-15	2.53571e-12	-0.0142814	chr19	49648885	rs7508148	C	T	0	chr19	49661642	12757
rs6065094	chr20.38754971	-8.72693	5.91684e-15	2.54919e-12	-0.0141264	chr20	38824551	rs6065094	A	G	0	chr20	38754971	-69580
12:123665113:G:C	chr12.123148608	-8.72487	5.98778e-15	2.57841e-12	-0.0404045	chr12	123180566	rs2851447	C	G	0	chr12	123148608	-31958
rs2905432:19484295:G:A	chr19.19283311	8.72365	6.03001e-15	2.59526e-12	0.0234224	chr19	19373486	rs2905432	A	G	0	chr19	19283311	-90175
rs140505938:150031490:C:T	chr1.150122724	-8.72237	6.075e-15	2.61326e-12	-0.0461468	chr1	150059494	rs140505938	T	C	1	chr1	150122724	63230
12:123665113:G:C	chr12.123168372	-8.72211	6.08403e-15	2.61579e-12	-0.0143748	chr12	123180566	rs2851447	C	G	0	chr12	123168372	-12194
rs111294930:152177121:A:G	chr5.152635611	-8.72032	6.14733e-15	2.64164e-12	-0.0551032	chr5	152797561	rs111294930	G	A	0	chr5	152635611	-161950
12:123665113:G:C	chr12.123220641	-8.71562	6.31645e-15	2.71291e-12	-0.0191455	chr12	123180566	rs2851447	C	G	0	chr12	123220641	40075
rs10083370:104314182:G:A	chr14.103800975	8.71543	6.3235e-15	2.71454e-12	0.034095	chr14	103847845	rs10083370	A	G	1	chr14	103800975	-46870
rs4936215:133852684:A:G	chr11.133972051	-8.71414	6.37068e-15	2.73338e-12	-0.0522762	chr11	133982789	rs4936215	G	A	0	chr11	133972051	-10738
rs10650434:2025096:A:ACT	chr7.1950253	8.71336	6.39944e-15	2.7443e-12	0.0147737	chr7	1985461	rs10650434	A	ACT	0	chr7	1950253	-35208
rs10650434:2025096:A:ACT	chr7.1950256	8.71165	6.4631e-15	2.77017e-12	0.0147885	chr7	1985461	rs10650434	A	ACT	0	chr7	1950256	-35205
rs4925114	chr17.17871226	-8.711	6.48749e-15	2.77919e-12	-0.0302882	chr17	17807956	rs4925114	G	A	0	chr17	17871226	63270
rs2905432:19484295:G:A	chr19.19339218	-8.71084	6.4933e-15	2.78025e-12	-0.0156208	chr19	19373486	rs2905432	A	G	0	chr19	19339218	-34268
rs6701877:174015259:G:T	chr1.173959541	8.71031	6.5132e-15	2.78733e-12	0.0222445	chr1	174046121	rs6701877	G	T	0	chr1	173959541	-86580
12:123665113:G:C	chr12.123243597	-8.70975	6.53418e-15	2.79487e-12	-0.0329188	chr12	123180566	rs2851447	C	G	0	chr12	123243597	63031
rs12908161:85207825:A:G	chr15.84623044	-8.70875	6.57227e-15	2.80971e-12	-0.019381	chr15	84664594	rs12908161	G	A	0	chr15	84623044	-41550
rs12908161:85207825:A:G	chr15.84712510	-8.70774	6.61086e-15	2.82475e-12	-0.0216295	chr15	84664594	rs12908161	G	A	0	chr15	84712510	47916
rs7789569:104927586:T:C	chr7.105272932	8.70152	6.85245e-15	2.92648e-12	0.0199869	chr7	105287139	rs7789569	T	C	0	chr7	105272932	-14207
rs7789569:104927586:T:C	chr7.105272936	8.70125	6.86313e-15	2.92807e-12	0.0199399	chr7	105287139	rs7789569	T	C	0	chr7	105272936	-14203
rs11409090:17887635:A:AT	chr3.17818335	8.70125	6.86323e-15	2.92807e-12	0.0110692	chr3	17846143	rs11409090	A	AT	0	chr3	17818335	-27808
rs7789569:104927586:T:C	chr7.105272940	8.7009	6.8771e-15	2.93248e-12	0.0198926	chr7	105287139	rs7789569	T	C	0	chr7	105272940	-14199
rs7789569:104927586:T:C	chr7.105272942	8.70069	6.88532e-15	2.93405e-12	0.0198688	chr7	105287139	rs7789569	T	C	0	chr7	105272942	-14197
rs16902086	chr5.45387752	8.70063	6.88785e-15	2.93405e-12	0.0297751	chr5	45285650	rs16902086	A	G	0	chr5	45387752	102102
rs7789569:104927586:T:C	chr7.105272952	8.69942	6.93608e-15	2.95308e-12	0.0197487	chr7	105287139	rs7789569	T	C	0	chr7	105272952	-14187
rs2905432:19484295:G:A	chr19.19290006	8.69866	6.9667e-15	2.9646e-12	0.0129632	chr19	19373486	rs2905432	A	G	0	chr19	19290006	-83480
rs10083370:104314182:G:A	chr14.103799592	8.69733	7.02045e-15	2.98594e-12	0.0170537	chr14	103847845	rs10083370	A	G	1	chr14	103799592	-48253
rs7508148:50152142:T:C	chr19.49661330	-8.69698	7.03435e-15	2.99033e-12	-0.0145989	chr19	49648885	rs7508148	C	T	0	chr19	49661330	12445
rs2905432:19484295:G:A	chr19.19290239	8.69591	7.07827e-15	3.00746e-12	0.0167687	chr19	19373486	rs2905432	A	G	0	chr19	19290239	-83247
rs11783093:27425349:C:T	chr8.27567705	-8.69472	7.12674e-15	3.0265e-12	-0.0373881	chr8	27567832	rs11783093	T	C	1	chr8	27567705	-127
rs7789569:104927586:T:C	chr7.105272864	8.69365	7.17108e-15	3.04378e-12	0.0207311	chr7	105287139	rs7789569	T	C	0	chr7	105272864	-14275
12:123665113:G:C	chr12.123219223	-8.69354	7.17562e-15	3.04415e-12	-0.0321772	chr12	123180566	rs2851447	C	G	0	chr12	123219223	38657
rs11646127:29966277:G:C	chr16.30016418	-8.69287	7.20338e-15	3.05437e-12	-0.0300171	chr16	29954956	rs11646127	C	G	0	chr16	30016418	61462
12:123665113:G:C	chr12.123148595	-8.69227	7.22835e-15	3.06339e-12	-0.039993	chr12	123180566	rs2851447	C	G	0	chr12	123148595	-31971
rs7508148:50152142:T:C	chr19.49647734	-8.69066	7.29613e-15	3.09054e-12	-0.0253675	chr19	49648885	rs7508148	C	T	0	chr19	49647734	-1151
rs7789569:104927586:T:C	chr7.105272996	8.68909	7.36249e-15	3.11706e-12	0.0191981	chr7	105287139	rs7789569	T	C	0	chr7	105272996	-14143
12:123665113:G:C	chr12.123377211	-8.68826	7.39767e-15	3.13036e-12	-0.0213767	chr12	123180566	rs2851447	C	G	0	chr12	123377211	196645
rs7216638:2156453:T:A	chr17.2253234	-8.68616	7.48819e-15	3.16705e-12	-0.0106439	chr17	2253159	rs7216638	T	A	0	chr17	2253234	75
rs2949006:200715388:T:G	chr2.199983737	8.68479	7.54764e-15	3.19056e-12	0.0380764	chr2	199850665	rs2949006	T	G	0	chr2	199983737	133072
rs4766428	chr12.110149773	8.6828	7.63478e-15	3.22576e-12	0.0233257	chr12	110285440	rs4766428	T	C	0	chr12	110149773	-135667
rs10650434:2025096:A:ACT	chr7.1948141	8.68216	7.66307e-15	3.23607e-12	0.0406498	chr7	1985461	rs10650434	A	ACT	0	chr7	1948141	-37320
rs4925114	chr17.17871230	-8.68193	7.67302e-15	3.23862e-12	-0.0302061	chr17	17807956	rs4925114	G	A	0	chr17	17871230	63274
rs111294930:152177121:A:G	chr5.152635712	-8.68056	7.73399e-15	3.2627e-12	-0.0547893	chr5	152797561	rs111294930	G	A	0	chr5	152635712	-161849
rs1451488:199990107:A:G	chr2.199212344	-8.68035	7.74356e-15	3.26508e-12	-0.0357188	chr2	199125384	rs1451488	G	A	0	chr2	199212344	86960
12:123665113:G:C	chr12.123326276	-8.67971	7.77209e-15	3.27544e-12	-0.0385265	chr12	123180566	rs2851447	C	G	0	chr12	123326276	145710
rs11646127:29966277:G:C	chr16.29957036	-8.67955	7.77908e-15	3.27673e-12	-0.0182918	chr16	29954956	rs11646127	C	G	0	chr16	29957036	2080
12:123665113:G:C	chr12.123148845	-8.67933	7.78916e-15	3.27931e-12	-0.0469504	chr12	123180566	rs2851447	C	G	0	chr12	123148845	-31721
rs10650434:2025096:A:ACT	chr7.1948154	8.67759	7.86756e-15	3.31064e-12	0.0417029	chr7	1985461	rs10650434	A	ACT	0	chr7	1948154	-37307
12:123665113:G:C	chr12.123257289	-8.67563	7.95719e-15	3.34666e-12	-0.0209569	chr12	123180566	rs2851447	C	G	0	chr12	123257289	76723
rs13169274:137855305:T:C	chr5.138595909	-8.67521	7.9767e-15	3.35317e-12	-0.0311075	chr5	138519616	rs13169274	C	T	0	chr5	138595909	76293
rs10148671	chr14.28977110	8.67466	8.00195e-15	3.36208e-12	0.0308135	chr14	29000167	rs10148671	C	T	0	chr14	28977110	-23057
rs2905432:19484295:G:A	chr19.19279447	8.67412	8.02675e-15	3.3708e-12	0.0239933	chr19	19373486	rs2905432	A	G	0	chr19	19279447	-94039
rs11646127:29966277:G:C	chr16.29984452	-8.67332	8.06412e-15	3.38478e-12	-0.044057	chr16	29954956	rs11646127	C	G	0	chr16	29984452	29496
rs6065094	chr20.38784432	-8.67297	8.08037e-15	3.38989e-12	-0.021296	chr20	38824551	rs6065094	A	G	0	chr20	38784432	-40119
rs2410572:18421474:G:A	chr8.18546156	-8.67105	8.17014e-15	3.42581e-12	-0.0242126	chr8	18563964	rs2410572	A	G	0	chr8	18546156	-17808
rs10650434:2025096:A:ACT	chr7.2132453	-8.66988	8.22551e-15	3.44729e-12	-0.0187398	chr7	1985461	rs10650434	A	ACT	0	chr7	2132453	146992
rs10650434:2025096:A:ACT	chr7.2132451	-8.66957	8.24042e-15	3.4518e-12	-0.0186831	chr7	1985461	rs10650434	A	ACT	0	chr7	2132451	146990
rs7789569:104927586:T:C	chr7.105273042	8.66914	8.26094e-15	3.45865e-12	0.0185871	chr7	105287139	rs7789569	T	C	0	chr7	105273042	-14097
rs6701877:174015259:G:T	chr1.173959828	8.66883	8.27556e-15	3.46303e-12	0.0240442	chr1	174046121	rs6701877	G	T	0	chr1	173959828	-86293
rs10650434:2025096:A:ACT	chr7.1948112	8.66811	8.30998e-15	3.47568e-12	0.0379206	chr7	1985461	rs10650434	A	ACT	0	chr7	1948112	-37349
rs10650434:2025096:A:ACT	chr7.2132447	-8.6676	8.33449e-15	3.48418e-12	-0.0185693	chr7	1985461	rs10650434	A	ACT	0	chr7	2132447	146986
12:123665113:G:C	chr12.123219196	-8.66738	8.34499e-15	3.48681e-12	-0.0314062	chr12	123180566	rs2851447	C	G	0	chr12	123219196	38630
rs10650434:2025096:A:ACT	chr7.2132461	-8.66677	8.37463e-15	3.49744e-12	-0.0189653	chr7	1985461	rs10650434	A	ACT	0	chr7	2132461	147000
rs7432375	chr3.136619547	-8.66661	8.38237e-15	3.49879e-12	-0.0145017	chr3	136569563	rs7432375	A	G	0	chr3	136619547	49984
rs6678676:200266503:T:C	chr1.200298258	8.66653	8.38629e-15	3.49879e-12	0.0310506	chr1	200297375	rs6678676	T	C	0	chr1	200298258	883
rs10650434:2025096:A:ACT	chr7.1948167	8.66621	8.40143e-15	3.50335e-12	0.042628	chr7	1985461	rs10650434	A	ACT	0	chr7	1948167	-37294
rs56775891:77575613:C:T	chr18.79807880	-8.66587	8.41811e-15	3.50854e-12	-0.0220102	chr18	79815613	rs56775891	T	C	1	chr18	79807880	-7733
rs11165867	chr1.97403157	-8.66459	8.4803e-15	3.53269e-12	-0.0626439	chr1	97412512	rs11165867	T	C	0	chr1	97403157	-9355
rs6701877:174015259:G:T	chr1.173959831	8.66277	8.56989e-15	3.56822e-12	0.0240596	chr1	174046121	rs6701877	G	T	0	chr1	173959831	-86290
12:123665113:G:C	chr12.123259139	-8.66088	8.66414e-15	3.60565e-12	-0.0198904	chr12	123180566	rs2851447	C	G	0	chr12	123259139	78573
rs7789569:104927586:T:C	chr7.105272780	8.65879	8.76895e-15	3.64744e-12	0.021497	chr7	105287139	rs7789569	T	C	0	chr7	105272780	-14359
rs10650434:2025096:A:ACT	chr7.1981219	-8.65784	8.81704e-15	3.66561e-12	-0.0136556	chr7	1985461	rs10650434	A	ACT	0	chr7	1981219	-4242
[truncated: 46,025 more rows]
