# Supplementary material for: Genome-wide sequencing-based identification of methylation quantitative trait loci and their role in schizophrenia risk
Source: Nat Commun. 2021 Sep 2;12:5251. doi: 10.1038/s41467-021-25517-3 (PMC8413445; doi:10.1038/s41467-021-25517-3)
Supplement: Supplementary file 7 — Supplementary Dataset 4 [file 41467_2021_25517_MOESM7_ESM.xlsx]

## Sheet: Table_S4
Table S4: DLPFC DMRs formed by SCZD "index" SNPs
chr	start	end	value	area	cluster	indexStart	indexEnd	L	clusterL	snp	width	snpPos	disruptCpG	distStart	distEnd	location
chr12	2202092	2204029	5.89475	153.263	1273	31711	31736	26	136	12:2344960:A:G	1937	2235794	0	33702	31765	inside intron
chr12	2224708	2225580	5.41631	59.5794	1288	31958	31968	11	11	12:2344960:A:G	872	2235794	0	11086	10214	inside intron
chr12	2277652	2277940	7.01412	42.0847	1312	32663	32668	6	6	12:2344960:A:G	288	2235794	0	-41858	-42146	inside intron
chr12	2236547	2237346	5.50006	33.0004	1295	32128	32133	6	7	12:2344960:A:G	799	2235794	0	-753	-1552	inside intron
chr12	2276816	2277223	5.6262	28.131	1311	32658	32662	5	88	12:2344960:A:G	407	2235794	0	-41022	-41429	inside intron
chr12	2278708	2279026	6.58174	26.327	1313	32669	32672	4	4	12:2344960:A:G	318	2235794	0	-42914	-43232	inside intron
chr12	2279596	2279661	5.43226	10.8645	1314	32673	32674	2	2	12:2344960:A:G	65	2235794	0	-43802	-43867	inside intron
chr7	1870228	1872544	5.7385	665.666	231	58244	58359	116	1558	rs10650434:2025096:A:ACT	2316	1985461	0	115233	112917	inside intron
chr7	1987338	1988171	9.70182	494.793	238	62027	62077	51	505	rs10650434:2025096:A:ACT	833	1985461	0	-1877	-2710	inside intron
chr7	2132311	2133329	7.20753	345.961	246	66696	66743	48	1995	rs10650434:2025096:A:ACT	1018	1985461	0	-146850	-147868	inside intron
chr7	1879560	1882046	6.26693	319.614	233	58534	58584	51	1550	rs10650434:2025096:A:ACT	2486	1985461	0	105901	103415	inside intron
chr7	1902353	1903179	8.26173	305.684	233	59200	59236	37	1550	rs10650434:2025096:A:ACT	826	1985461	0	83108	82282	inside intron
chr7	2008399	2009181	8.30201	298.872	239	62738	62773	36	801	rs10650434:2025096:A:ACT	782	1985461	0	-22938	-23720	inside intron
chr7	1887344	1888891	7.25412	282.911	233	58743	58781	39	1550	rs10650434:2025096:A:ACT	1547	1985461	0	98117	96570	inside intron
chr7	1972785	1973672	6.93189	235.684	237	61594	61627	34	339	rs10650434:2025096:A:ACT	887	1985461	0	12676	11789	inside intron
chr7	2119314	2120354	7.5692	189.23	246	66283	66307	25	1995	rs10650434:2025096:A:ACT	1040	1985461	0	-133853	-134893	inside intron
chr7	1950080	1950617	7.15599	186.056	234	60929	60954	26	1185	rs10650434:2025096:A:ACT	537	1985461	0	35381	34844	inside intron
chr7	1996162	1996670	6.20992	173.878	238	62363	62390	28	505	rs10650434:2025096:A:ACT	508	1985461	0	-10701	-11209	inside intron
chr7	1953500	1954102	5.34795	171.134	234	61058	61089	32	1185	rs10650434:2025096:A:ACT	602	1985461	0	31961	31359	inside intron
chr7	1981111	1981613	7.16549	157.641	237	61860	61881	22	339	rs10650434:2025096:A:ACT	502	1985461	0	4350	3848	inside intron
chr7	1914774	1915467	6.43345	154.403	233	59668	59691	24	1550	rs10650434:2025096:A:ACT	693	1985461	0	70687	69994	inside intron
chr7	1945385	1946057	7.49319	149.864	234	60764	60783	20	1185	rs10650434:2025096:A:ACT	672	1985461	0	40076	39404	inside intron
chr7	2007006	2007447	6.48503	149.156	239	62692	62714	23	801	rs10650434:2025096:A:ACT	441	1985461	0	-21545	-21986	inside intron
chr7	1977810	1978453	6.21537	142.953	237	61745	61767	23	339	rs10650434:2025096:A:ACT	643	1985461	0	7651	7008	inside intron
chr7	1980077	1980396	6.84762	136.952	237	61815	61834	20	339	rs10650434:2025096:A:ACT	319	1985461	0	5384	5065	inside intron
chr7	2072604	2073422	6.14211	135.126	244	64686	64707	22	2394	rs10650434:2025096:A:ACT	818	1985461	0	-87143	-87961	inside intron
chr7	1947999	1948453	6.65705	133.141	234	60851	60870	20	1185	rs10650434:2025096:A:ACT	454	1985461	0	37462	37008	inside intron
chr7	1920574	1921214	5.28503	132.126	233	59895	59919	25	1550	rs10650434:2025096:A:ACT	640	1985461	0	64887	64247	inside intron
chr7	2098383	2098815	6.4133	115.439	244	65574	65591	18	2394	rs10650434:2025096:A:ACT	432	1985461	0	-112922	-113354	inside intron
chr7	1964647	1965175	5.96284	101.368	235	61343	61359	17	271	rs10650434:2025096:A:ACT	528	1985461	0	20814	20286	inside intron
chr7	1959356	1959823	5.49804	93.4668	234	61237	61253	17	1185	rs10650434:2025096:A:ACT	467	1985461	0	26105	25638	inside intron
chr7	2046665	2047009	5.65639	79.1895	244	63849	63862	14	2394	rs10650434:2025096:A:ACT	344	1985461	0	-61204	-61548	inside intron
chr7	2002002	2002354	5.41818	70.4364	239	62543	62555	13	801	rs10650434:2025096:A:ACT	352	1985461	0	-16541	-16893	covers exon(s)
chr7	2013621	2013828	5.38032	69.9441	239	62914	62926	13	801	rs10650434:2025096:A:ACT	207	1985461	0	-28160	-28367	inside intron
chr7	2063962	2064309	5.75486	69.0583	244	64404	64415	12	2394	rs10650434:2025096:A:ACT	347	1985461	0	-78501	-78848	inside intron
chr7	2100838	2101084	5.34776	58.8254	244	65651	65661	11	2394	rs10650434:2025096:A:ACT	246	1985461	0	-115377	-115623	inside intron
chr7	2053037	2053302	5.22711	57.4982	244	64030	64040	11	2394	rs10650434:2025096:A:ACT	265	1985461	0	-67576	-67841	inside intron
chr7	1967430	1967676	5.38582	53.8582	235	61437	61446	10	271	rs10650434:2025096:A:ACT	246	1985461	0	18031	17785	inside intron
chr7	1976044	1976360	5.91	53.19	237	61683	61691	9	339	rs10650434:2025096:A:ACT	316	1985461	0	9417	9101	inside intron
chr7	1867293	1867510	5.3135	47.8215	231	58127	58135	9	1558	rs10650434:2025096:A:ACT	217	1985461	0	118168	117951	inside intron
chr7	1903894	1904068	5.04534	45.408	233	59263	59271	9	1550	rs10650434:2025096:A:ACT	174	1985461	0	81567	81393	inside intron
chr7	2139005	2139146	5.46661	43.7329	246	66874	66881	8	1995	rs10650434:2025096:A:ACT	141	1985461	0	-153544	-153685	inside intron
chr7	1910910	1911106	5.15976	41.2781	233	59524	59531	8	1550	rs10650434:2025096:A:ACT	196	1985461	0	74551	74355	inside intron
chr7	1891127	1891394	5.1379	35.9653	233	58840	58846	7	1550	rs10650434:2025096:A:ACT	267	1985461	0	94334	94067	inside intron
chr7	1822547	1822719	5.23376	26.1688	227	56607	56611	5	916	rs10650434:2025096:A:ACT	172	1985461	0	162914	162742	inside intron
chr7	1961343	1961474	5.38024	21.521	235	61266	61269	4	271	rs10650434:2025096:A:ACT	131	1985461	0	24118	23987	inside intron
chr7	1994736	1994868	5.06299	20.252	238	62322	62325	4	505	rs10650434:2025096:A:ACT	132	1985461	0	-9275	-9407	inside intron
chr7	2126768	2126834	5.02022	20.0809	246	66530	66533	4	1995	rs10650434:2025096:A:ACT	66	1985461	0	-141307	-141373	inside intron
chr7	1829565	1829848	5.12675	15.3802	227	56898	56900	3	916	rs10650434:2025096:A:ACT	283	1985461	0	155896	155613	inside intron
chr7	1874950	1874992	5.07017	15.2105	231	58457	58459	3	1558	rs10650434:2025096:A:ACT	42	1985461	0	110511	110469	inside intron
chr1	23931059	23931436	5.15638	30.9383	9270	423730	423735	6	58	rs2660304:98512127:G:T	377	98046571	0	74115512	74115135	close to 3'
chr1	98024247	98024609	5.43741	21.7497	72991	1123512	1123515	4	4	rs2660304:98512127:G:T	362	98046571	0	22324	21962	inside intron
chr2	199954290	199954659	6.21067	93.16	175862	1740966	1740980	15	145	rs2949006:200715388:T:G	369	199850665	0	-103625	-103994	inside intron
chr2	200143863	200144691	8.56151	68.4921	176049	1742174	1742181	8	8	rs2949006:200715388:T:G	828	199850665	0	-293198	-294026	downstream
chr2	199824741	199825664	5.80054	52.2048	175745	1739865	1739873	9	9	rs2949006:200715388:T:G	923	199850665	0	25924	25001	inside intron
chr2	199822525	199823438	6.18983	43.3288	175743	1739856	1739862	7	7	rs2949006:200715388:T:G	913	199850665	0	28140	27227	inside intron
chr2	200142797	200143220	7.74032	38.7016	176048	1742169	1742173	5	5	rs2949006:200715388:T:G	423	199850665	0	-292132	-292555	downstream
chr2	200302645	200303131	5.34094	37.3866	176201	1743324	1743330	7	7	rs2949006:200715388:T:G	486	199850665	0	-451980	-452466	upstream
chr2	199982270	199982735	6.92246	34.6123	175892	1741216	1741220	5	5	rs2949006:200715388:T:G	465	199850665	0	-131605	-132070	inside intron
chr2	199984154	199984322	6.47979	32.399	175895	1741226	1741230	5	5	rs2949006:200715388:T:G	168	199850665	0	-133489	-133657	inside intron
chr2	199859581	199859811	5.19167	31.15	175771	1740204	1740209	6	6	rs2949006:200715388:T:G	230	199850665	0	-8916	-9146	downstream
chr2	199983175	199983351	7.22916	28.9167	175893	1741221	1741224	4	4	rs2949006:200715388:T:G	176	199850665	0	-132510	-132686	inside intron
chr2	200146578	200146907	6.85154	27.4062	176052	1742185	1742188	4	4	rs2949006:200715388:T:G	329	199850665	0	-295913	-296242	downstream
chr2	200035949	200036220	6.01118	24.0447	175949	1741537	1741540	4	4	rs2949006:200715388:T:G	271	199850665	0	-185284	-185555	downstream
chr2	200036570	200036909	5.88084	23.5233	175950	1741541	1741544	4	4	rs2949006:200715388:T:G	339	199850665	0	-185905	-186244	downstream
chr2	199859049	199859170	5.22078	20.8831	175770	1740200	1740203	4	46	rs2949006:200715388:T:G	121	199850665	0	-8384	-8505	upstream
chr2	199872973	199873039	5.10645	20.4258	175785	1740296	1740299	4	12	rs2949006:200715388:T:G	66	199850665	0	-22308	-22374	inside intron
chr2	200141586	200141913	6.73903	20.2171	176047	1742166	1742168	3	3	rs2949006:200715388:T:G	327	199850665	0	-290921	-291248	downstream
chr2	200176108	200176258	5.98503	17.9551	176079	1742447	1742449	3	73	rs2949006:200715388:T:G	150	199850665	0	-325443	-325593	upstream
chr2	199984753	199984911	5.63599	16.908	175896	1741231	1741233	3	3	rs2949006:200715388:T:G	158	199850665	0	-134088	-134246	inside intron
chr2	200140918	200141278	5.56367	16.691	176046	1742163	1742165	3	3	rs2949006:200715388:T:G	360	199850665	0	-290253	-290613	downstream
chr2	200037250	200037256	5.54182	16.6255	175951	1741545	1741547	3	3	rs2949006:200715388:T:G	6	199850665	0	-186585	-186591	downstream
chr2	199981729	199981943	5.43364	16.3009	175891	1741213	1741215	3	7	rs2949006:200715388:T:G	214	199850665	0	-131064	-131278	inside intron
chr2	200146006	200146040	8.08956	16.1791	176051	1742183	1742184	2	2	rs2949006:200715388:T:G	34	199850665	0	-295341	-295375	downstream
chr2	200303512	200303570	5.19038	15.5711	176202	1743331	1743333	3	6	rs2949006:200715388:T:G	58	199850665	0	-452847	-452905	promoter
chr2	199824066	199824276	6.62322	13.2464	175744	1739863	1739864	2	2	rs2949006:200715388:T:G	210	199850665	0	26599	26389	inside intron
chr2	200176675	200176796	5.34491	10.6898	176080	1742450	1742451	2	2	rs2949006:200715388:T:G	121	199850665	0	-326010	-326131	upstream
chr20	38800496	38801736	7.87723	307.212	28294	416734	416772	39	69	rs6065094	1240	38824551	0	24055	22815	upstream
chr20	38783345	38784948	8.04476	201.119	28283	416538	416562	25	25	rs6065094	1603	38824551	0	41206	39603	downstream
chr20	38750355	38752281	8.5123	187.271	28260	416151	416172	22	199	rs6065094	1926	38824551	0	74196	72270	overlaps exon upstream
chr20	38809777	38811182	7.24831	152.215	28297	416995	417015	21	38	rs6065094	1405	38824551	0	14774	13369	inside intron
chr20	38780937	38781998	8.4141	151.454	28281	416508	416525	18	23	rs6065094	1061	38824551	0	43614	42553	downstream
chr20	38790330	38791728	6.173	141.979	28287	416615	416637	23	55	rs6065094	1398	38824551	0	34221	32823	upstream
chr20	38782369	38782957	10.0635	120.763	28282	416526	416537	12	12	rs6065094	588	38824551	0	42182	41594	downstream
chr20	38846687	38848114	6.34627	107.887	28323	417376	417392	17	17	rs6065094	1427	38824551	0	-22136	-23563	inside intron
chr20	38769478	38770431	7.16164	107.425	28274	416360	416374	15	15	rs6065094	953	38824551	0	55073	54120	inside intron
chr20	38736494	38737002	5.61946	106.77	28255	415867	415885	19	23	rs6065094	508	38824551	0	88057	87549	downstream
chr20	38772876	38773661	6.6516	99.7741	28276	416406	416420	15	15	rs6065094	785	38824551	0	51675	50890	downstream
chr20	38785659	38786318	6.62872	66.2872	28284	416563	416572	10	10	rs6065094	659	38824551	0	38892	38233	downstream
chr20	38755073	38755294	5.30318	63.6381	28262	416208	416219	12	50	rs6065094	221	38824551	0	69478	69257	overlaps exon downstream
chr20	38737436	38737912	6.05335	54.4802	28256	415886	415894	9	9	rs6065094	476	38824551	0	87115	86639	downstream
chr20	38787562	38788247	5.86951	52.8256	28286	416578	416586	9	12	rs6065094	685	38824551	0	36989	36304	downstream
chr20	38786916	38787100	7.31388	36.5694	28285	416573	416577	5	5	rs6065094	184	38824551	0	37635	37451	downstream
chr20	38811710	38811954	6.018	30.09	28298	417016	417020	5	14	rs6065094	244	38824551	0	12841	12597	inside intron
chr20	38845879	38846347	5.1226	25.613	28322	417371	417375	5	9	rs6065094	468	38824551	0	-21328	-21796	inside intron
chr20	38774003	38774175	5.73356	11.4671	28277	416421	416422	2	3	rs6065094	172	38824551	0	50548	50376	downstream
chr2	232887715	232889117	8.52625	298.419	204746	2038811	2038845	35	398	rs4144797:233562197:T:C	1402	232697487	0	-190228	-191630	covers exon(s)
chr2	232843287	232844244	5.85079	134.568	204724	2037956	2037978	23	38	rs4144797:233562197:T:C	957	232697487	0	-145800	-146757	overlaps exon upstream
chr2	232791378	232792810	5.50898	82.6347	204675	2037517	2037531	15	36	rs4144797:233562197:T:C	1432	232697487	0	-93891	-95323	overlaps exon downstream
chr2	232899729	232900121	5.32598	69.2378	204748	2039084	2039096	13	287	rs4144797:233562197:T:C	392	232697487	0	-202242	-202634	inside intron
chr2	232823644	232824145	6.4579	64.579	204703	2037805	2037814	10	10	rs4144797:233562197:T:C	501	232697487	0	-126157	-126658	inside intron
chr2	232851480	232851809	6.12381	55.1143	204728	2038037	2038045	9	9	rs4144797:233562197:T:C	329	232697487	0	-153993	-154322	inside intron
chr2	232852115	232852374	5.67031	45.3625	204729	2038046	2038053	8	14	rs4144797:233562197:T:C	259	232697487	0	-154628	-154887	inside intron
chr2	232825450	232825868	5.30113	31.8068	204705	2037819	2037824	6	9	rs4144797:233562197:T:C	418	232697487	0	-127963	-128381	inside intron
chr2	232818893	232819541	5.24468	31.4681	204700	2037752	2037757	6	38	rs4144797:233562197:T:C	648	232697487	0	-121406	-122054	inside intron
chr2	232824472	232824813	6.56032	26.2413	204704	2037815	2037818	4	4	rs4144797:233562197:T:C	341	232697487	0	-126985	-127326	inside intron
chr2	232930005	232930121	5.0211	25.1055	204756	2039877	2039881	5	322	rs4144797:233562197:T:C	116	232697487	0	-232518	-232634	inside intron
chr2	232903656	232903719	5.20552	20.8221	204748	2039206	2039209	4	287	rs4144797:233562197:T:C	63	232697487	0	-206169	-206232	inside intron
chr2	232855515	232855569	5.15058	10.3012	204732	2038087	2038088	2	9	rs4144797:233562197:T:C	54	232697487	0	-158028	-158082	inside intron
chr12	123168220	123169493	10.2147	469.874	104835	1151489	1151534	46	209	12:123665113:G:C	1273	123180566	0	12346	11073	inside intron
chr12	123196615	123198293	10.8745	380.606	104847	1151928	1151962	35	57	12:123665113:G:C	1678	123180566	0	-16049	-17727	overlaps exon downstream
chr12	123219920	123220826	12.7319	267.37	104861	1152274	1152294	21	34	12:123665113:G:C	906	123180566	0	-39354	-40260	inside intron
chr12	123257868	123260138	7.17644	229.646	104878	1152963	1152994	32	67	12:123665113:G:C	2270	123180566	0	-77302	-79572	covers exon(s)
chr12	123243030	123243863	7.05004	190.351	104872	1152686	1152712	27	104	12:123665113:G:C	833	123180566	0	-62464	-63297	inside intron
chr12	123209442	123210095	7.69782	184.748	104854	1152104	1152127	24	24	12:123665113:G:C	653	123180566	0	-28876	-29529	overlaps exon downstream
chr12	123218564	123219539	9.13716	182.743	104860	1152254	1152273	20	38	12:123665113:G:C	975	123180566	0	-37998	-38973	inside intron
chr12	123376221	123377263	8.20548	180.521	104918	1155491	1155512	22	796	12:123665113:G:C	1042	123180566	0	-195655	-196697	upstream
chr12	123211786	123213148	6.55628	177.02	104855	1152148	1152174	27	48	12:123665113:G:C	1362	123180566	0	-31220	-32582	covers exon(s)
chr12	123256683	123257564	7.30626	175.35	104877	1152939	1152962	24	42	12:123665113:G:C	881	123180566	0	-76117	-76998	inside intron
chr12	123184016	123185083	7.49482	164.886	104839	1151744	1151765	22	27	12:123665113:G:C	1067	123180566	0	-3450	-4517	inside intron
chr12	123171169	123172250	6.67903	146.939	104835	1151559	1151580	22	209	12:123665113:G:C	1081	123180566	0	9397	8316	covers exon(s)
chr12	123371728	123372030	6.00416	138.096	104918	1155369	1155391	23	796	12:123665113:G:C	302	123180566	0	-191162	-191464	downstream
chr12	123244663	123245379	6.3747	133.869	104872	1152726	1152746	21	104	12:123665113:G:C	716	123180566	0	-64097	-64813	inside intron
chr12	123277082	123277770	6.13958	128.931	104880	1153661	1153681	21	160	12:123665113:G:C	688	123180566	0	-96516	-97204	upstream
chr12	123377722	123378480	6.29536	125.907	104918	1155522	1155541	20	796	12:123665113:G:C	758	123180566	0	-197156	-197914	upstream
chr12	122979425	122980218	7.40489	125.883	104751	1148366	1148382	17	686	12:123665113:G:C	793	123180566	0	201141	200348	inside exon
chr12	123148278	123149220	6.08929	109.607	104824	1151064	1151081	18	263	12:123665113:G:C	942	123180566	0	32288	31346	inside intron
chr12	123241361	123241883	7.9643	87.6073	104871	1152663	1152673	11	11	12:123665113:G:C	522	123180566	0	-60795	-61317	inside intron
chr12	122991961	122992243	5.71431	62.8574	104751	1148866	1148876	11	686	12:123665113:G:C	282	123180566	0	188605	188323	inside intron
chr12	123334198	123334656	6.55468	52.4375	104904	1154577	1154584	8	8	12:123665113:G:C	458	123180566	0	-153632	-154090	overlaps exon upstream
chr12	123160809	123161357	5.11682	51.1682	104832	1151414	1151423	10	12	12:123665113:G:C	548	123180566	0	19757	19209	overlaps two exons
chr12	123325879	123326325	8.44516	50.671	104897	1154463	1154468	6	6	12:123665113:G:C	446	123180566	0	-145313	-145759	overlaps exon downstream
chr12	123178193	123178921	5.61963	50.5767	104837	1151673	1151681	9	21	12:123665113:G:C	728	123180566	0	2373	1645	covers exon(s)
chr12	123326651	123327182	6.46855	45.2798	104898	1154469	1154475	7	17	12:123665113:G:C	531	123180566	0	-146085	-146616	covers exon(s)
chr12	123208812	123209089	6.81831	27.2732	104853	1152100	1152103	4	30	12:123665113:G:C	277	123180566	0	-28246	-28523	inside intron
chr12	123335074	123335177	5.18387	15.5516	104905	1154585	1154587	3	11	12:123665113:G:C	103	123180566	0	-154508	-154611	inside intron
chr12	123135842	123136084	5.12397	15.3719	104816	1150927	1150929	3	80	12:123665113:G:C	242	123180566	0	44724	44482	inside intron
chr12	123367603	123367652	5.08548	15.2564	104918	1155306	1155308	3	796	12:123665113:G:C	49	123180566	0	-187037	-187086	downstream
chr12	123413640	123413656	5.03684	15.1105	104927	1156476	1156478	3	172	12:123665113:G:C	16	123180566	0	-233074	-233090	inside exon
chr12	123325129	123325171	6.29034	12.5807	104895	1154460	1154461	2	50	12:123665113:G:C	42	123180566	0	-144563	-144605	inside intron
chr1	73195474	73196978	6.06315	139.452	47927	949667	949689	23	24	rs12129573:73768366:C:A	1504	73302683	0	107209	105705	upstream
chr1	73391930	73393133	8.27357	115.83	48151	950639	950652	14	14	rs12129573:73768366:C:A	1203	73302683	0	-89247	-90450	downstream
chr1	73309827	73311049	7.93419	103.144	48059	950255	950267	13	13	rs12129573:73768366:C:A	1222	73302683	0	-7144	-8366	covers exon(s)
chr1	73165673	73167020	7.21068	100.949	47894	949495	949508	14	14	rs12129573:73768366:C:A	1347	73302683	0	137010	135663	downstream
chr1	73380663	73381269	5.41764	81.2646	48138	950570	950584	15	15	rs12129573:73768366:C:A	606	73302683	0	-77980	-78586	downstream
chr1	73128402	73128855	5.68109	79.5353	47854	949306	949319	14	14	rs12129573:73768366:C:A	453	73302683	0	174281	173828	downstream
chr1	72980154	72981028	5.57108	72.4241	47715	948440	948452	13	14	rs12129573:73768366:C:A	874	73302683	0	322529	321655	promoter
chr1	73114961	73115643	5.19311	62.3173	47843	949239	949250	12	15	rs12129573:73768366:C:A	682	73302683	0	187722	187040	downstream
chr1	73381661	73382970	6.14088	55.2679	48139	950585	950593	9	9	rs12129573:73768366:C:A	1309	73302683	0	-78978	-80287	downstream
chr1	73129338	73129888	5.21694	52.1694	47855	949320	949329	10	14	rs12129573:73768366:C:A	550	73302683	0	173345	172795	downstream
chr1	73312355	73313055	8.47071	50.8242	48060	950268	950273	6	6	rs12129573:73768366:C:A	700	73302683	0	-9672	-10372	inside intron
chr1	73173860	73174429	5.9944	47.9552	47903	949534	949541	8	8	rs12129573:73768366:C:A	569	73302683	0	128823	128254	downstream
chr1	73167510	73168427	6.79486	47.564	47895	949509	949515	7	7	rs12129573:73768366:C:A	917	73302683	0	135173	134256	downstream
chr1	73164263	73165023	6.5513	45.8591	47893	949488	949494	7	7	rs12129573:73768366:C:A	760	73302683	0	138420	137660	downstream
chr1	73344187	73344748	6.53815	45.767	48092	950404	950410	7	7	rs12129573:73768366:C:A	561	73302683	0	-41504	-42065	inside intron
chr1	73393511	73393719	8.36923	41.8461	48152	950653	950657	5	5	rs12129573:73768366:C:A	208	73302683	0	-90828	-91036	downstream
chr1	73173090	73173509	6.74668	40.4801	47902	949528	949533	6	6	rs12129573:73768366:C:A	419	73302683	0	129593	129174	downstream
chr1	73142611	73143525	5.44812	38.1369	47871	949370	949376	7	7	rs12129573:73768366:C:A	914	73302683	0	160072	159158	downstream
chr1	73353035	73353749	5.31811	37.2268	48102	950438	950444	7	7	rs12129573:73768366:C:A	714	73302683	0	-50352	-51066	inside intron
chr1	73314885	73315522	5.59804	33.5882	48063	950277	950282	6	6	rs12129573:73768366:C:A	637	73302683	0	-12202	-12839	inside intron
chr1	73084450	73084977	6.36104	31.8052	47813	949081	949085	5	5	rs12129573:73768366:C:A	527	73302683	0	218233	217706	upstream
chr1	73383271	73383613	6.28988	31.4494	48140	950594	950598	5	5	rs12129573:73768366:C:A	342	73302683	0	-80588	-80930	downstream
chr1	73126848	73127450	5.93575	29.6788	47853	949301	949305	5	5	rs12129573:73768366:C:A	602	73302683	0	175835	175233	downstream
chr1	73500905	73501535	5.86662	29.3331	48284	951196	951200	5	5	rs12129573:73768366:C:A	630	73302683	0	-198222	-198852	upstream
chr1	73354730	73355428	5.76219	28.8109	48103	950445	950449	5	5	rs12129573:73768366:C:A	698	73302683	0	-52047	-52745	overlaps 3'
chr1	72860270	72860594	5.69554	28.4777	47584	947802	947806	5	5	rs12129573:73768366:C:A	324	73302683	0	442413	442089	inside intron
chr1	72981341	72981767	5.47605	27.3802	47716	948453	948457	5	47	rs12129573:73768366:C:A	426	73302683	0	321342	320916	promoter
chr1	73170031	73170374	6.71525	26.861	47898	949520	949523	4	4	rs12129573:73768366:C:A	343	73302683	0	132652	132309	downstream
chr1	73384749	73385197	5.28066	26.4033	48142	950600	950604	5	5	rs12129573:73768366:C:A	448	73302683	0	-82066	-82514	downstream
chr1	73091736	73092307	5.25077	26.2539	47820	949096	949100	5	5	rs12129573:73768366:C:A	571	73302683	0	210947	210376	upstream
chr1	73085278	73085823	6.51228	26.0491	47814	949086	949089	4	4	rs12129573:73768366:C:A	545	73302683	0	217405	216860	upstream
chr1	73385718	73386277	5.13335	25.6668	48143	950605	950609	5	5	rs12129573:73768366:C:A	559	73302683	0	-83035	-83594	downstream
chr1	73125803	73126233	6.35388	25.4155	47852	949297	949300	4	4	rs12129573:73768366:C:A	430	73302683	0	176880	176450	downstream
chr1	73083229	73083530	5.71436	22.8574	47811	949074	949077	4	4	rs12129573:73768366:C:A	301	73302683	0	219454	219153	upstream
chr1	73124681	73125061	5.65492	22.6197	47851	949293	949296	4	12	rs12129573:73768366:C:A	380	73302683	0	178002	177622	downstream
chr1	72858729	72858843	5.63817	22.5527	47582	947797	947800	4	4	rs12129573:73768366:C:A	114	73302683	0	443954	443840	inside intron
chr1	73390318	73390713	6.5675	19.7025	48149	950635	950637	3	3	rs12129573:73768366:C:A	395	73302683	0	-87635	-88030	downstream
chr1	73083895	73083973	6.04681	18.1404	47812	949078	949080	3	3	rs12129573:73768366:C:A	78	73302683	0	218788	218710	upstream
chr1	73395384	73395661	5.66845	17.0054	48154	950659	950661	3	4	rs12129573:73768366:C:A	277	73302683	0	-92701	-92978	downstream
chr1	73499646	73499855	5.44147	16.3244	48282	951191	951193	3	3	rs12129573:73768366:C:A	209	73302683	0	-196963	-197172	upstream
chr1	73501862	73501955	5.36381	16.0914	48285	951201	951203	3	5	rs12129573:73768366:C:A	93	73302683	0	-199179	-199272	upstream
chr1	73194590	73194981	5.30972	15.9292	47926	949664	949666	3	5	rs12129573:73768366:C:A	391	73302683	0	108093	107702	upstream
chr1	73307769	73307965	5.21505	15.6452	48056	950250	950252	3	3	rs12129573:73768366:C:A	196	73302683	0	-5086	-5282	inside intron
chr1	73146329	73146627	5.1358	15.4074	47873	949378	949380	3	3	rs12129573:73768366:C:A	298	73302683	0	156354	156056	downstream
chr1	72861546	72861623	5.12711	15.3813	47586	947808	947810	3	7	rs12129573:73768366:C:A	77	73302683	0	441137	441060	inside intron
chr1	73172418	73172506	6.79343	13.5869	47901	949526	949527	2	2	rs12129573:73768366:C:A	88	73302683	0	130265	130177	downstream
chr1	73314382	73314456	6.77106	13.5421	48062	950275	950276	2	2	rs12129573:73768366:C:A	74	73302683	0	-11699	-11773	inside intron
chr1	73169529	73169578	6.58492	13.1698	47897	949518	949519	2	2	rs12129573:73768366:C:A	49	73302683	0	133154	133105	downstream
chr1	73168921	73169098	6.52038	13.0408	47896	949516	949517	2	2	rs12129573:73768366:C:A	177	73302683	0	133762	133585	downstream
chr1	73343335	73343494	6.29235	12.5847	48091	950402	950403	2	2	rs12129573:73768366:C:A	159	73302683	0	-40652	-40811	inside intron
chr1	73089875	73090127	6.23124	12.4625	47818	949093	949094	2	2	rs12129573:73768366:C:A	252	73302683	0	212808	212556	upstream
chr1	73355894	73356020	5.79095	11.5819	48104	950450	950451	2	2	rs12129573:73768366:C:A	126	73302683	0	-53211	-53337	downstream
chr1	73500185	73500426	5.75413	11.5083	48283	951194	951195	2	2	rs12129573:73768366:C:A	241	73302683	0	-197502	-197743	upstream
chr1	73163663	73163695	5.45707	10.9141	47892	949486	949487	2	2	rs12129573:73768366:C:A	32	73302683	0	139020	138988	downstream
chr1	73346433	73346678	5.42848	10.857	48094	950412	950413	2	2	rs12129573:73768366:C:A	245	73302683	0	-43750	-43995	inside intron
chr1	73114406	73114467	5.41614	10.8323	47842	949237	949238	2	2	rs12129573:73768366:C:A	61	73302683	0	188277	188216	downstream
chr1	73283537	73283600	5.03963	10.0793	48032	950066	950067	2	2	rs12129573:73768366:C:A	63	73302683	0	19146	19083	upstream
chr22	42127207	42128211	5.56858	194.9	15575	455829	455863	35	416	rs6002655:42603814:C:T	1004	42207808	0	80601	79597	inside intron
chr22	42095649	42096980	6.03691	193.181	15557	455380	455411	32	53	rs6002655:42603814:C:T	1331	42207808	0	112159	110828	inside intron
chr22	42066724	42068089	5.72833	177.578	15550	454608	454638	31	91	rs6002655:42603814:C:T	1365	42207808	0	141084	139719	covers exon(s)
chr22	42174311	42175142	5.69606	159.49	15585	456907	456934	28	44	rs6002655:42603814:C:T	831	42207808	0	33497	32666	covers exon(s)
chr22	42138260	42138728	5.60411	140.103	15575	456127	456151	25	416	rs6002655:42603814:C:T	468	42207808	0	69548	69080	overlaps exon downstream
chr22	42109707	42110336	6.34323	101.492	15566	455571	455586	16	38	rs6002655:42603814:C:T	629	42207808	0	98101	97472	inside intron
chr22	42101609	42102319	5.28297	100.376	15562	455465	455483	19	36	rs6002655:42603814:C:T	710	42207808	0	106199	105489	inside intron
chr22	42144259	42144749	6.46466	90.5053	15576	456358	456371	14	236	rs6002655:42603814:C:T	490	42207808	0	63549	63059	overlaps 5'
chr22	42006238	42006755	5.15951	87.7116	15508	453930	453946	17	20	rs6002655:42603814:C:T	517	42207808	0	201570	201053	inside intron
chr22	42123213	42124106	6.25965	81.3754	15575	455750	455762	13	416	rs6002655:42603814:C:T	893	42207808	0	84595	83702	covers exon(s)
chr22	42119691	42120109	5.04342	65.5645	15573	455706	455718	13	53	rs6002655:42603814:C:T	418	42207808	0	88117	87699	inside intron
chr22	42141336	42141711	5.26916	57.9608	15576	456213	456223	11	236	rs6002655:42603814:C:T	375	42207808	0	66472	66097	overlaps exon upstream
chr22	42110653	42111433	5.75103	57.5103	15567	455587	455596	10	29	rs6002655:42603814:C:T	780	42207808	0	97155	96375	inside intron
chr22	42287248	42287990	5.25875	52.5875	15652	458595	458604	10	524	rs6002655:42603814:C:T	742	42207808	0	-79440	-80182	inside intron
chr22	42072301	42072717	5.25608	31.5365	15551	454761	454766	6	129	rs6002655:42603814:C:T	416	42207808	0	135507	135091	promoter
chr22	42122574	42122810	5.99638	11.9928	15574	455748	455749	2	2	rs6002655:42603814:C:T	236	42207808	0	85234	84998	overlaps exon upstream
chr22	42122202	42122243	5.05079	10.1016	15573	455746	455747	2	53	rs6002655:42603814:C:T	41	42207808	0	85606	85565	inside intron
chr12	110149156	110150267	6.52884	156.692	97539	971222	971245	24	28	rs4766428	1111	110285440	0	136284	135173	inside intron
chr12	110133388	110134462	6.70503	87.1653	97527	971063	971075	13	19	rs4766428	1074	110285440	0	152052	150978	inside intron
chr12	110111759	110112853	5.61649	84.2474	97514	970741	970755	15	15	rs4766428	1094	110285440	0	173681	172587	upstream
chr12	110135140	110135976	6.36191	57.2572	97528	971076	971084	9	9	rs4766428	836	110285440	0	150300	149464	covers exon(s)
chr12	110136357	110136648	5.41223	27.0612	97529	971085	971089	5	31	rs4766428	291	110285440	0	149083	148792	inside intron
chr12	110111325	110111329	5.80762	11.6152	97513	970739	970740	2	2	rs4766428	4	110285440	0	174115	174111	upstream
chr12	110110974	110110990	5.31984	10.6397	97512	970737	970738	2	12	rs4766428	16	110285440	0	174466	174450	upstream
chr14	103849809	103851273	14.8565	549.69	73508	835010	835046	37	611	rs10083370:104314182:G:A	1464	103847845	1	-1964	-3428	inside intron
chr14	103814660	103816404	8.40262	336.105	73485	834310	834349	40	61	rs10083370:104314182:G:A	1744	103847845	1	33185	31441	inside intron
chr14	103811420	103812930	8.0758	298.804	73483	834250	834286	37	119	rs10083370:104314182:G:A	1510	103847845	1	36425	34915	inside intron
chr14	103756155	103757004	11.0701	254.612	73453	833497	833519	23	23	rs10083370:104314182:G:A	849	103847845	1	91690	90841	inside intron
chr14	103753033	103754476	7.9527	238.581	73452	833448	833477	30	105	rs10083370:104314182:G:A	1443	103847845	1	94812	93369	inside intron
chr14	103799911	103801141	9.71894	233.255	73479	834090	834113	24	30	rs10083370:104314182:G:A	1230	103847845	1	47934	46704	inside intron
chr14	103842371	103843360	11.3551	227.101	73507	834674	834693	20	20	rs10083370:104314182:G:A	989	103847845	1	5474	4485	inside intron
chr14	103750108	103751346	8.49668	212.417	73452	833397	833421	25	105	rs10083370:104314182:G:A	1238	103847845	1	97737	96499	inside intron
chr14	103744370	103745214	9.45817	179.705	73451	833298	833316	19	94	rs10083370:104314182:G:A	844	103847845	1	103475	102631	inside intron
chr14	103804245	103805557	6.51339	123.754	73481	834148	834166	19	19	rs10083370:104314182:G:A	1312	103847845	1	43600	42288	inside intron
chr14	103809264	103810182	6.28694	119.452	73483	834206	834224	19	119	rs10083370:104314182:G:A	918	103847845	1	38581	37663	inside intron
chr14	103645059	103645906	5.95945	119.189	73434	830794	830813	20	29	rs10083370:104314182:G:A	847	103847845	1	202786	201939	inside intron
chr14	103841353	103842027	7.8082	101.507	73506	834661	834673	13	28	rs10083370:104314182:G:A	674	103847845	1	6492	5818	inside intron
chr14	103784041	103785133	6.24134	99.8614	73469	833856	833871	16	148	rs10083370:104314182:G:A	1092	103847845	1	63804	62712	covers exon(s)
chr14	103878150	103878894	5.40113	97.2203	73509	835620	835637	18	986	rs10083370:104314182:G:A	744	103847845	1	-30305	-31049	inside intron
chr14	103852817	103853791	6.427	96.405	73508	835083	835097	15	611	rs10083370:104314182:G:A	974	103847845	1	-4972	-5946	inside intron
chr14	103743764	103744048	6.06229	90.9344	73450	833283	833297	15	642	rs10083370:104314182:G:A	284	103847845	1	104081	103797	inside intron
chr14	103580394	103581091	5.28582	74.0015	73422	829339	829352	14	649	rs10083370:104314182:G:A	697	103847845	1	267451	266754	inside intron
chr14	103799368	103799607	6.2936	62.936	73478	834080	834089	10	53	rs10083370:104314182:G:A	239	103847845	1	48477	48238	inside intron
chr14	103843672	103843813	5.80511	34.8307	73508	834694	834699	6	611	rs10083370:104314182:G:A	141	103847845	1	4173	4032	inside intron
chr14	103755061	103755193	5.29026	31.7415	73452	833491	833496	6	105	rs10083370:104314182:G:A	132	103847845	1	92784	92652	inside intron
chr14	103806543	103806873	5.70986	22.8394	73483	834168	834171	4	119	rs10083370:104314182:G:A	330	103847845	1	41302	40972	inside intron
chr14	103626265	103626671	5.55832	22.2333	73428	830301	830304	4	243	rs10083370:104314182:G:A	406	103847845	1	221580	221174	inside intron
chr18	11754395	11754491	5.04791	15.1437	9428	115771	115773	3	245	rs5825114:52749216:GA:G	96	55081985	0	43327590	43327494	inside intron
chr11	133970721	133973689	11.6297	721.043	109114	1316652	1316713	62	331	rs4936215:133852684:A:G	2968	133982789	0	12068	9100	upstream
chr11	133982533	133983571	7.92892	182.365	109118	1316840	1316862	23	95	rs4936215:133852684:A:G	1038	133982789	0	256	-782	upstream
chr11	133958757	133960147	9.67737	116.128	109114	1316438	1316449	12	331	rs4936215:133852684:A:G	1390	133982789	0	24032	22642	promoter
chr11	133958131	133958442	7.93889	71.45	109113	1316429	1316437	9	370	rs4936215:133852684:A:G	311	133982789	0	24658	24347	promoter
chr11	46478684	46479104	5.27077	63.2492	40900	433756	433767	12	12	rs7951870:46373311:T:C	420	46351761	0	-126923	-127343	inside intron
chr11	46450417	46451034	6.23343	43.634	40873	433451	433457	7	7	rs7951870:46373311:T:C	617	46351761	0	-98656	-99273	inside intron
chr11	46350944	46351342	5.21154	31.2693	40830	431297	431302	6	63	rs7951870:46373311:T:C	398	46351761	0	817	419	inside intron
chr11	46702133	46702337	5.51703	27.5852	41034	436916	436920	5	235	rs7951870:46373311:T:C	204	46351761	0	-350372	-350576	inside intron
chr11	46449973	46450045	5.07418	20.2967	40872	433447	433450	4	11	rs7951870:46373311:T:C	72	46351761	0	-98212	-98284	inside intron
chr2	197370324	197370852	6.12924	208.394	173236	1721657	1721690	34	101	rs6434928:198304577:G:A	528	197439853	0	69529	69001	downstream
chr2	197625860	197626988	7.58712	174.504	173408	1725141	1725163	23	40	rs6434928:198304577:G:A	1128	197439853	0	-186007	-187135	inside intron
chr2	197365060	197365906	6.00028	150.007	173233	1721584	1721608	25	28	rs6434928:198304577:G:A	846	197439853	0	74793	73947	downstream
chr2	197373499	197374410	6.3661	133.688	173237	1721750	1721770	21	59	rs6434928:198304577:G:A	911	197439853	0	66354	65443	downstream
chr2	197511634	197512442	8.20371	131.259	173325	1723726	1723741	16	16	rs6434928:198304577:G:A	808	197439853	0	-71781	-72589	inside intron
chr2	197380905	197381597	6.0718	127.508	173239	1721865	1721885	21	73	rs6434928:198304577:G:A	692	197439853	0	58948	58256	promoter
chr2	197480367	197481586	6.72492	107.599	173303	1723237	1723252	16	44	rs6434928:198304577:G:A	1219	197439853	0	-40514	-41733	downstream
chr2	197535944	197536885	8.09815	105.276	173335	1724181	1724193	13	13	rs6434928:198304577:G:A	941	197439853	0	-96091	-97032	inside intron
chr2	198018000	198018893	5.12772	102.554	173833	1728230	1728249	20	26	rs6434928:198304577:G:A	893	197439853	0	-578147	-579040	inside intron
chr2	197416608	197417131	7.5427	98.0551	173266	1722243	1722255	13	13	rs6434928:198304577:G:A	523	197439853	0	23245	22722	overlaps exon upstream
chr2	197363941	197364639	7.24119	94.1355	173232	1721571	1721583	13	13	rs6434928:198304577:G:A	698	197439853	0	75912	75214	downstream
chr2	197748321	197749666	5.66438	90.6301	173529	1726278	1726293	16	28	rs6434928:198304577:G:A	1345	197439853	0	-308468	-309813	inside intron
chr2	197534605	197535091	6.14834	79.9285	173334	1724168	1724180	13	13	rs6434928:198304577:G:A	486	197439853	0	-94752	-95238	inside intron
chr2	197566244	197566845	5.10554	76.5831	173359	1724491	1724505	15	27	rs6434928:198304577:G:A	601	197439853	0	-126391	-126992	downstream
chr2	197734148	197734919	5.56795	66.8154	173513	1726178	1726189	12	12	rs6434928:198304577:G:A	771	197439853	0	-294295	-295066	inside intron
chr2	197661214	197662003	7.70794	61.6635	173446	1725424	1725431	8	8	rs6434928:198304577:G:A	789	197439853	0	-221361	-222150	inside intron
chr2	197348454	197349208	5.22197	52.2197	173218	1721444	1721453	10	11	rs6434928:198304577:G:A	754	197439853	0	91399	90645	downstream
chr2	197510917	197511320	8.40504	50.4302	173324	1723720	1723725	6	6	rs6434928:198304577:G:A	403	197439853	0	-71064	-71467	inside intron
chr2	197612697	197613595	5.51137	44.0909	173399	1724946	1724953	8	8	rs6434928:198304577:G:A	898	197439853	0	-172844	-173742	inside intron
chr2	197660665	197660854	7.10826	42.6496	173445	1725418	1725423	6	6	rs6434928:198304577:G:A	189	197439853	0	-220812	-221001	inside intron
chr2	197683961	197684404	5.14874	36.0412	173474	1725538	1725544	7	7	rs6434928:198304577:G:A	443	197439853	0	-244108	-244551	upstream
chr2	197421744	197422057	5.90361	35.4216	173272	1722285	1722290	6	26	rs6434928:198304577:G:A	313	197439853	0	18109	17796	inside intron
chr2	197510440	197510605	6.72441	33.6221	173323	1723715	1723719	5	12	rs6434928:198304577:G:A	165	197439853	0	-70587	-70752	inside intron
chr2	197917677	197917968	6.59666	32.9833	173714	1727589	1727593	5	5	rs6434928:198304577:G:A	291	197439853	0	-477824	-478115	inside intron
chr2	197611007	197611480	5.38386	32.3031	173397	1724938	1724943	6	7	rs6434928:198304577:G:A	473	197439853	0	-171154	-171627	inside intron
chr2	197945164	197945649	5.2316	31.3896	173745	1727844	1727849	6	6	rs6434928:198304577:G:A	485	197439853	0	-505311	-505796	inside intron
chr2	197417465	197417622	5.67171	28.3585	173267	1722256	1722260	5	13	rs6434928:198304577:G:A	157	197439853	0	22388	22231	inside intron
chr2	197819618	197820103	6.37233	25.4893	173599	1726997	1727000	4	4	rs6434928:198304577:G:A	485	197439853	0	-379765	-380250	inside intron
chr2	197481905	197482049	6.00833	18.025	173304	1723253	1723255	3	26	rs6434928:198304577:G:A	144	197439853	0	-42052	-42196	downstream
chr2	197421107	197421371	5.65767	16.973	173271	1722282	1722284	3	3	rs6434928:198304577:G:A	264	197439853	0	18746	18482	overlaps exon upstream
chr2	197918311	197918389	5.56623	16.6987	173715	1727594	1727596	3	8	rs6434928:198304577:G:A	78	197439853	0	-478458	-478536	inside intron
chr2	197944109	197944304	5.14873	15.4462	173743	1727839	1727841	3	3	rs6434928:198304577:G:A	195	197439853	0	-504256	-504451	inside intron
chr2	197662771	197663022	7.30383	14.6077	173447	1725432	1725433	2	2	rs6434928:198304577:G:A	251	197439853	0	-222918	-223169	inside intron
chr2	197663600	197663690	6.60276	13.2055	173448	1725434	1725435	2	2	rs6434928:198304577:G:A	90	197439853	0	-223747	-223837	inside intron
chr2	197820884	197821058	6.03837	12.0767	173600	1727001	1727002	2	2	rs6434928:198304577:G:A	174	197439853	0	-381031	-381205	inside intron
chr2	197819175	197819297	6.03534	12.0707	173598	1726995	1726996	2	2	rs6434928:198304577:G:A	122	197439853	0	-379322	-379444	inside intron
chr2	197611800	197611856	5.87042	11.7408	173398	1724944	1724945	2	2	rs6434928:198304577:G:A	56	197439853	0	-171947	-172003	inside intron
chr2	197821383	197821490	5.70818	11.4164	173601	1727003	1727004	2	2	rs6434928:198304577:G:A	107	197439853	0	-381530	-381637	inside intron
chr2	197659947	197660215	5.6688	11.3376	173444	1725416	1725417	2	10	rs6434928:198304577:G:A	268	197439853	0	-220094	-220362	inside intron
chr2	197537545	197537671	5.58952	11.179	173336	1724194	1724195	2	15	rs6434928:198304577:G:A	126	197439853	0	-97692	-97818	inside intron
chr2	197821861	197821981	5.33452	10.669	173602	1727005	1727006	2	2	rs6434928:198304577:G:A	120	197439853	0	-382008	-382128	inside intron
chr2	197818423	197818710	5.31267	10.6253	173597	1726993	1726994	2	12	rs6434928:198304577:G:A	287	197439853	0	-378570	-378857	inside intron
chr2	197944643	197944666	5.26928	10.5386	173744	1727842	1727843	2	2	rs6434928:198304577:G:A	23	197439853	0	-504790	-504813	inside intron
chr10	18471469	18472483	5.54788	77.6704	11573	226364	226377	14	69	rs7893279	1014	18456176	0	-15293	-16307	inside intron
chr16	30015214	30017193	8.15679	285.487	14934	467028	467062	35	876	rs11646127:29966277:G:C	1979	29954956	0	-60258	-62237	overlaps exon upstream
chr16	29948701	29950457	7.08897	248.114	14917	465321	465355	35	44	rs11646127:29966277:G:C	1756	29954956	0	6255	4499	inside intron
chr16	29955857	29957355	7.5375	211.05	14920	465419	465446	28	304	rs11646127:29966277:G:C	1498	29954956	0	-901	-2399	inside intron
chr16	29983203	29984060	7.6763	138.173	14931	466007	466024	18	38	rs11646127:29966277:G:C	857	29954956	0	-28247	-29104	covers exon(s)
chr16	29971073	29971747	6.46645	109.93	14923	465773	465789	17	46	rs11646127:29966277:G:C	674	29954956	0	-16117	-16791	covers exon(s)
chr16	30007292	30007723	5.33746	80.0619	14934	466729	466743	15	876	rs11646127:29966277:G:C	431	29954956	0	-52336	-52767	overlaps exon upstream
chr16	29984428	29985078	7.96485	79.6485	14932	466025	466034	10	71	rs11646127:29966277:G:C	650	29954956	0	-29472	-30122	inside intron
chr16	30034101	30035004	6.37758	76.5309	14936	467495	467506	12	358	rs11646127:29966277:G:C	903	29954956	0	-79145	-80048	covers exon(s)
chr16	29909168	29910137	5.28379	52.8379	14898	464651	464660	10	127	rs11646127:29966277:G:C	969	29954956	0	45788	44819	inside intron
chr16	29951437	29951940	5.32731	42.6185	14919	465359	465366	8	38	rs11646127:29966277:G:C	503	29954956	0	3519	3016	inside intron
chr16	29951071	29951120	5.05742	10.1148	14918	465357	465358	2	3	rs11646127:29966277:G:C	49	29954956	0	3885	3836	inside intron
chr22	41064211	41064847	6.89338	213.695	15176	435023	435053	31	246	rs9607782:41587556:T:A	636	41191552	0	127341	126705	overlaps 3'
chr22	41030450	41031851	6.46057	167.975	15158	434462	434487	26	79	rs9607782:41587556:T:A	1401	41191552	0	161102	159701	upstream
chr22	41138226	41139018	7.2843	116.549	15217	436332	436347	16	50	rs9607782:41587556:T:A	792	41191552	0	53326	52534	inside intron
chr22	41016819	41017721	5.58443	106.104	15154	434105	434123	19	245	rs9607782:41587556:T:A	902	41191552	0	174733	173831	upstream
chr22	41035338	41036119	6.00073	78.0095	15161	434531	434543	13	76	rs9607782:41587556:T:A	781	41191552	0	156214	155433	upstream
chr22	41278067	41278328	5.40719	64.8863	15264	439040	439051	12	54	rs9607782:41587556:T:A	261	41191552	0	-86515	-86776	inside intron
chr22	41037919	41038229	5.22704	57.4975	15161	434583	434593	11	76	rs9607782:41587556:T:A	310	41191552	0	153633	153323	upstream
chr22	41137732	41137834	5.87187	35.2312	15216	436326	436331	6	69	rs9607782:41587556:T:A	102	41191552	0	53820	53718	inside intron
chr6	83541330	83542428	6.73162	80.7794	71080	779753	779764	12	12	rs217287	1098	83697747	1	156417	155319	downstream
chr6	83542897	83544322	7.22985	72.2985	71081	779765	779774	10	17	rs217287	1425	83697747	1	154850	153425	downstream
chr6	83627547	83627894	6.53568	32.6784	71176	780205	780209	5	5	rs217287	347	83697747	1	70200	69853	inside intron
chr6	83626174	83626434	6.13331	18.3999	71174	780200	780202	3	3	rs217287	260	83697747	1	71573	71313	inside intron
chr6	83628297	83628616	5.61942	16.8583	71177	780210	780212	3	5	rs217287	319	83697747	1	69450	69131	inside intron
chr6	83627001	83627023	6.59378	13.1876	71175	780203	780204	2	2	rs217287	22	83697747	1	70746	70724	inside intron
chr6	83625553	83625615	5.5401	11.0802	71173	780198	780199	2	2	rs217287	62	83697747	1	72194	72132	inside intron
chr22	36720449	36720778	5.09737	30.5842	13588	355183	355188	6	16	rs5757730:39967430:A:G	329	39571425	0	2850976	2850647	inside intron
chr2	57764544	57765971	6.06439	109.159	47291	565657	565674	18	18	rs7596038:58383820:C:T	1427	58156685	0	392141	390714	overlaps 5'
chr2	57766381	57766507	5.20179	20.8072	47292	565675	565678	4	10	rs7596038:58383820:C:T	126	58156685	0	390304	390178	close to 3'
chr2	57941122	57941548	5.10672	15.3202	47492	566576	566578	3	3	rs7596038:58383820:C:T	426	58156685	0	215563	215137	inside intron
chr2	57940305	57940407	5.42821	10.8564	47490	566573	566574	2	2	rs7596038:58383820:C:T	102	58156685	0	216380	216278	inside intron
chr2	57764076	57764149	5.15551	10.311	47290	565655	565656	2	2	rs7596038:58383820:C:T	73	58156685	0	392609	392536	inside intron
chr3	2395508	2396525	5.81672	87.2508	2430	16469	16483	15	15	rs35346733:2521322:G:A	1017	2479638	0	84130	83113	inside intron
chr3	2429859	2430145	5.11671	61.4005	2466	16708	16719	12	53	rs35346733:2521322:G:A	286	2479638	0	49779	49493	inside intron
chr3	2392700	2393584	5.73031	45.8425	2427	16454	16461	8	8	rs35346733:2521322:G:A	884	2479638	0	86938	86054	inside intron
chr3	2394817	2394975	6.12229	30.6114	2429	16464	16468	5	5	rs35346733:2521322:G:A	158	2479638	0	84821	84663	inside intron
chr3	2452255	2452547	5.01123	20.0449	2494	16862	16865	4	9	rs35346733:2521322:G:A	292	2479638	0	27383	27091	inside intron
chr3	2394057	2394150	5.96497	11.9299	2428	16462	16463	2	2	rs35346733:2521322:G:A	93	2479638	0	85581	85488	inside intron
chr11	113484024	113485742	6.51559	149.859	94909	1091632	1091654	23	23	rs2514218:113392994:C:T	1718	113522272	0	38248	36530	upstream
chr11	113499897	113500988	6.35954	95.3931	94925	1091753	1091767	15	15	rs2514218:113392994:C:T	1091	113522272	0	22375	21284	upstream
chr11	113462867	113463656	5.78419	75.1945	94890	1091349	1091361	13	13	rs2514218:113392994:C:T	789	113522272	0	59405	58616	inside intron
chr11	113452080	113452485	5.19917	72.7884	94883	1091255	1091268	14	14	rs2514218:113392994:C:T	405	113522272	0	70192	69787	inside intron
chr11	113553869	113554973	5.83495	58.3495	94979	1092193	1092202	10	10	rs2514218:113392994:C:T	1104	113522272	0	-31597	-32701	upstream
chr11	113547299	113547590	5.16208	30.9725	94973	1092137	1092142	6	21	rs2514218:113392994:C:T	291	113522272	0	-25027	-25318	upstream
chr11	113452840	113453138	5.29133	26.4567	94884	1091269	1091273	5	14	rs2514218:113392994:C:T	298	113522272	0	69432	69134	inside intron
chr11	113495259	113495439	5.05728	20.2291	94918	1091715	1091718	4	8	rs2514218:113392994:C:T	180	113522272	0	27013	26833	upstream
chr11	113546706	113546857	5.29355	15.8806	94972	1092134	1092136	3	3	rs2514218:113392994:C:T	151	113522272	0	-24434	-24585	upstream
chr11	113546236	113546392	5.09288	15.2786	94971	1092131	1092133	3	9	rs2514218:113392994:C:T	156	113522272	0	-23964	-24120	upstream
chr11	113555420	113555556	5.20174	10.4035	94980	1092203	1092204	2	40	rs2514218:113392994:C:T	136	113522272	0	-33148	-33284	upstream
chr15	90884654	90884986	5.42132	81.3198	55741	783443	783457	15	842	rs17514846	332	90873320	1	-11334	-11666	inside intron
chr15	90869671	90870127	5.70346	45.6277	55741	782922	782929	8	842	rs17514846	456	90873320	1	3649	3193	inside intron
chr3	52728833	52730093	5.67937	124.946	45335	488842	488863	22	28	rs1080500	1260	53141001	0	412168	410908	inside intron
chr3	53067422	53067888	5.21966	41.7573	45536	493536	493543	8	25	rs1080500	466	53141001	0	73579	73113	inside intron
chr3	52730444	52730608	5.48244	16.4473	45336	488864	488866	3	3	rs1080500	164	53141001	0	410557	410393	inside intron
chr3	163552805	163552808	5.01124	10.0225	149414	1356169	1356170	2	70	rs1080500	3	53141001	0	-110411804	-110411807	downstream
chr15	78556714	78558982	6.66719	206.683	46725	648084	648114	31	48	rs3743078:78894759:C:G	2268	78602417	0	45703	43435	downstream
chr15	78614986	78616689	7.41004	148.201	46768	648805	648824	20	20	rs3743078:78894759:C:G	1703	78602417	0	-12569	-14272	inside intron
chr15	78572505	78573953	5.93807	130.637	46732	648347	648368	22	88	rs3743078:78894759:C:G	1448	78602417	0	29912	28464	inside intron
chr15	78579864	78580891	7.52549	90.3058	46738	648439	648450	12	12	rs3743078:78894759:C:G	1027	78602417	0	22553	21526	overlaps exon upstream
chr15	78611338	78612618	5.93307	59.3307	46766	648776	648785	10	10	rs3743078:78894759:C:G	1280	78602417	0	-8921	-10201	inside intron
chr15	78544378	78544541	5.65083	50.8574	46716	647943	647951	9	9	rs3743078:78894759:C:G	163	78602417	0	58039	57876	inside intron
chr15	78579322	78579543	5.7154	45.7232	46737	648431	648438	8	11	rs3743078:78894759:C:G	221	78602417	0	23095	22874	inside intron
chr15	78545943	78546304	5.30927	37.1649	46718	647961	647967	7	14	rs3743078:78894759:C:G	361	78602417	0	56474	56113	inside intron
chr15	78581414	78582017	7.52014	30.0806	46739	648451	648454	4	4	rs3743078:78894759:C:G	603	78602417	0	21003	20400	inside intron
chr15	78543768	78544019	5.64408	28.2204	46715	647938	647942	5	19	rs3743078:78894759:C:G	251	78602417	0	58649	58398	inside intron
chr15	78617002	78617196	5.32126	26.6063	46769	648825	648829	5	25	rs3743078:78894759:C:G	194	78602417	0	-14585	-14779	covers exon(s)
chr15	78619609	78619791	5.22434	26.1217	46770	648869	648873	5	198	rs3743078:78894759:C:G	182	78602417	0	-17192	-17374	overlaps exon downstream
chr15	78515319	78515530	5.06942	25.3471	46695	647582	647586	5	20	rs3743078:78894759:C:G	211	78602417	0	87098	86887	inside intron
chr15	78582346	78582398	5.80659	17.4198	46740	648455	648457	3	24	rs3743078:78894759:C:G	52	78602417	0	20071	20019	inside intron
chr15	78610897	78610948	5.33093	10.6619	46765	648774	648775	2	2	rs3743078:78894759:C:G	51	78602417	0	-8480	-8531	inside intron
chr15	78544919	78544985	5.1758	10.3516	46717	647952	647953	2	2	rs3743078:78894759:C:G	66	78602417	0	57498	57432	overlaps exon downstream
chr3	180901910	180902366	5.44312	92.5331	166901	1477264	1477280	17	17	rs34796896:180623255:G:A	456	180905467	1	3557	3101	inside intron
chr3	180898539	180899149	6.04372	84.6121	166900	1477218	1477231	14	58	rs34796896:180623255:G:A	610	180905467	1	6928	6318	inside intron
chr3	181131830	181132619	7.57797	60.6238	167118	1479065	1479072	8	8	rs34796896:180623255:G:A	789	180905467	1	-226363	-227152	inside intron
chr3	181069329	181069981	5.30045	58.3049	167052	1478711	1478721	11	13	rs34796896:180623255:G:A	652	180905467	1	-163862	-164514	inside intron
chr3	180947173	180947499	5.91759	53.2583	166931	1477878	1477886	9	14	rs34796896:180623255:G:A	326	180905467	1	-41706	-42032	inside intron
chr3	180872509	180872758	5.13998	46.2598	166881	1476955	1476963	9	22	rs34796896:180623255:G:A	249	180905467	1	32958	32709	inside intron
chr3	180947919	180948413	5.60417	33.625	166932	1477887	1477892	6	7	rs34796896:180623255:G:A	494	180905467	1	-42452	-42946	overlaps two exons
chr3	181130093	181130457	6.98317	27.9327	167115	1479058	1479061	4	4	rs34796896:180623255:G:A	364	180905467	1	-224626	-224990	inside intron
chr3	181062726	181062969	5.52057	27.6029	167043	1478672	1478676	5	5	rs34796896:180623255:G:A	243	180905467	1	-157259	-157502	inside intron
chr3	180927541	180927841	6.61837	26.4735	166918	1477652	1477655	4	4	rs34796896:180623255:G:A	300	180905467	1	-22074	-22374	inside intron
chr3	181061971	181062409	5.2383	20.9532	167042	1478668	1478671	4	17	rs34796896:180623255:G:A	438	180905467	1	-156504	-156942	inside intron
chr3	181022245	181022308	6.80677	20.4203	167001	1478466	1478468	3	3	rs34796896:180623255:G:A	63	180905467	1	-116778	-116841	inside intron
chr3	181020915	181021186	6.33032	18.991	166999	1478461	1478463	3	3	rs34796896:180623255:G:A	271	180905467	1	-115448	-115719	inside intron
chr3	181131306	181131500	7.9265	15.853	167117	1479063	1479064	2	2	rs34796896:180623255:G:A	194	180905467	1	-225839	-226033	inside intron
chr3	180892963	180893311	5.24657	15.7397	166897	1477172	1477174	3	13	rs34796896:180623255:G:A	348	180905467	1	12504	12156	inside intron
chr3	181021673	181021837	6.78158	13.5632	167000	1478464	1478465	2	2	rs34796896:180623255:G:A	164	180905467	1	-116206	-116370	inside intron
chr3	181063312	181063370	5.29793	10.5959	167044	1478677	1478678	2	2	rs34796896:180623255:G:A	58	180905467	1	-157845	-157903	inside intron
chr3	136303893	136305973	6.39091	255.636	121992	1158257	1158296	40	47	rs7432375	2080	136569563	0	265670	263590	inside intron
chr3	136399991	136400823	8.68498	234.494	122079	1159143	1159169	27	27	rs7432375	832	136569563	0	169572	168740	inside intron
chr3	136214579	136215859	7.5257	142.988	121929	1157297	1157315	19	25	rs7432375	1280	136569563	0	354984	353704	upstream
chr3	136224043	136224674	5.26945	115.928	121933	1157415	1157436	22	74	rs7432375	631	136569563	0	345520	344889	upstream
chr3	136236043	136237061	5.28006	100.321	121941	1157537	1157555	19	19	rs7432375	1018	136569563	0	333520	332502	upstream
chr3	136618186	136618882	12.4096	99.2772	122282	1161168	1161175	8	8	rs7432375	696	136569563	0	-48623	-49319	inside intron
chr3	136619403	136619796	7.02143	91.2786	122283	1161176	1161188	13	19	rs7432375	393	136569563	0	-49840	-50233	inside intron
chr3	136379436	136380167	6.06539	84.9155	122066	1158898	1158911	14	32	rs7432375	731	136569563	0	190127	189396	inside intron
chr3	136301543	136302329	7.71497	69.4347	121990	1158237	1158245	9	9	rs7432375	786	136569563	0	268020	267234	inside intron
chr3	136089349	136090245	5.47508	43.8006	121837	1155814	1155821	8	8	rs7432375	896	136569563	0	480214	479318	inside intron
chr3	136384306	136384724	5.35869	42.8695	122068	1158956	1158963	8	25	rs7432375	418	136569563	0	185257	184839	inside intron
chr3	136300728	136301228	7.00959	42.0576	121989	1158231	1158236	6	6	rs7432375	500	136569563	0	268835	268335	covers exon(s)
chr3	136753469	136753858	5.34337	37.4036	122391	1162755	1162761	7	245	rs7432375	389	136569563	0	-183906	-184295	inside exon
chr3	136088766	136088961	5.25351	15.7605	121836	1155811	1155813	3	37	rs7432375	195	136569563	0	480797	480602	inside intron
chr3	136401183	136401312	6.08372	12.1674	122080	1159170	1159171	2	2	rs7432375	129	136569563	0	168380	168251	inside intron
chr3	136214005	136214134	5.41908	10.8382	121928	1157295	1157296	2	45	rs7432375	129	136569563	0	355558	355429	upstream
chr8	110596289	110596507	5.08089	50.8089	94684	993821	993830	10	22	rs36043959:111472014:G:A	218	110459785	0	-136504	-136722	upstream
chr8	110614769	110614918	9.80345	49.0173	94710	993924	993928	5	5	rs36043959:111472014:G:A	149	110459785	0	-154984	-155133	inside intron
chr8	110616311	110616442	9.91738	29.7522	94713	993931	993933	3	3	rs36043959:111472014:G:A	131	110459785	0	-156526	-156657	inside intron
chr8	110613903	110614003	8.11478	24.3443	94708	993920	993922	3	3	rs36043959:111472014:G:A	100	110459785	0	-154118	-154218	inside intron
chr8	110617911	110618140	6.00821	24.0328	94715	993935	993938	4	4	rs36043959:111472014:G:A	229	110459785	0	-158126	-158355	inside intron
chr2	199182730	199183943	5.62266	112.453	175119	1734425	1734444	20	83	rs1451488:199990107:A:G	1213	199125384	0	-57346	-58559	upstream
chr2	199169652	199170616	6.57018	78.8421	175107	1734333	1734344	12	12	rs1451488:199990107:A:G	964	199125384	0	-44268	-45232	upstream
chr2	199260020	199260924	7.00489	77.0537	175193	1734971	1734981	11	11	rs1451488:199990107:A:G	904	199125384	0	-134636	-135540	downstream
chr2	199153573	199154322	8.1293	73.1637	175090	1734256	1734264	9	9	rs1451488:199990107:A:G	749	199125384	0	-28189	-28938	upstream
chr2	199154637	199154916	9.32534	46.6267	175091	1734265	1734269	5	5	rs1451488:199990107:A:G	279	199125384	0	-29253	-29532	upstream
chr2	199155823	199156187	9.40467	37.6187	175093	1734272	1734275	4	4	rs1451488:199990107:A:G	364	199125384	0	-30439	-30803	upstream
chr2	199208859	199209167	5.51831	27.5916	175147	1734601	1734605	5	11	rs1451488:199990107:A:G	308	199125384	0	-83475	-83783	downstream
chr2	199210919	199211219	6.32267	25.2907	175149	1734607	1734610	4	4	rs1451488:199990107:A:G	300	199125384	0	-85535	-85835	downstream
chr2	199173734	199174018	6.21621	24.8649	175112	1734352	1734355	4	4	rs1451488:199990107:A:G	284	199125384	0	-48350	-48634	upstream
chr2	199172110	199172168	8.11416	24.3425	175110	1734348	1734350	3	3	rs1451488:199990107:A:G	58	199125384	0	-46726	-46784	upstream
chr2	199155430	199155439	9.61319	19.2264	175092	1734270	1734271	2	2	rs1451488:199990107:A:G	9	199125384	0	-30046	-30055	upstream
chr2	199258117	199258140	6.28761	18.8628	175191	1734967	1734969	3	3	rs1451488:199990107:A:G	23	199125384	0	-132733	-132756	downstream
chr2	199156660	199156847	8.64017	17.2803	175094	1734276	1734277	2	2	rs1451488:199990107:A:G	187	199125384	0	-31276	-31463	upstream
chr2	199171086	199171196	7.97674	15.9535	175108	1734345	1734346	2	2	rs1451488:199990107:A:G	110	199125384	0	-45702	-45812	upstream
chr2	199232753	199232865	5.05002	15.1501	175167	1734772	1734774	3	6	rs1451488:199990107:A:G	112	199125384	0	-107369	-107481	downstream
chr2	199233455	199233586	5.2402	10.4804	175168	1734775	1734776	2	2	rs1451488:199990107:A:G	131	199125384	0	-108071	-108202	downstream
chr2	199212096	199212200	5.19365	10.3873	175150	1734611	1734612	2	3	rs1451488:199990107:A:G	104	199125384	0	-86712	-86816	downstream
chr2	199158210	199158240	5.07727	10.1545	175096	1734279	1734280	2	3	rs1451488:199990107:A:G	30	199125384	0	-32826	-32856	upstream
chr1	29965092	29966704	6.21764	124.353	12345	517463	517482	20	43	rs6694545:30437268:A:G	1612	29964421	0	-671	-2283	downstream
chr1	29993294	29993869	5.26912	31.6147	12364	517696	517701	6	6	rs6694545:30437268:A:G	575	29964421	0	-28873	-29448	downstream
chr1	202653084	202653298	5.15051	30.9031	150347	1902248	1902253	6	15	rs6694545:30437268:A:G	214	29964421	0	-172688663	-172688877	inside intron
chr19	19494992	19496230	9.61746	336.611	4900	468187	468221	35	560	rs2905432:19484295:G:A	1238	19373486	0	-121506	-122744	covers exon(s)
chr19	19279297	19280271	7.31883	263.478	4855	463749	463784	36	857	rs2905432:19484295:G:A	974	19373486	0	94189	93215	overlaps two exons
chr19	19282949	19284319	7.04763	211.429	4855	463857	463886	30	857	rs2905432:19484295:G:A	1370	19373486	0	90537	89167	inside intron
chr19	19247151	19248272	6.0233	204.792	4848	462989	463022	34	81	rs2905432:19484295:G:A	1121	19373486	0	126335	125214	inside intron
chr19	19276750	19277561	6.05531	181.659	4855	463688	463717	30	857	rs2905432:19484295:G:A	811	19373486	0	96736	95925	covers exon(s)
chr19	19500196	19501056	6.24435	162.353	4900	468319	468344	26	560	rs2905432:19484295:G:A	860	19373486	0	-126710	-127570	inside intron
chr19	19338469	19339371	7.63771	145.116	4864	465034	465052	19	377	rs2905432:19484295:G:A	902	19373486	0	35017	34115	covers exon(s)
chr19	19309632	19310151	6.41786	128.357	4855	464388	464407	20	857	rs2905432:19484295:G:A	519	19373486	0	63854	63335	overlaps exon downstream
chr19	19343788	19344366	5.49504	104.406	4864	465172	465190	19	377	rs2905432:19484295:G:A	578	19373486	0	29698	29120	covers exon(s)
chr19	19443573	19444598	5.98561	101.755	4886	467281	467297	17	67	rs2905432:19484295:G:A	1025	19373486	0	-70087	-71112	inside intron
chr19	19371316	19372072	5.32555	101.185	4866	465743	465761	19	293	rs2905432:19484295:G:A	756	19373486	0	2170	1414	downstream
chr19	19375775	19376255	5.82531	75.7291	4868	465815	465827	13	103	rs2905432:19484295:G:A	480	19373486	0	-2289	-2769	upstream
chr19	19299671	19299979	5.20263	46.8237	4855	464167	464175	9	857	rs2905432:19484295:G:A	308	19373486	0	73815	73507	covers exon(s)
chr19	19408415	19409220	5.64265	45.1412	4877	466721	466728	8	352	rs2905432:19484295:G:A	805	19373486	0	-34929	-35734	inside intron
chr19	19419143	19419641	5.40174	43.214	4879	466881	466888	8	147	rs2905432:19484295:G:A	498	19373486	0	-45657	-46155	inside intron
chr1	95484030	95484541	5.17378	20.6951	70286	1108606	1108609	4	4	rs4648845	511	2455662	0	-93028368	-93028879	downstream
chr1	95483300	95483572	5.07768	20.3107	70285	1108602	1108605	4	10	rs4648845	272	2455662	0	-93027638	-93027910	downstream
chr1	95484929	95485341	5.11058	15.3317	70287	1108610	1108612	3	3	rs4648845	412	2455662	0	-93029267	-93029679	downstream
chr8	27566725	27568745	9.58392	316.269	18292	322550	322582	33	34	rs11783093:27425349:C:T	2020	27567832	1	1107	-913	inside intron
chr8	27571526	27572453	5.73505	108.966	18295	322597	322615	19	27	rs11783093:27425349:C:T	927	27567832	1	-3694	-4621	inside intron
chr8	27594124	27594571	5.57709	83.6564	18307	322919	322933	15	124	rs11783093:27425349:C:T	447	27567832	1	-26292	-26739	downstream
chr8	27584186	27584764	5.62194	67.4633	18302	322731	322742	12	54	rs11783093:27425349:C:T	578	27567832	1	-16354	-16932	inside intron
chr8	27561788	27562454	5.1883	62.2596	18289	322495	322506	12	54	rs11783093:27425349:C:T	666	27567832	1	6044	5378	inside intron
chr8	27587339	27587846	5.27847	52.7847	18303	322782	322791	10	54	rs11783093:27425349:C:T	507	27567832	1	-19507	-20014	inside intron
chr8	27536062	27537021	5.44063	43.525	18278	322183	322190	8	8	rs11783093:27425349:C:T	959	27567832	1	31770	30811	covers exon(s)
chr5	152380133	152382217	7.95197	333.983	141560	1255049	1255090	42	42	rs111294930:152177121:A:G	2084	152797561	0	417428	415344	downstream
chr5	152943019	152944011	8.14409	105.873	142180	1258337	1258349	13	13	rs111294930:152177121:A:G	992	152797561	0	-145458	-146450	inside intron
chr5	152838017	152840163	5.69794	96.865	142069	1257790	1257806	17	29	rs111294930:152177121:A:G	2146	152797561	0	-40456	-42602	inside intron
chr5	152627361	152628614	5.25622	94.6119	141842	1256523	1256540	18	30	rs111294930:152177121:A:G	1253	152797561	0	170200	168947	inside intron
chr5	152571291	152573134	6.90111	89.7144	141778	1256254	1256266	13	13	rs111294930:152177121:A:G	1843	152797561	0	226270	224427	downstream
chr5	152469405	152470329	6.33336	88.6671	141663	1255561	1255574	14	14	rs111294930:152177121:A:G	924	152797561	0	328156	327232	downstream
chr5	152637033	152637560	8.24113	65.9291	141852	1256574	1256581	8	8	rs111294930:152177121:A:G	527	152797561	0	160528	160001	inside intron
chr5	152635070	152635939	9.08537	63.5976	141850	1256565	1256571	7	7	rs111294930:152177121:A:G	869	152797561	0	162491	161622	inside intron
chr5	152684401	152684918	7.00316	56.0252	141909	1256817	1256824	8	8	rs111294930:152177121:A:G	517	152797561	0	113160	112643	covers exon(s)
chr5	152663491	152664272	5.28603	47.5742	141883	1256719	1256727	9	11	rs111294930:152177121:A:G	781	152797561	0	134070	133289	inside intron
chr5	152396623	152397153	6.15136	43.0595	141577	1255142	1255148	7	7	rs111294930:152177121:A:G	530	152797561	0	400938	400408	covers exon(s)
chr5	152467358	152468055	5.87353	41.1147	141661	1255553	1255559	7	7	rs111294930:152177121:A:G	697	152797561	0	330203	329506	downstream
chr5	152939592	152939966	7.78547	38.9274	142175	1258325	1258329	5	5	rs111294930:152177121:A:G	374	152797561	0	-142031	-142405	inside intron
chr5	152581836	152582373	5.44578	38.1204	141789	1256287	1256293	7	7	rs111294930:152177121:A:G	537	152797561	0	215725	215188	downstream
chr5	152941512	152941939	8.73216	34.9286	142178	1258332	1258335	4	4	rs111294930:152177121:A:G	427	152797561	0	-143951	-144378	inside intron
chr5	152685274	152685764	5.74946	28.7473	141910	1256825	1256829	5	5	rs111294930:152177121:A:G	490	152797561	0	112287	111797	inside intron
chr5	152393856	152394482	5.5117	27.5585	141573	1255131	1255135	5	5	rs111294930:152177121:A:G	626	152797561	0	403705	403079	covers exon(s)
chr5	152662364	152663026	5.44757	27.2379	141882	1256714	1256718	5	5	rs111294930:152177121:A:G	662	152797561	0	135197	134535	inside intron
chr5	152683439	152683968	6.56893	26.2757	141908	1256813	1256816	4	4	rs111294930:152177121:A:G	529	152797561	0	114122	113593	inside intron
chr5	152395362	152395547	6.04309	24.1723	141575	1255137	1255140	4	4	rs111294930:152177121:A:G	185	152797561	0	402199	402014	overlaps exon downstream
chr5	152573634	152574116	6.03511	24.1405	141779	1256267	1256270	4	4	rs111294930:152177121:A:G	482	152797561	0	223927	223445	downstream
chr5	152383169	152383834	5.97655	23.9062	141562	1255094	1255097	4	4	rs111294930:152177121:A:G	665	152797561	0	414392	413727	downstream
chr5	152944979	152945055	5.93745	23.7498	142181	1258350	1258353	4	4	rs111294930:152177121:A:G	76	152797561	0	-147418	-147494	inside intron
chr5	152807394	152807604	7.55892	22.6767	142038	1257569	1257571	3	3	rs111294930:152177121:A:G	210	152797561	0	-9833	-10043	inside intron
chr5	152382523	152382657	7.23969	21.7191	141561	1255091	1255093	3	3	rs111294930:152177121:A:G	134	152797561	0	415038	414904	downstream
chr5	152938873	152939207	7.22753	21.6826	142174	1258322	1258324	3	3	rs111294930:152177121:A:G	334	152797561	0	-141312	-141646	overlaps exon upstream
chr5	152419628	152419921	5.01845	20.0738	141604	1255295	1255298	4	7	rs111294930:152177121:A:G	293	152797561	0	377933	377640	inside intron
chr5	152938316	152938449	6.36383	19.0915	142173	1258319	1258321	3	3	rs111294930:152177121:A:G	133	152797561	0	-140755	-140888	inside intron
chr5	152636421	152636675	9.31621	18.6324	141851	1256572	1256573	2	2	rs111294930:152177121:A:G	254	152797561	0	161140	160886	inside intron
chr5	152633874	152634063	6.00463	18.0139	141849	1256562	1256564	3	3	rs111294930:152177121:A:G	189	152797561	0	163687	163498	inside intron
chr5	152937912	152937961	5.67389	17.0217	142172	1258316	1258318	3	3	rs111294930:152177121:A:G	49	152797561	0	-140351	-140400	inside intron
chr5	152398227	152398374	5.59678	16.7904	141580	1255151	1255153	3	3	rs111294930:152177121:A:G	147	152797561	0	399334	399187	inside intron
chr5	152808103	152808222	8.07392	16.1478	142039	1257572	1257573	2	2	rs111294930:152177121:A:G	119	152797561	0	-10542	-10661	inside intron
chr5	152531259	152531612	5.06759	15.2028	141730	1255997	1255999	3	9	rs111294930:152177121:A:G	353	152797561	0	266302	265949	upstream
chr5	152570692	152570989	6.04994	12.0999	141777	1256252	1256253	2	2	rs111294930:152177121:A:G	297	152797561	0	226869	226572	downstream
chr5	152638185	152638364	5.57628	11.1526	141854	1256583	1256584	2	2	rs111294930:152177121:A:G	179	152797561	0	159376	159197	inside intron
chr5	152809450	152809684	5.56793	11.1359	142042	1257576	1257577	2	4	rs111294930:152177121:A:G	234	152797561	0	-11889	-12123	inside intron
chr5	152470829	152470872	5.55741	11.1148	141664	1255575	1255576	2	2	rs111294930:152177121:A:G	43	152797561	0	326732	326689	downstream
chr5	152945425	152945443	5.27729	10.5546	142182	1258354	1258355	2	2	rs111294930:152177121:A:G	18	152797561	0	-147864	-147882	inside intron
chr5	152629057	152629212	5.158	10.316	141843	1256541	1256542	2	3	rs111294930:152177121:A:G	155	152797561	0	168504	168349	inside intron
chr5	152379678	152379687	5.14811	10.2962	141559	1255047	1255048	2	3	rs111294930:152177121:A:G	9	152797561	0	417883	417874	downstream
chr5	152530532	152530545	5.03851	10.077	141729	1255995	1255996	2	5	rs111294930:152177121:A:G	13	152797561	0	267029	267016	upstream
chr2	145664889	145666122	9.00933	99.1026	120563	1359501	1359511	11	11	rs56807175:146436222:T:TC	1233	145678654	0	13765	12532	upstream
chr2	145666488	145667129	8.77399	43.8699	120564	1359512	1359516	5	5	rs56807175:146436222:T:TC	641	145678654	0	12166	11525	upstream
chr2	145664497	145664578	6.78902	33.9451	120562	1359496	1359500	5	5	rs56807175:146436222:T:TC	81	145678654	0	14157	14076	upstream
chr2	145667736	145667880	5.99704	17.9911	120565	1359517	1359519	3	3	rs56807175:146436222:T:TC	144	145678654	0	10918	10774	upstream
chr1	43594351	43595365	6.74386	134.877	21279	690233	690252	20	678	rs2970610:44097530:T:C	1014	43631859	0	37508	36494	inside intron
chr1	43585622	43586745	6.3443	126.886	21277	690045	690064	20	178	rs2970610:44097530:T:C	1123	43631859	0	46237	45114	inside intron
chr1	43592796	43593393	5.85479	93.6767	21279	690205	690220	16	678	rs2970610:44097530:T:C	597	43631859	0	39063	38466	inside intron
chr1	43583960	43584336	5.11448	30.6869	21277	690020	690025	6	178	rs2970610:44097530:T:C	376	43631859	0	47899	47523	inside intron
chr11	131020005	131021671	6.07852	85.0993	107074	1286150	1286163	14	14	rs35774874:130811356:T:C	1666	130941461	0	-78544	-80210	upstream
chr11	130931739	130932328	5.51038	33.0623	106986	1285566	1285571	6	6	rs35774874:130811356:T:C	589	130941461	0	9722	9133	upstream
chr11	130930677	130931193	5.73433	28.6717	106985	1285561	1285565	5	5	rs35774874:130811356:T:C	516	130941461	0	10784	10268	upstream
chr11	130930076	130930354	5.47139	21.8856	106984	1285557	1285560	4	4	rs35774874:130811356:T:C	278	130941461	0	11385	11107	upstream
chr11	131022268	131022746	5.41049	16.2315	107075	1286164	1286166	3	3	rs35774874:130811356:T:C	478	130941461	0	-80807	-81285	upstream
chr11	130924358	130924424	5.07892	15.2368	106977	1285496	1285498	3	28	rs35774874:130811356:T:C	66	130941461	0	17103	17037	upstream
chr22	41935815	41937681	7.87098	346.323	15489	452542	452585	44	738	rs1023497:42340508:C:G	1866	41944504	0	8689	6823	downstream
chr22	41941814	41942797	7.10424	213.127	15489	452663	452692	30	738	rs1023497:42340508:C:G	983	41944504	0	2690	1707	inside intron
chr22	41610701	41612026	5.62224	151.801	15345	446411	446437	27	69	rs1023497:42340508:C:G	1325	41944504	0	333803	332478	inside intron
chr22	41911839	41912820	5.74466	120.638	15488	451701	451721	21	718	rs1023497:42340508:C:G	981	41944504	0	32665	31684	covers exon(s)
chr22	41927624	41928381	6.25328	100.052	15489	452354	452369	16	738	rs1023497:42340508:C:G	757	41944504	0	16880	16123	promoter
chr22	41634486	41634974	5.7185	62.9034	15353	446985	446995	11	126	rs1023497:42340508:C:G	488	41944504	0	310018	309530	inside intron
chr22	41625165	41625363	5.09479	50.9479	15351	446773	446782	10	314	rs1023497:42340508:C:G	198	41944504	0	319339	319141	inside intron
chr22	42100496	42100761	5.12717	41.0174	15561	455450	455457	8	15	rs1023497:42340508:C:G	265	41944504	0	-155992	-156257	inside intron
chr22	41604331	41604909	5.18841	36.3189	15342	446327	446333	7	44	rs1023497:42340508:C:G	578	41944504	0	340173	339595	inside intron
chr8	59875381	59876345	5.48861	170.147	44523	625711	625741	31	68	rs1473594:60696526:T:C	964	59783967	0	-91414	-92378	downstream
chr8	59767991	59769161	5.54675	61.0142	44406	625170	625180	11	11	rs1473594:60696526:T:C	1170	59783967	0	15976	14806	downstream
chr8	59789147	59789465	5.09797	56.0777	44426	625262	625272	11	14	rs1473594:60696526:T:C	318	59783967	0	-5180	-5498	downstream
chr8	59758947	59759076	5.67863	28.3932	44393	625091	625095	5	5	rs1473594:60696526:T:C	129	59783967	0	25020	24891	promoter
chr8	59758201	59758596	5.34731	21.3892	44392	625087	625090	4	7	rs1473594:60696526:T:C	395	59783967	0	25766	25371	promoter
chr8	59799271	59799663	5.40924	16.2277	44439	625324	625326	3	3	rs1473594:60696526:T:C	392	59783967	0	-15304	-15696	upstream
chr8	59797672	59797695	5.01946	15.0584	44437	625319	625321	3	3	rs1473594:60696526:T:C	23	59783967	0	-13705	-13728	upstream
chr8	59759467	59759486	5.58953	11.1791	44394	625096	625097	2	2	rs1473594:60696526:T:C	19	59783967	0	24500	24481	promoter
chr8	59798096	59798144	5.22793	10.4559	44438	625322	625323	2	2	rs1473594:60696526:T:C	48	59783967	0	-14129	-14177	upstream
chr8	59788420	59788426	5.01026	10.0205	44425	625260	625261	2	6	rs1473594:60696526:T:C	6	59783967	0	-4453	-4459	downstream
chr5	153159206	153160297	8.75418	78.7876	142406	1259519	1259527	9	9	rs2910032:152540354:C:T	1091	153160794	1	1588	497	inside intron
chr5	153162043	153162923	9.77542	78.2033	142408	1259532	1259539	8	8	rs2910032:152540354:C:T	880	153160794	1	-1249	-2129	inside intron
chr5	153160794	153161187	10.1156	40.4624	142407	1259528	1259531	4	4	rs2910032:152540354:C:T	393	153160794	1	0	-393	inside intron
chr5	153165004	153165696	5.55682	27.7841	142412	1259546	1259550	5	5	rs2910032:152540354:C:T	692	153160794	1	-4210	-4902	inside intron
chr5	153164019	153164324	6.60951	26.438	142411	1259542	1259545	4	4	rs2910032:152540354:C:T	305	153160794	1	-3225	-3530	inside intron
chr5	153157515	153157932	5.66854	22.6741	142403	1259513	1259516	4	4	rs2910032:152540354:C:T	417	153160794	1	3279	2862	inside intron
chr5	153166606	153166904	5.13902	10.278	142413	1259551	1259552	2	2	rs2910032:152540354:C:T	298	153160794	1	-5812	-6110	inside intron
chr19	49661209	49662103	8.29039	248.712	19898	939400	939429	30	1345	rs7508148:50152142:T:C	894	49648885	0	-12324	-13218	covers exon(s)
chr19	49655307	49656044	7.32911	131.924	19898	939272	939289	18	1345	rs7508148:50152142:T:C	737	49648885	0	-6422	-7159	inside intron
chr19	49647670	49648391	5.88367	88.2551	19898	938920	938934	15	1345	rs7508148:50152142:T:C	721	49648885	0	1215	494	inside intron
chr19	49601982	49602315	5.77731	75.105	19893	937757	937769	13	60	rs7508148:50152142:T:C	333	49648885	0	46903	46570	inside intron
chr19	49616075	49616743	5.26953	73.7734	19897	938092	938105	14	195	rs7508148:50152142:T:C	668	49648885	0	32810	32142	overlaps exon downstream
chr19	49595195	49595445	5.24661	57.7127	19892	937470	937480	11	794	rs7508148:50152142:T:C	250	49648885	0	53690	53440	inside exon
chr7	111309056	111311014	8.22691	189.219	89131	1146279	1146301	23	23	rs12705761:110976264:G:C	1958	111336208	0	27152	25194	inside intron
chr7	111316360	111317169	6.86668	130.467	89136	1146325	1146343	19	19	rs12705761:110976264:G:C	809	111336208	0	19848	19039	inside intron
chr7	111226198	111227441	6.21468	68.3615	89042	1145802	1145812	11	11	rs12705761:110976264:G:C	1243	111336208	0	110010	108767	inside intron
chr7	111273048	111273660	5.89815	58.9815	89089	1146079	1146088	10	11	rs12705761:110976264:G:C	612	111336208	0	63160	62548	inside intron
chr7	111298084	111298778	5.80744	46.4596	89116	1146235	1146242	8	8	rs12705761:110976264:G:C	694	111336208	0	38124	37430	inside intron
chr7	111295608	111296455	5.20257	41.6206	89114	1146225	1146232	8	8	rs12705761:110976264:G:C	847	111336208	0	40600	39753	inside intron
chr7	111270720	111271266	6.89308	41.3585	89086	1146071	1146076	6	6	rs12705761:110976264:G:C	546	111336208	0	65488	64942	inside intron
chr7	111223230	111224124	5.17624	25.8812	89040	1145795	1145799	5	5	rs12705761:110976264:G:C	894	111336208	0	112978	112084	inside intron
chr7	111299317	111299910	6.12917	24.5167	89117	1146243	1146246	4	4	rs12705761:110976264:G:C	593	111336208	0	36891	36298	inside intron
chr7	111227988	111228130	6.01995	18.0599	89043	1145813	1145815	3	3	rs12705761:110976264:G:C	142	111336208	0	108220	108078	inside intron
chr7	111311652	111311839	5.35936	16.0781	89132	1146302	1146304	3	3	rs12705761:110976264:G:C	187	111336208	0	24556	24369	inside intron
chr7	111308401	111308491	7.07477	14.1495	89130	1146277	1146278	2	2	rs12705761:110976264:G:C	90	111336208	0	27807	27717	inside intron
chr7	111318188	111318258	6.03566	12.0713	89137	1146344	1146345	2	2	rs12705761:110976264:G:C	70	111336208	0	18020	17950	inside intron
chr7	111224898	111225045	5.7344	11.4688	89041	1145800	1145801	2	2	rs12705761:110976264:G:C	147	111336208	0	111310	111163	inside intron
chr7	111300617	111300648	5.48641	10.9728	89119	1146248	1146249	2	2	rs12705761:110976264:G:C	31	111336208	0	35591	35560	inside intron
chr7	111297560	111297656	5.43887	10.8777	89115	1146233	1146234	2	2	rs12705761:110976264:G:C	96	111336208	0	38648	38552	inside intron
chr7	111315960	111316003	5.37779	10.7556	89135	1146323	1146324	2	13	rs12705761:110976264:G:C	43	111336208	0	20248	20205	inside intron
chr7	111318707	111318883	5.31088	10.6218	89138	1146346	1146347	2	9	rs12705761:110976264:G:C	176	111336208	0	17501	17325	inside intron
chr7	111228966	111229014	5.06124	10.1225	89045	1145817	1145818	2	12	rs12705761:110976264:G:C	48	111336208	0	107242	107194	inside intron
chr5	44989992	44990543	5.19558	36.369	40194	399472	399478	7	7	rs16902086	551	45285650	0	295658	295107	upstream
chr5	131296441	131296515	5.0829	10.1658	124136	1041317	1041318	2	45	rs16902086	74	45285650	0	-86010791	-86010865	inside intron
chr7	105272568	105273582	7.90632	229.283	83349	1100281	1100309	29	31	rs7789569:104927586:T:C	1014	105287139	0	14571	13557	inside intron
chr7	105410481	105410887	5.95058	196.369	83437	1102372	1102404	33	107	rs7789569:104927586:T:C	406	105287139	0	-123342	-123748	upstream
chr7	105301169	105301530	5.34865	149.762	83363	1100660	1100687	28	66	rs7789569:104927586:T:C	361	105287139	0	-14030	-14391	inside intron
chr7	105291406	105292653	7.27912	138.303	83360	1100558	1100576	19	50	rs7789569:104927586:T:C	1247	105287139	0	-4267	-5514	inside intron
chr7	105369349	105370520	6.18679	105.175	83416	1101484	1101500	17	44	rs7789569:104927586:T:C	1171	105287139	0	-82210	-83381	inside intron
chr7	105204120	105205196	5.80621	104.512	83290	1099643	1099660	18	25	rs7789569:104927586:T:C	1076	105287139	0	83019	81943	inside intron
chr7	105422189	105423079	6.10634	91.5952	83440	1102631	1102645	15	61	rs7789569:104927586:T:C	890	105287139	0	-135050	-135940	downstream
chr7	105377694	105378756	6.23367	87.2713	83421	1101601	1101614	14	22	rs7789569:104927586:T:C	1062	105287139	0	-90555	-91617	inside intron
chr7	105379570	105379971	5.3518	85.6288	83422	1101616	1101631	16	60	rs7789569:104927586:T:C	401	105287139	0	-92431	-92832	inside intron
chr7	105288674	105289517	5.37585	80.6378	83359	1100509	1100523	15	28	rs7789569:104927586:T:C	843	105287139	0	-1535	-2378	inside intron
chr7	105271200	105271767	6.38615	63.8615	83348	1100271	1100280	10	10	rs7789569:104927586:T:C	567	105287139	0	15939	15372	inside intron
chr7	105293997	105294625	5.73466	51.6119	83361	1100590	1100598	9	40	rs7789569:104927586:T:C	628	105287139	0	-6858	-7486	inside intron
chr7	105365222	105365474	5.54985	49.9487	83414	1101420	1101428	9	38	rs7789569:104927586:T:C	252	105287139	0	-78083	-78335	inside intron
chr7	105310935	105311389	5.30459	47.7413	83376	1100751	1100759	9	9	rs7789569:104927586:T:C	454	105287139	0	-23796	-24250	inside intron
chr7	105360725	105360957	5.29836	42.3868	83410	1101367	1101374	8	26	rs7789569:104927586:T:C	232	105287139	0	-73586	-73818	inside intron
chr7	105310309	105310617	5.38068	37.6648	83375	1100744	1100750	7	9	rs7789569:104927586:T:C	308	105287139	0	-23170	-23478	inside intron
chr7	105238852	105239016	5.29784	31.7871	83321	1099948	1099953	6	7	rs7789569:104927586:T:C	164	105287139	0	48287	48123	inside intron
chr7	105238255	105238475	5.17046	25.8523	83320	1099943	1099947	5	6	rs7789569:104927586:T:C	220	105287139	0	48884	48664	inside intron
chr7	105358565	105358634	5.10065	15.3019	83409	1101346	1101348	3	38	rs7789569:104927586:T:C	69	105287139	0	-71426	-71495	inside intron
chr7	105185038	105185089	5.49147	10.9829	83272	1099491	1099492	2	2	rs7789569:104927586:T:C	51	105287139	0	102101	102050	inside intron
chr7	105185535	105185723	5.46144	10.9229	83273	1099493	1099494	2	2	rs7789569:104927586:T:C	188	105287139	0	101604	101416	inside intron
chr7	105184433	105184468	5.12711	10.2542	83271	1099489	1099490	2	10	rs7789569:104927586:T:C	35	105287139	0	102706	102671	inside intron
chr7	137383983	137384947	9.59242	67.147	114448	1342782	1342788	7	7	rs3735025:137074844:T:C	964	137390098	0	6115	5151	inside exon
chr7	137386117	137386717	10.5197	63.118	114450	1342790	1342795	6	6	rs3735025:137074844:T:C	600	137390098	0	3981	3381	inside exon
chr7	137387583	137388221	9.62112	57.7267	114452	1342797	1342802	6	6	rs3735025:137074844:T:C	638	137390098	0	2515	1877	inside exon
chr9	82431154	82432305	5.30996	185.848	59250	559349	559383	35	98	rs1319017	1151	82121388	0	-309766	-310917	inside intron
chr9	82421158	82422351	5.74939	155.234	59245	559231	559257	27	40	rs1319017	1193	82121388	0	-299770	-300963	inside intron
chr9	82476987	82478389	5.91505	82.8107	59298	559653	559666	14	14	rs1319017	1402	82121388	0	-355599	-357001	inside intron
chr9	82478914	82479575	5.65596	67.8715	59299	559667	559678	12	12	rs1319017	661	82121388	0	-357526	-358187	inside intron
chr9	82138768	82140045	6.65375	59.8837	58929	557716	557724	9	9	rs1319017	1277	82121388	0	-17380	-18657	inside intron
chr9	82201140	82201920	5.27468	58.0215	58993	558120	558130	11	11	rs1319017	780	82121388	0	-79752	-80532	inside intron
chr9	82420564	82420779	5.16956	20.6783	59244	559227	559230	4	4	rs1319017	215	82121388	0	-299176	-299391	inside intron
chr9	82137656	82137844	6.43826	19.3148	58928	557713	557715	3	3	rs1319017	188	82121388	0	-16268	-16456	inside intron
chr9	82140407	82140718	6.07693	18.2308	58930	557725	557727	3	46	rs1319017	311	82121388	0	-19019	-19330	inside intron
chr9	82200688	82200794	5.07312	15.2194	58992	558117	558119	3	3	rs1319017	106	82121388	0	-79300	-79406	inside intron
chr3	37060108	37062022	6.05795	157.507	33614	308681	308706	26	26	rs75968099:36858583:C:T	1914	36817092	1	-243016	-244930	covers exon(s)
chr3	36922327	36923181	6.10535	91.5802	33505	307070	307084	15	42	rs75968099:36858583:C:T	854	36817092	1	-105235	-106089	inside intron
chr3	36920658	36921869	5.99566	77.9436	33504	307057	307069	13	13	rs75968099:36858583:C:T	1211	36817092	1	-103566	-104777	inside intron
chr3	36903997	36904316	5.33195	69.3154	33493	306861	306873	13	60	rs75968099:36858583:C:T	319	36817092	1	-86905	-87224	inside intron
chr3	36852192	36852758	6.00526	42.0368	33455	306382	306388	7	7	rs75968099:36858583:C:T	566	36817092	1	-35100	-35666	overlaps exon upstream
chr3	36919986	36920157	5.2619	15.7857	33503	307054	307056	3	4	rs75968099:36858583:C:T	171	36817092	1	-102894	-103065	inside intron
chr3	36853088	36853362	5.74743	11.4949	33456	306389	306390	2	2	rs75968099:36858583:C:T	274	36817092	1	-35996	-36270	inside intron
chr3	63856773	63857756	6.52739	124.02	54735	588716	588734	19	25	rs704373:63867355:A:G	983	63881679	0	24906	23923	inside intron
chr3	63965434	63966746	5.34514	96.2126	54832	589925	589942	18	22	rs704373:63867355:A:G	1312	63881679	0	-83755	-85067	inside intron
chr3	63882288	63882914	7.23233	72.3233	54758	589098	589107	10	10	rs704373:63867355:A:G	626	63881679	0	-609	-1235	inside intron
chr3	63996852	63997231	5.09441	66.2274	54851	590216	590228	13	75	rs704373:63867355:A:G	379	63881679	0	-115173	-115552	inside intron
chr3	64057059	64058216	5.53224	55.3224	54907	590805	590814	10	10	rs704373:63867355:A:G	1157	63881679	0	-175380	-176537	upstream
chr3	63881698	63881858	5.51899	38.6329	54757	589091	589097	7	12	rs704373:63867355:A:G	160	63881679	0	-19	-179	inside intron
chr3	64018345	64018655	5.02213	20.0885	54873	590388	590391	4	4	rs704373:63867355:A:G	310	63881679	0	-136666	-136976	inside exon
chr3	63858391	63858477	5.41779	10.8356	54736	588735	588736	2	2	rs704373:63867355:A:G	86	63881679	0	23288	23202	inside intron
chr3	64058540	64058580	5.06603	10.1321	54908	590815	590816	2	6	rs704373:63867355:A:G	40	63881679	0	-176861	-176901	upstream
chr12	127076804	127077326	5.37473	26.8736	106910	1208674	1208678	5	18	rs324015	522	57096317	0	-69980487	-69981009	upstream
chr1	243795266	243796053	6.27072	188.122	183246	2313040	2313069	30	30	rs14403	787	243500591	1	-294675	-295462	inside intron
chr1	243431563	243432709	7.12063	78.3269	182911	2310048	2310058	11	79	rs14403	1146	243500591	1	69028	67882	inside intron
chr1	243796363	243797097	5.88687	47.095	183247	2313070	2313077	8	9	rs14403	734	243500591	1	-295772	-296506	inside intron
chr1	243511170	243511374	5.01937	15.0581	182948	2311231	2311233	3	32	rs14403	204	243500591	1	-10579	-10783	inside intron
chrX	6011310	6014231	6.01854	228.705	3238	84989	85026	38	38	rs12009217	2921	6002841	0	-8469	-11390	inside intron
chrX	6002109	6003880	6.08882	188.754	3231	84909	84939	31	41	rs12009217	1771	6002841	0	732	-1039	inside intron
chrX	6103558	6105543	5.335	117.37	3324	85706	85727	22	22	rs12009217	1985	6002841	0	-100717	-102702	inside intron
chrX	6064086	6065211	5.44026	92.4844	3286	85411	85427	17	17	rs12009217	1125	6002841	0	-61245	-62370	inside intron
chrX	6023661	6024988	5.79291	75.3078	3248	85094	85106	13	24	rs12009217	1327	6002841	0	-20820	-22147	inside intron
chrX	6080283	6081423	5.25162	57.7678	3300	85532	85542	11	11	rs12009217	1140	6002841	0	-77442	-78582	inside intron
chrX	5996747	5997046	5.47038	49.2334	3223	84875	84883	9	28	rs12009217	299	6002841	0	6094	5795	inside intron
chrX	6010551	6010806	6.46642	45.2649	3237	84982	84988	7	7	rs12009217	255	6002841	0	-7710	-7965	inside intron
chrX	6009613	6010005	5.37928	32.2757	3236	84976	84981	6	13	rs12009217	392	6002841	0	-6772	-7164	inside intron
chrX	6039898	6040240	6.24402	31.2201	3261	85225	85229	5	5	rs12009217	342	6002841	0	-37057	-37399	inside intron
chrX	5939849	5940442	5.77538	28.8769	3170	84478	84482	5	5	rs12009217	593	6002841	0	62992	62399	inside intron
chrX	6014549	6014703	5.25159	21.0064	3239	85027	85030	4	4	rs12009217	154	6002841	0	-11708	-11862	inside intron
chrX	5938966	5939101	5.4426	16.3278	3169	84475	84477	3	17	rs12009217	135	6002841	0	63875	63740	inside intron
chrX	6063198	6063425	5.25309	15.7593	3285	85408	85410	3	3	rs12009217	227	6002841	0	-60357	-60584	inside intron
chrX	6040845	6041033	6.36145	12.7229	3262	85230	85231	2	2	rs12009217	188	6002841	0	-38004	-38192	inside intron
chrX	6041346	6041567	6.13902	12.278	3263	85232	85233	2	2	rs12009217	221	6002841	0	-38505	-38726	inside intron
chrX	6041887	6041985	5.63652	11.273	3264	85234	85235	2	2	rs12009217	98	6002841	0	-39046	-39144	inside intron
chrX	6103069	6103256	5.40366	10.8073	3323	85704	85705	2	2	rs12009217	187	6002841	0	-100228	-100415	inside intron
chrX	5997637	5997807	5.34604	10.6921	3224	84884	84885	2	2	rs12009217	170	6002841	0	5204	5034	inside intron
chrX	6106855	6107095	5.22447	10.4489	3326	85729	85730	2	7	rs12009217	240	6002841	0	-104014	-104254	inside intron
chrX	5940788	5940854	5.11414	10.2283	3171	84483	84484	2	9	rs12009217	66	6002841	0	62053	61987	inside intron
chr16	58604653	58606002	6.43919	238.25	28014	723620	723656	37	44	rs42945	1349	58511522	0	-93131	-94480	inside intron
chr16	58619057	58620001	7.49626	134.933	28022	723846	723863	18	50	rs42945	944	58511522	0	-107535	-108479	inside intron
chr16	58600996	58601857	6.50189	91.0265	28011	723583	723596	14	23	rs42945	861	58511522	0	-89474	-90335	inside intron
chr16	58564695	58565313	6.46949	90.5729	27990	723137	723150	14	14	rs42945	618	58511522	0	-53173	-53791	inside intron
chr16	58537167	58537683	5.66449	56.6449	27969	722905	722914	10	19	rs42945	516	58511522	0	-25645	-26161	covers exon(s)
chr16	58626401	58626632	5.25737	52.5737	28025	724000	724009	10	22	rs42945	231	58511522	0	-114879	-115110	covers exon(s)
chr16	58532214	58532570	5.19188	36.3431	27965	722833	722839	7	9	rs42945	356	58511522	0	-20692	-21048	covers exon(s)
chr16	58576196	58576353	5.03309	35.2316	27996	723280	723286	7	19	rs42945	157	58511522	0	-64674	-64831	inside intron
chr16	58565622	58565894	6.98722	34.9361	27991	723151	723155	5	5	rs42945	272	58511522	0	-54100	-54372	inside intron
chr16	58538110	58538249	5.93632	29.6816	27970	722915	722919	5	12	rs42945	139	58511522	0	-26588	-26727	overlaps exon downstream
chr16	58624017	58624374	5.40713	21.6285	28024	723958	723961	4	47	rs42945	357	58511522	0	-112495	-112852	inside intron
chr16	58566275	58566468	5.66538	11.3308	27992	723156	723157	2	19	rs42945	193	58511522	0	-54753	-54946	inside intron
chr11	132662050	132663180	6.07792	66.8571	108257	1301793	1301803	11	11	rs2917569:132568255:T:C	1130	132698360	0	36310	35180	inside intron
chr11	132640014	132640423	5.07312	35.5118	108242	1301567	1301573	7	26	rs2917569:132568255:T:C	409	132698360	0	58346	57937	inside intron
chr11	132705057	132705304	5.53741	27.687	108296	1302130	1302134	5	5	rs2917569:132568255:T:C	247	132698360	0	-6697	-6944	inside intron
chr11	132701808	132701998	5.23383	20.9353	108292	1302119	1302122	4	4	rs2917569:132568255:T:C	190	132698360	0	-3448	-3638	inside intron
chr11	132702341	132702732	5.12556	20.5022	108293	1302123	1302126	4	4	rs2917569:132568255:T:C	391	132698360	0	-3981	-4372	inside intron
chr11	132660973	132661183	5.35385	10.7077	108255	1301790	1301791	2	10	rs2917569:132568255:T:C	210	132698360	0	37387	37177	inside intron
chr11	132703504	132703628	5.1494	10.2988	108294	1302127	1302128	2	2	rs2917569:132568255:T:C	124	132698360	0	-5144	-5268	inside intron
chr6	72445250	72445999	9.19281	64.3497	59344	707807	707813	7	7	rs1339227:73155701:C:T	749	72445999	1	749	0	downstream
chr6	72446715	72447389	6.2011	31.0055	59345	707814	707818	5	7	rs1339227:73155701:C:T	674	72445999	1	-716	-1390	downstream
chr6	72443826	72443884	5.65028	16.9508	59341	707802	707804	3	18	rs1339227:73155701:C:T	58	72445999	1	2173	2115	downstream
chr22	39693335	39693725	5.65732	118.804	14363	416081	416101	21	415	rs4820386	390	39672046	0	-21289	-21679	downstream
chr22	39668561	39669067	5.29243	37.047	14357	415483	415489	7	20	rs4820386	506	39672046	0	3485	2979	inside intron
chr22	39671475	39671979	5.98651	23.9461	14359	415519	415522	4	13	rs4820386	504	39672046	0	571	67	inside intron
chr22	39672292	39672427	5.41551	16.2465	14360	415523	415525	3	63	rs4820386	135	39672046	0	-246	-381	overlaps exon downstream
chr2	200412400	200413010	5.97848	59.7848	176314	1744326	1744335	10	10	rs1347692:201297861:C:T	610	200433138	0	20738	20128	overlaps exon downstream
chr2	200413391	200413412	5.67739	11.3548	176315	1744336	1744337	2	2	rs1347692:201297861:C:T	21	200433138	0	19747	19726	inside intron
chr2	200411433	200411665	5.58522	11.1704	176313	1744324	1744325	2	2	rs1347692:201297861:C:T	232	200433138	0	21705	21473	inside intron
chr16	13642128	13643569	7.1558	150.272	5552	252517	252537	21	23	rs7499750:13749265:A:C	1441	13655408	0	13280	11839	downstream
chr16	13652626	13653090	5.82472	46.5978	5562	252624	252631	8	8	rs7499750:13749265:A:C	464	13655408	0	2782	2318	downstream
chr16	13649298	13649573	5.21223	41.6979	5556	252601	252608	8	12	rs7499750:13749265:A:C	275	13655408	0	6110	5835	downstream
chr16	13641316	13641755	6.57256	39.4354	5551	252511	252516	6	6	rs7499750:13749265:A:C	439	13655408	0	14092	13653	downstream
chr16	13652094	13652231	5.90532	23.6213	5561	252620	252623	4	4	rs7499750:13749265:A:C	137	13655408	0	3314	3177	downstream
chr16	13651406	13651718	5.57805	22.3122	5560	252616	252619	4	4	rs7499750:13749265:A:C	312	13655408	0	4002	3690	downstream
chr17	2253172	2255179	9.59016	412.377	411	53786	53828	43	152	rs7216638:2156453:T:A	2007	2253159	0	-13	-2020	inside intron
chr17	2288238	2289875	8.64826	276.744	423	54338	54369	32	63	rs7216638:2156453:T:A	1637	2253159	0	-35079	-36716	inside intron
chr17	2187308	2188980	7.28694	225.895	382	52917	52947	31	37	rs7216638:2156453:T:A	1672	2253159	0	65851	64179	covers exon(s)
chr17	2286661	2287669	10.1386	223.05	423	54310	54331	22	63	rs7216638:2156453:T:A	1008	2253159	0	-33502	-34510	inside intron
chr17	2295984	2296887	11.7212	222.702	426	54454	54472	19	19	rs7216638:2156453:T:A	903	2253159	0	-42825	-43728	inside intron
chr17	2126827	2128397	5.53959	216.044	345	52080	52118	39	52	rs7216638:2156453:T:A	1570	2253159	0	126332	124762	inside intron
chr17	2310617	2311632	6.12318	128.587	434	54842	54862	21	26	rs7216638:2156453:T:A	1015	2253159	0	-57458	-58473	inside intron
chr17	2302092	2302535	6.14411	116.738	430	54594	54612	19	253	rs7216638:2156453:T:A	443	2253159	0	-48933	-49376	covers exon(s)
chr17	2193330	2194770	5.97231	107.502	385	52997	53014	18	63	rs7216638:2156453:T:A	1440	2253159	0	59829	58389	inside intron
chr17	2291656	2293085	5.2718	89.6206	425	54407	54423	17	78	rs7216638:2156453:T:A	1429	2253159	0	-38497	-39926	inside intron
chr17	2257116	2257435	6.04967	84.6953	411	53878	53891	14	152	rs7216638:2156453:T:A	319	2253159	0	-3957	-4276	inside intron
chr17	2285386	2286326	7.17457	78.9203	422	54299	54309	11	16	rs7216638:2156453:T:A	940	2253159	0	-32227	-33167	inside intron
chr17	2132867	2133428	5.77921	75.1297	349	52191	52203	13	29	rs7216638:2156453:T:A	561	2253159	0	120292	119731	inside intron
chr17	2258251	2258790	5.39044	64.6853	411	53902	53913	12	152	rs7216638:2156453:T:A	539	2253159	0	-5092	-5631	inside intron
chr17	2252356	2252752	6.29575	37.7745	410	53780	53785	6	32	rs7216638:2156453:T:A	396	2253159	0	803	407	inside intron
chr17	2170173	2170415	5.02624	35.1837	372	52693	52699	7	10	rs7216638:2156453:T:A	242	2253159	0	82986	82744	inside intron
chr17	2295428	2295642	6.28907	25.1563	425	54450	54453	4	78	rs7216638:2156453:T:A	214	2253159	0	-42269	-42483	inside intron
chr17	2132462	2132472	5.0399	10.0798	348	52189	52190	2	22	rs7216638:2156453:T:A	10	2253159	0	120697	120687	inside intron
chr14	28977550	28977768	5.00692	10.0138	9781	128722	128723	2	11	rs10148671	218	29000167	0	22617	22399	inside intron
chr14	28978171	28978288	5.00674	10.0135	9782	128724	128725	2	2	rs10148671	117	29000167	0	21996	21879	inside intron
chr8	38197844	38199171	12.2622	416.915	27496	416758	416791	34	37	rs10156310:38209129:A:T	1327	38351611	0	153767	152440	inside intron
chr8	38191443	38192737	8.64309	172.862	27492	416670	416689	20	31	rs10156310:38209129:A:T	1294	38351611	0	160168	158874	overlaps exon upstream
chr8	38336493	38337435	8.34436	141.854	27610	418366	418382	17	17	rs10156310:38209129:A:T	942	38351611	0	15118	14176	overlaps exon upstream
chr8	38369619	38370419	7.64401	99.3722	27639	418687	418699	13	15	rs10156310:38209129:A:T	800	38351611	0	-18008	-18808	inside intron
chr8	38352386	38353491	9.09727	81.8754	27625	418538	418546	9	9	rs10156310:38209129:A:T	1105	38351611	0	-775	-1880	inside intron
chr8	38351617	38352059	6.19867	55.788	27624	418529	418537	9	40	rs10156310:38209129:A:T	442	38351611	0	-6	-448	inside intron
chr8	38272933	38273247	9.8722	49.361	27551	417789	417793	5	5	rs10156310:38209129:A:T	314	38351611	0	78678	78364	inside exon
chr8	142343296	142343438	5.29746	47.6772	122991	1264763	1264771	9	385	rs10156310:38209129:A:T	142	38351611	0	-103991685	-103991827	inside intron
chr8	38265366	38265712	5.83704	46.6963	27543	417634	417641	8	17	rs10156310:38209129:A:T	346	38351611	0	86245	85899	covers exon(s)
chr8	38334931	38335144	8.40147	42.0073	27608	418358	418362	5	38	rs10156310:38209129:A:T	213	38351611	0	16680	16467	inside intron
chr8	38335948	38336000	10.4216	31.2648	27609	418363	418365	3	3	rs10156310:38209129:A:T	52	38351611	0	15663	15611	inside intron
chr8	38272506	38272517	10.2264	20.4529	27550	417787	417788	2	2	rs10156310:38209129:A:T	11	38351611	0	79105	79094	inside exon
chr8	38274843	38275016	6.67957	20.0387	27554	417797	417799	3	3	rs10156310:38209129:A:T	173	38351611	0	76768	76595	inside exon
chr8	38193291	38193333	5.21766	15.653	27493	416690	416692	3	8	rs10156310:38209129:A:T	42	38351611	0	158320	158278	inside intron
chr8	38275542	38275750	5.19511	15.5853	27555	417800	417802	3	53	rs10156310:38209129:A:T	208	38351611	0	76069	75861	inside exon
chr8	38273768	38273841	7.65178	15.3036	27552	417794	417795	2	2	rs10156310:38209129:A:T	73	38351611	0	77843	77770	inside exon
chr8	38199554	38199562	5.9345	11.869	27497	416792	416793	2	23	rs10156310:38209129:A:T	8	38351611	0	152057	152049	inside intron
chr8	38353932	38353973	5.67672	11.3534	27626	418547	418548	2	4	rs10156310:38209129:A:T	41	38351611	0	-2321	-2362	inside intron
chr1	191026023	191026945	5.57945	172.963	138780	1817122	1817152	31	65	rs28374258:190949551:T:A	922	190980421	0	-45602	-46524	downstream
chr1	191064415	191065784	5.37747	59.1522	138827	1817328	1817338	11	18	rs28374258:190949551:T:A	1369	190980421	0	-83994	-85363	downstream
chr1	191066790	191066824	5.41159	37.8811	138829	1817340	1817346	7	7	rs28374258:190949551:T:A	34	190980421	0	-86369	-86403	downstream
chr1	190991929	190992569	5.27211	31.6327	138743	1816923	1816928	6	8	rs28374258:190949551:T:A	640	190980421	0	-11508	-12148	downstream
chr1	190973061	190973269	5.31694	21.2678	138720	1816796	1816799	4	4	rs28374258:190949551:T:A	208	190980421	0	7360	7152	downstream
chr1	190975727	190975857	5.05128	15.1538	138723	1816803	1816805	3	7	rs28374258:190949551:T:A	130	190980421	0	4694	4564	downstream
chr1	190974350	190974609	5.4173	10.8346	138721	1816800	1816801	2	2	rs28374258:190949551:T:A	259	190980421	0	6071	5812	downstream
chr1	190992997	190993114	5.15358	10.3072	138744	1816929	1816930	2	12	rs28374258:190949551:T:A	117	190980421	0	-12576	-12693	downstream
chr2	23256669	23256861	5.04321	10.0864	17796	240906	240907	2	2	rs12991836	192	144383974	0	121127305	121127113	upstream
chr1	150122091	150122975	7.56952	105.973	101519	1454748	1454761	14	14	rs140505938:150031490:C:T	884	150059494	1	-62597	-63481	inside intron
chr1	62706567	62707118	5.2314	88.9339	37373	875644	875660	17	25	rs140505938:150031490:C:T	551	150059494	1	87352927	87352376	inside intron
chr1	150040858	150041613	5.52242	77.3139	101449	1453960	1453973	14	14	rs140505938:150031490:C:T	755	150059494	1	18636	17881	upstream
chr1	150138249	150139258	5.83547	70.0256	101533	1454916	1454927	12	22	rs140505938:150031490:C:T	1009	150059494	1	-78755	-79764	inside intron
chr1	150042211	150042470	5.97306	65.7036	101450	1453974	1453984	11	11	rs140505938:150031490:C:T	259	150059494	1	17283	17024	upstream
chr1	150032038	150032426	5.06205	60.7446	101443	1453877	1453888	12	18	rs140505938:150031490:C:T	388	150059494	1	27456	27068	upstream
chr1	150044975	150045452	5.83846	58.3846	101453	1453998	1454007	10	10	rs140505938:150031490:C:T	477	150059494	1	14519	14042	upstream
chr1	150139816	150140193	5.8217	52.3953	101534	1454928	1454936	9	9	rs140505938:150031490:C:T	377	150059494	1	-80322	-80699	inside intron
chr1	150123351	150123634	5.68559	22.7424	101520	1454762	1454765	4	23	rs140505938:150031490:C:T	283	150059494	1	-63857	-64140	inside intron
chr1	150038538	150038583	5.14737	15.4421	101447	1453941	1453943	3	4	rs140505938:150031490:C:T	45	150059494	1	20956	20911	upstream
chr1	150044584	150044618	5.10342	10.2068	101452	1453996	1453997	2	5	rs140505938:150031490:C:T	34	150059494	1	14910	14876	upstream
chr1	150038105	150038138	5.06995	10.1399	101446	1453939	1453940	2	14	rs140505938:150031490:C:T	33	150059494	1	21389	21356	upstream
chr5	138474471	138475462	5.36262	128.703	129838	1116718	1116741	24	171	rs13169274:137855305:T:C	991	138519616	0	45145	44154	close to 3'
chr5	56015299	56015577	5.07477	121.794	47967	510214	510237	24	118	rs13169274:137855305:T:C	278	138519616	0	82504317	82504039	downstream
chr5	138525435	138526622	6.89546	117.223	129859	1117562	1117578	17	75	rs13169274:137855305:T:C	1187	138519616	0	-5819	-7006	inside intron
chr5	138482836	138483433	5.49358	93.3909	129839	1116873	1116889	17	21	rs13169274:137855305:T:C	597	138519616	0	36780	36183	downstream
chr5	138499198	138500234	7.49407	74.9407	129848	1117226	1117235	10	65	rs13169274:137855305:T:C	1036	138519616	0	20418	19382	downstream
chr5	138595818	138596772	7.94789	63.5831	129897	1118656	1118663	8	8	rs13169274:137855305:T:C	954	138519616	0	-76202	-77156	upstream
chr5	138595215	138595452	8.19551	32.782	129896	1118652	1118655	4	4	rs13169274:137855305:T:C	237	138519616	0	-75599	-75836	upstream
chr5	138498450	138498621	6.91732	27.6693	129847	1117222	1117225	4	4	rs13169274:137855305:T:C	171	138519616	0	21166	20995	downstream
chr5	138520215	138520683	5.8944	17.6832	129856	1117485	1117487	3	65	rs13169274:137855305:T:C	468	138519616	0	-599	-1067	inside intron
chr5	138497635	138497657	5.75443	11.5089	129846	1117220	1117221	2	2	rs13169274:137855305:T:C	22	138519616	0	21981	21959	downstream
chr5	138521372	138521483	5.63062	11.2612	129858	1117489	1117490	2	38	rs13169274:137855305:T:C	111	138519616	0	-1756	-1867	inside intron
chr15	82605395	82606812	10.7802	495.888	49693	691503	691548	46	49	rs783540	1417	82585958	0	-19437	-20854	inside intron
chr15	82591988	82593173	7.32191	183.048	49681	691371	691395	25	25	rs783540	1185	82585958	0	-6030	-7215	inside intron
chr15	82616155	82617437	7.88358	110.37	49701	691632	691645	14	14	rs783540	1282	82585958	0	-30197	-31479	inside intron
chr15	82576762	82577562	8.98108	89.8108	49670	691201	691210	10	10	rs783540	800	82585958	0	9196	8396	inside intron
chr15	82617756	82617943	5.44737	81.7105	49702	691646	691660	15	20	rs783540	187	82585958	0	-31798	-31985	inside intron
chr15	82620997	82622045	6.472	77.664	49707	691681	691692	12	12	rs783540	1048	82585958	0	-35039	-36087	inside intron
chr15	82581237	82581755	9.01076	54.0645	49673	691277	691282	6	6	rs783540	518	82585958	0	4721	4203	inside intron
chr15	82607315	82607573	7.80262	46.8157	49694	691549	691554	6	6	rs783540	258	82585958	0	-21357	-21615	inside intron
chr15	82311370	82312090	5.84369	40.9058	49519	687672	687678	7	444	rs783540	720	82585958	0	274588	273868	inside intron
chr15	82580636	82580912	8.73022	26.1907	49672	691274	691276	3	3	rs783540	276	82585958	0	5322	5046	inside intron
chr15	82699868	82699991	5.19721	25.9861	49768	692826	692830	5	67	rs783540	123	82585958	0	-113910	-114033	inside intron
chr15	82654887	82655154	5.09535	20.3814	49736	692224	692227	4	30	rs783540	267	82585958	0	-68929	-69196	inside intron
chr15	82575858	82576191	5.79717	17.3915	49669	691198	691200	3	17	rs783540	333	82585958	0	10100	9767	inside intron
chr15	82580213	82580252	5.2529	15.7587	49671	691271	691273	3	63	rs783540	39	82585958	0	5745	5706	inside intron
chr15	82582211	82582287	5.19618	15.5885	49674	691283	691285	3	24	rs783540	76	82585958	0	3747	3671	inside intron
chr15	82306528	82306599	5.05604	15.1681	49518	687616	687618	3	87	rs783540	71	82585958	0	279430	279359	inside intron
chr15	82593839	82594047	5.96781	11.9356	49683	691397	691398	2	12	rs783540	208	82585958	0	-7881	-8089	inside intron
chr15	82577868	82577878	5.44703	10.8941	49671	691211	691212	2	63	rs783540	10	82585958	0	8090	8080	inside intron
chr15	82601795	82601900	5.25577	10.5115	49689	691471	691472	2	26	rs783540	105	82585958	0	-15837	-15942	inside intron
chr15	82310683	82310777	5.15748	10.315	49518	687670	687671	2	87	rs783540	94	82585958	0	275275	275181	inside intron
chr15	84621480	84623044	9.31818	223.636	51209	713357	713380	24	103	rs12908161:85207825:A:G	1564	84664594	0	43114	41550	inside intron
chr15	84699555	84700971	7.44928	171.333	51257	714609	714631	23	34	rs12908161:85207825:A:G	1416	84664594	0	-34961	-36377	inside intron
chr15	84712486	84713413	8.11066	162.213	51265	714768	714787	20	20	rs12908161:85207825:A:G	927	84664594	0	-47892	-48819	inside intron
chr15	84871806	84872577	6.00591	102.1	51368	716924	716940	17	60	rs12908161:85207825:A:G	771	84664594	0	-207212	-207983	inside exon
chr15	84396488	84397176	5.70105	79.8148	51070	710379	710392	14	203	rs12908161:85207825:A:G	688	84664594	0	268106	267418	downstream
chr15	84400072	84400496	5.73254	45.8603	51070	710474	710481	8	203	rs12908161:85207825:A:G	424	84664594	0	264522	264098	inside intron
chr15	84395872	84396135	5.17177	36.2024	51069	710372	710378	7	77	rs12908161:85207825:A:G	263	84664594	0	268722	268459	overlaps 3'
chr15	83729861	83730503	5.3879	32.3274	50534	704682	704687	6	6	rs12908161:85207825:A:G	642	84664594	0	934733	934091	inside intron
chr15	84634400	84634697	5.2608	31.5648	51210	713711	713716	6	285	rs12908161:85207825:A:G	297	84664594	0	30194	29897	inside intron
chr15	83728166	83728427	5.18233	20.7293	50531	704676	704679	4	4	rs12908161:85207825:A:G	261	84664594	0	936428	936167	inside intron
chr15	83891584	83891869	5.05718	15.1716	50687	706012	706014	3	26	rs12908161:85207825:A:G	285	84664594	0	773010	772725	inside intron
chr15	94007053	94007151	5.01123	15.0337	57790	818746	818748	3	41	rs12908161:85207825:A:G	98	84664594	0	-9342459	-9342557	inside intron
chr15	84701412	84701539	5.48742	10.9748	51258	714632	714633	2	26	rs12908161:85207825:A:G	127	84664594	0	-36818	-36945	inside intron
chr9	98306112	98307691	8.54153	247.704	70868	734975	735003	29	29	rs10985817:101071090:T:C	1579	98308808	0	2696	1117	covers exon(s)
chr9	98308025	98308914	6.67649	80.1179	70869	735004	735015	12	12	rs10985817:101071090:T:C	889	98308808	0	783	-106	covers exon(s)
chr9	98309222	98309592	5.29358	26.4679	70870	735016	735020	5	5	rs10985817:101071090:T:C	370	98308808	0	-414	-784	inside intron
chr8	142273330	142273923	5.55155	94.3764	122981	1262855	1262871	17	233	rs67439964:143343398:T:C	593	142262037	0	-11293	-11886	inside intron
chr8	142324796	142325030	5.60311	67.2374	122989	1264259	1264270	12	396	rs67439964:143343398:T:C	234	142262037	0	-62759	-62993	inside intron
chr11	24365991	24367169	8.57179	94.2897	19761	264752	264762	11	11	rs1899543:24406419:A:T	1178	24384873	0	18882	17704	upstream
chr11	24365416	24365610	9.79535	48.9767	19760	264747	264751	5	5	rs1899543:24406419:A:T	194	24384873	0	19457	19263	upstream
chr11	24380621	24381250	5.12281	40.9825	19783	264820	264827	8	21	rs1899543:24406419:A:T	629	24384873	0	4252	3623	upstream
chr11	24364446	24364612	8.80106	35.2042	19759	264743	264746	4	4	rs1899543:24406419:A:T	166	24384873	0	20427	20261	upstream
chr11	24363098	24363936	6.68218	33.4109	19758	264738	264742	5	5	rs1899543:24406419:A:T	838	24384873	0	21775	20937	upstream
chr11	24367535	24367827	5.93766	29.6883	19762	264763	264767	5	5	rs1899543:24406419:A:T	292	24384873	0	17338	17046	upstream
chr11	24362476	24362769	5.19021	15.5706	19757	264735	264737	3	3	rs1899543:24406419:A:T	293	24384873	0	22397	22104	upstream
chr5	153418292	153419054	7.47593	37.3797	142692	1260998	1261002	5	5	rs12522290:152797656:C:G	762	153418096	0	-196	-958	upstream
chr5	153417651	153417926	8.43008	33.7203	142691	1260994	1260997	4	4	rs12522290:152797656:C:G	275	153418096	0	445	170	upstream
chr5	153419547	153419710	5.18665	31.1199	142693	1261003	1261008	6	8	rs12522290:152797656:C:G	163	153418096	0	-1451	-1614	upstream
chr5	153416913	153417108	8.13494	24.4048	142690	1260991	1260993	3	3	rs12522290:152797656:C:G	195	153418096	0	1183	988	upstream
chr5	153415622	153416102	5.71819	22.8727	142689	1260987	1260990	4	5	rs12522290:152797656:C:G	480	153418096	0	2474	1994	upstream
chr11	57716888	57717121	5.80217	121.845	47692	541519	541539	21	169	rs7129727:57484660:G:A	233	57717188	1	300	67	inside intron
chr11	57665855	57666426	7.29346	102.109	47661	540601	540614	14	208	rs7129727:57484660:G:A	571	57717188	1	51333	50762	promoter
chr11	57621519	57622401	7.11447	78.2592	47638	539845	539855	11	11	rs7129727:57484660:G:A	882	57717188	1	95669	94787	downstream
chr11	57618184	57619090	5.60251	67.2301	47635	539825	539836	12	37	rs7129727:57484660:G:A	906	57717188	1	99004	98098	downstream
chr11	57937260	57938475	5.14796	66.9235	47874	543840	543852	13	18	rs7129727:57484660:G:A	1215	57717188	1	-220072	-221287	downstream
chr11	57755217	57755783	5.2169	46.9521	47716	542184	542192	9	130	rs7129727:57484660:G:A	566	57717188	1	-38029	-38595	inside intron
chr11	57621026	57621215	7.25359	36.2679	47637	539840	539844	5	5	rs7129727:57484660:G:A	189	57717188	1	96162	95973	downstream
chr11	57949628	57950065	5.05656	30.3394	47883	543979	543984	6	6	rs7129727:57484660:G:A	437	57717188	1	-232440	-232877	upstream
chr11	57619441	57619891	6.85143	20.5543	47636	539837	539839	3	3	rs7129727:57484660:G:A	450	57717188	1	97747	97297	downstream
chr11	57871444	57871544	5.00835	20.0334	47821	543333	543336	4	102	rs7129727:57484660:G:A	100	57717188	1	-154256	-154356	promoter
chr11	57938944	57939036	5.14382	10.2876	47875	543853	543854	2	2	rs7129727:57484660:G:A	92	57717188	1	-221756	-221848	downstream
chr3	28597523	28597682	5.11231	25.5616	25202	247039	247043	5	15	rs55672338:181051857:T:A	159	181334069	0	152736546	152736387	inside intron
chr3	28598234	28598499	5.18845	20.7538	25203	247044	247047	4	6	rs55672338:181051857:T:A	265	181334069	0	152735835	152735570	inside intron
chr8	27439320	27440613	5.54754	160.879	18227	320979	321007	29	43	rs2565065	1293	27470504	0	31184	29891	covers exon(s)
chr8	27470131	27471190	6.67266	153.471	18240	321413	321435	23	88	rs2565065	1059	27470504	0	373	-686	covers exon(s)
chr8	27436012	27436348	5.09778	40.7822	18225	320940	320947	8	42	rs2565065	336	27470504	0	34492	34156	overlaps exon upstream
chr1	243275895	243276363	6.22391	99.5825	182780	2308665	2308680	16	16	rs10803138	468	243391917	0	116022	115554	inside intron
chr1	50555901	50556664	5.12897	66.6766	27025	761956	761968	13	13	rs10803138	763	243391917	0	192836016	192835253	inside intron
chr1	167526849	167527180	5.09459	30.5675	115537	1642014	1642019	6	53	rs10803138	331	243391917	0	75865068	75864737	downstream
chr1	75146121	75146608	5.71134	28.5567	50109	960251	960255	5	5	rs10803138	487	243391917	0	168245796	168245309	inside intron
chr1	243276696	243277248	5.63153	28.1577	182781	2308681	2308685	5	7	rs10803138	552	243391917	0	115221	114669	inside intron
chr1	236736510	236736910	5.23355	26.1678	177268	2249422	2249426	5	97	rs10803138	400	243391917	0	6655407	6655007	inside intron
chr1	2923929	2924024	5.12698	25.6349	681	78075	78079	5	1989	rs10803138	95	243391917	0	240467988	240467893	upstream
chr1	75148433	75148671	5.90143	17.7043	50113	960259	960261	3	3	rs10803138	238	243391917	0	168243484	168243246	overlaps exon upstream
chr1	243275492	243275559	5.5327	11.0654	182779	2308663	2308664	2	18	rs10803138	67	243391917	0	116425	116358	inside intron
chr1	50555362	50555551	5.07137	10.1427	27024	761954	761955	2	10	rs10803138	189	243391917	0	192836555	192836366	inside intron
chr18	79807564	79807958	7.24891	210.218	64883	746629	746657	29	221	rs56775891:77575613:C:T	394	79815613	1	8049	7655	inside intron
chr18	79802811	79803671	6.03062	132.674	64882	746509	746530	22	487	rs56775891:77575613:C:T	860	79815613	1	12802	11942	inside intron
chr18	79814519	79815176	6.20708	49.6567	64886	746865	746872	8	19	rs56775891:77575613:C:T	657	79815613	1	1094	437	inside intron
chr18	79815514	79815755	6.11307	42.7915	64887	746873	746879	7	530	rs56775891:77575613:C:T	241	79815613	1	99	-142	inside intron
chr3	17817446	17818356	8.34675	283.79	14246	173758	173791	34	49	rs11409090:17887635:A:AT	910	17846143	0	28697	27787	inside intron
chr3	17279849	17281520	5.53559	132.854	13698	169861	169884	24	24	rs11409090:17887635:A:AT	1671	17846143	0	566294	564623	inside intron
chr3	17283289	17284435	5.68187	102.274	13701	169894	169911	18	22	rs11409090:17887635:A:AT	1146	17846143	0	562854	561708	inside intron
chr3	17660961	17662091	5.77144	98.1145	14097	172280	172296	17	17	rs11409090:17887635:A:AT	1130	17846143	0	185182	184052	inside intron
chr3	17222986	17223849	6.9391	76.3301	13636	169539	169549	11	11	rs11409090:17887635:A:AT	863	17846143	0	623157	622294	inside intron
chr3	17844868	17845987	8.21226	73.9103	14273	173980	173988	9	9	rs11409090:17887635:A:AT	1119	17846143	0	1275	156	inside intron
chr3	17746266	17746765	5.66246	73.6119	14171	173212	173224	13	24	rs11409090:17887635:A:AT	499	17846143	0	99877	99378	inside intron
chr3	17681330	17682365	5.14714	66.9129	14117	172414	172426	13	15	rs11409090:17887635:A:AT	1035	17846143	0	164813	163778	inside intron
chr3	17844121	17844355	8.0245	64.196	14272	173972	173979	8	8	rs11409090:17887635:A:AT	234	17846143	0	2022	1788	inside intron
chr3	17783760	17784694	5.49085	54.9085	14210	173515	173524	10	10	rs11409090:17887635:A:AT	934	17846143	0	62383	61449	inside intron
chr3	17846338	17846833	6.45716	38.743	14274	173989	173994	6	6	rs11409090:17887635:A:AT	495	17846143	0	-195	-690	inside intron
chr3	17782167	17782399	5.2201	36.5407	14208	173503	173509	7	20	rs11409090:17887635:A:AT	232	17846143	0	63976	63744	inside intron
chr3	17221117	17221531	6.79483	33.9741	13633	169530	169534	5	5	rs11409090:17887635:A:AT	414	17846143	0	625026	624612	inside intron
chr3	17197180	17197479	5.13272	30.7963	13607	169393	169398	6	20	rs11409090:17887635:A:AT	299	17846143	0	648963	648664	inside intron
chr3	17782849	17783410	5.8641	29.3205	14209	173510	173514	5	5	rs11409090:17887635:A:AT	561	17846143	0	63294	62733	inside intron
chr3	17222424	17222588	7.42718	22.2815	13635	169536	169538	3	3	rs11409090:17887635:A:AT	164	17846143	0	623719	623555	inside intron
chr3	17745858	17745906	5.08475	15.2542	14170	173209	173211	3	7	rs11409090:17887635:A:AT	48	17846143	0	100285	100237	inside intron
chr3	17220336	17220437	5.9408	11.8816	13632	169528	169529	2	2	rs11409090:17887635:A:AT	101	17846143	0	625807	625706	inside intron
chr3	17219740	17219786	5.21738	10.4348	13631	169526	169527	2	2	rs11409090:17887635:A:AT	46	17846143	0	626403	626357	inside intron
chr3	17662923	17663037	5.19837	10.3967	14099	172298	172299	2	2	rs11409090:17887635:A:AT	114	17846143	0	183220	183106	inside intron
chr3	17515099	17515354	5.19813	10.3963	13944	171240	171241	2	2	rs11409090:17887635:A:AT	255	17846143	0	331044	330789	inside intron
chr3	17305881	17306023	5.1702	10.3404	13723	170058	170059	2	2	rs11409090:17887635:A:AT	142	17846143	0	540262	540120	inside intron
chr3	17515668	17515699	5.01402	10.028	13945	171242	171243	2	4	rs11409090:17887635:A:AT	31	17846143	0	330475	330444	inside intron
chr18	11813179	11813546	5.06071	35.425	9464	116459	116465	7	59	rs1789595:53775254:A:T	367	56108023	0	44294844	44294477	inside intron
chr18	56103148	56103906	6.61889	33.0944	45222	513055	513059	5	5	rs1789595:53775254:A:T	758	56108023	0	4875	4117	inside intron
chr18	56104413	56105046	7.02882	28.1153	45223	513060	513063	4	4	rs1789595:53775254:A:T	633	56108023	0	3610	2977	inside intron
chr18	56105446	56105460	5.53005	11.0601	45224	513064	513065	2	2	rs1789595:53775254:A:T	14	56108023	0	2577	2563	inside exon
chr18	56102804	56102840	5.19136	10.3827	45221	513053	513054	2	23	rs1789595:53775254:A:T	36	56108023	0	5219	5183	overlaps exon upstream
chr12	2403601	2405588	8.28883	314.975	1367	34258	34295	38	61	12:2514112:A:G	1987	2404946	0	1345	-642	inside intron
chr12	2409994	2410583	5.66492	118.963	1368	34349	34369	21	246	12:2514112:A:G	589	2404946	0	-5048	-5637	inside intron
chr12	2332587	2334003	5.39156	102.44	1333	33383	33401	19	19	12:2514112:A:G	1416	2404946	0	72359	70943	inside intron
chr15	61556337	61558554	14.9152	313.219	34897	448482	448502	21	21	rs12898315:61854003:G:A	2217	61561804	0	5467	3250	inside intron
chr15	61578292	61579600	9.21824	175.147	34919	448627	448645	19	29	rs12898315:61854003:G:A	1308	61561804	0	-16488	-17796	inside intron
chr15	61546015	61546777	5.86729	158.417	34887	448399	448425	27	59	rs12898315:61854003:G:A	762	61561804	0	15789	15027	inside intron
chr15	61588403	61589449	6.48115	103.698	34929	448709	448724	16	50	rs12898315:61854003:G:A	1046	61561804	0	-26599	-27645	inside intron
chr15	61570602	61571065	10.1081	80.8645	34911	448572	448579	8	8	rs12898315:61854003:G:A	463	61561804	0	-8798	-9261	inside intron
chr15	61567716	61568373	10.5179	63.1072	34907	448556	448561	6	6	rs12898315:61854003:G:A	657	61561804	0	-5912	-6569	inside intron
chr15	61566598	61567352	8.9883	62.9181	34906	448549	448555	7	7	rs12898315:61854003:G:A	754	61561804	0	-4794	-5548	inside intron
chr15	61558911	61559710	10.3958	62.3748	34898	448503	448508	6	6	rs12898315:61854003:G:A	799	61561804	0	2893	2094	inside intron
chr15	61569736	61570035	11.5686	57.8431	34910	448567	448571	5	5	rs12898315:61854003:G:A	299	61561804	0	-7932	-8231	inside intron
chr15	61593543	61593733	5.12355	56.3591	34931	448762	448772	11	16	rs12898315:61854003:G:A	190	61561804	0	-31739	-31929	inside intron
chr15	61577573	61577810	9.37657	46.8828	34918	448622	448626	5	5	rs12898315:61854003:G:A	237	61561804	0	-15769	-16006	inside intron
chr15	61555433	61555954	6.53758	45.7631	34896	448475	448481	7	11	rs12898315:61854003:G:A	521	61561804	0	6371	5850	inside intron
chr15	61569202	61569362	12.6242	37.8725	34909	448564	448566	3	3	rs12898315:61854003:G:A	160	61561804	0	-7398	-7558	inside intron
chr15	61560016	61560573	6.45109	32.2554	34899	448509	448513	5	5	rs12898315:61854003:G:A	557	61561804	0	1788	1231	inside intron
chr15	61571664	61572015	7.64658	30.5863	34912	448580	448583	4	4	rs12898315:61854003:G:A	351	61561804	0	-9860	-10211	inside intron
chr15	61564992	61565396	7.19869	28.7947	34904	448544	448547	4	4	rs12898315:61854003:G:A	404	61561804	0	-3188	-3592	inside intron
chr15	61568683	61568883	12.4318	24.8635	34908	448562	448563	2	2	rs12898315:61854003:G:A	200	61561804	0	-6879	-7079	inside intron
chr15	61577083	61577169	5.59726	22.389	34917	448618	448621	4	5	rs12898315:61854003:G:A	86	61561804	0	-15279	-15365	inside intron
chr15	61593090	61593189	5.17965	15.5389	34930	448759	448761	3	3	rs12898315:61854003:G:A	99	61561804	0	-31286	-31385	inside intron
chr15	61587856	61587923	5.54568	11.0914	34928	448707	448708	2	12	rs12898315:61854003:G:A	67	61561804	0	-26052	-26119	inside intron
chr1	8430568	8431891	6.49815	97.4723	2595	181120	181134	15	25	rs34269918:8424984:GA:G	1323	8364924	0	-65644	-66967	inside intron
chr1	13089358	13089864	5.36901	64.4282	4364	259829	259840	12	12	rs34269918:8424984:GA:G	506	8364924	0	-4724434	-4724940	downstream
chr1	8807163	8807390	5.08243	40.6594	2860	185347	185354	8	9	rs34269918:8424984:GA:G	227	8364924	0	-442239	-442466	inside intron
chr1	13088365	13088836	5.56611	38.9627	4363	259822	259828	7	7	rs34269918:8424984:GA:G	471	8364924	0	-4723441	-4723912	downstream
chr1	9261676	9261833	5.21059	31.2636	2988	193726	193731	6	627	rs34269918:8424984:GA:G	157	8364924	0	-896752	-896909	inside intron
chr1	13087381	13087744	5.23742	26.1871	4362	259817	259821	5	25	rs34269918:8424984:GA:G	363	8364924	0	-4722457	-4722820	downstream
chr1	8806569	8806742	5.21098	26.0549	2859	185342	185346	5	46	rs34269918:8424984:GA:G	173	8364924	0	-441645	-441818	inside intron
chr1	8429875	8430128	6.50077	19.5023	2594	181117	181119	3	3	rs34269918:8424984:GA:G	253	8364924	0	-64951	-65204	overlaps exon downstream
chr1	8387325	8387474	5.26494	15.7948	2574	180493	180495	3	3	rs34269918:8424984:GA:G	149	8364924	0	-22401	-22550	inside intron
chr1	68714648	68714745	5.12978	15.3893	43092	923752	923754	3	7	rs34269918:8424984:GA:G	97	8364924	0	-60349724	-60349821	downstream
chr1	8386911	8386924	5.23272	10.4654	2573	180491	180492	2	2	rs34269918:8424984:GA:G	13	8364924	0	-21987	-22000	inside intron
chr8	26391827	26393486	6.85528	130.25	17445	310682	310700	19	25	rs1042992	1659	26411675	1	19848	18189	inside intron
chr8	26410184	26411859	7.81596	125.055	17456	310900	310915	16	18	rs1042992	1675	26411675	1	1491	-184	inside intron
chr8	26412504	26412894	6.18278	30.9139	17457	310916	310920	5	70	rs1042992	390	26411675	1	-829	-1219	inside intron
chr2	224526040	224527048	7.36377	125.184	197923	1956457	1956473	17	17	rs11685299:225391296:C:A	1008	224526579	0	539	-469	inside intron
chr2	224545792	224546427	5.58389	44.6711	197944	1956613	1956620	8	8	rs11685299:225391296:C:A	635	224526579	0	-19213	-19848	covers exon(s)
chr2	587672	587690	5.00459	15.0138	377	8492	8494	3	103	rs11685299:225391296:C:A	18	224526579	0	223938907	223938889	downstream
chr2	224546847	224546898	5.10938	10.2188	197945	1956621	1956622	2	2	rs11685299:225391296:C:A	51	224526579	0	-20268	-20319	inside intron
chr2	184681458	184683335	8.97225	179.445	159720	1641157	1641176	20	20	rs10196799:185640728:A:T	1877	184776001	0	94543	92666	inside intron
chr2	184684061	184684233	5.31746	15.9524	159721	1641177	1641179	3	23	rs10196799:185640728:A:T	172	184776001	0	91940	91768	inside intron
chr2	228129857	228130085	5.59422	50.348	201309	1984552	1984560	9	9	rs75575209:58138192:A:T	228	57911057	0	-170218800	-170219028	inside intron
chr2	228127676	228128285	6.10655	48.8524	201307	1984539	1984546	8	8	rs75575209:58138192:A:T	609	57911057	0	-170216619	-170217228	inside intron
chr2	58163261	58163624	6.07161	42.5013	47739	567889	567895	7	7	rs75575209:58138192:A:T	363	57911057	0	-252204	-252567	covers exon(s)
chr2	228128999	228129539	6.341	31.705	201308	1984547	1984551	5	5	rs75575209:58138192:A:T	540	57911057	0	-170217942	-170218482	inside intron
chr2	58161487	58161837	5.32748	26.6374	47737	567881	567885	5	5	rs75575209:58138192:A:T	350	57911057	0	-250430	-250780	covers exon(s)
chr2	58162412	58162885	6.05066	18.152	47738	567886	567888	3	3	rs75575209:58138192:A:T	473	57911057	0	-251355	-251828	overlaps exon downstream
chr2	58164114	58164257	5.38908	16.1672	47740	567896	567898	3	15	rs75575209:58138192:A:T	143	57911057	0	-253057	-253200	inside intron
chr2	58235755	58235783	5.18292	10.3658	47809	568346	568347	2	2	rs75575209:58138192:A:T	28	57911057	0	-324698	-324726	inside intron
chr2	58236150	58236297	5.106	10.212	47810	568348	568349	2	5	rs75575209:58138192:A:T	147	57911057	0	-325093	-325240	inside intron
chr12	39061131	39061945	5.81154	92.9847	31027	384434	384449	16	29	12:39522907:C:A	814	39129105	0	67974	67160	promoter
chr12	39064724	39065882	6.06245	84.8743	31030	384456	384469	14	14	12:39522907:C:A	1158	39129105	0	64381	63223	upstream
chr12	39111079	39111641	5.50634	44.0507	31084	384729	384736	8	8	12:39522907:C:A	562	39129105	0	18026	17464	upstream
chr12	39110017	39110409	5.15877	25.7938	31083	384724	384728	5	14	12:39522907:C:A	392	39129105	0	19088	18696	upstream
chr12	39062537	39062861	6.63968	19.919	31028	384450	384452	3	3	12:39522907:C:A	324	39129105	0	66568	66244	upstream
chr12	39063221	39063707	6.08207	18.2462	31029	384453	384455	3	3	12:39522907:C:A	486	39129105	0	65884	65398	upstream
chr3	60305753	60307380	5.80502	104.49	51412	561762	561779	18	19	rs1353545:60287845:G:C	1627	60302116	0	-3637	-5264	inside intron
chr3	60314812	60315904	6.19825	49.586	51419	561825	561832	8	8	rs1353545:60287845:G:C	1092	60302116	0	-12696	-13788	inside intron
chr3	60307878	60308469	5.66272	39.6391	51413	561780	561786	7	13	rs1353545:60287845:G:C	591	60302116	0	-5762	-6353	inside intron
chr3	60317980	60318307	5.56543	22.2617	51421	561835	561838	4	4	rs1353545:60287845:G:C	327	60302116	0	-15864	-16191	inside intron
chr3	60316915	60316938	6.535	13.07	51420	561833	561834	2	2	rs1353545:60287845:G:C	23	60302116	0	-14799	-14822	inside intron
chr7	131832931	131834149	6.12155	110.188	109487	1297750	1297767	18	120	rs7801375:131567263:A:G	1218	131882504	0	49573	48355	downstream
chr7	131850359	131851534	5.92486	100.723	109495	1297923	1297939	17	64	rs7801375:131567263:A:G	1175	131882504	0	32145	30970	downstream
chr7	131847900	131849099	5.77707	86.6561	109495	1297890	1297904	15	64	rs7801375:131567263:A:G	1199	131882504	0	34604	33405	downstream
chr7	131888236	131889035	6.35904	57.2314	109529	1298185	1298193	9	28	rs7801375:131567263:A:G	799	131882504	0	-5732	-6531	downstream
chr7	131886909	131887735	6.5936	46.1552	109528	1298178	1298184	7	7	rs7801375:131567263:A:G	826	131882504	0	-4405	-5231	downstream
chr7	131847268	131847520	5.16984	36.1889	109494	1297883	1297889	7	31	rs7801375:131567263:A:G	252	131882504	0	35236	34984	downstream
chr7	131863518	131863708	5.1106	30.6636	109506	1298014	1298019	6	6	rs7801375:131567263:A:G	190	131882504	0	18986	18796	downstream
chr16	9894970	9896517	7.27914	131.025	3694	201691	201708	18	19	rs7191183:9900057:T:C	1547	9806200	0	-88770	-90317	inside intron
chr16	9812236	9813646	5.75687	126.651	3628	201020	201041	22	79	rs7191183:9900057:T:C	1410	9806200	0	-6036	-7446	inside intron
chr16	9876026	9877781	5.26325	89.4753	3677	201528	201544	17	21	rs7191183:9900057:T:C	1755	9806200	0	-69826	-71581	inside intron
chr16	9783000	9783581	5.13076	61.5691	3607	200765	200776	12	17	rs7191183:9900057:T:C	581	9806200	0	23200	22619	inside intron
chr16	11344013	11344240	5.283	58.113	4391	221193	221203	11	178	rs7191183:9900057:T:C	227	9806200	0	-1537813	-1538040	inside intron
chr16	9827041	9827536	5.08073	50.8073	3639	201155	201164	10	12	rs7191183:9900057:T:C	495	9806200	0	-20841	-21336	inside intron
chr16	9897115	9897583	7.99803	47.9882	3695	201709	201714	6	6	rs7191183:9900057:T:C	468	9806200	0	-90915	-91383	inside intron
chr16	9789222	9789831	5.34762	32.0857	3612	200817	200822	6	15	rs7191183:9900057:T:C	609	9806200	0	16978	16369	inside intron
chr16	9863004	9863567	5.27653	26.3827	3668	201444	201448	5	9	rs7191183:9900057:T:C	563	9806200	0	-56804	-57367	inside intron
chr16	9897890	9898149	6.40417	25.6167	3696	201715	201718	4	18	rs7191183:9900057:T:C	259	9806200	0	-91690	-91949	inside intron
chr16	9853495	9854292	5.27077	21.0831	3662	201368	201371	4	11	rs7191183:9900057:T:C	797	9806200	0	-47295	-48092	inside intron
chr16	9790200	9790352	5.10654	10.2131	3613	200823	200824	2	2	rs7191183:9900057:T:C	152	9806200	0	16000	15848	inside intron
chr18	55754830	55755492	5.59708	67.165	44875	510631	510642	12	12	rs66791238:53230650:T:C	662	55563419	0	-191411	-192073	inside intron
chr18	55755841	55756255	5.25051	52.5051	44876	510643	510652	10	20	rs66791238:53230650:T:C	414	55563419	0	-192422	-192836	inside intron
chr8	88351081	88351436	5.14644	41.1715	72961	827919	827926	8	27	rs7010876:89264751:T:A	355	88252522	0	-98559	-98914	inside intron
chr20	20845940	20847852	7.58478	136.526	17506	192697	192714	18	62	rs6035706:20821005:A:G	1912	20840362	0	-5578	-7490	downstream
chr20	20855044	20857032	5.49528	120.896	17511	192776	192797	22	22	rs6035706:20821005:A:G	1988	20840362	0	-14682	-16670	promoter
chr20	20854063	20854515	5.15032	20.6013	17510	192772	192775	4	6	rs6035706:20821005:A:G	452	20840362	0	-13701	-14153	overlaps 3'
chr20	20857437	20857445	5.01287	10.0257	17512	192798	192799	2	19	rs6035706:20821005:A:G	8	20840362	0	-17075	-17083	upstream
chr12	1438580	1438658	5.02195	10.0439	886	19781	19782	2	11	12:103361112:C:G	78	102967334	0	101528754	101528676	inside intron
chr2	22417808	22418707	10.5645	137.338	16957	235457	235469	13	13	rs12712510:22749726:T:C	899	22526854	0	109046	108147	inside intron
chr2	22510378	22512027	5.74709	109.195	17058	235979	235997	19	20	rs12712510:22749726:T:C	1649	22526854	0	16476	14827	inside intron
chr2	22440516	22440974	11.1375	89.0997	16980	235589	235596	8	8	rs12712510:22749726:T:C	458	22526854	0	86338	85880	inside intron
chr2	22473365	22473912	12.3076	86.1531	17012	235787	235793	7	7	rs12712510:22749726:T:C	547	22526854	0	53489	52942	inside intron
chr2	22470942	22471299	8.17444	65.3956	17010	235774	235781	8	8	rs12712510:22749726:T:C	357	22526854	0	55912	55555	inside intron
chr2	22472041	22472731	12.504	62.5199	17011	235782	235786	5	5	rs12712510:22749726:T:C	690	22526854	0	54813	54123	inside intron
chr2	95818127	95818983	5.37121	53.7121	78192	898296	898305	10	10	rs12712510:22749726:T:C	856	22526854	0	-73291273	-73292129	promoter
chr2	22417143	22417312	9.92573	49.6287	16956	235452	235456	5	5	rs12712510:22749726:T:C	169	22526854	0	109711	109542	inside intron
chr2	22475080	22475639	6.79321	47.5525	17014	235795	235801	7	7	rs12712510:22749726:T:C	559	22526854	0	51774	51215	inside intron
chr2	22419747	22420017	7.7203	38.6015	16958	235470	235474	5	5	rs12712510:22749726:T:C	270	22526854	0	107107	106837	inside intron
chr2	95816073	95816852	5.4084	37.8588	78190	898287	898293	7	7	rs12712510:22749726:T:C	779	22526854	0	-73289219	-73289998	overlaps 5'
chr2	22438871	22439637	7.19086	35.9543	16978	235582	235586	5	5	rs12712510:22749726:T:C	766	22526854	0	87983	87217	inside intron
chr2	22462218	22462541	7.0543	35.2715	17002	235716	235720	5	5	rs12712510:22749726:T:C	323	22526854	0	64636	64313	inside intron
chr2	22441333	22441636	11.1274	33.3822	16981	235597	235599	3	3	rs12712510:22749726:T:C	303	22526854	0	85521	85218	inside intron
chr2	22441972	22442189	10.4905	31.4715	16982	235600	235602	3	3	rs12712510:22749726:T:C	217	22526854	0	84882	84665	inside intron
chr2	22461309	22461775	6.31432	25.2573	17001	235712	235715	4	4	rs12712510:22749726:T:C	466	22526854	0	65545	65079	inside intron
chr2	22744100	22744309	5.16193	20.6477	17291	237351	237354	4	4	rs12712510:22749726:T:C	209	22526854	0	-217246	-217455	upstream
chr2	22439999	22440043	10.2022	20.4044	16979	235587	235588	2	2	rs12712510:22749726:T:C	44	22526854	0	86855	86811	inside intron
chr2	22742345	22742751	5.07076	20.2831	17289	237345	237348	4	5	rs12712510:22749726:T:C	406	22526854	0	-215491	-215897	upstream
chr2	22463054	22463272	6.58183	19.7455	17003	235721	235723	3	3	rs12712510:22749726:T:C	218	22526854	0	63800	63582	inside intron
chr2	22416210	22416227	7.33691	14.6738	16955	235450	235451	2	2	rs12712510:22749726:T:C	17	22526854	0	110644	110627	inside intron
chr2	22470306	22470499	5.87981	11.7596	17009	235772	235773	2	2	rs12712510:22749726:T:C	193	22526854	0	56548	56355	inside intron
chr2	95817701	95817721	5.6017	11.2034	78191	898294	898295	2	2	rs12712510:22749726:T:C	20	22526854	0	-73290847	-73290867	promoter
chr2	22463899	22464123	5.444	10.888	17004	235724	235725	2	2	rs12712510:22749726:T:C	224	22526854	0	62955	62731	inside intron
chr2	22743553	22743636	5.2122	10.4244	17290	237349	237350	2	2	rs12712510:22749726:T:C	83	22526854	0	-216699	-216782	upstream
chr8	4322723	4323261	7.97321	71.7589	2014	67980	67988	9	9	rs139425113:4180611:G:GA	538	4323089	0	366	-172	inside intron
chr8	4321081	4321376	6.47174	58.2456	2012	67968	67976	9	9	rs139425113:4180611:G:GA	295	4323089	0	2008	1713	inside intron
chr8	41655643	41655888	5.09166	35.6416	30347	449958	449964	7	192	rs139425113:4180611:G:GA	245	4323089	0	-37332554	-37332799	overlaps exon upstream
chr8	4350111	4350640	5.24754	31.4853	2027	68257	68262	6	18	rs139425113:4180611:G:GA	529	4323089	0	-27022	-27551	inside intron
chr8	4321739	4322137	8.20533	24.616	2013	67977	67979	3	3	rs139425113:4180611:G:GA	398	4323089	0	1350	952	inside intron
chr8	4323612	4323739	5.97463	17.9239	2015	67989	67991	3	3	rs139425113:4180611:G:GA	127	4323089	0	-523	-650	inside intron
chr6	83187621	83187954	5.49446	49.4502	70727	777120	777128	9	11	rs4470825:83789798:G:A	333	83080079	0	-107542	-107875	covers exon(s)
chr8	142195253	142195798	5.81366	133.714	122955	1261293	1261315	23	188	rs4976967	545	142211946	0	16693	16148	upstream
chr8	142187254	142187902	5.41186	81.1779	122954	1261130	1261144	15	99	rs4976967	648	142211946	0	24692	24044	upstream
chr3	71482391	71484251	8.85201	247.856	61643	649764	649791	28	38	rs7632921:71543758:G:T	1860	71494607	0	12216	10356	inside intron
chr3	71533342	71534465	10.3681	196.994	61673	650316	650334	19	24	rs7632921:71543758:G:T	1123	71494607	0	-38735	-39858	inside intron
chr3	71505456	71506433	5.59172	167.752	61657	650013	650042	30	74	rs7632921:71543758:G:T	977	71494607	0	-10849	-11826	inside intron
chr3	71486047	71487792	7.4693	156.855	61645	649805	649825	21	21	rs7632921:71543758:G:T	1745	71494607	0	8560	6815	inside intron
chr3	71623643	71624752	5.22691	104.538	61736	651437	651456	20	27	rs7632921:71543758:G:T	1109	71494607	0	-129036	-130145	inside intron
chr3	71484655	71485683	7.00512	91.0666	61644	649792	649804	13	13	rs7632921:71543758:G:T	1028	71494607	0	9952	8924	inside intron
chr3	71521827	71522816	5.36923	53.6923	61667	650199	650208	10	46	rs7632921:71543758:G:T	989	71494607	0	-27220	-28209	inside intron
chr3	71534924	71535502	7.1746	35.873	61674	650335	650339	5	35	rs7632921:71543758:G:T	578	71494607	0	-40317	-40895	inside intron
chr3	71499106	71499443	5.1428	20.5712	61653	649934	649937	4	23	rs7632921:71543758:G:T	337	71494607	0	-4499	-4836	inside intron
chr3	71330394	71330505	5.26844	15.8053	61556	648004	648006	3	3	rs7632921:71543758:G:T	111	71494607	0	164213	164102	inside intron
chr8	18522400	18523388	6.59429	131.886	11876	224554	224573	20	26	rs2410572:18421474:G:A	988	18563964	0	41564	40576	downstream
chr8	18546039	18546411	6.91081	69.1081	11890	224835	224844	10	16	rs2410572:18421474:G:A	372	18563964	0	17925	17553	covers exon(s)
chr8	18501203	18501724	5.69486	62.6434	11864	224366	224376	11	27	rs2410572:18421474:G:A	521	18563964	0	62761	62240	downstream
chr8	18546900	18547365	7.08978	28.3591	11891	224845	224848	4	4	rs2410572:18421474:G:A	465	18563964	0	17064	16599	inside intron
chr8	18523751	18523940	6.18732	12.3746	11877	224574	224575	2	2	rs2410572:18421474:G:A	189	18563964	0	40213	40024	downstream
chr11	30309184	30310621	5.9247	59.247	26145	299387	299396	10	11	rs1765142	1437	30357012	0	47828	46391	upstream
chr11	30257007	30257958	5.2271	52.271	26086	299103	299112	10	12	rs1765142	951	30357012	0	100005	99054	downstream
chr11	30308070	30308379	6.32427	25.2971	26143	299382	299385	4	4	rs1765142	309	30357012	0	48942	48633	upstream
chr11	30307106	30307464	5.54971	16.6491	26142	299379	299381	3	3	rs1765142	358	30357012	0	49906	49548	upstream
chr11	30255962	30256025	5.02452	10.049	26085	299101	299102	2	5	rs1765142	63	30357012	0	101050	100987	downstream
chr13	79600108	79600347	5.33365	101.339	58115	524080	524098	19	69	rs9545047:79859456:A:C	239	79285321	0	-314787	-315026	downstream
chr13	79354857	79355611	8.86033	88.6033	57863	522371	522380	10	10	rs9545047:79859456:A:C	754	79285321	0	-69536	-70290	covers exon(s)
chr13	79420781	79422292	5.6009	78.4126	57918	522953	522966	14	16	rs9545047:79859456:A:C	1511	79285321	0	-135460	-136971	covers exon(s)
chr13	79424948	79425568	7.42012	59.3609	57924	522979	522986	8	8	rs9545047:79859456:A:C	620	79285321	0	-139627	-140247	downstream
chr13	79351429	79352079	7.18905	57.5124	57859	522354	522361	8	8	rs9545047:79859456:A:C	650	79285321	0	-66108	-66758	inside intron
chr13	79353814	79354509	8.81845	52.9107	57862	522365	522370	6	6	rs9545047:79859456:A:C	695	79285321	0	-68493	-69188	covers exon(s)
chr13	79357943	79358299	5.22603	52.2603	57867	522388	522397	10	10	rs9545047:79859456:A:C	356	79285321	0	-72622	-72978	overlaps exon downstream
chr13	79356225	79356317	8.11257	40.5629	57865	522382	522386	5	5	rs9545047:79859456:A:C	92	79285321	0	-70904	-70996	inside intron
chr13	79294338	79295264	5.77172	40.402	57800	522028	522034	7	16	rs9545047:79859456:A:C	926	79285321	0	-9017	-9943	downstream
chr13	79427579	79427895	5.42283	27.1141	57929	522991	522995	5	5	rs9545047:79859456:A:C	316	79285321	0	-142258	-142574	downstream
chr13	79551353	79551789	5.35789	21.4316	58060	523830	523833	4	4	rs9545047:79859456:A:C	436	79285321	0	-266032	-266468	inside intron
chr13	79552528	79552640	5.57628	16.7288	58062	523835	523837	3	3	rs9545047:79859456:A:C	112	79285321	0	-267207	-267319	inside exon
chr13	79350373	79350576	5.3419	16.0257	57857	522350	522352	3	4	rs9545047:79859456:A:C	203	79285321	0	-65052	-65255	inside intron
chr13	79352730	79352772	7.97452	15.949	57860	522362	522363	2	2	rs9545047:79859456:A:C	42	79285321	0	-67409	-67451	inside intron
chr13	79293862	79293912	5.42471	10.8494	57799	522026	522027	2	2	rs9545047:79859456:A:C	50	79285321	0	-8541	-8591	downstream
chr1	151790383	151790615	5.23174	136.025	102531	1480610	1480635	26	166	rs4650963	232	177340354	0	25549971	25549739	inside intron
chr1	177325216	177326394	5.78357	92.5371	125338	1713675	1713690	16	16	rs4650963	1178	177340354	0	15138	13960	upstream
chr1	214818728	214819356	5.16916	67.199	159903	2026155	2026167	13	19	rs4650963	628	177340354	0	-37478374	-37479002	upstream
chr1	177454018	177454581	8.31744	58.2221	125480	1714453	1714459	7	7	rs4650963	563	177340354	0	-113664	-114227	inside intron
chr1	177424056	177424425	5.28906	52.8906	125444	1714265	1714274	10	15	rs4650963	369	177340354	0	-83702	-84071	inside intron
chr1	177324439	177324856	6.33133	44.3193	125337	1713668	1713674	7	7	rs4650963	417	177340354	0	15915	15498	upstream
chr1	177455465	177455854	8.27907	41.3954	125481	1714460	1714464	5	5	rs4650963	389	177340354	0	-115111	-115500	inside intron
chr1	177322362	177322823	5.0856	35.5992	125335	1713655	1713661	7	8	rs4650963	461	177340354	0	17992	17531	upstream
chr1	177321002	177321292	5.03237	35.2266	125334	1713647	1713653	7	7	rs4650963	290	177340354	0	19352	19062	upstream
chr1	177323290	177323734	5.7972	34.7832	125336	1713662	1713667	6	6	rs4650963	444	177340354	0	17064	16620	upstream
chr1	177423007	177423392	6.2296	31.148	125443	1714260	1714264	5	5	rs4650963	385	177340354	0	-82653	-83038	inside intron
chr1	177422347	177422659	5.8878	29.439	125442	1714255	1714259	5	5	rs4650963	312	177340354	0	-81993	-82305	inside intron
chr1	209858125	209858337	5.49176	27.4588	155683	1979132	1979136	5	100	rs4650963	212	177340354	0	-32517771	-32517983	downstream
chr1	177456468	177456587	6.02333	24.0933	125482	1714465	1714468	4	4	rs4650963	119	177340354	0	-116114	-116233	inside intron
chr1	177190804	177191312	5.0694	20.2776	125199	1712785	1712788	4	17	rs4650963	508	177340354	0	149550	149042	inside intron
chr1	177453219	177453493	5.61862	16.8559	125479	1714450	1714452	3	20	rs4650963	274	177340354	0	-112865	-113139	inside intron
chr1	8071093	8071159	5.01806	15.0542	2492	174728	174730	3	41	rs4650963	66	177340354	0	169269261	169269195	inside intron
chr1	177327349	177327484	5.5412	11.0824	125340	1713692	1713693	2	2	rs4650963	135	177340354	0	13005	12870	upstream
chr1	214819703	214819799	5.14371	10.2874	159904	2026168	2026169	2	6	rs4650963	96	177340354	0	-37479349	-37479445	upstream
chr1	177327788	177327867	5.0676	10.1352	125341	1713694	1713695	2	2	rs4650963	79	177340354	0	12566	12487	upstream
chr15	70337192	70338751	6.38611	178.811	40997	551430	551457	28	49	rs12148337:70589272:T:C	1559	70296933	0	-40259	-41818	downstream
chr15	70283798	70284973	9.8201	166.942	40958	550965	550981	17	17	rs12148337:70589272:T:C	1175	70296933	0	13135	11960	upstream
chr15	70310747	70311574	5.8227	64.0497	40981	551189	551199	11	13	rs12148337:70589272:T:C	827	70296933	0	-13814	-14641	upstream
chr15	70306031	70306838	5.4127	59.5397	40978	551147	551157	11	13	rs12148337:70589272:T:C	807	70296933	0	-9098	-9905	upstream
chr15	70282301	70282495	6.35063	25.4025	40956	550959	550962	4	4	rs12148337:70589272:T:C	194	70296933	0	14632	14438	upstream
chr15	70307253	70307495	5.20515	20.8206	40979	551158	551161	4	11	rs12148337:70589272:T:C	242	70296933	0	-10320	-10562	upstream
chr15	70283402	70283479	10.0517	20.1035	40957	550963	550964	2	2	rs12148337:70589272:T:C	77	70296933	0	13531	13454	upstream
chr15	70310078	70310341	5.51395	11.0279	40980	551187	551188	2	20	rs12148337:70589272:T:C	263	70296933	0	-13145	-13408	upstream
chr15	70336850	70336861	5.29988	10.5998	40996	551428	551429	2	17	rs12148337:70589272:T:C	11	70296933	0	-39917	-39928	downstream
chr3	161737664	161739479	5.68694	119.426	147430	1346389	1346409	21	21	rs489939:161470592:G:A	1815	161752804	0	15140	13325	downstream
chr3	161762558	161763997	9.3955	103.351	147450	1346512	1346522	11	11	rs489939:161470592:G:A	1439	161752804	0	-9754	-11193	downstream
chr3	161767107	161767948	8.42989	101.159	147455	1346535	1346546	12	12	rs489939:161470592:G:A	841	161752804	0	-14303	-15144	downstream
chr3	161765239	161765821	13.4452	80.6713	147453	1346525	1346530	6	6	rs489939:161470592:G:A	582	161752804	0	-12435	-13017	downstream
chr3	186933174	186933712	5.30278	79.5418	171318	1546935	1546949	15	233	rs489939:161470592:G:A	538	161752804	0	-25180370	-25180908	inside intron
chr3	161766327	161766693	12.7648	51.0591	147454	1346531	1346534	4	4	rs489939:161470592:G:A	366	161752804	0	-13523	-13889	downstream
chr3	161748621	161749453	5.20231	36.4162	147437	1346446	1346452	7	7	rs489939:161470592:G:A	832	161752804	0	4183	3351	downstream
chr3	161707346	161707712	5.1864	36.3048	147402	1346176	1346182	7	8	rs489939:161470592:G:A	366	161752804	0	45458	45092	downstream
chr3	161761353	161761526	7.30171	21.9051	147449	1346509	1346511	3	3	rs489939:161470592:G:A	173	161752804	0	-8549	-8722	downstream
chr3	161708145	161708237	5.11597	15.3479	147403	1346183	1346185	3	4	rs489939:161470592:G:A	92	161752804	0	44659	44567	downstream
chr3	161760881	161761046	6.67015	13.3403	147448	1346507	1346508	2	2	rs489939:161470592:G:A	165	161752804	0	-8077	-8242	downstream
chr3	161759861	161760042	5.20278	10.4056	147447	1346505	1346506	2	4	rs489939:161470592:G:A	181	161752804	0	-7057	-7238	downstream
chr6	92432408	92434052	6.17103	148.105	79959	843873	843896	24	24	rs634940	1644	92367782	0	-64626	-66270	upstream
chr6	92353070	92353501	5.13775	56.5153	79871	843441	843451	11	12	rs634940	431	92367782	0	14712	14281	downstream
chr6	92409350	92410293	6.0678	48.5424	79935	843750	843757	8	8	rs634940	943	92367782	0	-41568	-42511	upstream
chr6	92407365	92408012	6.78454	33.9227	79933	843744	843748	5	5	rs634940	647	92367782	0	-39583	-40230	upstream
chr6	92406602	92407050	6.76199	27.048	79932	843740	843743	4	4	rs634940	448	92367782	0	-38820	-39268	upstream
chr6	92405823	92405984	6.48692	12.9738	79931	843738	843739	2	2	rs634940	161	92367782	0	-38041	-38202	upstream
chr6	92405067	92405129	6.05298	12.106	79930	843736	843737	2	2	rs634940	62	92367782	0	-37285	-37347	upstream
chr6	92434443	92434596	5.73308	11.4662	79960	843897	843898	2	2	rs634940	153	92367782	0	-66661	-66814	upstream
chr6	92404121	92404307	5.48744	10.9749	79928	843733	843734	2	2	rs634940	186	92367782	0	-36339	-36525	upstream
chr6	92354355	92354373	5.39775	10.7955	79872	843452	843453	2	2	rs634940	18	92367782	0	13427	13409	downstream
chr8	34273168	34273985	6.41921	96.2882	23938	384763	384777	15	15	rs55669358:34312412:T:C	817	34454894	0	181726	180909	inside intron
chr8	34271425	34272161	6.07731	42.5411	23936	384753	384759	7	7	rs55669358:34312412:T:C	736	34454894	0	183469	182733	inside intron
chr8	70978135	70978558	5.12581	30.7548	55146	711524	711529	6	32	rs55669358:34312412:T:C	423	34454894	0	-36523241	-36523664	upstream
chr8	34272632	34272850	6.86483	20.5945	23937	384760	384762	3	3	rs55669358:34312412:T:C	218	34454894	0	182262	182044	inside intron
chr3	52502497	52502829	5.4252	43.4016	45194	485484	485491	8	884	rs312477:53515136:G:A	332	53481109	1	978612	978280	covers exon(s)
chr3	53358355	53358636	5.17292	36.2104	45679	497710	497716	7	11	rs312477:53515136:G:A	281	53481109	1	122754	122473	inside intron
chr3	53297429	53297642	5.34363	26.7181	45639	496939	496943	5	5	rs312477:53515136:G:A	213	53481109	1	183680	183467	inside intron
chr3	53229788	53230197	5.29017	26.4509	45608	495905	495909	5	211	rs312477:53515136:G:A	409	53481109	1	251321	250912	covers exon(s)
chr3	53297988	53298209	5.46948	10.939	45640	496944	496945	2	11	rs312477:53515136:G:A	221	53481109	1	183121	182900	inside intron
chr4	23427249	23428647	5.59223	83.8834	16925	286633	286647	15	15	rs215411:23423603:T:A	1398	23421980	0	-5269	-6667	downstream
chr4	23421176	23421329	5.54657	22.1863	16915	286612	286615	4	4	rs215411:23423603:T:A	153	23421980	0	804	651	downstream
chr4	23429114	23429201	5.40295	10.8059	16926	286648	286649	2	2	rs215411:23423603:T:A	87	23421980	0	-7134	-7221	downstream
chr4	23419702	23419779	5.38034	10.7607	16913	286609	286610	2	2	rs215411:23423603:T:A	77	23421980	0	2278	2201	downstream
chr12	23419445	23420375	7.39151	81.3066	18823	238209	238219	11	11	12:23633432:T:G	930	23480498	0	61053	60123	downstream
chr12	23420679	23420932	7.85553	70.6998	18824	238220	238228	9	9	12:23633432:T:G	253	23480498	0	59819	59566	downstream
chr12	23382324	23382644	7.37263	29.4905	18786	237967	237970	4	4	12:23633432:T:G	320	23480498	0	98174	97854	upstream
chr12	23418293	23418524	5.43266	27.1633	18821	238202	238206	5	24	12:23633432:T:G	231	23480498	0	62205	61974	downstream
chr12	23380424	23380904	6.65585	26.6234	18783	237960	237963	4	4	12:23633432:T:G	480	23480498	0	100074	99594	upstream
chr12	23382974	23383115	6.63487	26.5395	18787	237971	237974	4	4	12:23633432:T:G	141	23480498	0	97524	97383	upstream
chr12	23421315	23421593	6.17226	24.689	18825	238229	238232	4	10	12:23633432:T:G	278	23480498	0	59183	58905	downstream
chr12	23379732	23379824	5.21733	15.652	18782	237957	237959	3	3	12:23633432:T:G	92	23480498	0	100766	100674	upstream
chr12	23381225	23381352	7.26852	14.537	18784	237964	237965	2	2	12:23633432:T:G	127	23480498	0	99273	99146	upstream
chr12	23418858	23418912	6.404	12.808	18822	238207	238208	2	2	12:23633432:T:G	54	23480498	0	61640	61586	downstream
chr12	93328108	93328210	5.04755	10.0951	83489	814370	814371	2	63	12:23633432:T:G	102	23480498	0	-69847610	-69847712	inside intron
chr10	18264972	18266111	7.05794	105.869	11428	224248	224262	15	18	rs7099380	1139	18260087	0	-4885	-6024	inside intron
chr10	18266583	18266795	5.51361	60.6497	11429	224263	224273	11	28	rs7099380	212	18260087	0	-6496	-6708	inside intron
chr7	24759020	24759434	6.49181	38.9508	19412	292514	292519	6	166	rs146678232:24777089:CA:C	414	24737470	0	-21550	-21964	promoter
chr7	24759991	24760186	5.42342	16.2703	19413	292520	292522	3	7	rs146678232:24777089:CA:C	195	24737470	0	-22521	-22716	promoter
chr14	99233451	99233541	5.01654	10.0331	71736	749294	749295	2	214	rs35604463:99712032:G:A	90	99245695	0	12244	12154	inside intron
chr5	46163856	46164298	5.27886	121.414	41431	406123	406145	23	24	rs77853293:49840113:C:T	442	50544279	0	4380423	4379981	downstream
chr5	50509802	50510991	7.70867	107.921	42440	470572	470585	14	14	rs77853293:49840113:C:T	1189	50544279	0	34477	33288	upstream
chr5	46206129	46206932	5.49548	98.9186	41466	406403	406420	18	29	rs77853293:49840113:C:T	803	50544279	0	4338150	4337347	downstream
chr5	46389119	46389876	6.3825	82.9724	41631	407618	407630	13	50	rs77853293:49840113:C:T	757	50544279	0	4155160	4154403	downstream
chr5	50507880	50509338	6.9707	69.707	42439	470562	470571	10	10	rs77853293:49840113:C:T	1458	50544279	0	36399	34941	upstream
chr5	45953781	45955498	5.17398	62.0878	41228	404920	404931	12	12	rs77853293:49840113:C:T	1717	50544279	0	4590498	4588781	downstream
chr5	50168873	50169363	5.2618	47.3562	42085	468386	468394	9	9	rs77853293:49840113:C:T	490	50544279	0	375406	374916	downstream
chr5	50202639	50203530	5.13948	46.2553	42123	468604	468612	9	9	rs77853293:49840113:C:T	891	50544279	0	341640	340749	downstream
chr5	50511591	50512052	5.44402	43.5522	42441	470586	470593	8	8	rs77853293:49840113:C:T	461	50544279	0	32688	32227	upstream
chr5	50264389	50265025	5.71073	39.9751	42179	469004	469010	7	7	rs77853293:49840113:C:T	636	50544279	0	279890	279254	downstream
chr5	46164659	46165339	5.28856	37.0199	41432	406146	406152	7	22	rs77853293:49840113:C:T	680	50544279	0	4379620	4378940	downstream
chr5	46327127	46327564	5.28568	36.9998	41586	407097	407103	7	7	rs77853293:49840113:C:T	437	50544279	0	4217152	4216715	downstream
chr5	50204471	50205156	5.04632	35.3242	42125	468615	468621	7	7	rs77853293:49840113:C:T	685	50544279	0	339808	339123	downstream
chr5	50262772	50263616	5.28913	31.7348	42177	468997	469002	6	15	rs77853293:49840113:C:T	844	50544279	0	281507	280663	downstream
chr5	46388436	46388790	6.71418	26.8567	41630	407614	407617	4	4	rs77853293:49840113:C:T	354	50544279	0	4155843	4155489	downstream
chr5	50167772	50168381	5.18205	25.9103	42084	468381	468385	5	8	rs77853293:49840113:C:T	609	50544279	0	376507	375898	downstream
chr5	45444914	45445056	5.04639	25.232	40687	402020	402024	5	43	rs77853293:49840113:C:T	142	50544279	0	5099365	5099223	inside intron
chr5	50266300	50266664	5.9511	23.8044	42181	469013	469016	4	4	rs77853293:49840113:C:T	364	50544279	0	277979	277615	downstream
chr5	45893151	45893306	5.64018	22.5607	41167	404611	404614	4	4	rs77853293:49840113:C:T	155	50544279	0	4651128	4650973	inside intron
chr5	50684717	50684959	5.36277	21.4511	42621	471819	471822	4	4	rs77853293:49840113:C:T	242	50544279	0	-140438	-140680	inside intron
chr5	46387965	46388096	5.72805	17.1841	41629	407611	407613	3	3	rs77853293:49840113:C:T	131	50544279	0	4156314	4156183	downstream
chr5	46328294	46328341	5.21189	15.6357	41587	407104	407106	3	3	rs77853293:49840113:C:T	47	50544279	0	4215985	4215938	downstream
chr5	50683795	50684222	5.16574	15.4972	42620	471816	471818	3	4	rs77853293:49840113:C:T	427	50544279	0	-139516	-139943	inside intron
chr5	46205623	46205708	6.22509	12.4502	41465	406401	406402	2	2	rs77853293:49840113:C:T	85	50544279	0	4338656	4338571	downstream
chr5	50265384	50265531	6.13471	12.2694	42180	469011	469012	2	2	rs77853293:49840113:C:T	147	50544279	0	278895	278748	downstream
chr5	50203967	50204019	5.09425	10.1885	42124	468613	468614	2	2	rs77853293:49840113:C:T	52	50544279	0	340312	340260	downstream
chr5	46342412	46342458	5.01239	10.0248	41600	407204	407205	2	8	rs77853293:49840113:C:T	46	50544279	0	4201867	4201821	downstream
chr6	114398282	114399198	10.1072	111.179	102007	1002591	1002601	11	11	rs760608	916	114398283	1	1	-915	inside intron
chr6	114396555	114397091	7.77319	46.6392	102004	1002582	1002587	6	6	rs760608	536	114398283	1	1728	1192	inside intron
chr6	114399506	114400437	7.62825	45.7695	102008	1002602	1002607	6	6	rs760608	931	114398283	1	-1223	-2154	inside intron
chr6	114332302	114332660	5.51166	38.5816	101927	1002056	1002062	7	7	rs760608	358	114398283	1	65981	65623	inside intron
chr6	114397418	114397592	9.59061	19.1812	102005	1002588	1002589	2	2	rs760608	174	114398283	1	865	691	inside intron
chr6	114331797	114331804	5.65435	11.3087	101926	1002054	1002055	2	2	rs760608	7	114398283	1	66486	66479	inside intron
chr6	114395817	114395884	5.21301	10.426	102002	1002579	1002580	2	2	rs760608	67	114398283	1	2466	2399	inside intron
chr3	10758762	10759278	6.0424	48.3392	9398	93002	93009	8	32	rs6800435:10804551:C:A	516	10762866	0	4104	3588	downstream
chr3	10760770	10761231	5.88508	35.3105	9401	93014	93019	6	9	rs6800435:10804551:C:A	461	10762866	0	2096	1635	inside exon
chr3	126674268	126674681	5.30779	15.9234	114166	1061471	1061473	3	3	rs6800435:10804551:C:A	413	10762866	0	-115911402	-115911815	promoter
chr3	10759733	10760008	7.30685	14.6137	9399	93010	93011	2	2	rs6800435:10804551:C:A	275	10762866	0	3133	2858	inside exon
chr3	10760312	10760376	6.94992	13.8998	9400	93012	93013	2	2	rs6800435:10804551:C:A	64	10762866	0	2554	2490	inside exon
chr12	91863333	91864488	12.335	172.69	82121	803233	803246	14	14	12:92246786:C:G	1155	91853010	0	-10323	-11478	downstream
chr12	91864846	91865740	11.8031	118.031	82122	803247	803256	10	10	12:92246786:C:G	894	91853010	0	-11836	-12730	downstream
chr12	91856038	91857015	6.59188	79.1025	82113	803203	803214	12	18	12:92246786:C:G	977	91853010	0	-3028	-4005	downstream
chr12	91861392	91861601	9.24146	36.9658	82119	803228	803231	4	4	12:92246786:C:G	209	91853010	0	-8382	-8591	downstream
chr12	91859468	91860243	7.93965	31.7586	82117	803223	803226	4	4	12:92246786:C:G	775	91853010	0	-6458	-7233	downstream
chr12	91858041	91858580	7.18946	28.7578	82115	803216	803219	4	4	12:92246786:C:G	539	91853010	0	-5031	-5570	downstream
chr12	91858911	91859151	7.25096	21.7529	82116	803220	803222	3	3	12:92246786:C:G	240	91853010	0	-5901	-6141	downstream
chr12	62432559	62432577	5.01163	10.0233	51578	609907	609908	2	3	12:92246786:C:G	18	91853010	0	29420451	29420433	downstream
chr15	47392113	47393884	5.96501	71.5801	22334	324992	325003	12	12	rs281299	1771	47393884	1	1771	0	covers exon(s)
chr15	47386379	47387035	5.73479	57.3479	22326	324963	324972	10	10	rs281299	656	47393884	1	7505	6849	covers exon(s)
chr15	47387749	47387813	5.61573	11.2315	22327	324973	324974	2	2	rs281299	64	47393884	1	6135	6071	inside intron
chr15	47388297	47388349	5.05554	10.1111	22328	324975	324976	2	6	rs281299	52	47393884	1	5587	5535	inside intron
chr15	40305305	40305407	5.04631	10.0926	16773	243430	243431	2	4	rs56282503:40566759:T:C	102	40274558	0	-30747	-30849	inside intron
chr1	174014841	174016195	8.16633	155.16	122041	1689231	1689249	19	19	rs6701877:174015259:G:T	1354	174046121	0	31280	29926	overlaps exon downstream
chr1	174007086	174007753	5.5364	127.337	122034	1689139	1689161	23	25	rs6701877:174015259:G:T	667	174046121	0	39035	38368	covers exon(s)
chr1	174319791	174321382	5.33507	101.366	122338	1691776	1691794	19	25	rs6701877:174015259:G:T	1591	174046121	0	-273670	-275261	inside intron
chr1	173992207	173993007	6.71027	100.654	122023	1689003	1689017	15	15	rs6701877:174015259:G:T	800	174046121	0	53914	53114	overlaps exon downstream
chr1	173959496	173960246	6.06084	96.9734	121991	1688656	1688671	16	19	rs6701877:174015259:G:T	750	174046121	0	86625	85875	inside intron
chr1	174013382	174014296	6.0477	96.7632	122040	1689215	1689230	16	16	rs6701877:174015259:G:T	914	174046121	0	32739	31825	inside intron
chr1	174300477	174302095	5.68632	79.6085	122315	1691678	1691691	14	21	rs6701877:174015259:G:T	1618	174046121	0	-254356	-255974	inside intron
chr1	173993431	173993934	6.25571	75.0686	122024	1689018	1689029	12	33	rs6701877:174015259:G:T	503	174046121	0	52690	52187	inside intron
chr1	173895046	173895820	6.18458	61.8458	121934	1687964	1687973	10	10	rs6701877:174015259:G:T	774	174046121	0	151075	150301	inside exon
chr1	174169028	174169808	5.37649	48.3885	122181	1690718	1690726	9	9	rs6701877:174015259:G:T	780	174046121	0	-122907	-123687	inside intron
chr1	174622168	174622918	5.29123	47.6211	122657	1693892	1693900	9	10	rs6701877:174015259:G:T	750	174046121	0	-576047	-576797	inside intron
chr1	173947455	173947795	5.51157	44.0926	121982	1688523	1688530	8	8	rs6701877:174015259:G:T	340	174046121	0	98666	98326	overlaps exon upstream
chr1	173949429	173949837	5.93819	35.6291	121985	1688537	1688542	6	14	rs6701877:174015259:G:T	408	174046121	0	96692	96284	covers exon(s)
chr1	173948691	173949021	6.82721	34.1361	121984	1688532	1688536	5	5	rs6701877:174015259:G:T	330	174046121	0	97430	97100	inside intron
chr1	174046842	174047608	5.56125	33.3675	122068	1689611	1689616	6	6	rs6701877:174015259:G:T	766	174046121	0	-721	-1487	downstream
chr1	173894162	173894652	6.22972	31.1486	121933	1687959	1687963	5	5	rs6701877:174015259:G:T	490	174046121	0	151959	151469	inside exon
chr1	174048122	174048264	5.68509	28.4254	122069	1689617	1689621	5	5	rs6701877:174015259:G:T	142	174046121	0	-2001	-2143	downstream
chr1	173938432	173938674	6.6338	26.5352	121976	1688408	1688411	4	4	rs6701877:174015259:G:T	242	174046121	0	107689	107447	inside exon
chr1	174600038	174600381	5.12859	25.6429	122636	1693713	1693717	5	30	rs6701877:174015259:G:T	343	174046121	0	-553917	-554260	inside intron
chr1	174045483	174045637	5.11006	25.5503	122067	1689606	1689610	5	7	rs6701877:174015259:G:T	154	174046121	0	638	484	downstream
chr1	173960641	173960756	5.15308	20.6123	121992	1688672	1688675	4	13	rs6701877:174015259:G:T	115	174046121	0	85480	85365	inside intron
chr1	173937860	173938100	6.13516	18.4055	121975	1688405	1688407	3	3	rs6701877:174015259:G:T	240	174046121	0	108261	108021	inside exon
chr1	173939047	173939164	5.29558	15.8867	121977	1688412	1688414	3	41	rs6701877:174015259:G:T	117	174046121	0	107074	106957	inside intron
chr1	173893047	173893154	5.12232	15.367	121931	1687954	1687956	3	6	rs6701877:174015259:G:T	107	174046121	0	153074	152967	inside exon
chr1	174001638	174001771	5.02096	15.0629	122029	1689095	1689097	3	8	rs6701877:174015259:G:T	133	174046121	0	44483	44350	inside intron
chr1	173893516	173893611	5.62156	11.2431	121932	1687957	1687958	2	2	rs6701877:174015259:G:T	95	174046121	0	152605	152510	inside exon
chr1	174623230	174623257	5.01322	10.0264	122658	1693901	1693902	2	2	rs6701877:174015259:G:T	27	174046121	0	-577109	-577136	inside intron
chr17	18007037	18009523	7.42887	282.297	8773	290922	290959	38	118	rs4925114	2486	17807956	0	-199081	-201567	overlaps exon downstream
chr17	17949131	17950602	8.08283	234.402	8747	289991	290019	29	29	rs4925114	1471	17807956	0	-141175	-142646	inside intron
chr17	17805096	17806233	8.08485	202.121	8677	287666	287690	25	366	rs4925114	1137	17807956	0	2860	1723	inside intron
chr17	17991938	17993400	7.06073	197.7	8769	290689	290716	28	128	rs4925114	1462	17807956	0	-183982	-185444	covers exon(s)
chr17	17870616	17871595	7.17717	186.606	8695	289106	289131	26	62	rs4925114	979	17807956	0	-62660	-63639	inside intron
chr17	18009908	18011248	6.8135	136.27	8774	290960	290979	20	25	rs4925114	1340	17807956	0	-201952	-203292	inside intron
chr17	17962351	17962831	7.33508	124.696	8757	290178	290194	17	26	rs4925114	480	17807956	0	-154395	-154875	inside intron
chr17	17994245	17995003	5.98036	113.627	8770	290730	290748	19	36	rs4925114	758	17807956	0	-186289	-187047	inside intron
chr17	17903405	17903881	5.30666	95.5199	8713	289482	289499	18	27	rs4925114	476	17807956	0	-95449	-95925	inside intron
chr17	17967637	17968057	5.21925	78.2887	8761	290235	290249	15	28	rs4925114	420	17807956	0	-159681	-160101	inside intron
chr17	17904509	17905224	5.56669	77.9336	8714	289500	289513	14	14	rs4925114	715	17807956	0	-96553	-97268	inside intron
chr17	18023060	18023414	5.48607	60.3468	8780	291130	291140	11	58	rs4925114	354	17807956	0	-215104	-215458	covers exon(s)
chr17	17961669	17961866	5.86591	58.6591	8756	290168	290177	10	23	rs4925114	197	17807956	0	-153713	-153910	inside intron
chr17	17925567	17926109	5.72943	57.2943	8728	289799	289808	10	10	rs4925114	542	17807956	0	-117611	-118153	inside intron
chr17	17844485	17845110	5.17648	56.9413	8683	288738	288748	11	115	rs4925114	625	17807956	0	-36529	-37154	inside exon
chr17	18018754	18019452	5.69529	51.2576	8779	291068	291076	9	77	rs4925114	698	17807956	0	-210798	-211496	inside intron
chr17	18105290	18105855	5.6548	50.8932	8811	292524	292532	9	155	rs4925114	565	17807956	0	-297334	-297899	inside intron
chr17	17905577	17905935	5.25549	47.2995	8715	289514	289522	9	30	rs4925114	358	17807956	0	-97621	-97979	inside intron
chr17	17926425	17926772	5.59354	44.7483	8729	289809	289816	8	17	rs4925114	347	17807956	0	-118469	-118816	inside intron
chr17	18106268	18106474	5.19629	41.5704	8812	292533	292540	8	29	rs4925114	206	17807956	0	-298312	-298518	inside exon
chr17	18045620	18045750	5.20578	20.8231	8794	291534	291537	4	4	rs4925114	130	17807956	0	-237664	-237794	inside intron
chr17	18023721	18024045	5.80359	17.4108	8781	291141	291143	3	13	rs4925114	324	17807956	0	-215765	-216089	inside intron
chr17	18045149	18045283	5.63434	16.903	8793	291531	291533	3	3	rs4925114	134	17807956	0	-237193	-237327	overlaps exon downstream
chr17	18044783	18044848	5.38716	16.1615	8792	291528	291530	3	3	rs4925114	65	17807956	0	-236827	-236892	inside intron
chr3	16810204	16810849	5.5116	44.0928	13271	166415	166422	8	12	rs9881798:16846967:A:C	645	16805459	0	-4745	-5390	inside intron
chr3	16820907	16821847	5.27137	42.1709	13282	166464	166471	8	8	rs9881798:16846967:A:C	940	16805459	0	-15448	-16388	inside intron
chr3	16808958	16809265	5.41209	27.0605	13269	166406	166410	5	6	rs9881798:16846967:A:C	307	16805459	0	-3499	-3806	inside intron
chr3	16809598	16809806	5.99337	23.9735	13270	166411	166414	4	4	rs9881798:16846967:A:C	208	16805459	0	-4139	-4347	inside intron
chr3	16822617	16822676	5.07874	15.2362	13283	166472	166474	3	4	rs9881798:16846967:A:C	59	16805459	0	-17158	-17217	inside intron
chr4	169309036	169309548	5.08455	61.0146	163041	1308453	1308464	12	24	rs10520163	512	169705401	0	396365	395853	upstream
chr1	222470513	222470928	5.96374	59.6374	167512	2080381	2080390	10	274	rs6680011:95840866:A:C	415	95375310	0	-127095203	-127095618	overlaps 3'
chr1	83033005	83033322	5.23842	26.1921	58316	1010464	1010468	5	5	rs6680011:95840866:A:C	317	95375310	0	12342305	12341988	inside intron
chr1	34784348	34784711	5.09592	15.2877	15380	578748	578750	3	86	rs6680011:95840866:A:C	363	95375310	0	60590962	60590599	inside intron
chr1	83032073	83032324	5.15022	10.3004	58315	1010462	1010463	2	2	rs6680011:95840866:A:C	251	95375310	0	12343237	12342986	inside intron
chr2	201568671	201568780	5.14223	10.2845	177323	1755775	1755776	2	2	rs2077586	109	72934422	0	-128634249	-128634358	inside intron
chr11	134427380	134428329	8.26294	140.47	109315	1324619	1324635	17	27	rs893949	949	134426490	1	-890	-1839	upstream
chr11	134426433	134426683	6.6723	26.6892	109314	1324615	1324618	4	19	rs893949	250	134426490	1	57	-193	upstream
chr1	190664523	190664858	5.35772	16.0732	138371	1815350	1815352	3	3	rs55770408:190643601:T:C	335	190674471	0	9948	9613	inside intron
chr1	190662802	190663296	5.27543	15.8263	138369	1815346	1815348	3	3	rs55770408:190643601:T:C	494	190674471	0	11669	11175	inside intron
chr1	200297259	200298258	12.8083	217.742	148817	1873245	1873261	17	17	rs6678676:200266503:T:C	999	200297375	0	116	-883	inside intron
chr1	200292861	200294241	8.4853	127.279	148812	1873214	1873228	15	15	rs6678676:200266503:T:C	1380	200297375	0	4514	3134	inside intron
chr1	200294596	200295229	14.869	118.952	148813	1873229	1873236	8	8	rs6678676:200266503:T:C	633	200297375	0	2779	2146	inside intron
chr1	200296582	200296951	14.3951	57.5804	148816	1873241	1873244	4	4	rs6678676:200266503:T:C	369	200297375	0	793	424	inside intron
chr1	200295635	200295721	17.1151	51.3454	148814	1873237	1873239	3	3	rs6678676:200266503:T:C	86	200297375	0	1740	1654	inside intron
chr1	200287249	200287540	5.23503	47.1153	148808	1873162	1873170	9	13	rs6678676:200266503:T:C	291	200297375	0	10126	9835	inside intron
chr1	200290317	200290795	5.21841	26.092	148809	1873204	1873208	5	36	rs6678676:200266503:T:C	478	200297375	0	7058	6580	inside intron
chr1	200291168	200291683	5.35302	21.4121	148810	1873209	1873212	4	4	rs6678676:200266503:T:C	515	200297375	0	6207	5692	inside intron
chr1	200298660	200298692	5.13249	15.3975	148818	1873262	1873264	3	13	rs6678676:200266503:T:C	32	200297375	0	-1285	-1317	inside intron
chr1	8152298	8152783	5.16745	56.842	2523	175918	175928	11	141	rs12129719:66324512:G:A	485	65858829	0	57706531	57706046	downstream
chr1	1677676	1677737	5.08524	30.5114	567	41030	41035	6	2192	rs12129719:66324512:G:A	61	65858829	0	64181153	64181092	inside intron
chr8	10174805	10175840	5.925	118.5	5658	138846	138865	20	65	rs11993663	1035	10175384	1	579	-456	inside intron
chr8	10119177	10119539	5.20384	36.4269	5633	138088	138094	7	72	rs11993663	362	10175384	1	56207	55845	inside intron
chr16	68211280	68211891	5.63128	95.7318	36632	809080	809096	17	30	rs1975802	611	68251944	0	40664	40053	inside intron
chr16	68224521	68225534	6.28647	81.7242	36640	809255	809267	13	37	rs1975802	1013	68251944	0	27423	26410	inside intron
chr16	68226180	68226428	6.50226	26.009	36641	809268	809271	4	4	rs1975802	248	68251944	0	25764	25516	inside exon
chr16	68036659	68036748	5.09529	15.2859	36506	806909	806911	3	42	rs1975802	89	68251944	0	215285	215196	inside intron
chr1	97374442	97375748	5.45775	125.528	72260	1119932	1119954	23	24	rs11165867	1306	97412512	0	38070	36764	inside intron
chr1	97400903	97401641	9.25093	111.011	72289	1120077	1120088	12	12	rs11165867	738	97412512	0	11609	10871	inside intron
chr1	97413237	97413789	11.4233	91.3861	72301	1120147	1120154	8	8	rs11165867	552	97412512	0	-725	-1277	inside intron
chr1	97411823	97412904	8.47598	67.8079	72300	1120139	1120146	8	8	rs11165867	1081	97412512	0	689	-392	inside intron
chr1	97341662	97342745	7.1534	57.2272	72225	1119751	1119758	8	8	rs11165867	1083	97412512	0	70850	69767	inside intron
chr1	97400248	97400569	9.09957	54.5974	72288	1120071	1120076	6	6	rs11165867	321	97412512	0	12264	11943	inside intron
chr1	97404485	97405160	8.93744	53.6246	72293	1120097	1120102	6	6	rs11165867	675	97412512	0	8027	7352	inside intron
chr1	97403001	97403643	9.35487	46.7744	72291	1120090	1120094	5	5	rs11165867	642	97412512	0	9511	8869	inside intron
chr1	97394258	97394508	5.23412	36.6389	72280	1120044	1120050	7	8	rs11165867	250	97412512	0	18254	18004	overlaps exon upstream
chr1	97415396	97415601	5.98053	35.8832	72304	1120159	1120164	6	6	rs11165867	205	97412512	0	-2884	-3089	inside intron
chr1	97405796	97406204	6.89302	34.4651	72294	1120103	1120107	5	5	rs11165867	408	97412512	0	6716	6308	inside intron
chr1	97340398	97340769	7.5073	30.0292	72223	1119746	1119749	4	4	rs11165867	371	97412512	0	72114	71743	inside intron
chr1	97395604	97395828	7.41261	29.6504	72282	1120054	1120057	4	4	rs11165867	224	97412512	0	16908	16684	inside intron
chr1	97414482	97414777	9.40986	28.2296	72302	1120155	1120157	3	3	rs11165867	295	97412512	0	-1970	-2265	inside intron
chr1	97397148	97397448	8.88583	26.6575	72284	1120061	1120063	3	3	rs11165867	300	97412512	0	15364	15064	inside intron
chr1	97399102	97399555	8.71265	26.138	72286	1120067	1120069	3	3	rs11165867	453	97412512	0	13410	12957	inside intron
chr1	97396472	97396799	8.70587	26.1176	72283	1120058	1120060	3	3	rs11165867	327	97412512	0	16040	15713	inside intron
chr1	97398120	97398215	8.65614	25.9684	72285	1120064	1120066	3	3	rs11165867	95	97412512	0	14392	14297	inside intron
chr1	97406566	97406716	5.86523	23.4609	72295	1120108	1120111	4	4	rs11165867	150	97412512	0	5946	5796	inside intron
chr1	97404038	97404118	9.45636	18.9127	72292	1120095	1120096	2	2	rs11165867	80	97412512	0	8474	8394	inside intron
chr1	97394901	97395028	6.14083	18.4225	72281	1120051	1120053	3	3	rs11165867	127	97412512	0	17611	17484	inside intron
chr1	97339836	97340022	6.92161	13.8432	72222	1119744	1119745	2	2	rs11165867	186	97412512	0	72676	72490	covers exon(s)
chr1	97339464	97339493	6.25265	12.5053	72221	1119742	1119743	2	2	rs11165867	29	97412512	0	73048	73019	inside intron
chr4	142897541	142897925	5.31017	132.754	136512	1120744	1120768	25	58	rs13121251:143829759:T:C	384	142908606	0	11065	10681	downstream
chr4	142921503	142922376	5.78747	104.174	136538	1120891	1120908	18	23	rs13121251:143829759:T:C	873	142908606	0	-12897	-13770	downstream
chr4	142867582	142868407	7.0559	56.4472	136476	1120621	1120628	8	8	rs13121251:143829759:T:C	825	142908606	0	41024	40199	upstream
chr4	142942869	142943051	6.41141	44.8799	136559	1121001	1121007	7	7	rs13121251:143829759:T:C	182	142908606	0	-34263	-34445	inside intron
chr4	142920693	142921105	6.08664	36.5199	136537	1120885	1120890	6	6	rs13121251:143829759:T:C	412	142908606	0	-12087	-12499	downstream
chr4	142945137	142945514	7.19073	35.9537	136562	1121011	1121015	5	5	rs13121251:143829759:T:C	377	142908606	0	-36531	-36908	inside intron
chr4	142871505	142871855	8.10635	32.4254	136481	1120636	1120639	4	4	rs13121251:143829759:T:C	350	142908606	0	37101	36751	upstream
chr4	142973404	142974090	6.10763	30.5381	136594	1121169	1121173	5	5	rs13121251:143829759:T:C	686	142908606	0	-64798	-65484	inside intron
chr4	142866766	142866966	5.87687	29.3843	136475	1120616	1120620	5	5	rs13121251:143829759:T:C	200	142908606	0	41840	41640	upstream
chr4	142945841	142946238	7.13718	28.5487	136563	1121016	1121019	4	4	rs13121251:143829759:T:C	397	142908606	0	-37235	-37632	inside intron
chr4	142870397	142870542	8.36811	25.1043	136480	1120633	1120635	3	3	rs13121251:143829759:T:C	145	142908606	0	38209	38064	upstream
chr4	142872232	142872462	7.45312	22.3593	136482	1120640	1120642	3	3	rs13121251:143829759:T:C	230	142908606	0	36374	36144	upstream
chr4	142872867	142872977	6.66307	19.9892	136483	1120643	1120645	3	3	rs13121251:143829759:T:C	110	142908606	0	35739	35629	upstream
chr4	142869810	142869967	8.54561	17.0912	136479	1120631	1120632	2	2	rs13121251:143829759:T:C	157	142908606	0	38796	38639	upstream
chr4	142975103	142975322	5.08191	15.2457	136596	1121175	1121177	3	3	rs13121251:143829759:T:C	219	142908606	0	-66497	-66716	inside intron
chr4	142944474	142944579	7.2119	14.4238	136561	1121009	1121010	2	2	rs13121251:143829759:T:C	105	142908606	0	-35868	-35973	inside intron
chr4	142971765	142971895	6.12424	12.2485	136591	1121165	1121166	2	2	rs13121251:143829759:T:C	130	142908606	0	-63159	-63289	inside intron
chr4	142873404	142873449	5.97813	11.9563	136484	1120646	1120647	2	2	rs13121251:143829759:T:C	45	142908606	0	35202	35157	upstream
chr4	142971332	142971454	5.6953	11.3906	136590	1121163	1121164	2	2	rs13121251:143829759:T:C	122	142908606	0	-62726	-62848	inside intron
chr4	142919895	142920100	5.27974	10.5595	136536	1120883	1120884	2	2	rs13121251:143829759:T:C	205	142908606	0	-11289	-11494	downstream
chr16	71454124	71456618	7.21319	259.675	38406	856950	856985	36	62	rs2161711:71359066:A:G	2494	71325163	0	-128961	-131455	covers exon(s)
chr16	71453484	71453584	5.5781	11.1562	38405	856948	856949	2	2	rs2161711:71359066:A:G	100	71325163	0	-128321	-128421	inside intron
chr2	130849886	130850585	5.37025	42.962	105867	1250044	1250051	8	120	rs77011057:58064341:A:G	699	57837206	0	-73012680	-73013379	inside intron
chr2	188583644	188584355	5.20245	36.4171	164044	1662911	1662917	7	10	rs77011057:58064341:A:G	711	57837206	0	-130746438	-130747149	overlaps exon upstream
chr17	55421441	55421908	5.61591	235.868	30187	811390	811431	42	148	rs7225476:78561603:G:A	467	80587803	0	25166362	25165895	overlaps exon downstream
chr17	80589463	80590639	7.30818	168.088	44865	1168264	1168286	23	110	rs7225476:78561603:G:A	1176	80587803	0	-1660	-2836	inside intron
chr17	80582934	80583919	6.97905	132.602	44863	1168118	1168136	19	48	rs7225476:78561603:G:A	985	80587803	0	4869	3884	inside intron
chr17	80610136	80610920	5.57487	72.4733	44873	1168637	1168649	13	93	rs7225476:78561603:G:A	784	80587803	0	-22333	-23117	inside intron
