# Supplementary material for: Genome-wide sequencing-based identification of methylation quantitative trait loci and their role in schizophrenia risk
Source: Nat Commun. 2021 Sep 2;12:5251. doi: 10.1038/s41467-021-25517-3 (PMC8413445; doi:10.1038/s41467-021-25517-3)
Supplement: Supplementary file 8 — Supplementary Dataset 5 [file 41467_2021_25517_MOESM8_ESM.xlsx]

## Sheet: Table_S5
Table S5: HIPPO DMRs formed by SCZD "index" SNPs
chr	start	end	value	area	cluster	indexStart	indexEnd	L	clusterL	snp	width	snpPos	distStart	distEnd
chr12	2201798	2205399	6.60697	257.672	1273	31709	31747	39	136	12:2344960:A:G	3601	2235794	33996	30395
chr12	2224708	2225580	8.14859	89.6345	1288	31958	31968	11	11	12:2344960:A:G	872	2235794	11086	10214
chr12	2195709	2195953	5.35723	48.215	1270	31633	31641	9	9	12:2344960:A:G	244	2235794	40085	39841
chr12	2236547	2237512	6.6963	46.8741	1295	32128	32134	7	7	12:2344960:A:G	965	2235794	-753	-1718
chr12	2277652	2277940	7.80214	46.8129	1312	32663	32668	6	6	12:2344960:A:G	288	2235794	-41858	-42146
chr12	2276632	2277223	6.56211	39.3727	1311	32657	32662	6	88	12:2344960:A:G	591	2235794	-40838	-41429
chr12	2223542	2223995	6.40813	38.4488	1286	31948	31953	6	6	12:2344960:A:G	453	2235794	12252	11799
chr12	2224301	2224377	8.05498	32.2199	1287	31954	31957	4	4	12:2344960:A:G	76	2235794	11493	11417
chr12	2278708	2279026	6.92524	27.701	1313	32669	32672	4	4	12:2344960:A:G	318	2235794	-42914	-43232
chr12	2225882	2226124	5.39721	26.986	1289	31969	31973	5	5	12:2344960:A:G	242	2235794	9912	9670
chr12	2235931	2236245	6.12231	24.4892	1294	32124	32127	4	30	12:2344960:A:G	314	2235794	-137	-451
chr12	2190840	2190923	5.16193	15.4858	1269	31554	31556	3	295	12:2344960:A:G	83	2235794	44954	44871
chr12	2279596	2279661	5.25251	10.505	1314	32673	32674	2	2	12:2344960:A:G	65	2235794	-43802	-43867
chr12	94750324	94750329	5.00837	10.0167	84661	828292	828293	2	41	12:2344960:A:G	5	2235794	-92514530	-92514535
chr7	1987403	1988171	9.62308	442.662	238	62032	62077	46	505	rs10650434:2025096:A:ACT	768	1985461	-1942	-2710
chr7	2132255	2133172	7.3412	330.354	246	66694	66738	45	1995	rs10650434:2025096:A:ACT	917	1985461	-146794	-147711
chr7	1887344	1888913	7.75497	317.954	233	58743	58783	41	1550	rs10650434:2025096:A:ACT	1569	1985461	98117	96548
chr7	1902353	1903135	8.81103	317.197	233	59200	59235	36	1550	rs10650434:2025096:A:ACT	782	1985461	83108	82326
chr7	1920158	1921421	6.12921	306.46	233	59871	59920	50	1550	rs10650434:2025096:A:ACT	1263	1985461	65303	64040
chr7	1972785	1973770	8.02887	281.01	237	61594	61628	35	339	rs10650434:2025096:A:ACT	985	1985461	12676	11691
chr7	1870865	1871552	5.94714	261.674	231	58279	58322	44	1558	rs10650434:2025096:A:ACT	687	1985461	114596	113909
chr7	1914664	1915521	6.79647	231.08	233	59666	59699	34	1550	rs10650434:2025096:A:ACT	857	1985461	70797	69940
chr7	1879369	1881601	6.20299	229.511	233	58532	58568	37	1550	rs10650434:2025096:A:ACT	2232	1985461	106092	103860
chr7	2008275	2009034	7.59351	227.805	239	62735	62764	30	801	rs10650434:2025096:A:ACT	759	1985461	-22814	-23573
chr7	1980997	1981682	7.59065	204.948	237	61857	61883	27	339	rs10650434:2025096:A:ACT	685	1985461	4464	3779
chr7	1949917	1950551	7.72971	200.972	234	60926	60951	26	1185	rs10650434:2025096:A:ACT	634	1985461	35544	34910
chr7	1953370	1953962	6.33274	183.649	234	61054	61082	29	1185	rs10650434:2025096:A:ACT	592	1985461	32091	31499
chr7	1870157	1870737	5.51188	165.356	231	58242	58271	30	1558	rs10650434:2025096:A:ACT	580	1985461	115304	114724
chr7	2098309	2098903	6.83184	163.964	244	65570	65593	24	2394	rs10650434:2025096:A:ACT	594	1985461	-112848	-113442
chr7	1947877	1948474	7.4331	163.528	234	60850	60871	22	1185	rs10650434:2025096:A:ACT	597	1985461	37584	36987
chr7	2001834	2002464	6.36732	152.816	239	62533	62556	24	801	rs10650434:2025096:A:ACT	630	1985461	-16373	-17003
chr7	1946789	1947362	6.35514	152.523	234	60806	60829	24	1185	rs10650434:2025096:A:ACT	573	1985461	38672	38099
chr7	2119413	2120319	7.88593	149.833	246	66287	66305	19	1995	rs10650434:2025096:A:ACT	906	1985461	-133952	-134858
chr7	1848028	1848731	5.7077	148.4	231	57404	57429	26	1558	rs10650434:2025096:A:ACT	703	1985461	137433	136730
chr7	1903660	1904239	6.33051	145.602	233	59257	59279	23	1550	rs10650434:2025096:A:ACT	579	1985461	81801	81222
chr7	1996100	1996525	5.4218	140.967	238	62359	62384	26	505	rs10650434:2025096:A:ACT	425	1985461	-10639	-11064
chr7	1980077	1980396	6.02539	120.508	237	61815	61834	20	339	rs10650434:2025096:A:ACT	319	1985461	5384	5065
chr7	1890962	1891352	5.58814	94.9983	233	58829	58845	17	1550	rs10650434:2025096:A:ACT	390	1985461	94499	94109
chr7	1912409	1912857	5.39149	91.6553	233	59572	59588	17	1550	rs10650434:2025096:A:ACT	448	1985461	73052	72604
chr7	1964640	1965080	5.64039	90.2462	235	61342	61357	16	271	rs10650434:2025096:A:ACT	440	1985461	20821	20381
chr7	1820485	1821270	5.47729	87.6366	227	56569	56584	16	916	rs10650434:2025096:A:ACT	785	1985461	164976	164191
chr7	1968390	1968619	5.36901	85.9042	235	61485	61500	16	271	rs10650434:2025096:A:ACT	229	1985461	17071	16842
chr7	2063803	2064251	5.9208	82.8912	244	64401	64414	14	2394	rs10650434:2025096:A:ACT	448	1985461	-78342	-78790
chr7	1829348	1829848	5.60904	78.5265	227	56887	56900	14	916	rs10650434:2025096:A:ACT	500	1985461	156113	155613
chr7	2036702	2037034	5.45996	76.4395	244	63550	63563	14	2394	rs10650434:2025096:A:ACT	332	1985461	-51241	-51573
chr7	2046789	2047069	5.91226	70.9472	244	63853	63864	12	2394	rs10650434:2025096:A:ACT	280	1985461	-61328	-61608
chr7	1910877	1911139	5.31691	69.1198	233	59522	59534	13	1550	rs10650434:2025096:A:ACT	262	1985461	74584	74322
chr7	1822547	1822961	5.22448	67.9182	227	56607	56619	13	916	rs10650434:2025096:A:ACT	414	1985461	162914	162500
chr7	1871934	1872323	5.52395	66.2874	231	58341	58352	12	1558	rs10650434:2025096:A:ACT	389	1985461	113527	113138
chr7	2013621	2013819	5.10827	61.2992	239	62914	62925	12	801	rs10650434:2025096:A:ACT	198	1985461	-28160	-28358
chr7	1997449	1997533	5.32075	15.9623	238	62406	62408	3	505	rs10650434:2025096:A:ACT	84	1985461	-11988	-12072
chr7	2131710	2131815	5.28678	15.8603	246	66682	66684	3	1995	rs10650434:2025096:A:ACT	105	1985461	-146249	-146354
chr7	1976075	1976256	5.10578	15.3174	237	61685	61687	3	339	rs10650434:2025096:A:ACT	181	1985461	9386	9205
chr7	1945701	1945720	5.02368	15.071	234	60773	60775	3	1185	rs10650434:2025096:A:ACT	19	1985461	39760	39741
chr7	1990340	1990407	5.55318	11.1064	238	62157	62158	2	505	rs10650434:2025096:A:ACT	67	1985461	-4879	-4946
chr1	98082463	98083339	5.73631	68.8357	73053	1124032	1124043	12	13	rs2660304:98512127:G:T	876	98046571	-35892	-36768
chr1	98025546	98026311	6.16792	43.1755	72993	1123517	1123523	7	7	rs2660304:98512127:G:T	765	98046571	21025	20260
chr1	98084214	98084943	6.38946	38.3368	73055	1124047	1124052	6	6	rs2660304:98512127:G:T	729	98046571	-37643	-38372
chr1	98022089	98022724	5.96005	35.7603	72988	1123504	1123509	6	6	rs2660304:98512127:G:T	635	98046571	24482	23847
chr1	54996634	54996749	5.26338	31.5803	30118	815743	815748	6	116	rs2660304:98512127:G:T	115	98046571	43049937	43049822
chr1	97985153	97985343	5.15432	30.9259	72945	1123311	1123316	6	8	rs2660304:98512127:G:T	190	98046571	61418	61228
chr1	98024247	98024609	6.49257	25.9703	72991	1123512	1123515	4	4	rs2660304:98512127:G:T	362	98046571	22324	21962
chr1	98021378	98021688	5.23873	20.9549	72987	1123500	1123503	4	4	rs2660304:98512127:G:T	310	98046571	25193	24883
chr1	98083685	98083895	6.38301	19.149	73054	1124044	1124046	3	3	rs2660304:98512127:G:T	210	98046571	-37114	-37324
chr1	97985657	97985884	5.28361	15.8508	72946	1123317	1123319	3	3	rs2660304:98512127:G:T	227	98046571	60914	60687
chr1	30115788	30116038	5.23811	15.7143	12441	518963	518965	3	35	rs2660304:98512127:G:T	250	98046571	67930783	67930533
chr1	98085376	98085438	5.20407	15.6122	73056	1124053	1124055	3	3	rs2660304:98512127:G:T	62	98046571	-38805	-38867
chr1	98052629	98052868	5.42259	10.8452	73018	1123793	1123794	2	110	rs2660304:98512127:G:T	239	98046571	-6058	-6297
chr1	98027351	98027362	5.16517	10.3303	72995	1123525	1123526	2	2	rs2660304:98512127:G:T	11	98046571	19220	19209
chr2	199858271	199859170	6.54435	157.064	175770	1740180	1740203	24	46	rs2949006:200715388:T:G	899	199850665	-7606	-8505
chr2	200054533	200055621	5.79312	139.035	175968	1741625	1741648	24	25	rs2949006:200715388:T:G	1088	199850665	-203868	-204956
chr2	200208771	200209222	5.24359	110.115	176109	1742660	1742680	21	40	rs2949006:200715388:T:G	451	199850665	-358106	-358557
chr2	199954347	199954595	6.3592	82.6696	175862	1740967	1740979	13	145	rs2949006:200715388:T:G	248	199850665	-103682	-103930
chr2	199824741	199825664	8.50403	76.5363	175745	1739865	1739873	9	9	rs2949006:200715388:T:G	923	199850665	25924	25001
chr2	200143863	200144691	9.42276	75.3821	176049	1742174	1742181	8	8	rs2949006:200715388:T:G	828	199850665	-293198	-294026
chr2	199826522	199827006	6.40743	64.0743	175746	1739874	1739883	10	10	rs2949006:200715388:T:G	484	199850665	24143	23659
chr2	199822525	199823438	7.94179	55.5925	175743	1739856	1739862	7	7	rs2949006:200715388:T:G	913	199850665	28140	27227
chr2	200035215	200035597	6.6292	53.0336	175948	1741529	1741536	8	8	rs2949006:200715388:T:G	382	199850665	-184550	-184932
chr2	199981484	199981943	7.40639	51.8447	175891	1741209	1741215	7	7	rs2949006:200715388:T:G	459	199850665	-130819	-131278
chr2	199885393	199886087	6.25465	50.0372	175797	1740379	1740386	8	8	rs2949006:200715388:T:G	694	199850665	-34728	-35422
chr2	199804263	199804677	5.22309	47.0078	175723	1739711	1739719	9	11	rs2949006:200715388:T:G	414	199850665	46402	45988
chr2	200142797	200143220	8.81272	44.0636	176048	1742169	1742173	5	5	rs2949006:200715388:T:G	423	199850665	-292132	-292555
chr2	199859581	199859811	6.91267	41.476	175771	1740204	1740209	6	6	rs2949006:200715388:T:G	230	199850665	-8916	-9146
chr2	199982270	199982735	8.22055	41.1027	175892	1741216	1741220	5	5	rs2949006:200715388:T:G	465	199850665	-131605	-132070
chr2	199984154	199984322	7.87739	39.387	175895	1741226	1741230	5	5	rs2949006:200715388:T:G	168	199850665	-133489	-133657
chr2	199887143	199888064	5.62241	39.3568	175799	1740388	1740394	7	7	rs2949006:200715388:T:G	921	199850665	-36478	-37399
chr2	199983175	199983351	8.00057	32.0023	175893	1741221	1741224	4	4	rs2949006:200715388:T:G	176	199850665	-132510	-132686
chr2	200303512	200303745	5.23825	31.4295	176202	1743331	1743336	6	6	rs2949006:200715388:T:G	233	199850665	-452847	-453080
chr2	200146578	200146907	7.50126	30.005	176052	1742185	1742188	4	4	rs2949006:200715388:T:G	329	199850665	-295913	-296242
chr2	199985320	199985710	5.76383	28.8192	175897	1741234	1741238	5	12	rs2949006:200715388:T:G	390	199850665	-134655	-135045
chr2	200035949	200036220	7.15357	28.6143	175949	1741537	1741540	4	4	rs2949006:200715388:T:G	271	199850665	-185284	-185555
chr2	200037600	200037914	5.72082	28.6041	175952	1741548	1741552	5	6	rs2949006:200715388:T:G	314	199850665	-186935	-187249
chr2	200036570	200036909	6.47927	25.9171	175950	1741541	1741544	4	4	rs2949006:200715388:T:G	339	199850665	-185905	-186244
chr2	199984753	199984911	7.50915	22.5275	175896	1741231	1741233	3	3	rs2949006:200715388:T:G	158	199850665	-134088	-134246
chr2	200141586	200141913	7.45693	22.3708	176047	1742166	1742168	3	3	rs2949006:200715388:T:G	327	199850665	-290921	-291248
chr2	200037250	200037256	6.3225	18.9675	175951	1741545	1741547	3	3	rs2949006:200715388:T:G	6	199850665	-186585	-186591
chr2	199824066	199824276	8.89075	17.7815	175744	1739863	1739864	2	2	rs2949006:200715388:T:G	210	199850665	26599	26389
chr2	200140918	200141278	5.88609	17.6583	176046	1742163	1742165	3	3	rs2949006:200715388:T:G	360	199850665	-290253	-290613
chr2	200146006	200146040	8.56563	17.1313	176051	1742183	1742184	2	2	rs2949006:200715388:T:G	34	199850665	-295341	-295375
chr2	199821964	199822140	5.50828	11.0166	175742	1739854	1739855	2	19	rs2949006:200715388:T:G	176	199850665	28701	28525
chr2	200176203	200176258	5.48968	10.9794	176079	1742448	1742449	2	73	rs2949006:200715388:T:G	55	199850665	-325538	-325593
chr2	199884805	199885054	5.39955	10.7991	175796	1740377	1740378	2	10	rs2949006:200715388:T:G	249	199850665	-34140	-34389
chr20	38800496	38801786	8.21049	369.472	28294	416734	416778	45	69	rs6065094	1290	38824551	24055	22765
chr20	38754667	38756258	7.74251	270.988	28262	416196	416230	35	50	rs6065094	1591	38824551	69884	68293
chr20	38783345	38784948	8.65279	216.32	28283	416538	416562	25	25	rs6065094	1603	38824551	41206	39603
chr20	38750574	38752281	9.45647	198.586	28260	416152	416172	21	199	rs6065094	1707	38824551	73977	72270
chr20	38780937	38781998	8.72754	157.096	28281	416508	416525	18	23	rs6065094	1061	38824551	43614	42553
chr20	38782369	38782957	11.2598	135.117	28282	416526	416537	12	12	rs6065094	588	38824551	42182	41594
chr20	38809808	38811182	6.66485	133.297	28297	416996	417015	20	38	rs6065094	1374	38824551	14743	13369
chr20	38772876	38773661	7.90402	118.56	28276	416406	416420	15	15	rs6065094	785	38824551	51675	50890
chr20	38756597	38757338	7.16482	107.472	28263	416231	416245	15	15	rs6065094	741	38824551	67954	67213
chr20	38769478	38770431	7.00006	105.001	28274	416360	416374	15	15	rs6065094	953	38824551	55073	54120
chr20	38787562	38788452	7.41209	88.9451	28286	416578	416589	12	12	rs6065094	890	38824551	36989	36099
chr20	38736597	38737002	5.52387	88.3819	28255	415870	415885	16	23	rs6065094	405	38824551	87954	87549
chr20	38785659	38786318	6.45494	64.5494	28284	416563	416572	10	10	rs6065094	659	38824551	38892	38233
chr20	38737436	38737912	6.33943	57.0548	28256	415886	415894	9	9	rs6065094	476	38824551	87115	86639
chr20	38794332	38794843	6.31246	56.8121	28289	416671	416679	9	9	rs6065094	511	38824551	30219	29708
chr20	38786916	38787100	8.65473	43.2737	28285	416573	416577	5	5	rs6065094	184	38824551	37635	37451
chr20	38760086	38760618	5.23787	36.6651	28266	416276	416282	7	10	rs6065094	532	38824551	64465	63933
chr20	38791053	38791511	5.17071	36.195	28287	416629	416635	7	55	rs6065094	458	38824551	33498	33040
chr20	38795181	38795284	8.33636	33.3454	28290	416680	416683	4	4	rs6065094	103	38824551	29370	29267
chr20	38772374	38772515	5.58811	22.3524	28275	416402	416405	4	31	rs6065094	141	38824551	52177	52036
chr20	38795601	38795980	7.12105	21.3632	28291	416684	416686	3	20	rs6065094	379	38824551	28950	28571
chr20	38757680	38757734	6.46763	19.4029	28264	416246	416248	3	4	rs6065094	54	38824551	66871	66817
chr20	38774003	38774175	6.21224	12.4245	28277	416421	416422	2	3	rs6065094	172	38824551	50548	50376
chr20	38770764	38770859	5.49029	10.9806	28275	416375	416376	2	31	rs6065094	95	38824551	53787	53692
chr4	102248699	102249573	7.71962	239.308	94057	853071	853101	31	35	rs13107325	874	102267552	18853	17979
chr4	102244352	102245472	5.57556	178.418	94052	853019	853050	32	65	rs13107325	1120	102267552	23200	22080
chr2	232887572	232888945	9.12527	292.009	204746	2038810	2038841	32	398	rs4144797:233562197:T:C	1373	232697487	-190085	-191458
chr2	232903478	232904353	6.60568	99.0852	204748	2039205	2039219	15	287	rs4144797:233562197:T:C	875	232697487	-205991	-206866
chr2	232791225	232792896	5.40081	97.2146	204675	2037515	2037532	18	36	rs4144797:233562197:T:C	1671	232697487	-93738	-95409
chr2	232899645	232900073	5.44905	76.2867	204748	2039082	2039095	14	287	rs4144797:233562197:T:C	428	232697487	-202158	-202586
chr2	232823644	232824145	7.2138	72.138	204703	2037805	2037814	10	10	rs4144797:233562197:T:C	501	232697487	-126157	-126658
chr2	232822603	232822952	5.44054	38.0838	204702	2037798	2037804	7	14	rs4144797:233562197:T:C	349	232697487	-125116	-125465
chr2	232930005	232930121	5.23922	26.1961	204756	2039877	2039881	5	322	rs4144797:233562197:T:C	116	232697487	-232518	-232634
chr2	232824472	232824813	5.74925	22.997	204704	2037815	2037818	4	4	rs4144797:233562197:T:C	341	232697487	-126985	-127326
chr2	232913149	232913502	5.50613	22.0245	204752	2039393	2039396	4	27	rs4144797:233562197:T:C	353	232697487	-215662	-216015
chr2	130286207	130286453	5.06671	20.2669	105512	1241457	1241460	4	161	rs4144797:233562197:T:C	246	232697487	102411280	102411034
chr2	232855339	232855569	5.19871	15.5961	204732	2038086	2038088	3	9	rs4144797:233562197:T:C	230	232697487	-157852	-158082
chr12	123168300	123169493	10.3279	454.425	104835	1151491	1151534	44	209	12:123665113:G:C	1193	123180566	12266	11073
chr12	123257868	123261757	7.78212	428.017	104878	1152963	1153017	55	67	12:123665113:G:C	3889	123180566	-77302	-81191
chr12	123196615	123198293	11.0999	388.497	104847	1151928	1151962	35	57	12:123665113:G:C	1678	123180566	-16049	-17727
chr12	123211786	123213150	8.1354	227.791	104855	1152148	1152175	28	48	12:123665113:G:C	1364	123180566	-31220	-32584
chr12	123219920	123220781	11.3233	226.466	104861	1152274	1152293	20	34	12:123665113:G:C	861	123180566	-39354	-40215
chr12	123171033	123172633	7.76823	225.279	104835	1151557	1151585	29	209	12:123665113:G:C	1600	123180566	9533	7933
chr12	123209442	123210095	9.13955	219.349	104854	1152104	1152127	24	24	12:123665113:G:C	653	123180566	-28876	-29529
chr12	123242925	123243863	7.28981	204.115	104872	1152685	1152712	28	104	12:123665113:G:C	938	123180566	-62359	-63297
chr12	123376221	123377323	7.72132	177.59	104918	1155491	1155513	23	796	12:123665113:G:C	1102	123180566	-195655	-196757
chr12	123256683	123257564	7.35681	176.563	104877	1152939	1152962	24	42	12:123665113:G:C	881	123180566	-76117	-76998
chr12	123147975	123149552	6.72127	154.589	104824	1151062	1151084	23	263	12:123665113:G:C	1577	123180566	32591	31014
chr12	123218564	123219539	7.46929	149.386	104860	1152254	1152273	20	38	12:123665113:G:C	975	123180566	-37998	-38973
chr12	123184319	123185083	7.48742	142.261	104839	1151747	1151765	19	27	12:123665113:G:C	764	123180566	-3753	-4517
chr12	123178072	123179394	6.74855	128.222	104837	1151671	1151689	19	21	12:123665113:G:C	1322	123180566	2494	1172
chr12	123371728	123372025	5.79466	127.482	104918	1155369	1155390	22	796	12:123665113:G:C	297	123180566	-191162	-191459
chr12	122991857	122992321	7.43262	118.922	104751	1148862	1148877	16	686	12:123665113:G:C	464	123180566	188709	188245
chr12	123244852	123245410	5.95022	107.104	104872	1152730	1152747	18	104	12:123665113:G:C	558	123180566	-64286	-64844
chr12	123367191	123367652	5.44866	98.0759	104918	1155291	1155308	18	796	12:123665113:G:C	461	123180566	-186625	-187086
chr12	123241361	123241883	8.24006	90.6407	104871	1152663	1152673	11	11	12:123665113:G:C	522	123180566	-60795	-61317
chr12	123377900	123378480	6.03583	90.5375	104918	1155527	1155541	15	796	12:123665113:G:C	580	123180566	-197334	-197914
chr12	122979540	122980118	6.02026	78.2634	104751	1148368	1148380	13	686	12:123665113:G:C	578	123180566	201026	200448
chr12	123277173	123277549	5.80815	63.8896	104880	1153663	1153673	11	160	12:123665113:G:C	376	123180566	-96607	-96983
chr12	123297928	123298225	5.17613	62.1136	104887	1154041	1154052	12	108	12:123665113:G:C	297	123180566	-117362	-117659
chr12	123205174	123205532	5.45002	54.5002	104851	1152051	1152060	10	37	12:123665113:G:C	358	123180566	-24608	-24966
chr12	123335074	123335653	5.27399	52.7399	104905	1154585	1154594	10	11	12:123665113:G:C	579	123180566	-154508	-155087
chr12	123325879	123326325	8.38153	50.2892	104897	1154463	1154468	6	6	12:123665113:G:C	446	123180566	-145313	-145759
chr12	123334198	123334656	5.79468	46.3575	104904	1154577	1154584	8	8	12:123665113:G:C	458	123180566	-153632	-154090
chr12	123326651	123327182	6.16272	43.139	104898	1154469	1154475	7	17	12:123665113:G:C	531	123180566	-146085	-146616
chr12	123486742	123486943	5.0437	40.3496	104941	1158102	1158109	8	63	12:123665113:G:C	201	123180566	-306176	-306377
chr12	123167023	123167763	6.45374	32.2687	104835	1151480	1151484	5	209	12:123665113:G:C	740	123180566	13543	12803
chr12	122975817	122976083	5.3275	31.965	104750	1148276	1148281	6	236	12:123665113:G:C	266	123180566	204749	204483
chr12	123242207	123242296	5.88787	29.4393	104872	1152674	1152678	5	104	12:123665113:G:C	89	123180566	-61641	-61730
chr12	123208812	123209089	6.63615	26.5446	104853	1152100	1152103	4	30	12:123665113:G:C	277	123180566	-28246	-28523
chr12	123325129	123325171	6.35363	12.7073	104895	1154460	1154461	2	50	12:123665113:G:C	42	123180566	-144563	-144605
chr11	124731938	124732578	5.16419	41.3135	102663	1217004	1217011	8	11	rs12293670:124612932:A:G	640	124743036	11098	10458
chr11	124780587	124780636	5.15057	15.4517	102692	1217944	1217946	3	27	rs12293670:124612932:A:G	49	124743036	-37551	-37600
chr1	72980070	72981028	6.801	95.214	47715	948439	948452	14	14	rs12129573:73768366:C:A	958	73302683	322613	321655
chr1	73165673	73167020	5.83271	81.658	47894	949495	949508	14	14	rs12129573:73768366:C:A	1347	73302683	137010	135663
chr1	73391930	73393133	5.6063	78.4882	48151	950639	950652	14	14	rs12129573:73768366:C:A	1203	73302683	-89247	-90450
chr1	73124075	73125061	5.94372	71.3246	47851	949285	949296	12	12	rs12129573:73768366:C:A	986	73302683	178608	177622
chr1	72981341	72982138	5.87524	70.5029	47716	948453	948464	12	47	rs12129573:73768366:C:A	797	73302683	321342	320545
chr1	73302471	73303134	5.31321	69.0718	48049	950207	950219	13	31	rs12129573:73768366:C:A	663	73302683	212	-451
chr1	72992834	72993355	5.12851	66.6706	47719	948616	948628	13	105	rs12129573:73768366:C:A	521	73302683	309849	309328
chr1	73344187	73344748	7.68637	53.8046	48092	950404	950410	7	7	rs12129573:73768366:C:A	561	73302683	-41504	-42065
chr1	35260696	35261216	5.32023	53.2023	15709	585050	585059	10	16	rs12129573:73768366:C:A	520	73302683	38041987	38041467
chr1	73156344	73156884	5.79062	52.1156	47882	949446	949454	9	9	rs12129573:73768366:C:A	540	73302683	146339	145799
chr1	72891103	72892039	5.15484	51.5484	47618	947961	947970	10	14	rs12129573:73768366:C:A	936	73302683	411580	410644
chr1	73381661	73382970	5.53316	49.7985	48139	950585	950593	9	9	rs12129573:73768366:C:A	1309	73302683	-78978	-80287
chr1	73155503	73155932	5.19229	46.7306	47881	949437	949445	9	24	rs12129573:73768366:C:A	429	73302683	147180	146751
chr1	73164263	73165023	6.21886	43.532	47893	949488	949494	7	7	rs12129573:73768366:C:A	760	73302683	138420	137660
chr1	73081810	73082552	5.28529	42.2823	47809	949065	949072	8	8	rs12129573:73768366:C:A	742	73302683	220873	220131
chr1	73084450	73084977	6.77982	33.8991	47813	949081	949085	5	5	rs12129573:73768366:C:A	527	73302683	218233	217706
chr1	73312355	73313055	5.60143	33.6086	48060	950268	950273	6	6	rs12129573:73768366:C:A	700	73302683	-9672	-10372
chr1	73173090	73173509	5.58074	33.4844	47902	949528	949533	6	6	rs12129573:73768366:C:A	419	73302683	129593	129174
chr1	73393511	73393719	5.82881	29.144	48152	950653	950657	5	5	rs12129573:73768366:C:A	208	73302683	-90828	-91036
chr1	73501862	73502265	5.81357	29.0678	48285	951201	951205	5	5	rs12129573:73768366:C:A	403	73302683	-199179	-199582
chr1	73085278	73085823	6.84227	27.3691	47814	949086	949089	4	4	rs12129573:73768366:C:A	545	73302683	217405	216860
chr1	73383271	73383613	5.39389	26.9695	48140	950594	950598	5	5	rs12129573:73768366:C:A	342	73302683	-80588	-80930
chr1	73091736	73092307	5.37136	26.8568	47820	949096	949100	5	5	rs12129573:73768366:C:A	571	73302683	210947	210376
chr1	73500905	73501535	5.35977	26.7988	48284	951196	951200	5	5	rs12129573:73768366:C:A	630	73302683	-198222	-198852
chr1	73083229	73083530	6.26361	25.0544	47811	949074	949077	4	4	rs12129573:73768366:C:A	301	73302683	219454	219153
chr1	73453472	73453637	5.02642	20.1057	48223	950967	950970	4	9	rs12129573:73768366:C:A	165	73302683	-150789	-150954
chr1	73083895	73083973	6.56408	19.6922	47812	949078	949080	3	3	rs12129573:73768366:C:A	78	73302683	218788	218710
chr1	73157274	73157374	5.3254	15.9762	47883	949455	949457	3	3	rs12129573:73768366:C:A	100	73302683	145409	145309
chr1	73341114	73341278	5.27089	15.8127	48088	950397	950399	3	3	rs12129573:73768366:C:A	164	73302683	-38431	-38595
chr1	73343335	73343494	7.64171	15.2834	48091	950402	950403	2	2	rs12129573:73768366:C:A	159	73302683	-40652	-40811
chr1	73170290	73170374	5.05491	15.1647	47898	949521	949523	3	4	rs12129573:73768366:C:A	84	73302683	132393	132309
chr1	73381211	73381269	5.03999	15.12	48138	950582	950584	3	15	rs12129573:73768366:C:A	58	73302683	-78528	-78586
chr1	73089875	73090127	6.51776	13.0355	47818	949093	949094	2	2	rs12129573:73768366:C:A	252	73302683	212808	212556
chr1	73172418	73172506	5.90457	11.8091	47901	949526	949527	2	2	rs12129573:73768366:C:A	88	73302683	130265	130177
chr1	73163663	73163695	5.58864	11.1773	47892	949486	949487	2	2	rs12129573:73768366:C:A	32	73302683	139020	138988
chr1	73346433	73346678	5.56275	11.1255	48094	950412	950413	2	2	rs12129573:73768366:C:A	245	73302683	-43750	-43995
chr1	73122169	73122229	5.13462	10.2692	47850	949283	949284	2	2	rs12129573:73768366:C:A	60	73302683	180514	180454
chr1	73125803	73125825	5.13433	10.2687	47852	949297	949298	2	4	rs12129573:73768366:C:A	22	73302683	176880	176858
chr1	72890256	72890354	5.08222	10.1644	47616	947958	947959	2	2	rs12129573:73768366:C:A	98	73302683	412427	412329
chr1	73453989	73454058	5.07268	10.1454	48224	950971	950972	2	2	rs12129573:73768366:C:A	69	73302683	-151306	-151375
chr1	160935195	160935235	5.05606	10.1121	109495	1584054	1584055	2	20	rs12129573:73768366:C:A	40	73302683	-87632512	-87632552
chr22	42101609	42103196	7.11994	242.078	15562	455465	455498	34	36	rs6002655:42603814:C:T	1587	42207808	106199	104612
chr22	42126987	42127995	6.33462	209.042	15575	455823	455855	33	416	rs6002655:42603814:C:T	1008	42207808	80821	79813
chr22	42095649	42096980	6.29539	201.452	15557	455380	455411	32	53	rs6002655:42603814:C:T	1331	42207808	112159	110828
chr22	42138215	42138833	7.09876	198.765	15575	456126	456153	28	416	rs6002655:42603814:C:T	618	42207808	69593	68975
chr22	42251588	42252805	6.8337	198.177	15636	457855	457883	29	62	rs6002655:42603814:C:T	1217	42207808	-43780	-44997
chr22	42119455	42120318	6.39306	166.22	15573	455695	455720	26	53	rs6002655:42603814:C:T	863	42207808	88353	87490
chr22	42069162	42070128	6.5599	150.878	15551	454653	454675	23	129	rs6002655:42603814:C:T	966	42207808	138646	137680
chr22	42174395	42175021	5.41801	140.868	15585	456908	456933	26	44	rs6002655:42603814:C:T	626	42207808	33413	32787
chr22	42067255	42068231	5.63514	118.338	15550	454619	454639	21	91	rs6002655:42603814:C:T	976	42207808	140553	139577
chr22	42048017	42048749	6.49123	110.351	15538	454396	454412	17	41	rs6002655:42603814:C:T	732	42207808	159791	159059
chr22	42063618	42064208	5.41211	102.83	15550	454553	454571	19	91	rs6002655:42603814:C:T	590	42207808	144190	143600
chr22	42100496	42101261	6.48704	97.3056	15561	455450	455464	15	15	rs6002655:42603814:C:T	765	42207808	107312	106547
chr22	42072217	42073164	5.69742	96.8561	15551	454756	454772	17	129	rs6002655:42603814:C:T	947	42207808	135591	134644
chr22	42109836	42110336	6.09387	91.408	15566	455572	455586	15	38	rs6002655:42603814:C:T	500	42207808	97972	97472
chr22	42110653	42111642	7.03997	84.4796	15567	455587	455598	12	29	rs6002655:42603814:C:T	989	42207808	97155	96166
chr22	42286779	42287828	5.45977	81.8966	15652	458588	458602	15	524	rs6002655:42603814:C:T	1049	42207808	-78971	-80020
chr22	42144341	42144749	6.17648	74.1178	15576	456360	456371	12	236	rs6002655:42603814:C:T	408	42207808	63467	63059
chr22	42123213	42123874	6.30107	69.3118	15575	455750	455760	11	416	rs6002655:42603814:C:T	661	42207808	84595	83934
chr22	42035232	42035548	5.10055	51.0055	15530	454248	454257	10	33	rs6002655:42603814:C:T	316	42207808	172576	172260
chr22	42118300	42119077	6.35241	50.8193	15572	455687	455694	8	14	rs6002655:42603814:C:T	777	42207808	89508	88731
chr22	42099683	42100117	5.64203	45.1363	15560	455442	455449	8	32	rs6002655:42603814:C:T	434	42207808	108125	107691
chr22	42034618	42034747	5.01433	30.086	15530	454238	454243	6	33	rs6002655:42603814:C:T	129	42207808	173190	173061
chr22	41986780	41986908	5.00966	30.058	15499	453626	453631	6	44	rs6002655:42603814:C:T	128	42207808	221028	220900
chr22	42049196	42049472	5.42437	27.1218	15539	454413	454417	5	26	rs6002655:42603814:C:T	276	42207808	158612	158336
chr22	42141533	42141632	5.09592	25.4796	15576	456217	456221	5	236	rs6002655:42603814:C:T	99	42207808	66275	66176
chr22	42121985	42122243	6.88424	20.6527	15573	455745	455747	3	53	rs6002655:42603814:C:T	258	42207808	85823	85565
chr22	42122574	42122810	7.96863	15.9373	15574	455748	455749	2	2	rs6002655:42603814:C:T	236	42207808	85234	84998
chr12	110149399	110150372	6.4602	148.585	97539	971225	971247	23	28	rs4766428	973	110285440	136041	135068
chr12	110308761	110310206	6.38001	146.74	97648	973285	973307	23	36	rs4766428	1445	110285440	-23321	-24766
chr12	110111759	110112853	6.29746	94.462	97514	970741	970755	15	15	rs4766428	1094	110285440	173681	172587
chr12	110114418	110115659	5.31371	58.4508	97515	970774	970784	11	35	rs4766428	1241	110285440	171022	169781
chr12	110135140	110135976	6.11096	54.9987	97528	971076	971084	9	9	rs4766428	836	110285440	150300	149464
chr12	110136357	110136915	5.78563	40.4994	97529	971085	971091	7	31	rs4766428	558	110285440	149083	148525
chr12	110113186	110113559	5.62248	33.7349	97515	970756	970761	6	35	rs4766428	373	110285440	172254	171881
chr12	110134256	110134462	5.41972	21.6789	97527	971072	971075	4	19	rs4766428	206	110285440	151184	150978
chr12	110111325	110111329	5.35453	10.7091	97513	970739	970740	2	2	rs4766428	4	110285440	174115	174111
chr14	103849702	103851213	13.3498	520.643	73508	835007	835045	39	611	rs10083370:104314182:G:A	1511	103847845	-1857	-3368
chr14	103753033	103755193	9.96454	488.263	73452	833448	833496	49	105	rs10083370:104314182:G:A	2160	103847845	94812	92652
chr14	103814625	103816515	9.39652	451.033	73485	834309	834356	48	61	rs10083370:104314182:G:A	1890	103847845	33220	31330
chr14	103749816	103751714	8.83457	309.21	73452	833392	833426	35	105	rs10083370:104314182:G:A	1898	103847845	98029	96131
chr14	103799911	103801248	10.2662	256.654	73479	834090	834114	25	30	rs10083370:104314182:G:A	1337	103847845	47934	46597
chr14	103842371	103843360	12.1407	242.814	73507	834674	834693	20	20	rs10083370:104314182:G:A	989	103847845	5474	4485
chr14	103756155	103757004	8.52641	196.107	73453	833497	833519	23	23	rs10083370:104314182:G:A	849	103847845	91690	90841
chr14	103744370	103745334	9.18048	192.79	73451	833298	833318	21	94	rs10083370:104314182:G:A	964	103847845	103475	102511
chr14	103809102	103810336	7.63063	190.766	73483	834205	834229	25	119	rs10083370:104314182:G:A	1234	103847845	38743	37509
chr14	103783531	103785133	6.07839	115.489	73469	833853	833871	19	148	rs10083370:104314182:G:A	1602	103847845	64314	62712
chr14	103811171	103812184	6.92043	110.727	73483	834249	834264	16	119	rs10083370:104314182:G:A	1013	103847845	36674	35661
chr14	103799323	103799607	6.77498	94.8497	73478	834076	834089	14	53	rs10083370:104314182:G:A	284	103847845	48522	48238
chr14	103806543	103807595	5.72102	85.8153	73483	834168	834182	15	119	rs10083370:104314182:G:A	1052	103847845	41302	40250
chr14	103726815	103727014	5.20993	46.8893	73450	832809	832817	9	642	rs10083370:104314182:G:A	199	103847845	121030	120831
chr14	103743906	103744048	5.73709	28.6854	73450	833293	833297	5	642	rs10083370:104314182:G:A	142	103847845	103939	103797
chr14	103841761	103842027	6.50653	26.0261	73506	834670	834673	4	28	rs10083370:104314182:G:A	266	103847845	6084	5818
chr14	103805339	103805557	5.42339	21.6936	73481	834163	834166	4	19	rs10083370:104314182:G:A	218	103847845	42506	42288
chr14	103843672	103843692	5.13686	15.4106	73508	834694	834696	3	611	rs10083370:104314182:G:A	20	103847845	4173	4153
chr7	100988525	100989185	5.19617	25.9809	80496	1045045	1045049	5	447	rs12704290:86427626:G:A	660	86798310	-14190215	-14190875
chr7	86771811	86771844	5.0463	10.0926	67668	915613	915614	2	2	rs12704290:86427626:G:A	33	86798310	26499	26466
chr5	61056488	61056875	5.45052	59.9557	52986	546601	546611	11	11	rs7701440:60620980:T:C	387	61325153	268665	268278
chr5	61070628	61070980	5.22289	20.8916	53002	546649	546652	4	4	rs7701440:60620980:T:C	352	61325153	254525	254173
chr5	61068505	61068817	5.07533	20.3013	52999	546643	546646	4	4	rs7701440:60620980:T:C	312	61325153	256648	256336
chr5	61085633	61086095	5.26533	15.796	53019	546750	546752	3	4	rs7701440:60620980:T:C	462	61325153	239520	239058
chr5	61086878	61087375	5.21316	15.6395	53020	546753	546755	3	3	rs7701440:60620980:T:C	497	61325153	238275	237778
chr11	133970611	133973904	9.34447	607.391	109114	1316651	1316715	65	331	rs4936215:133852684:A:G	3293	133982789	12178	8885
chr11	133982516	133983342	7.73896	170.257	109118	1316839	1316860	22	95	rs4936215:133852684:A:G	826	133982789	273	-553
chr11	133958757	133960378	8.6813	138.901	109114	1316438	1316453	16	331	rs4936215:133852684:A:G	1621	133982789	24032	22411
chr11	66616992	66617171	5.06429	131.672	52903	676641	676666	26	236	rs4936215:133852684:A:G	179	133982789	67365797	67365618
chr11	133958291	133958442	5.92826	29.6413	109113	1316433	1316437	5	370	rs4936215:133852684:A:G	151	133982789	24498	24347
chr11	46317311	46318314	6.29743	138.543	40821	430567	430588	22	206	rs7951870:46373311:T:C	1003	46351761	34450	33447
chr11	46484532	46485184	5.35877	107.175	40908	433813	433832	20	30	rs7951870:46373311:T:C	652	46351761	-132771	-133423
chr11	46399584	46400177	5.9342	77.1446	40835	432915	432927	13	95	rs7951870:46373311:T:C	593	46351761	-47823	-48416
chr11	46794658	46795314	5.63625	50.7262	41088	438174	438182	9	19	rs7951870:46373311:T:C	656	46351761	-442897	-443553
chr11	46702133	46702386	5.8932	41.2524	41034	436916	436922	7	235	rs7951870:46373311:T:C	253	46351761	-350372	-350625
chr11	46400522	46400798	5.69525	34.1715	40836	432928	432933	6	34	rs7951870:46373311:T:C	276	46351761	-48761	-49037
chr11	46793875	46794334	5.45644	32.7387	41087	438168	438173	6	14	rs7951870:46373311:T:C	459	46351761	-442114	-442573
chr11	46708228	46708414	5.06087	30.3652	41035	437049	437054	6	82	rs7951870:46373311:T:C	186	46351761	-356467	-356653
chr11	46406214	46406398	5.11495	25.5748	40840	432990	432994	5	45	rs7951870:46373311:T:C	184	46351761	-54453	-54637
chr11	46405813	46405892	5.17027	15.5108	40839	432987	432989	3	8	rs7951870:46373311:T:C	79	46351761	-54052	-54131
chr2	197566244	197567142	6.86426	178.471	173359	1724491	1724516	26	27	rs6434928:198304577:G:A	898	197439853	-126391	-127289
chr2	197625860	197626988	6.95058	159.863	173408	1725141	1725163	23	40	rs6434928:198304577:G:A	1128	197439853	-186007	-187135
chr2	198017750	198019016	6.01105	150.276	173833	1728229	1728253	25	26	rs6434928:198304577:G:A	1266	197439853	-577897	-579163
chr2	197365060	197365906	5.4408	136.02	173233	1721584	1721608	25	28	rs6434928:198304577:G:A	846	197439853	74793	73947
chr2	197370427	197370719	5.56284	122.382	173236	1721658	1721679	22	101	rs6434928:198304577:G:A	292	197439853	69426	69134
chr2	197480447	197481586	7.42883	104.004	173303	1723239	1723252	14	44	rs6434928:198304577:G:A	1139	197439853	-40594	-41733
chr2	197535944	197536885	7.28233	94.6703	173335	1724181	1724193	13	13	rs6434928:198304577:G:A	941	197439853	-96091	-97032
chr2	197511634	197512090	6.67012	93.3816	173325	1723726	1723739	14	16	rs6434928:198304577:G:A	456	197439853	-71781	-72237
chr2	197421744	197422628	6.88775	89.5408	173272	1722285	1722297	13	26	rs6434928:198304577:G:A	884	197439853	18109	17225
chr2	197583235	197584312	5.84818	81.8746	173373	1724638	1724651	14	18	rs6434928:198304577:G:A	1077	197439853	-143382	-144459
chr2	197313476	197314195	6.05441	78.7074	173193	1721105	1721117	13	15	rs6434928:198304577:G:A	719	197439853	126377	125658
chr2	197748520	197749666	5.19748	77.9621	173529	1726279	1726293	15	28	rs6434928:198304577:G:A	1146	197439853	-308667	-309813
chr2	197627685	197628348	6.25726	68.8299	173408	1725170	1725180	11	40	rs6434928:198304577:G:A	663	197439853	-187832	-188495
chr2	197373701	197374344	5.19385	67.52	173237	1721757	1721769	13	59	rs6434928:198304577:G:A	643	197439853	66152	65509
chr2	197661214	197662003	7.80917	62.4734	173446	1725424	1725431	8	8	rs6434928:198304577:G:A	789	197439853	-221361	-222150
chr2	198045686	198046696	5.13017	61.562	173861	1728388	1728399	12	12	rs6434928:198304577:G:A	1010	197439853	-605833	-606843
chr2	197588829	197589440	5.5257	60.7827	173375	1724698	1724708	11	48	rs6434928:198304577:G:A	611	197439853	-148976	-149587
chr2	197510917	197511320	8.016	48.096	173324	1723720	1723725	6	6	rs6434928:198304577:G:A	403	197439853	-71064	-71467
chr2	197510208	197510605	6.86252	48.0376	173323	1723713	1723719	7	12	rs6434928:198304577:G:A	397	197439853	-70355	-70752
chr2	197534764	197535091	5.77728	46.2182	173334	1724173	1724180	8	13	rs6434928:198304577:G:A	327	197439853	-94911	-95238
chr2	197683961	197684404	6.56515	45.956	173474	1725538	1725544	7	7	rs6434928:198304577:G:A	443	197439853	-244108	-244551
chr2	197660665	197660854	7.49284	44.957	173445	1725418	1725423	6	6	rs6434928:198304577:G:A	189	197439853	-220812	-221001
chr2	197684907	197685472	5.58252	44.6602	173475	1725545	1725552	8	83	rs6434928:198304577:G:A	565	197439853	-245054	-245619
chr2	197381289	197381597	5.07774	40.6219	173239	1721878	1721885	8	73	rs6434928:198304577:G:A	308	197439853	58564	58256
chr2	197589754	197590194	5.68948	39.8264	173376	1724709	1724715	7	70	rs6434928:198304577:G:A	440	197439853	-149901	-150341
chr2	197481905	197482288	6.13479	36.8087	173304	1723253	1723258	6	26	rs6434928:198304577:G:A	383	197439853	-42052	-42435
chr2	197364272	197364639	5.73757	34.4254	173232	1721578	1721583	6	13	rs6434928:198304577:G:A	367	197439853	75581	75214
chr2	197643999	197644260	5.08775	30.5265	173424	1725318	1725323	6	6	rs6434928:198304577:G:A	261	197439853	-204146	-204407
chr2	197917677	197917968	5.93396	29.6698	173714	1727589	1727593	5	5	rs6434928:198304577:G:A	291	197439853	-477824	-478115
chr2	197659588	197660215	5.62226	28.1113	173444	1725413	1725417	5	10	rs6434928:198304577:G:A	627	197439853	-219735	-220362
chr2	197584719	197584924	5.506	27.53	173374	1724652	1724656	5	9	rs6434928:198304577:G:A	205	197439853	-144866	-145071
chr2	197421107	197421371	7.21776	21.6533	173271	1722282	1722284	3	3	rs6434928:198304577:G:A	264	197439853	18746	18482
chr2	197420448	197420666	5.37502	21.5001	173270	1722278	1722281	4	7	rs6434928:198304577:G:A	218	197439853	19405	19187
chr2	198016982	198017305	5.30842	21.2337	173832	1728225	1728228	4	11	rs6434928:198304577:G:A	323	197439853	-577129	-577452
chr2	197590942	197591251	5.29952	15.8986	173376	1724736	1724738	3	70	rs6434928:198304577:G:A	309	197439853	-151089	-151398
chr2	197662771	197663022	7.28974	14.5795	173447	1725432	1725433	2	2	rs6434928:198304577:G:A	251	197439853	-222918	-223169
chr2	197663600	197663690	6.69229	13.3846	173448	1725434	1725435	2	2	rs6434928:198304577:G:A	90	197439853	-223747	-223837
chr2	197683390	197683526	6.03584	12.0717	173473	1725536	1725537	2	2	rs6434928:198304577:G:A	136	197439853	-243537	-243673
chr10	18539130	18539716	5.11712	143.279	11619	227100	227127	28	33	rs7893279	586	18456176	-82954	-83540
chr10	22277445	22278077	5.36148	58.9763	15010	259168	259178	11	75	rs7893279	632	18456176	-3821269	-3821901
chr10	18479504	18479715	5.28109	31.6865	11576	226459	226464	6	6	rs7893279	211	18456176	-23328	-23539
chr10	13494982	13495203	5.06967	25.3483	8255	171424	171428	5	59	rs7893279	221	18456176	4961194	4960973
chr10	103123320	103123657	5.08642	20.3457	82166	1024629	1024632	4	12	rs7893279	337	18456176	-84667144	-84667481
chr10	18480378	18480474	5.24773	15.7432	11578	226466	226468	3	16	rs7893279	96	18456176	-24202	-24298
chr10	18445226	18445304	5.2084	15.6252	11558	226090	226092	3	14	rs7893279	78	18456176	10950	10872
chr16	30015346	30016857	7.40216	222.065	14934	467029	467058	30	876	rs11646127:29966277:G:C	1511	29954956	-60390	-61901
chr16	29948726	29950457	6.47598	213.707	14917	465323	465355	33	44	rs11646127:29966277:G:C	1731	29954956	6230	4499
chr16	29956072	29957355	7.41382	192.759	14920	465421	465446	26	304	rs11646127:29966277:G:C	1283	29954956	-1116	-2399
chr16	29970972	29971747	6.8283	157.051	14923	465767	465789	23	46	rs11646127:29966277:G:C	775	29954956	-16016	-16791
chr16	29966541	29967858	6.15634	123.127	14921	465701	465720	20	31	rs11646127:29966277:G:C	1317	29954956	-11585	-12902
chr16	29983564	29984060	7.87663	94.5195	14931	466013	466024	12	38	rs11646127:29966277:G:C	496	29954956	-28608	-29104
chr16	30039145	30039418	6.83518	88.8574	14938	467579	467591	13	13	rs11646127:29966277:G:C	273	29954956	-84189	-84462
chr16	29984428	29984797	7.69183	53.8428	14932	466025	466031	7	71	rs11646127:29966277:G:C	369	29954956	-29472	-29841
chr16	30034177	30034799	5.54132	49.8719	14936	467496	467504	9	358	rs11646127:29966277:G:C	622	29954956	-79221	-79843
chr16	30038664	30038744	5.41367	32.482	14937	467573	467578	6	12	rs11646127:29966277:G:C	80	29954956	-83708	-83788
chr16	29951437	29951912	5.39246	32.3548	14919	465359	465364	6	38	rs11646127:29966277:G:C	475	29954956	3519	3044
chr16	29950980	29951120	5.29676	15.8903	14918	465356	465358	3	3	rs11646127:29966277:G:C	140	29954956	3976	3836
chr22	41064147	41064883	7.74296	286.49	15176	435020	435056	37	246	rs9607782:41587556:T:A	736	41191552	127405	126669
chr22	41030683	41031672	5.84429	140.263	15158	434463	434486	24	79	rs9607782:41587556:T:A	989	41191552	160869	159880
chr22	41059175	41060018	6.7094	127.479	15175	434931	434949	19	41	rs9607782:41587556:T:A	843	41191552	132377	131534
chr22	41017142	41017792	5.26279	84.2046	15154	434111	434126	16	245	rs9607782:41587556:T:A	650	41191552	174410	173760
chr22	41035383	41036119	5.88776	70.6531	15161	434532	434543	12	76	rs9607782:41587556:T:A	736	41191552	156169	155433
chr22	41037844	41038136	5.24872	57.7359	15161	434580	434590	11	76	rs9607782:41587556:T:A	292	41191552	153708	153416
chr22	41060353	41060589	5.61714	11.2343	15176	434950	434951	2	246	rs9607782:41587556:T:A	236	41191552	131199	130963
chr6	33322504	33322698	5.08997	76.3495	24855	373584	373598	15	490	rs217287	194	83697747	50375243	50375049
chr6	83542897	83544027	6.61176	59.5058	71081	779765	779773	9	17	rs217287	1130	83697747	154850	153720
chr6	83541526	83542428	6.08028	54.7225	71080	779756	779764	9	12	rs217287	902	83697747	156221	155319
chr6	83627547	83627894	6.4229	32.1145	71176	780205	780209	5	5	rs217287	347	83697747	70200	69853
chr6	83626174	83626434	6.25923	18.7777	71174	780200	780202	3	3	rs217287	260	83697747	71573	71313
chr6	83627001	83627023	6.57604	13.1521	71175	780203	780204	2	2	rs217287	22	83697747	70746	70724
chr6	83625553	83625615	5.84436	11.6887	71173	780198	780199	2	2	rs217287	62	83697747	72194	72132
chr6	83628297	83628584	5.33517	10.6703	71177	780210	780211	2	5	rs217287	287	83697747	69450	69163
chr22	39579791	39580990	5.20431	83.2689	14335	413723	413738	16	200	rs5757730:39967430:A:G	1199	39571425	-8366	-9565
chr22	39571372	39571435	5.05136	20.2054	14334	413555	413558	4	96	rs5757730:39967430:A:G	63	39571425	53	-10
chr22	39571890	39572013	5.17976	15.5393	14335	413559	413561	3	200	rs5757730:39967430:A:G	123	39571425	-465	-588
chr2	57764544	57765971	7.42157	133.588	47291	565657	565674	18	18	rs7596038:58383820:C:T	1427	58156685	392141	390714
chr2	57780520	57780790	5.8296	87.444	47310	565743	565757	15	37	rs7596038:58383820:C:T	270	58156685	376165	375895
chr2	57920407	57921285	5.42276	54.2276	47472	566478	566487	10	10	rs7596038:58383820:C:T	878	58156685	236278	235400
chr2	57766381	57766824	6.49002	45.4301	47292	565675	565681	7	10	rs7596038:58383820:C:T	443	58156685	390304	389861
chr2	57921874	57922419	5.36939	32.2164	47473	566488	566493	6	6	rs7596038:58383820:C:T	545	58156685	234811	234266
chr2	58267621	58267897	5.31754	26.5877	47838	568630	568634	5	5	rs7596038:58383820:C:T	276	58156685	-110936	-111212
chr2	58265976	58266405	5.11074	25.5537	47836	568623	568627	5	5	rs7596038:58383820:C:T	429	58156685	-109291	-109720
chr2	57779330	57779488	5.35828	21.4331	47308	565737	565740	4	8	rs7596038:58383820:C:T	158	58156685	377355	377197
chr2	58152948	58153209	5.35611	21.4244	47725	567841	567844	4	5	rs7596038:58383820:C:T	261	58156685	3737	3476
chr2	80722925	80723358	5.34867	21.3947	68137	764850	764853	4	9	rs7596038:58383820:C:T	433	58156685	-22566240	-22566673
chr2	80724366	80724748	5.33243	21.3297	68139	764855	764858	4	6	rs7596038:58383820:C:T	382	58156685	-22567681	-22568063
chr2	57922739	57923065	5.21187	20.8475	47474	566494	566497	4	4	rs7596038:58383820:C:T	326	58156685	233946	233620
chr2	120710045	120710158	5.05423	15.1627	97767	1148864	1148866	3	79	rs7596038:58383820:C:T	113	58156685	-62553360	-62553473
chr2	58153569	58153799	6.0175	12.035	47726	567845	567846	2	2	rs7596038:58383820:C:T	230	58156685	3116	2886
chr2	57779898	57779989	5.92755	11.8551	47309	565741	565742	2	2	rs7596038:58383820:C:T	91	58156685	376787	376696
chr2	57764076	57764149	5.64089	11.2818	47290	565655	565656	2	2	rs7596038:58383820:C:T	73	58156685	392609	392536
chr2	58266852	58266937	5.41228	10.8246	47837	568628	568629	2	2	rs7596038:58383820:C:T	85	58156685	-110167	-110252
chr3	2395508	2396525	8.84536	132.68	2430	16469	16483	15	15	rs35346733:2521322:G:A	1017	2479638	84130	83113
chr3	2388459	2389414	5.07039	111.549	2424	16416	16437	22	23	rs35346733:2521322:G:A	955	2479638	91179	90224
chr3	2430090	2430511	5.17295	62.0754	2466	16718	16729	12	53	rs35346733:2521322:G:A	421	2479638	49548	49127
chr3	2394817	2394975	8.29679	41.4839	2429	16464	16468	5	5	rs35346733:2521322:G:A	158	2479638	84821	84663
chr3	2396977	2397598	7.34636	36.7318	2431	16484	16488	5	5	rs35346733:2521322:G:A	621	2479638	82661	82040
chr3	2452255	2452583	5.10229	30.6137	2494	16862	16867	6	9	rs35346733:2521322:G:A	328	2479638	27383	27055
chr3	2393207	2393584	5.52678	16.5803	2427	16459	16461	3	8	rs35346733:2521322:G:A	377	2479638	86431	86054
chr3	2451641	2451953	5.38046	16.1414	2493	16859	16861	3	3	rs35346733:2521322:G:A	312	2479638	27997	27685
chr3	2394057	2394150	7.01162	14.0232	2428	16462	16463	2	2	rs35346733:2521322:G:A	93	2479638	85581	85488
chr3	2398071	2398103	5.83018	11.6604	2432	16489	16490	2	2	rs35346733:2521322:G:A	32	2479638	81567	81535
chr11	113484024	113485742	7.08235	162.894	94909	1091632	1091654	23	23	rs2514218:113392994:C:T	1718	113522272	38248	36530
chr11	113421601	113423140	5.65922	130.162	94864	1090951	1090973	23	33	rs2514218:113392994:C:T	1539	113522272	100671	99132
chr11	113452080	113452485	6.21956	87.0738	94883	1091255	1091268	14	14	rs2514218:113392994:C:T	405	113522272	70192	69787
chr11	113462867	113463656	6.50595	84.5773	94890	1091349	1091361	13	13	rs2514218:113392994:C:T	789	113522272	59405	58616
chr11	113499897	113500856	5.92434	77.0165	94925	1091753	1091765	13	15	rs2514218:113392994:C:T	959	113522272	22375	21416
chr11	113514075	113515401	5.61115	67.3338	94937	1091869	1091880	12	13	rs2514218:113392994:C:T	1326	113522272	8197	6871
chr11	113553869	113554973	5.58705	55.8705	94979	1092193	1092202	10	10	rs2514218:113392994:C:T	1104	113522272	-31597	-32701
chr11	113494804	113495439	5.59957	44.7966	94918	1091711	1091718	8	8	rs2514218:113392994:C:T	635	113522272	27468	26833
chr11	113495748	113496073	5.99112	35.9467	94919	1091719	1091724	6	6	rs2514218:113392994:C:T	325	113522272	26524	26199
chr11	113451445	113451694	5.84899	29.2449	94882	1091250	1091254	5	5	rs2514218:113392994:C:T	249	113522272	70827	70578
chr11	113452840	113453138	5.61524	28.0762	94884	1091269	1091273	5	14	rs2514218:113392994:C:T	298	113522272	69432	69134
chr11	113464188	113464301	5.24779	26.2389	94891	1091362	1091366	5	5	rs2514218:113392994:C:T	113	113522272	58084	57971
chr11	113513181	113513452	5.20039	26.0019	94936	1091864	1091868	5	31	rs2514218:113392994:C:T	271	113522272	9091	8820
chr11	113497532	113497763	5.18665	20.7466	94922	1091729	1091732	4	4	rs2514218:113392994:C:T	231	113522272	24740	24509
chr11	113496845	113496943	5.79057	17.3717	94921	1091726	1091728	3	3	rs2514218:113392994:C:T	98	113522272	25427	25329
chr11	113487060	113487222	5.65522	16.9657	94912	1091657	1091659	3	3	rs2514218:113392994:C:T	162	113522272	35212	35050
chr11	113462282	113462534	5.39432	16.183	94889	1091346	1091348	3	3	rs2514218:113392994:C:T	252	113522272	59990	59738
chr11	113546338	113546392	5.01459	10.0292	94971	1092132	1092133	2	9	rs2514218:113392994:C:T	54	113522272	-24066	-24120
chr15	90858644	90859391	5.19491	155.847	55738	782735	782764	30	59	rs17514846	747	90873320	14676	13929
chr15	90862203	90862957	5.66172	79.2641	55740	782812	782825	14	135	rs17514846	754	90873320	11117	10363
chr3	52652416	52653738	5.82327	174.698	45285	487713	487742	30	42	rs1080500	1322	53141001	488585	487263
chr3	52603391	52604598	5.62683	95.656	45242	487232	487248	17	38	rs1080500	1207	53141001	537610	536403
chr3	53054827	53055596	5.16976	51.6976	45528	493359	493368	10	49	rs1080500	769	53141001	86174	85405
chr3	53067422	53067888	5.87771	47.0217	45536	493536	493543	8	25	rs1080500	466	53141001	73579	73113
chr3	52674209	52674412	5.03399	40.2719	45301	487940	487947	8	20	rs1080500	203	53141001	466792	466589
chr3	52580809	52581307	5.4041	32.4246	45229	486963	486968	6	99	rs1080500	498	53141001	560192	559694
chr3	52574319	52574824	5.19196	31.1518	45225	486898	486903	6	11	rs1080500	505	53141001	566682	566177
chr3	53068372	53068396	5.72318	17.1696	45537	493544	493546	3	3	rs1080500	24	53141001	72629	72605
chr3	52573495	52573590	5.11625	10.2325	45224	486896	486897	2	5	rs1080500	95	53141001	567506	567411
chr15	78556589	78558765	6.191	210.494	46725	648078	648111	34	48	rs3743078:78894759:C:G	2176	78602417	45828	43652
chr15	78614986	78616689	6.41811	128.362	46768	648805	648824	20	20	rs3743078:78894759:C:G	1703	78602417	-12569	-14272
chr15	78579864	78580891	7.53979	90.4775	46738	648439	648450	12	12	rs3743078:78894759:C:G	1027	78602417	22553	21526
chr15	78504368	78504616	5.17289	62.0747	46690	647371	647382	12	75	rs3743078:78894759:C:G	248	78602417	98049	97801
chr15	78600221	78600548	5.44611	38.1228	46759	648626	648632	7	15	rs3743078:78894759:C:G	327	78602417	2196	1869
chr15	78579398	78579543	5.68127	34.0876	46737	648433	648438	6	11	rs3743078:78894759:C:G	145	78602417	23019	22874
chr15	78602141	78602297	5.02231	30.1338	46760	648676	648681	6	63	rs3743078:78894759:C:G	156	78602417	276	120
chr15	78581414	78582017	7.44195	29.7678	46739	648451	648454	4	4	rs3743078:78894759:C:G	603	78602417	21003	20400
chr15	78573159	78573345	5.06015	20.2406	46732	648358	648361	4	88	rs3743078:78894759:C:G	186	78602417	29258	29072
chr15	78582346	78582398	6.02642	18.0793	46740	648455	648457	3	24	rs3743078:78894759:C:G	52	78602417	20071	20019
chr15	78617002	78617136	5.13123	15.3937	46769	648825	648827	3	25	rs3743078:78894759:C:G	134	78602417	-14585	-14719
chr15	78599881	78599885	5.19712	10.3942	46758	648624	648625	2	4	rs3743078:78894759:C:G	4	78602417	2536	2532
chr3	180887778	180889506	7.25284	137.804	166894	1477111	1477129	19	19	rs34796896:180623255:G:A	1728	180905467	17689	15961
chr3	180901910	180902366	7.76594	132.021	166901	1477264	1477280	17	17	rs34796896:180623255:G:A	456	180905467	3557	3101
chr3	180890247	180890510	5.64388	124.165	166895	1477130	1477151	22	34	rs34796896:180623255:G:A	263	180905467	15220	14957
chr3	181131830	181132619	10.2688	82.1506	167118	1479065	1479072	8	8	rs34796896:180623255:G:A	789	180905467	-226363	-227152
chr3	181163201	181164095	5.68039	56.8039	167154	1479231	1479240	10	10	rs34796896:180623255:G:A	894	180905467	-257734	-258628
chr3	180947919	180948495	5.44318	38.1023	166932	1477887	1477893	7	7	rs34796896:180623255:G:A	576	180905467	-42452	-43028
chr3	180901324	180901569	6.26377	31.3188	166900	1477259	1477263	5	58	rs34796896:180623255:G:A	245	180905467	4143	3898
chr3	181130093	181130457	6.99196	27.9678	167115	1479058	1479061	4	4	rs34796896:180623255:G:A	364	180905467	-224626	-224990
chr3	181062726	181062969	5.59251	27.9626	167043	1478672	1478676	5	5	rs34796896:180623255:G:A	243	180905467	-157259	-157502
chr3	180927541	180927841	6.92526	27.7011	166918	1477652	1477655	4	4	rs34796896:180623255:G:A	300	180905467	-22074	-22374
chr3	180872694	180872758	5.03621	25.181	166881	1476959	1476963	5	22	rs34796896:180623255:G:A	64	180905467	32773	32709
chr3	181063737	181064217	5.64165	22.5666	167045	1478679	1478682	4	4	rs34796896:180623255:G:A	480	180905467	-158270	-158750
chr3	181131306	181131500	10.0072	20.0143	167117	1479063	1479064	2	2	rs34796896:180623255:G:A	194	180905467	-225839	-226033
chr3	181022245	181022308	6.48098	19.4429	167001	1478466	1478468	3	3	rs34796896:180623255:G:A	63	180905467	-116778	-116841
chr3	181020915	181021186	6.13029	18.3909	166999	1478461	1478463	3	3	rs34796896:180623255:G:A	271	180905467	-115448	-115719
chr3	180928842	180928990	5.24287	15.7286	166920	1477657	1477659	3	49	rs34796896:180623255:G:A	148	180905467	-23375	-23523
chr3	181021673	181021837	6.57315	13.1463	167000	1478464	1478465	2	2	rs34796896:180623255:G:A	164	180905467	-116206	-116370
chr3	180902720	180902926	5.84612	11.6922	166902	1477281	1477282	2	16	rs34796896:180623255:G:A	206	180905467	2747	2541
chr3	181063312	181063370	5.79143	11.5829	167044	1478677	1478678	2	2	rs34796896:180623255:G:A	58	180905467	-157845	-157903
chr3	37267491	37267498	5.07738	10.1548	33796	310754	310755	2	30	rs34796896:180623255:G:A	7	180905467	143637976	143637969
chr3	180947480	180947499	5.02618	10.0524	166931	1477885	1477886	2	14	rs34796896:180623255:G:A	19	180905467	-42013	-42032
chr3	136304098	136305973	5.53552	215.885	121992	1158258	1158296	39	47	rs7432375	1875	136569563	265465	263590
chr3	136223921	136225064	5.56885	178.203	121933	1157410	1157441	32	74	rs7432375	1143	136569563	345642	344499
chr3	136399991	136400823	6.40626	172.969	122079	1159143	1159169	27	27	rs7432375	832	136569563	169572	168740
chr3	136844080	136844776	5.66786	147.364	122459	1163802	1163827	26	48	rs7432375	696	136569563	-274517	-275213
chr3	136214579	136216033	6.13773	128.892	121929	1157297	1157317	21	25	rs7432375	1454	136569563	354984	353530
chr3	136618186	136618882	15.1559	121.248	122282	1161168	1161175	8	8	rs7432375	696	136569563	-48623	-49319
chr3	136788732	136789652	5.31932	101.067	122418	1163142	1163160	19	24	rs7432375	920	136569563	-219169	-220089
chr3	136753469	136754185	6.18786	80.4422	122391	1162755	1162767	13	245	rs7432375	716	136569563	-183906	-184622
chr3	136619403	136619711	7.74653	61.9722	122283	1161176	1161183	8	19	rs7432375	308	136569563	-49840	-50148
chr3	136600812	136601332	5.51712	44.1369	122271	1160953	1160960	8	25	rs7432375	520	136569563	-31249	-31769
chr3	136050312	136050596	5.32702	31.9621	121799	1155503	1155508	6	6	rs7432375	284	136569563	519251	518967
chr3	136192195	136192421	5.16862	31.0117	121915	1156807	1156812	6	295	rs7432375	226	136569563	377368	377142
chr3	136049519	136049787	5.55488	27.7744	121798	1155498	1155502	5	5	rs7432375	268	136569563	520044	519776
chr3	136301543	136301700	5.26595	15.7978	121990	1158237	1158239	3	9	rs7432375	157	136569563	268020	267863
chr3	136301174	136301228	5.3326	10.6652	121989	1158235	1158236	2	6	rs7432375	54	136569563	268389	268335
chr8	110595964	110596507	5.72749	120.277	94684	993810	993830	21	22	rs36043959:111472014:G:A	543	110459785	-136179	-136722
chr8	110614769	110614918	9.23169	46.1585	94710	993924	993928	5	5	rs36043959:111472014:G:A	149	110459785	-154984	-155133
chr8	110616311	110616442	8.78369	26.3511	94713	993931	993933	3	3	rs36043959:111472014:G:A	131	110459785	-156526	-156657
chr8	110613903	110614003	8.27391	24.8217	94708	993920	993922	3	3	rs36043959:111472014:G:A	100	110459785	-154118	-154218
chr8	110617911	110618140	5.34617	21.3847	94715	993935	993938	4	4	rs36043959:111472014:G:A	229	110459785	-158126	-158355
chr8	110597529	110597786	5.78076	17.3423	94686	993832	993834	3	3	rs36043959:111472014:G:A	257	110459785	-137744	-138001
chr2	199182649	199184173	6.10119	158.631	175119	1734423	1734448	26	83	rs1451488:199990107:A:G	1524	199125384	-57265	-58789
chr2	199260020	199260924	10.4223	114.645	175193	1734971	1734981	11	11	rs1451488:199990107:A:G	904	199125384	-134636	-135540
chr2	199169652	199170616	6.91219	82.9463	175107	1734333	1734344	12	12	rs1451488:199990107:A:G	964	199125384	-44268	-45232
chr2	199153573	199154322	8.81427	79.3284	175090	1734256	1734264	9	9	rs1451488:199990107:A:G	749	199125384	-28189	-28938
chr2	199262363	199262850	5.87609	47.0087	175195	1734983	1734990	8	21	rs1451488:199990107:A:G	487	199125384	-136979	-137466
chr2	199154637	199154916	9.32245	46.6122	175091	1734265	1734269	5	5	rs1451488:199990107:A:G	279	199125384	-29253	-29532
chr2	199155823	199156187	8.67419	34.6968	175093	1734272	1734275	4	4	rs1451488:199990107:A:G	364	199125384	-30439	-30803
chr2	199257183	199257437	5.90884	29.5442	175190	1734962	1734966	5	5	rs1451488:199990107:A:G	254	199125384	-131799	-132053
chr2	199210919	199211219	7.17705	28.7082	175149	1734607	1734610	4	4	rs1451488:199990107:A:G	300	199125384	-85535	-85835
chr2	199208859	199209167	5.58431	27.9216	175147	1734601	1734605	5	11	rs1451488:199990107:A:G	308	199125384	-83475	-83783
chr2	199172110	199172168	8.01789	24.0537	175110	1734348	1734350	3	3	rs1451488:199990107:A:G	58	199125384	-46726	-46784
chr2	199258117	199258140	7.76678	23.3004	175191	1734967	1734969	3	3	rs1451488:199990107:A:G	23	199125384	-132733	-132756
chr2	199173734	199174018	5.71417	22.8567	175112	1734352	1734355	4	4	rs1451488:199990107:A:G	284	199125384	-48350	-48634
chr2	199212096	199212344	6.37813	19.1344	175150	1734611	1734613	3	3	rs1451488:199990107:A:G	248	199125384	-86712	-86960
chr2	199155430	199155439	9.06944	18.1389	175092	1734270	1734271	2	2	rs1451488:199990107:A:G	9	199125384	-30046	-30055
chr2	199171086	199171196	8.07197	16.1439	175108	1734345	1734346	2	2	rs1451488:199990107:A:G	110	199125384	-45702	-45812
chr2	199156660	199156847	7.98349	15.967	175094	1734276	1734277	2	2	rs1451488:199990107:A:G	187	199125384	-31276	-31463
chr2	199158210	199158240	5.176	10.352	175096	1734279	1734280	2	3	rs1451488:199990107:A:G	30	199125384	-32826	-32856
chr1	30046120	30048044	5.60456	151.323	12408	518117	518143	27	56	rs6694545:30437268:A:G	1924	29964421	-81699	-83623
chr1	55971192	55971542	5.20186	52.0186	30994	823064	823073	10	27	rs6694545:30437268:A:G	350	29964421	-26006771	-26007121
chr1	29966196	29966366	5.01823	10.0365	12345	517478	517479	2	43	rs6694545:30437268:A:G	170	29964421	-1775	-1945
chr19	19494841	19496230	11.3154	452.614	4900	468182	468221	40	560	rs2905432:19484295:G:A	1389	19373486	-121355	-122744
chr19	19279267	19280174	8.30435	282.348	4855	463748	463781	34	857	rs2905432:19484295:G:A	907	19373486	94219	93312
chr19	19370339	19372748	6.8207	279.649	4866	465726	465766	41	293	rs2905432:19484295:G:A	2409	19373486	3147	738
chr19	19282805	19284187	7.40969	266.749	4855	463849	463884	36	857	rs2905432:19484295:G:A	1382	19373486	90681	89299
chr19	19309501	19310291	6.67103	180.118	4855	464383	464409	27	857	rs2905432:19484295:G:A	790	19373486	63985	63195
chr19	19338469	19339440	8.12652	178.784	4864	465034	465055	22	377	rs2905432:19484295:G:A	971	19373486	35017	34046
chr19	19299395	19300365	6.56511	177.258	4855	464156	464182	27	857	rs2905432:19484295:G:A	970	19373486	74091	73121
chr19	19289811	19291009	6.83008	163.922	4855	463988	464011	24	857	rs2905432:19484295:G:A	1198	19373486	83675	82477
chr19	19276661	19277370	5.75833	161.233	4855	463687	463714	28	857	rs2905432:19484295:G:A	709	19373486	96825	96116
chr19	19500243	19501075	6.80484	156.511	4900	468323	468345	23	560	rs2905432:19484295:G:A	832	19373486	-126757	-127589
chr19	19247151	19247956	5.52125	143.552	4848	462989	463014	26	81	rs2905432:19484295:G:A	805	19373486	126335	125530
chr19	19343720	19344366	6.35313	139.769	4864	465169	465190	22	377	rs2905432:19484295:G:A	646	19373486	29766	29120
chr19	19375851	19376493	5.96329	137.156	4868	465817	465839	23	103	rs2905432:19484295:G:A	642	19373486	-2365	-3007
chr19	19336018	19336574	6.16685	104.836	4864	464977	464993	17	377	rs2905432:19484295:G:A	556	19373486	37468	36912
chr19	19260060	19260309	5.76794	40.3756	4850	463308	463314	7	99	rs2905432:19484295:G:A	249	19373486	113426	113177
chr1	2467301	2467868	5.89571	218.141	637	66680	66716	37	1184	rs4648845	567	2455662	-11639	-12206
chr8	27566725	27568306	8.3758	242.898	18292	322550	322578	29	34	rs11783093:27425349:C:T	1581	27567832	1107	-474
chr8	27536301	27537021	5.28904	37.0233	18278	322184	322190	7	8	rs11783093:27425349:C:T	720	27567832	31531	30811
chr8	27572185	27572453	5.16664	30.9998	18295	322610	322615	6	27	rs11783093:27425349:C:T	268	27567832	-4353	-4621
chr8	27594438	27594615	5.18753	20.7501	18307	322931	322934	4	124	rs11783093:27425349:C:T	177	27567832	-26606	-26783
chr5	152380133	152382217	7.88518	331.177	141560	1255049	1255090	42	42	rs111294930:152177121:A:G	2084	152797561	417428	415344
chr5	152943019	152944011	9.60332	124.843	142180	1258337	1258349	13	13	rs111294930:152177121:A:G	992	152797561	-145458	-146450
chr5	152571291	152573134	6.85765	89.1494	141778	1256254	1256266	13	13	rs111294930:152177121:A:G	1843	152797561	226270	224427
chr5	152930064	152931044	5.40783	70.3018	142163	1258274	1258286	13	18	rs111294930:152177121:A:G	980	152797561	-132503	-133483
chr5	152839086	152840510	5.34972	58.8469	142069	1257800	1257810	11	29	rs111294930:152177121:A:G	1424	152797561	-41525	-42949
chr5	152635070	152635939	8.36538	58.5577	141850	1256565	1256571	7	7	rs111294930:152177121:A:G	869	152797561	162491	161622
chr5	152637033	152637560	6.84222	54.7378	141852	1256574	1256581	8	8	rs111294930:152177121:A:G	527	152797561	160528	160001
chr5	152684401	152684918	6.12767	49.0213	141909	1256817	1256824	8	8	rs111294930:152177121:A:G	517	152797561	113160	112643
chr5	152532657	152533368	5.14236	46.2813	141731	1256006	1256014	9	9	rs111294930:152177121:A:G	711	152797561	264904	264193
chr5	152581836	152582373	6.33167	44.3217	141789	1256287	1256293	7	7	rs111294930:152177121:A:G	537	152797561	215725	215188
chr5	152419628	152420371	5.94734	41.6314	141604	1255295	1255301	7	7	rs111294930:152177121:A:G	743	152797561	377933	377190
chr5	152941512	152941939	9.95075	39.803	142178	1258332	1258335	4	4	rs111294930:152177121:A:G	427	152797561	-143951	-144378
chr5	152939592	152939966	7.86262	39.3131	142175	1258325	1258329	5	5	rs111294930:152177121:A:G	374	152797561	-142031	-142405
chr5	152931581	152932207	5.24436	36.7106	142164	1258287	1258293	7	9	rs111294930:152177121:A:G	626	152797561	-134020	-134646
chr5	152421861	152422907	5.59782	33.5869	141607	1255307	1255312	6	6	rs111294930:152177121:A:G	1046	152797561	375700	374654
chr5	152534059	152534490	5.5792	27.896	141732	1256015	1256019	5	5	rs111294930:152177121:A:G	431	152797561	263502	263071
chr5	152944979	152945055	6.7956	27.1824	142181	1258350	1258353	4	4	rs111294930:152177121:A:G	76	152797561	-147418	-147494
chr5	152393856	152394482	5.31039	26.552	141573	1255131	1255135	5	5	rs111294930:152177121:A:G	626	152797561	403705	403079
chr5	152467640	152468055	5.28254	26.4127	141661	1255555	1255559	5	7	rs111294930:152177121:A:G	415	152797561	329921	329506
chr5	152683439	152683968	6.27687	25.1075	141908	1256813	1256816	4	4	rs111294930:152177121:A:G	529	152797561	114122	113593
chr5	152420756	152421024	6.11164	24.4466	141605	1255302	1255305	4	4	rs111294930:152177121:A:G	268	152797561	376805	376537
chr5	152383169	152383834	5.80046	23.2018	141562	1255094	1255097	4	4	rs111294930:152177121:A:G	665	152797561	414392	413727
chr5	152632862	152633168	5.69339	22.7735	141848	1256558	1256561	4	4	rs111294930:152177121:A:G	306	152797561	164699	164393
chr5	152382523	152382657	7.37393	22.1218	141561	1255091	1255093	3	3	rs111294930:152177121:A:G	134	152797561	415038	414904
chr5	152807394	152807604	7.31701	21.951	142038	1257569	1257571	3	3	rs111294930:152177121:A:G	210	152797561	-9833	-10043
chr5	152418359	152418688	5.34942	21.3977	141602	1255289	1255292	4	7	rs111294930:152177121:A:G	329	152797561	379202	378873
chr5	152633874	152634063	7.05793	21.1738	141849	1256562	1256564	3	3	rs111294930:152177121:A:G	189	152797561	163687	163498
chr5	152395362	152395547	5.28627	21.1451	141575	1255137	1255140	4	4	rs111294930:152177121:A:G	185	152797561	402199	402014
chr5	152573634	152574116	5.2629	21.0516	141779	1256267	1256270	4	4	rs111294930:152177121:A:G	482	152797561	223927	223445
chr5	152469405	152469501	5.1915	20.766	141663	1255561	1255564	4	14	rs111294930:152177121:A:G	96	152797561	328156	328060
chr5	152484320	152484469	5.19018	20.7607	141678	1255715	1255718	4	4	rs111294930:152177121:A:G	149	152797561	313241	313092
chr5	152938873	152939207	6.85625	20.5688	142174	1258322	1258324	3	3	rs111294930:152177121:A:G	334	152797561	-141312	-141646
chr5	152532070	152532269	5.04541	20.1816	141730	1256002	1256005	4	9	rs111294930:152177121:A:G	199	152797561	265491	265292
chr5	152938316	152938449	5.65101	16.953	142173	1258319	1258321	3	3	rs111294930:152177121:A:G	133	152797561	-140755	-140888
chr5	152636421	152636675	7.96044	15.9209	141851	1256572	1256573	2	2	rs111294930:152177121:A:G	254	152797561	161140	160886
chr5	152685274	152685581	5.22769	15.6831	141910	1256825	1256827	3	5	rs111294930:152177121:A:G	307	152797561	112287	111980
chr5	152808103	152808222	7.57884	15.1577	142039	1257572	1257573	2	2	rs111294930:152177121:A:G	119	152797561	-10542	-10661
chr5	152570692	152570989	6.43569	12.8714	141777	1256252	1256253	2	2	rs111294930:152177121:A:G	297	152797561	226869	226572
chr5	152945425	152945443	6.03544	12.0709	142182	1258354	1258355	2	2	rs111294930:152177121:A:G	18	152797561	-147864	-147882
chr5	152419103	152419238	5.7235	11.447	141603	1255293	1255294	2	2	rs111294930:152177121:A:G	135	152797561	378458	378323
chr5	152806737	152806996	5.68792	11.3758	142037	1257567	1257568	2	2	rs111294930:152177121:A:G	259	152797561	-9176	-9435
chr5	152682650	152682706	5.33862	10.6772	141906	1256810	1256811	2	2	rs111294930:152177121:A:G	56	152797561	114911	114855
chr2	145664889	145666122	7.926	87.186	120563	1359501	1359511	11	11	rs56807175:146436222:T:TC	1233	145678654	13765	12532
chr2	145666488	145667129	8.50443	42.5221	120564	1359512	1359516	5	5	rs56807175:146436222:T:TC	641	145678654	12166	11525
chr2	145664497	145664578	5.41062	27.0531	120562	1359496	1359500	5	5	rs56807175:146436222:T:TC	81	145678654	14157	14076
chr2	145667736	145667880	7.35263	22.0579	120565	1359517	1359519	3	3	rs56807175:146436222:T:TC	144	145678654	10918	10774
chr2	145668204	145668235	6.39569	19.1871	120566	1359520	1359522	3	3	rs56807175:146436222:T:TC	31	145678654	10450	10419
chr1	43592681	43595421	7.74219	402.594	21279	690202	690253	52	678	rs2970610:44097530:T:C	2740	43631859	39178	36438
chr1	43618959	43619318	5.60028	89.6044	21279	690769	690784	16	678	rs2970610:44097530:T:C	359	43631859	12900	12541
chr1	43583719	43584536	5.68693	73.93	21277	690017	690029	13	178	rs2970610:44097530:T:C	817	43631859	48140	47323
chr1	43586240	43586607	5.39262	32.3557	21277	690058	690063	6	178	rs2970610:44097530:T:C	367	43631859	45619	45252
chr1	43777190	43777707	5.28715	21.1486	21384	692937	692940	4	7	rs2970610:44097530:T:C	517	43631859	-145331	-145848
chr1	43776111	43776265	5.24549	20.982	21382	692931	692934	4	4	rs2970610:44097530:T:C	154	43631859	-144252	-144406
chr1	43776795	43776849	5.59055	11.1811	21383	692935	692936	2	2	rs2970610:44097530:T:C	54	43631859	-144936	-144990
chr5	135716961	135717435	5.18564	41.4851	127365	1092393	1092400	8	31	rs16867576:88746331:A:G	474	89450514	-46266447	-46266921
chr11	130923880	130924424	6.37937	82.9318	106977	1285486	1285498	13	28	rs35774874:130811356:T:C	544	130941461	17581	17037
chr11	130935329	130935434	5.02728	25.1364	106990	1285593	1285597	5	11	rs35774874:130811356:T:C	105	130941461	6132	6027
chr11	131020883	131021271	5.0158	25.079	107074	1286157	1286161	5	14	rs35774874:130811356:T:C	388	130941461	-79422	-79810
chr11	130924758	130924995	6.61786	19.8536	106978	1285499	1285501	3	3	rs35774874:130811356:T:C	237	130941461	16703	16466
chr22	41936555	41937929	6.51087	227.88	15489	452559	452593	35	738	rs1023497:42340508:C:G	1374	41944504	7949	6575
chr22	41941946	41942986	7.31624	212.171	15489	452666	452694	29	738	rs1023497:42340508:C:G	1040	41944504	2558	1518
chr22	41912022	41912697	5.7101	79.9414	15488	451707	451720	14	718	rs1023497:42340508:C:G	675	41944504	32482	31807
chr22	41821559	41822196	5.53999	66.4799	15446	450092	450103	12	52	rs1023497:42340508:C:G	637	41944504	122945	122308
chr22	41634102	41634834	5.48465	65.8158	15353	446983	446994	12	126	rs1023497:42340508:C:G	732	41944504	310402	309670
chr22	41604331	41605400	5.40503	64.8603	15342	446327	446338	12	44	rs1023497:42340508:C:G	1069	41944504	340173	339104
chr22	42100761	42101261	5.20057	41.6046	15561	455457	455464	8	15	rs1023497:42340508:C:G	500	41944504	-156257	-156757
chr22	41927888	41928063	5.21332	26.0666	15489	452359	452363	5	738	rs1023497:42340508:C:G	175	41944504	16616	16441
chr22	41605713	41605912	5.20097	20.8039	15343	446339	446342	4	30	rs1023497:42340508:C:G	199	41944504	338791	338592
chr22	41727343	41727395	5.04191	10.0838	15394	448715	448716	2	14	rs1023497:42340508:C:G	52	41944504	217161	217109
chr8	59874298	59875844	5.42028	238.492	44523	625694	625737	44	68	rs1473594:60696526:T:C	1546	59783967	-90331	-91877
chr8	59863272	59864840	6.04103	96.6564	44515	625629	625644	16	16	rs1473594:60696526:T:C	1568	59783967	-79305	-80873
chr8	59767991	59769161	6.65795	73.2374	44406	625170	625180	11	11	rs1473594:60696526:T:C	1170	59783967	15976	14806
chr8	59758008	59758596	7.8187	54.7309	44392	625084	625090	7	7	rs1473594:60696526:T:C	588	59783967	25959	25371
chr8	59976738	59977400	5.03668	50.3668	44631	626330	626339	10	24	rs1473594:60696526:T:C	662	59783967	-192771	-193433
chr8	59758947	59759076	6.87701	34.385	44393	625091	625095	5	5	rs1473594:60696526:T:C	129	59783967	25020	24891
chr8	59970440	59970733	5.29052	31.7431	44625	626291	626296	6	6	rs1473594:60696526:T:C	293	59783967	-186473	-186766
chr8	59800809	59800851	5.74865	22.9946	44440	625327	625330	4	4	rs1473594:60696526:T:C	42	59783967	-16842	-16884
chr8	59796516	59796665	5.15011	20.6004	44435	625313	625316	4	8	rs1473594:60696526:T:C	149	59783967	-12549	-12698
chr8	59799271	59799663	6.44471	19.3341	44439	625324	625326	3	3	rs1473594:60696526:T:C	392	59783967	-15304	-15696
chr8	59797672	59797695	5.982	17.946	44437	625319	625321	3	3	rs1473594:60696526:T:C	23	59783967	-13705	-13728
chr8	124661677	124661785	5.02454	15.0736	108644	1093472	1093474	3	74	rs1473594:60696526:T:C	108	59783967	-64877710	-64877818
chr8	59767240	59767473	6.41056	12.8211	44405	625168	625169	2	2	rs1473594:60696526:T:C	233	59783967	16727	16494
chr8	59798096	59798144	6.18459	12.3692	44438	625322	625323	2	2	rs1473594:60696526:T:C	48	59783967	-14129	-14177
chr8	59759467	59759486	6.05149	12.103	44394	625096	625097	2	2	rs1473594:60696526:T:C	19	59783967	24500	24481
chr8	59797169	59797291	5.75842	11.5168	44436	625317	625318	2	2	rs1473594:60696526:T:C	122	59783967	-13202	-13324
chr8	59756838	59756913	5.6057	11.2114	44390	625081	625082	2	2	rs1473594:60696526:T:C	75	59783967	27129	27054
chr8	59971313	59971433	5.0979	10.1958	44626	626297	626298	2	5	rs1473594:60696526:T:C	120	59783967	-187346	-187466
chr5	153159206	153160297	11.207	100.863	142406	1259519	1259527	9	9	rs2910032:152540354:C:T	1091	153160794	1588	497
chr5	153162043	153162923	12.0234	96.1872	142408	1259532	1259539	8	8	rs2910032:152540354:C:T	880	153160794	-1249	-2129
chr5	153160794	153161187	13.8744	55.4976	142407	1259528	1259531	4	4	rs2910032:152540354:C:T	393	153160794	0	-393
chr5	153164019	153164324	5.8494	23.3976	142411	1259542	1259545	4	4	rs2910032:152540354:C:T	305	153160794	-3225	-3530
chr5	153225570	153225951	5.41891	16.2567	142479	1259843	1259845	3	3	rs2910032:152540354:C:T	381	153160794	-64776	-65157
chr5	153226606	153226773	5.25148	10.503	142480	1259846	1259847	2	2	rs2910032:152540354:C:T	167	153160794	-65812	-65979
chr5	153225083	153225196	5.17909	10.3582	142478	1259841	1259842	2	2	rs2910032:152540354:C:T	113	153160794	-64289	-64402
chr19	49655074	49655819	8.05495	201.374	19898	939262	939286	25	1345	rs7508148:50152142:T:C	745	49648885	-6189	-6934
chr19	49661209	49661927	7.64171	175.759	19898	939400	939422	23	1345	rs7508148:50152142:T:C	718	49648885	-12324	-13042
chr19	49647588	49648465	7.81854	148.552	19898	938918	938936	19	1345	rs7508148:50152142:T:C	877	49648885	1297	420
chr19	49601806	49602199	5.51663	132.399	19893	937745	937768	24	60	rs7508148:50152142:T:C	393	49648885	47079	46686
chr19	49607622	49607975	5.25867	68.3627	19895	937867	937879	13	174	rs7508148:50152142:T:C	353	49648885	41263	40910
chr19	49611003	49611429	5.41365	54.1365	19895	937964	937973	10	174	rs7508148:50152142:T:C	426	49648885	37882	37456
chr19	50489867	50489870	5.07246	10.1449	20055	959225	959226	2	174	rs7508148:50152142:T:C	3	49648885	-840982	-840985
chr7	111309056	111311014	9.01939	207.446	89131	1146279	1146301	23	23	rs12705761:110976264:G:C	1958	111336208	27152	25194
chr7	111316360	111317169	7.53674	143.198	89136	1146325	1146343	19	19	rs12705761:110976264:G:C	809	111336208	19848	19039
chr7	149873236	149873393	5.10563	91.9014	124338	1469019	1469036	18	182	rs12705761:110976264:G:C	157	111336208	-38537028	-38537185
chr7	111226198	111227441	7.18777	79.0655	89042	1145802	1145812	11	11	rs12705761:110976264:G:C	1243	111336208	110010	108767
chr7	111298084	111298778	7.63581	61.0865	89116	1146235	1146242	8	8	rs12705761:110976264:G:C	694	111336208	38124	37430
chr7	436471	436561	5.14122	51.4122	60	12164	12173	10	983	rs12705761:110976264:G:C	90	111336208	110899737	110899647
chr7	111270720	111271266	6.68128	40.0877	89086	1146071	1146076	6	6	rs12705761:110976264:G:C	546	111336208	65488	64942
chr7	111273048	111273368	5.24152	36.6906	89089	1146079	1146085	7	11	rs12705761:110976264:G:C	320	111336208	63160	62840
chr7	111295837	111296455	5.80737	34.8442	89114	1146227	1146232	6	8	rs12705761:110976264:G:C	618	111336208	40371	39753
chr7	111299317	111299910	7.4064	29.6256	89117	1146243	1146246	4	4	rs12705761:110976264:G:C	593	111336208	36891	36298
chr7	111318707	111319130	5.82349	23.2939	89138	1146346	1146349	4	9	rs12705761:110976264:G:C	423	111336208	17501	17078
chr7	111227988	111228130	6.29831	18.8949	89043	1145813	1145815	3	3	rs12705761:110976264:G:C	142	111336208	108220	108078
chr7	111297560	111297656	7.19755	14.3951	89115	1146233	1146234	2	2	rs12705761:110976264:G:C	96	111336208	38648	38552
chr7	111318188	111318258	6.99746	13.9949	89137	1146344	1146345	2	2	rs12705761:110976264:G:C	70	111336208	18020	17950
chr7	111308401	111308491	6.80441	13.6088	89130	1146277	1146278	2	2	rs12705761:110976264:G:C	90	111336208	27807	27717
chr7	111224898	111225045	6.12777	12.2555	89041	1145800	1145801	2	2	rs12705761:110976264:G:C	147	111336208	111310	111163
chr7	111300617	111300648	5.9414	11.8828	89119	1146248	1146249	2	2	rs12705761:110976264:G:C	31	111336208	35591	35560
chr7	111315960	111316003	5.891	11.782	89135	1146323	1146324	2	13	rs12705761:110976264:G:C	43	111336208	20248	20205
chr7	111223830	111224124	5.20485	10.4097	89040	1145798	1145799	2	5	rs12705761:110976264:G:C	294	111336208	112378	112084
chr7	111311652	111311717	5.19433	10.3887	89132	1146302	1146303	2	3	rs12705761:110976264:G:C	65	111336208	24556	24491
chr7	111268659	111268738	5.06124	10.1225	89083	1146067	1146068	2	4	rs12705761:110976264:G:C	79	111336208	67549	67470
chr5	46195627	46197047	5.59557	106.316	41457	406341	406359	19	57	rs16902086	1420	45285650	-909977	-911397
chr5	50647387	50648267	5.2335	104.67	42587	471397	471416	20	27	rs16902086	880	45285650	-5361737	-5362617
chr5	45387382	45388497	6.82851	68.2851	40619	401739	401748	10	10	rs16902086	1115	45285650	-101732	-102847
chr5	44989992	44990543	6.13052	42.9136	40194	399472	399478	7	7	rs16902086	551	45285650	295658	295107
chr5	44991837	44992467	5.79799	34.788	40195	399479	399484	6	6	rs16902086	630	45285650	293813	293183
chr5	45386322	45386836	6.37552	25.5021	40618	401735	401738	4	4	rs16902086	514	45285650	-100672	-101186
chr5	45893151	45893306	5.44002	21.7601	41167	404611	404614	4	4	rs16902086	155	45285650	-607501	-607656
chr5	44988682	44988954	5.35573	21.4229	40192	399465	399468	4	5	rs16902086	272	45285650	296968	296696
chr5	45385707	45385847	5.17286	20.6915	40617	401731	401734	4	7	rs16902086	140	45285650	-100057	-100197
chr5	44989310	44989464	6.04281	18.1284	40193	399469	399471	3	3	rs16902086	154	45285650	296340	296186
chr5	45388893	45388950	5.79657	11.5931	40620	401749	401750	2	2	rs16902086	57	45285650	-103243	-103300
chr5	50648669	50648882	5.23685	10.4737	42588	471417	471418	2	2	rs16902086	213	45285650	-5363019	-5363232
chr7	105272568	105273582	7.90179	229.152	83349	1100281	1100309	29	31	rs7789569:104927586:T:C	1014	105287139	14571	13557
chr7	105301169	105301733	5.99296	191.775	83363	1100660	1100691	32	66	rs7789569:104927586:T:C	564	105287139	-14030	-14594
chr7	105410739	105410932	5.31301	106.26	83437	1102390	1102409	20	107	rs7789569:104927586:T:C	193	105287139	-123600	-123793
chr7	105357636	105358634	5.25315	99.8098	83409	1101330	1101348	19	38	rs7789569:104927586:T:C	998	105287139	-70497	-71495
chr7	105379570	105380079	5.83847	99.2539	83422	1101616	1101632	17	60	rs7789569:104927586:T:C	509	105287139	-92431	-92940
chr7	105280669	105280933	5.87651	82.2712	83356	1100397	1100410	14	30	rs7789569:104927586:T:C	264	105287139	6470	6206
chr7	105271200	105271767	7.44418	74.4418	83348	1100271	1100280	10	10	rs7789569:104927586:T:C	567	105287139	15939	15372
chr7	105378039	105378756	5.64754	67.7705	83421	1101603	1101614	12	22	rs7789569:104927586:T:C	717	105287139	-90900	-91617
chr7	105204366	105204827	5.155	61.86	83290	1099646	1099657	12	25	rs7789569:104927586:T:C	461	105287139	82773	82312
chr7	105422753	105423407	5.08913	61.0696	83440	1102636	1102647	12	61	rs7789569:104927586:T:C	654	105287139	-135614	-136268
chr7	105292051	105292653	5.73871	57.3871	83360	1100567	1100576	10	50	rs7789569:104927586:T:C	602	105287139	-4912	-5514
chr7	105365222	105365474	5.80676	52.2608	83414	1101420	1101428	9	38	rs7789569:104927586:T:C	252	105287139	-78083	-78335
chr7	105238852	105239266	6.79062	47.5344	83321	1099948	1099954	7	7	rs7789569:104927586:T:C	414	105287139	48287	47873
chr7	105238101	105238475	6.6575	39.945	83320	1099942	1099947	6	6	rs7789569:104927586:T:C	374	105287139	49038	48664
chr7	25861083	25861219	5.15019	30.9011	20335	302372	302377	6	474	rs7789569:104927586:T:C	136	105287139	79426056	79425920
chr7	105433942	105434090	5.05337	30.3202	83445	1102777	1102782	6	109	rs7789569:104927586:T:C	148	105287139	-146803	-146951
chr7	105280271	105280364	5.43152	16.2945	83355	1100394	1100396	3	6	rs7789569:104927586:T:C	93	105287139	6868	6775
chr7	105364691	105364701	5.1228	15.3684	83413	1101417	1101419	3	14	rs7789569:104927586:T:C	10	105287139	-77552	-77562
chr7	105237703	105237779	5.77033	11.5407	83319	1099940	1099941	2	3	rs7789569:104927586:T:C	76	105287139	49436	49360
chr7	105239670	105239835	5.55062	11.1012	83322	1099955	1099956	2	4	rs7789569:104927586:T:C	165	105287139	47469	47304
chr7	137386117	137386717	11.3436	68.0614	114450	1342790	1342795	6	6	rs3735025:137074844:T:C	600	137390098	3981	3381
chr7	137387583	137388221	10.8152	64.8915	114452	1342797	1342802	6	6	rs3735025:137074844:T:C	638	137390098	2515	1877
chr7	137383983	137384947	8.1847	57.2929	114448	1342782	1342788	7	7	rs3735025:137074844:T:C	964	137390098	6115	5151
chr7	140049706	140049943	5.27932	26.3966	116287	1373265	1373269	5	5	rs3735025:137074844:T:C	237	137390098	-2659608	-2659845
chr7	140048802	140049172	5.19137	25.9569	116286	1373260	1373264	5	5	rs3735025:137074844:T:C	370	137390098	-2658704	-2659074
chr9	82138768	82140045	10.4199	93.7791	58929	557716	557724	9	9	rs1319017	1277	82121388	-17380	-18657
chr9	82419053	82419227	5.17757	88.0188	59242	559206	559222	17	31	rs1319017	174	82121388	-297665	-297839
chr9	82431434	82431896	5.21089	83.3743	59250	559362	559377	16	98	rs1319017	462	82121388	-310046	-310508
chr9	82176836	82177209	5.56862	77.9607	58970	557969	557982	14	14	rs1319017	373	82121388	-55448	-55821
chr9	82421482	82422198	5.26747	68.4772	59245	559233	559245	13	40	rs1319017	716	82121388	-300094	-300810
chr9	82201140	82201920	6.18798	68.0678	58993	558120	558130	11	11	rs1319017	780	82121388	-79752	-80532
chr9	82202248	82203274	5.71919	57.1919	58994	558131	558140	10	10	rs1319017	1026	82121388	-80860	-81886
chr9	82140407	82140857	6.8873	55.0984	58930	557725	557732	8	46	rs1319017	450	82121388	-19019	-19469
chr9	82200165	82200369	5.80537	29.0269	58991	558112	558116	5	5	rs1319017	204	82121388	-78777	-78981
chr9	82137656	82137844	7.24746	21.7424	58928	557713	557715	3	3	rs1319017	188	82121388	-16268	-16456
chr9	82419625	82420231	5.07304	20.2922	59243	559223	559226	4	4	rs1319017	606	82121388	-298237	-298843
chr9	82200688	82200794	5.9325	17.7975	58992	558117	558119	3	3	rs1319017	106	82121388	-79300	-79406
chr9	82199624	82199710	5.13829	10.2766	58990	558110	558111	2	3	rs1319017	86	82121388	-78236	-78322
chr9	82420564	82420587	5.02959	10.0592	59244	559227	559228	2	4	rs1319017	23	82121388	-299176	-299199
chr3	37060339	37061735	5.52672	121.588	33614	308683	308704	22	26	rs75968099:36858583:C:T	1396	36817092	-243247	-244643
chr3	37076594	37077843	5.14612	97.7762	33630	308784	308802	19	23	rs75968099:36858583:C:T	1249	36817092	-259502	-260751
chr3	36920658	36921869	6.10014	79.3018	33504	307057	307069	13	13	rs75968099:36858583:C:T	1211	36817092	-103566	-104777
chr3	37101184	37101811	5.26951	73.7732	33657	308960	308973	14	19	rs75968099:36858583:C:T	627	36817092	-284092	-284719
chr3	37370489	37370937	5.06417	70.8984	33901	311603	311616	14	19	rs75968099:36858583:C:T	448	36817092	-553397	-553845
chr3	36852192	36852758	6.92802	48.4961	33455	306382	306388	7	7	rs75968099:36858583:C:T	566	36817092	-35100	-35666
chr3	36922327	36922690	5.55285	44.4228	33505	307070	307077	8	42	rs75968099:36858583:C:T	363	36817092	-105235	-105598
chr3	37102388	37102721	5.19718	31.1831	33658	308974	308979	6	12	rs75968099:36858583:C:T	333	36817092	-285296	-285629
chr3	37078257	37078447	5.24231	15.7269	33631	308803	308805	3	3	rs75968099:36858583:C:T	190	36817092	-261165	-261355
chr3	153108114	153108123	5.00955	15.0286	138644	1285193	1285195	3	15	rs75968099:36858583:C:T	9	36817092	-116291022	-116291031
chr3	36853088	36853362	6.91901	13.838	33456	306389	306390	2	2	rs75968099:36858583:C:T	274	36817092	-35996	-36270
chr3	36920063	36920157	5.12332	10.2466	33503	307055	307056	2	4	rs75968099:36858583:C:T	94	36817092	-102971	-103065
chr3	63995925	63997800	8.51508	289.513	54851	590201	590234	34	75	rs704373:63867355:A:G	1875	63881679	-114246	-116121
chr3	63856643	63857756	6.74166	134.833	54735	588715	588734	20	25	rs704373:63867355:A:G	1113	63881679	25036	23923
chr3	63882288	63882914	9.46048	94.6048	54758	589098	589107	10	10	rs704373:63867355:A:G	626	63881679	-609	-1235
chr3	63881329	63881858	6.72682	80.7218	54757	589086	589097	12	12	rs704373:63867355:A:G	529	63881679	350	-179
chr3	63965660	63966505	5.12694	61.5233	54832	589928	589939	12	22	rs704373:63867355:A:G	845	63881679	-83981	-84826
chr3	64009728	64009886	6.67245	46.7071	54863	590310	590316	7	7	rs704373:63867355:A:G	158	63881679	-128049	-128207
chr3	64010319	64010511	6.77796	33.8898	54864	590317	590321	5	5	rs704373:63867355:A:G	192	63881679	-128640	-128832
chr3	64008775	64009225	5.48637	32.9182	54862	590304	590309	6	7	rs704373:63867355:A:G	450	63881679	-127096	-127546
chr3	64010930	64011377	6.07585	24.3034	54865	590322	590325	4	4	rs704373:63867355:A:G	447	63881679	-129251	-129698
chr3	64011752	64011862	5.12514	20.5006	54866	590326	590329	4	9	rs704373:63867355:A:G	110	63881679	-130073	-130183
chr14	71968873	71969289	5.30412	21.2165	50293	479072	479075	4	6	rs2332700:72417326:C:G	416	71950609	-18264	-18680
chr14	86243962	86244114	5.20954	10.4191	62471	609779	609780	2	2	rs2332700:72417326:C:G	152	71950609	-14293353	-14293505
chr14	71969864	71969917	5.04393	10.0879	50294	479076	479077	2	2	rs2332700:72417326:C:G	53	71950609	-19255	-19308
chr1	243795426	243796053	5.75881	167.005	183246	2313041	2313069	29	30	rs14403	627	243500591	-294835	-295462
chr1	243485740	243486155	5.77213	121.215	182940	2310751	2310771	21	418	rs14403	415	243500591	14851	14436
chr1	243619115	243620218	6.75677	94.5948	183061	2311899	2311912	14	16	rs14403	1103	243500591	-118524	-119627
chr1	243620729	243621414	8.37991	92.1791	183062	2311913	2311923	11	11	rs14403	685	243500591	-120138	-120823
chr1	243431805	243432709	7.22213	72.2213	182911	2310049	2310058	10	79	rs14403	904	243500591	68786	67882
chr1	243478649	243478906	5.10549	56.1604	182938	2310579	2310589	11	27	rs14403	257	243500591	21942	21685
chr1	243796363	243797097	6.24183	49.9347	183247	2313070	2313077	8	9	rs14403	734	243500591	-295772	-296506
chr1	243776774	243777350	5.71768	45.7415	183225	2312913	2312920	8	8	rs14403	576	243500591	-276183	-276759
chr1	243510627	243510998	5.08589	35.6012	182948	2311224	2311230	7	32	rs14403	371	243500591	-10036	-10407
chr1	243723142	243723644	5.62178	22.4871	183176	2312558	2312561	4	4	rs14403	502	243500591	-222551	-223053
chr1	243723945	243724285	5.47729	16.4319	183177	2312562	2312564	3	3	rs14403	340	243500591	-223354	-223694
chr1	243776198	243776348	5.33781	16.0134	183224	2312910	2312912	3	3	rs14403	150	243500591	-275607	-275757
chr1	243722545	243722814	5.35166	10.7033	183175	2312556	2312557	2	2	rs14403	269	243500591	-221954	-222223
chrX	6011310	6014231	6.04853	229.844	3238	84989	85026	38	38	rs12009217	2921	6002841	-8469	-11390
chrX	6081850	6083119	5.36633	134.158	3301	85543	85567	25	34	rs12009217	1269	6002841	-79009	-80278
chrX	6002109	6003182	5.821	128.062	3231	84909	84930	22	41	rs12009217	1073	6002841	732	-341
chrX	6103558	6105096	6.21832	105.711	3324	85706	85722	17	22	rs12009217	1538	6002841	-100717	-102255
chrX	6101840	6102730	5.17006	72.3808	3322	85690	85703	14	14	rs12009217	890	6002841	-98999	-99889
chrX	6064086	6064876	5.39905	70.1876	3286	85411	85423	13	17	rs12009217	790	6002841	-61245	-62035
chrX	6039898	6040240	5.91255	29.5628	3261	85225	85229	5	5	rs12009217	342	6002841	-37057	-37399
chrX	6081014	6081423	5.18012	25.9006	3300	85538	85542	5	11	rs12009217	409	6002841	-78173	-78582
chrX	6103069	6103256	6.04339	12.0868	3323	85704	85705	2	2	rs12009217	187	6002841	-100228	-100415
chrX	6001571	6001743	6.03781	12.0756	3230	84907	84908	2	2	rs12009217	172	6002841	1270	1098
chrX	6040845	6041033	5.86166	11.7233	3262	85230	85231	2	2	rs12009217	188	6002841	-38004	-38192
chrX	6041346	6041567	5.55335	11.1067	3263	85232	85233	2	2	rs12009217	221	6002841	-38505	-38726
chrX	6063409	6063425	5.2098	10.4196	3285	85409	85410	2	3	rs12009217	16	6002841	-60568	-60584
chrX	5997637	5997807	5.04151	10.083	3224	84884	84885	2	2	rs12009217	170	6002841	5204	5034
chr19	30518941	30519555	5.39438	75.5213	11338	604394	604407	14	170	rs2053079:30987423:A:G	614	30496516	-22425	-23039
chr19	30542468	30542636	5.03555	20.1422	11345	604717	604720	4	11	rs2053079:30987423:A:G	168	30496516	-45952	-46120
chr16	58604653	58606002	6.66057	246.441	28014	723620	723656	37	44	rs42945	1349	58511522	-93131	-94480
chr16	58626205	58626754	6.47309	122.989	28025	723995	724013	19	22	rs42945	549	58511522	-114683	-115232
chr16	58600996	58601857	8.19383	114.714	28011	723583	723596	14	23	rs42945	861	58511522	-89474	-90335
chr16	58562282	58563100	5.5985	111.97	27988	723112	723131	20	27	rs42945	818	58511522	-50760	-51578
chr16	58619293	58619777	6.7436	101.154	28022	723848	723862	15	50	rs42945	484	58511522	-107771	-108255
chr16	58564695	58565313	6.52283	91.3196	27990	723137	723150	14	14	rs42945	618	58511522	-53173	-53791
chr16	58536908	58537683	6.55127	85.1666	27969	722902	722914	13	19	rs42945	775	58511522	-25386	-26161
chr16	58623858	58624596	5.6508	79.1112	28024	723952	723965	14	47	rs42945	738	58511522	-112336	-113074
chr16	58591528	58592109	5.38641	70.0233	28006	723437	723449	13	39	rs42945	581	58511522	-80006	-80587
chr16	58576196	58576563	5.45789	65.4947	27996	723280	723291	12	19	rs42945	367	58511522	-64674	-65041
chr16	58523969	58524247	5.15674	56.7242	27956	722748	722758	11	16	rs42945	278	58511522	-12447	-12725
chr16	58600113	58600526	5.93587	47.487	28010	723575	723582	8	55	rs42945	413	58511522	-88591	-89004
chr16	58565622	58565894	6.09171	30.4585	27991	723151	723155	5	5	rs42945	272	58511522	-54100	-54372
chr16	58538110	58538249	5.84914	29.2457	27970	722915	722919	5	12	rs42945	139	58511522	-26588	-26727
chr16	58563685	58564140	5.34618	26.7309	27989	723132	723136	5	5	rs42945	455	58511522	-52163	-52618
chr11	132682627	132683527	5.66677	73.6681	108276	1301974	1301986	13	13	rs2917569:132568255:T:C	900	132698360	15733	14833
chr11	132662050	132663180	5.91606	65.0767	108257	1301793	1301803	11	11	rs2917569:132568255:T:C	1130	132698360	36310	35180
chr11	132705057	132705304	6.07275	30.3637	108296	1302130	1302134	5	5	rs2917569:132568255:T:C	247	132698360	-6697	-6944
chr11	132702341	132702732	6.24176	24.9671	108293	1302123	1302126	4	4	rs2917569:132568255:T:C	391	132698360	-3981	-4372
chr11	132701808	132701998	5.65081	22.6032	108292	1302119	1302122	4	4	rs2917569:132568255:T:C	190	132698360	-3448	-3638
chr11	132660803	132661183	5.38917	21.5567	108255	1301788	1301791	4	10	rs2917569:132568255:T:C	380	132698360	37557	37177
chr11	132705624	132705694	5.19466	20.7786	108297	1302135	1302138	4	23	rs2917569:132568255:T:C	70	132698360	-7264	-7334
chr11	132703504	132703628	6.71343	13.4269	108294	1302127	1302128	2	2	rs2917569:132568255:T:C	124	132698360	-5144	-5268
chr6	72445250	72445999	11.6153	81.3072	59344	707807	707813	7	7	rs1339227:73155701:C:T	749	72445999	749	0
chr6	72446715	72447687	8.38007	58.6605	59345	707814	707820	7	7	rs1339227:73155701:C:T	972	72445999	-716	-1688
chr6	72443365	72443884	6.40157	51.2126	59341	707797	707804	8	18	rs1339227:73155701:C:T	519	72445999	2634	2115
chr6	72450519	72450583	5.05731	35.4012	59349	707830	707836	7	14	rs1339227:73155701:C:T	64	72445999	-4520	-4584
chr22	39693335	39693999	6.76697	175.941	14363	416081	416106	26	415	rs4820386	664	39672046	-21289	-21953
chr22	39668147	39669467	6.60851	105.736	14357	415481	415496	16	20	rs4820386	1320	39672046	3899	2579
chr22	39672292	39672751	5.54281	33.2569	14360	415523	415528	6	63	rs4820386	459	39672046	-246	-705
chr22	39671637	39671979	5.59391	16.7817	14359	415520	415522	3	13	rs4820386	342	39672046	409	67
chr2	200424844	200425927	5.82926	122.414	176327	1744411	1744431	21	26	rs1347692:201297861:C:T	1083	200433138	8294	7211
chr2	200412400	200413010	6.21876	62.1876	176314	1744326	1744335	10	10	rs1347692:201297861:C:T	610	200433138	20738	20128
chr2	239614549	239614855	5.21176	31.2705	207954	2139485	2139490	6	6	rs1347692:201297861:C:T	306	200433138	-39181411	-39181717
chr2	200413391	200413412	6.08356	12.1671	176315	1744336	1744337	2	2	rs1347692:201297861:C:T	21	200433138	19747	19726
chr2	200411433	200411665	5.89341	11.7868	176313	1744324	1744325	2	2	rs1347692:201297861:C:T	232	200433138	21705	21473
chr16	13642128	13643940	7.32527	168.481	5552	252517	252539	23	23	rs7499750:13749265:A:C	1812	13655408	13280	11468
chr16	13652626	13653090	6.29312	50.3449	5562	252624	252631	8	8	rs7499750:13749265:A:C	464	13655408	2782	2318
chr16	13641316	13641755	7.28778	43.7267	5551	252511	252516	6	6	rs7499750:13749265:A:C	439	13655408	14092	13653
chr16	13652094	13652231	6.7486	26.9944	5561	252620	252623	4	4	rs7499750:13749265:A:C	137	13655408	3314	3177
chr16	13651406	13651718	6.51152	26.0461	5560	252616	252619	4	4	rs7499750:13749265:A:C	312	13655408	4002	3690
chr16	13658244	13658707	5.08155	20.3262	5570	252652	252655	4	7	rs7499750:13749265:A:C	463	13655408	-2836	-3299
chr17	2253172	2255272	8.79234	439.617	411	53786	53835	50	152	rs7216638:2156453:T:A	2100	2253159	-13	-2113
chr17	2286661	2287669	18.1548	399.406	423	54310	54331	22	63	rs7216638:2156453:T:A	1008	2253159	-33502	-34510
chr17	2126616	2128506	6.55388	288.371	345	52078	52121	44	52	rs7216638:2156453:T:A	1890	2253159	126543	124653
chr17	2295984	2296887	13.6563	259.47	426	54454	54472	19	19	rs7216638:2156453:T:A	903	2253159	-42825	-43728
chr17	2187308	2188980	8.28139	256.723	382	52917	52947	31	37	rs7216638:2156453:T:A	1672	2253159	65851	64179
chr17	2288341	2289844	9.2984	251.057	423	54341	54367	27	63	rs7216638:2156453:T:A	1503	2253159	-35182	-36685
chr17	2284625	2286326	11.2575	180.12	422	54294	54309	16	16	rs7216638:2156453:T:A	1701	2253159	-31466	-33167
chr17	2302092	2302535	7.30501	138.795	430	54594	54612	19	253	rs7216638:2156453:T:A	443	2253159	-48933	-49376
chr17	2310617	2311632	5.68031	119.287	434	54842	54862	21	26	rs7216638:2156453:T:A	1015	2253159	-57458	-58473
chr17	2258141	2258935	6.54417	111.251	411	53901	53917	17	152	rs7216638:2156453:T:A	794	2253159	-4982	-5776
chr17	2193866	2195045	6.16001	98.5602	385	53002	53017	16	63	rs7216638:2156453:T:A	1179	2253159	59293	58114
chr17	2298441	2298712	5.78572	81	428	54485	54498	14	82	rs7216638:2156453:T:A	271	2253159	-45282	-45553
chr17	2291440	2292411	5.15482	61.8578	425	54403	54414	12	78	rs7216638:2156453:T:A	971	2253159	-38281	-39252
chr17	2295338	2295642	6.65329	39.9197	425	54448	54453	6	78	rs7216638:2156453:T:A	304	2253159	-42179	-42483
chr17	2228564	2228756	5.35147	32.1088	400	53459	53464	6	26	rs7216638:2156453:T:A	192	2253159	24595	24403
chr17	72706012	72706250	5.10078	25.5039	42837	1007034	1007038	5	15	rs7216638:2156453:T:A	238	2253159	-70452853	-70453091
chr17	2271251	2271511	5.04375	20.175	415	54094	54097	4	133	rs7216638:2156453:T:A	260	2253159	-18092	-18352
chr17	2229076	2229284	6.0576	18.1728	401	53465	53467	3	3	rs7216638:2156453:T:A	208	2253159	24083	23875
chr17	2284106	2284163	6.19652	12.393	421	54292	54293	2	2	rs7216638:2156453:T:A	57	2253159	-30947	-31004
chr17	2126012	2126087	5.17156	10.3431	344	52076	52077	2	24	rs7216638:2156453:T:A	75	2253159	127147	127072
chr17	2283720	2283775	5.14521	10.2904	420	54290	54291	2	61	rs7216638:2156453:T:A	55	2253159	-30561	-30616
chr14	28976876	28977768	6.76096	74.3706	9781	128713	128723	11	11	rs10148671	892	29000167	23291	22399
chr14	28978647	28978768	6.02035	24.0814	9783	128726	128729	4	4	rs10148671	121	29000167	21520	21399
chr14	28978171	28978288	6.67256	13.3451	9782	128724	128725	2	2	rs10148671	117	29000167	21996	21879
chr14	28979103	28979121	5.24145	10.4829	9784	128730	128731	2	3	rs10148671	18	29000167	21064	21046
chr8	38197768	38199171	12.4499	448.197	27496	416756	416791	36	37	rs10156310:38209129:A:T	1403	38351611	153843	152440
chr8	38351120	38352059	7.61648	167.562	27624	418516	418537	22	40	rs10156310:38209129:A:T	939	38351611	491	-448
chr8	38369619	38370419	9.36887	121.795	27639	418687	418699	13	15	rs10156310:38209129:A:T	800	38351611	-18008	-18808
chr8	38336493	38337401	7.21306	115.409	27610	418366	418381	16	17	rs10156310:38209129:A:T	908	38351611	15118	14210
chr8	38275542	38276769	7.43854	111.578	27555	417800	417814	15	53	rs10156310:38209129:A:T	1227	38351611	76069	74842
chr8	38264987	38265712	5.3912	91.6505	27543	417625	417641	17	17	rs10156310:38209129:A:T	725	38351611	86624	85899
chr8	38352386	38353491	9.64546	86.8091	27625	418538	418546	9	9	rs10156310:38209129:A:T	1105	38351611	-775	-1880
chr8	38191747	38192737	7.15883	78.7472	27492	416679	416689	11	31	rs10156310:38209129:A:T	990	38351611	159864	158874
chr8	38199554	38200128	8.60195	77.4175	27497	416792	416800	9	23	rs10156310:38209129:A:T	574	38351611	152057	151483
chr8	38334520	38335144	6.90332	75.9366	27608	418352	418362	11	38	rs10156310:38209129:A:T	624	38351611	17091	16467
chr8	38243123	38243897	6.09168	54.8251	27526	417423	417431	9	33	rs10156310:38209129:A:T	774	38351611	108488	107714
chr8	38203874	38204669	5.1931	51.931	27500	416844	416853	10	12	rs10156310:38209129:A:T	795	38351611	147737	146942
chr8	38193291	38193446	6.3979	51.1832	27493	416690	416697	8	8	rs10156310:38209129:A:T	155	38351611	158320	158165
chr8	38272933	38273247	8.20358	41.0179	27551	417789	417793	5	5	rs10156310:38209129:A:T	314	38351611	78678	78364
chr8	38426311	38426493	5.01724	35.1207	27663	419840	419846	7	58	rs10156310:38209129:A:T	182	38351611	-74700	-74882
chr8	38335948	38336000	9.18952	27.5686	27609	418363	418365	3	3	rs10156310:38209129:A:T	52	38351611	15663	15611
chr8	38242131	38242456	5.80328	23.2131	27525	417419	417422	4	11	rs10156310:38209129:A:T	325	38351611	109480	109155
chr8	38274843	38275016	7.02516	21.0755	27554	417797	417799	3	3	rs10156310:38209129:A:T	173	38351611	76768	76595
chr8	38272506	38272517	8.50045	17.0009	27550	417787	417788	2	2	rs10156310:38209129:A:T	11	38351611	79105	79094
chr8	38273768	38273841	5.78606	11.5721	27552	417794	417795	2	2	rs10156310:38209129:A:T	73	38351611	77843	77770
chr1	191063977	191065784	6.74726	101.209	138827	1817324	1817338	15	18	rs28374258:190949551:T:A	1807	190980421	-83556	-85363
chr1	191066790	191066824	7.88237	55.1766	138829	1817340	1817346	7	7	rs28374258:190949551:T:A	34	190980421	-86369	-86403
chr1	190975727	190976069	5.54932	38.8452	138723	1816803	1816809	7	7	rs28374258:190949551:T:A	342	190980421	4694	4352
chr1	191069602	191070203	5.61874	33.7125	138834	1817352	1817357	6	6	rs28374258:190949551:T:A	601	190980421	-89181	-89782
chr1	191069140	191069247	6.60221	13.2044	138833	1817350	1817351	2	2	rs28374258:190949551:T:A	107	190980421	-88719	-88826
chr1	190976846	190977026	5.32247	10.6449	138725	1816811	1816812	2	2	rs28374258:190949551:T:A	180	190980421	3575	3395
chr1	190974350	190974609	5.32107	10.6421	138721	1816800	1816801	2	2	rs28374258:190949551:T:A	259	190980421	6071	5812
chr2	179955526	179956037	5.13937	25.6969	154637	1612917	1612921	5	10	rs12991836	511	144383974	-35571552	-35572063
chr2	179954702	179954983	5.18696	15.5609	154636	1612914	1612916	3	3	rs12991836	281	144383974	-35570728	-35571009
chr1	150122091	150122975	7.39347	103.509	101519	1454748	1454761	14	14	rs140505938:150031490:C:T	884	150059494	-62597	-63481
chr1	150032038	150032895	5.74729	91.9566	101443	1453877	1453892	16	18	rs140505938:150031490:C:T	857	150059494	27456	26599
chr1	150040858	150041613	5.60451	78.4631	101449	1453960	1453973	14	14	rs140505938:150031490:C:T	755	150059494	18636	17881
chr1	150044975	150045452	7.21653	72.1653	101453	1453998	1454007	10	10	rs140505938:150031490:C:T	477	150059494	14519	14042
chr1	150139816	150140193	5.97707	53.7936	101534	1454928	1454936	9	9	rs140505938:150031490:C:T	377	150059494	-80322	-80699
chr1	150123351	150123945	6.22274	43.5592	101520	1454762	1454768	7	23	rs140505938:150031490:C:T	594	150059494	-63857	-64451
chr1	150042211	150042317	5.08465	30.5079	101450	1453974	1453979	6	11	rs140505938:150031490:C:T	106	150059494	17283	17177
chr1	150044293	150044618	5.96743	29.8371	101452	1453993	1453997	5	5	rs140505938:150031490:C:T	325	150059494	15201	14876
chr1	150138719	150139258	5.64116	28.2058	101533	1454923	1454927	5	22	rs140505938:150031490:C:T	539	150059494	-79225	-79764
chr1	150392675	150392799	5.05042	15.1513	101682	1459330	1459332	3	29	rs140505938:150031490:C:T	124	150059494	-333181	-333305
chr1	150140861	150141047	5.92888	11.8578	101535	1454937	1454938	2	2	rs140505938:150031490:C:T	186	150059494	-81367	-81553
chr5	138482836	138483537	6.76196	142.001	129839	1116873	1116893	21	21	rs13169274:137855305:T:C	701	138519616	36780	36079
chr5	138525302	138526006	5.54554	94.2742	129859	1117556	1117572	17	75	rs13169274:137855305:T:C	704	138519616	-5686	-6390
chr5	138499198	138499975	6.54335	58.8902	129848	1117226	1117234	9	65	rs13169274:137855305:T:C	777	138519616	20418	19641
chr5	138595818	138596522	6.71423	46.9996	129897	1118656	1118662	7	8	rs13169274:137855305:T:C	704	138519616	-76202	-76906
chr5	138595215	138595452	7.86467	31.4587	129896	1118652	1118655	4	4	rs13169274:137855305:T:C	237	138519616	-75599	-75836
chr5	138515473	138515947	5.4698	27.349	129855	1117418	1117422	5	17	rs13169274:137855305:T:C	474	138519616	4143	3669
chr5	138498450	138498621	5.41848	21.6739	129847	1117222	1117225	4	4	rs13169274:137855305:T:C	171	138519616	21166	20995
chr5	138594725	138594869	5.73139	17.1942	129895	1118649	1118651	3	3	rs13169274:137855305:T:C	144	138519616	-75109	-75253
chr5	138482299	138482487	5.47039	16.4112	129838	1116870	1116872	3	171	rs13169274:137855305:T:C	188	138519616	37317	37129
chr5	138520513	138520683	5.23215	10.4643	129856	1117486	1117487	2	65	rs13169274:137855305:T:C	170	138519616	-897	-1067
chr15	82605395	82606812	10.0102	460.471	49693	691503	691548	46	49	rs783540	1417	82585958	-19437	-20854
chr15	82591988	82593173	8.30006	207.502	49681	691371	691395	25	25	rs783540	1185	82585958	-6030	-7215
chr15	82617756	82617984	5.83351	116.67	49702	691646	691665	20	20	rs783540	228	82585958	-31798	-32026
chr15	82620997	82622045	9.59267	115.112	49707	691681	691692	12	12	rs783540	1048	82585958	-35039	-36087
chr15	82609060	82610331	5.93717	112.806	49696	691557	691575	19	19	rs783540	1271	82585958	-23102	-24373
chr15	82616155	82617437	6.87112	96.1956	49701	691632	691645	14	14	rs783540	1282	82585958	-30197	-31479
chr15	82602353	82602909	6.01909	84.2673	49690	691473	691486	14	14	rs783540	556	82585958	-16395	-16951
chr15	82683081	82683352	5.66899	79.3659	49757	692597	692610	14	145	rs783540	271	82585958	-97123	-97394
chr15	82619813	82620671	7.08475	77.9322	49706	691670	691680	11	11	rs783540	858	82585958	-33855	-34713
chr15	82581237	82581755	11.205	67.2303	49673	691277	691282	6	6	rs783540	518	82585958	4721	4203
chr15	82622371	82622643	5.94164	65.358	49708	691693	691703	11	15	rs783540	272	82585958	-36413	-36685
chr15	82576762	82577562	6.36159	63.6159	49670	691201	691210	10	10	rs783540	800	82585958	9196	8396
chr15	82607315	82607573	9.62044	57.7227	49694	691549	691554	6	6	rs783540	258	82585958	-21357	-21615
chr15	82610679	82610914	6.14116	42.9881	49697	691576	691582	7	7	rs783540	235	82585958	-24721	-24956
chr15	82694967	82695378	5.38297	32.2978	49767	692756	692761	6	8	rs783540	411	82585958	-109009	-109420
chr15	82580636	82580912	10.7602	32.2806	49672	691274	691276	3	3	rs783540	276	82585958	5322	5046
chr15	82580117	82580252	6.05196	30.2598	49671	691269	691273	5	63	rs783540	135	82585958	5841	5706
chr15	82582211	82582456	5.88358	29.4179	49674	691283	691287	5	24	rs783540	245	82585958	3747	3502
chr15	82654887	82655154	5.19995	20.7998	49736	692224	692227	4	30	rs783540	267	82585958	-68929	-69196
chr15	82310577	82310777	5.19953	15.5986	49518	687669	687671	3	87	rs783540	200	82585958	275381	275181
chr15	82311370	82311471	5.10229	15.3069	49519	687672	687674	3	444	rs783540	101	82585958	274588	274487
chr15	82593839	82594047	6.47536	12.9507	49683	691397	691398	2	12	rs783540	208	82585958	-7881	-8089
chr15	82683754	82683937	5.3347	10.6694	49758	692611	692612	2	2	rs783540	183	82585958	-97796	-97979
chr15	82591509	82591518	5.28982	10.5796	49680	691369	691370	2	14	rs783540	9	82585958	-5551	-5560
chr15	84621617	84623212	8.72954	244.427	51209	713359	713386	28	103	rs12908161:85207825:A:G	1595	84664594	42977	41382
chr15	84712486	84713413	8.7404	174.808	51265	714768	714787	20	20	rs12908161:85207825:A:G	927	84664594	-47892	-48819
chr15	84699555	84700971	6.46126	148.609	51257	714609	714631	23	34	rs12908161:85207825:A:G	1416	84664594	-34961	-36377
chr15	84871806	84872577	6.31956	107.433	51368	716924	716940	17	60	rs12908161:85207825:A:G	771	84664594	-207212	-207983
chr15	84396488	84397054	5.94499	71.3398	51070	710379	710390	12	203	rs12908161:85207825:A:G	566	84664594	268106	267540
chr15	84391944	84393042	5.39985	70.1981	51069	710311	710323	13	77	rs12908161:85207825:A:G	1098	84664594	272650	271552
chr15	84739279	84739854	5.35952	48.2357	51280	715219	715227	9	54	rs12908161:85207825:A:G	575	84664594	-74685	-75260
chr15	84400072	84400408	5.86739	41.0718	51070	710474	710480	7	203	rs12908161:85207825:A:G	336	84664594	264522	264186
chr15	84671790	84671930	5.48207	21.9283	51232	714260	714263	4	97	rs12908161:85207825:A:G	140	84664594	-7196	-7336
chr15	84701412	84701539	5.5416	11.0832	51258	714632	714633	2	26	rs12908161:85207825:A:G	127	84664594	-36818	-36945
chr9	98306112	98307691	11.1364	322.954	70868	734975	735003	29	29	rs10985817:101071090:T:C	1579	98308808	2696	1117
chr9	98308025	98308914	8.54861	102.583	70869	735004	735015	12	12	rs10985817:101071090:T:C	889	98308808	783	-106
chr9	98309222	98309592	6.80942	34.0471	70870	735016	735020	5	5	rs10985817:101071090:T:C	370	98308808	-414	-784
chr9	98305733	98305763	5.44871	16.3461	70867	734972	734974	3	8	rs10985817:101071090:T:C	30	98308808	3075	3045
chr9	98310036	98310084	5.19184	10.3837	70871	735021	735022	2	16	rs10985817:101071090:T:C	48	98308808	-1228	-1276
chr9	98276350	98276414	5.03495	10.0699	70849	734654	734655	2	2	rs10985817:101071090:T:C	64	98308808	32458	32394
chr8	142273488	142274149	5.69433	96.8036	122981	1262860	1262876	17	233	rs67439964:143343398:T:C	661	142262037	-11451	-12112
chr8	142324747	142324901	5.56371	66.7646	122989	1264257	1264268	12	396	rs67439964:143343398:T:C	154	142262037	-62710	-62864
chr11	24365991	24367169	9.51494	104.664	19761	264752	264762	11	11	rs1899543:24406419:A:T	1178	24384873	18882	17704
chr11	24380621	24381904	6.01883	90.2825	19783	264820	264834	15	21	rs1899543:24406419:A:T	1283	24384873	4252	2969
chr11	24365416	24365610	9.43082	47.1541	19760	264747	264751	5	5	rs1899543:24406419:A:T	194	24384873	19457	19263
chr11	24367535	24367827	7.82281	39.114	19762	264763	264767	5	5	rs1899543:24406419:A:T	292	24384873	17338	17046
chr11	24364446	24364612	7.2233	28.8932	19759	264743	264746	4	4	rs1899543:24406419:A:T	166	24384873	20427	20261
chr11	24380012	24380300	5.64138	28.2069	19782	264815	264819	5	5	rs1899543:24406419:A:T	288	24384873	4861	4573
chr11	24347758	24347938	6.08659	24.3463	19742	264648	264651	4	4	rs1899543:24406419:A:T	180	24384873	37115	36935
chr11	24348382	24348555	6.26053	18.7816	19743	264652	264654	3	3	rs1899543:24406419:A:T	173	24384873	36491	36318
chr11	24349568	24349864	5.90174	17.7052	19744	264655	264657	3	3	rs1899543:24406419:A:T	296	24384873	35305	35009
chr11	24363611	24363936	5.59176	16.7753	19758	264740	264742	3	5	rs1899543:24406419:A:T	325	24384873	21262	20937
chr11	24351336	24351521	5.41578	10.8316	19746	264659	264660	2	2	rs1899543:24406419:A:T	185	24384873	33537	33352
chr11	24347198	24347213	5.41218	10.8244	19741	264646	264647	2	2	rs1899543:24406419:A:T	15	24384873	37675	37660
chr5	153419547	153420044	6.27635	50.2108	142693	1261003	1261010	8	8	rs12522290:152797656:C:G	497	153418096	-1451	-1948
chr5	153418292	153419054	8.52653	42.6327	142692	1260998	1261002	5	5	rs12522290:152797656:C:G	762	153418096	-196	-958
chr5	153417651	153417926	9.69834	38.7934	142691	1260994	1260997	4	4	rs12522290:152797656:C:G	275	153418096	445	170
chr5	153415444	153416102	6.63781	33.189	142689	1260986	1260990	5	5	rs12522290:152797656:C:G	658	153418096	2652	1994
chr5	153416913	153417108	9.6245	28.8735	142690	1260991	1260993	3	3	rs12522290:152797656:C:G	195	153418096	1183	988
chr5	153058018	153058222	5.00342	20.0137	142300	1258953	1258956	4	17	rs12522290:152797656:C:G	204	153418096	360078	359874
chr11	57716866	57717263	6.02477	192.793	47692	541515	541546	32	169	rs7129727:57484660:G:A	397	57717188	322	-75
chr11	57665855	57666355	9.1799	119.339	47661	540601	540613	13	208	rs7129727:57484660:G:A	500	57717188	51333	50833
chr11	79054988	79056899	5.81931	110.567	59976	855662	855680	19	26	rs7129727:57484660:G:A	1911	57717188	-21337800	-21339711
chr11	57870685	57871930	5.72008	97.2414	47821	543327	543343	17	102	rs7129727:57484660:G:A	1245	57717188	-153497	-154742
chr11	57621519	57622401	8.15383	89.6921	47638	539845	539855	11	11	rs7129727:57484660:G:A	882	57717188	95669	94787
chr11	57617925	57619090	6.26171	87.6639	47635	539823	539836	14	37	rs7129727:57484660:G:A	1165	57717188	99263	98098
chr11	57621026	57621215	8.73097	43.6548	47637	539840	539844	5	5	rs7129727:57484660:G:A	189	57717188	96162	95973
chr11	57890287	57890385	5.03178	25.1589	47833	543508	543512	5	5	rs7129727:57484660:G:A	98	57717188	-173099	-173197
chr11	57619441	57619891	7.96918	23.9076	47636	539837	539839	3	3	rs7129727:57484660:G:A	450	57717188	97747	97297
chr11	57665156	57665474	5.61925	22.477	47660	540597	540600	4	41	rs7129727:57484660:G:A	318	57717188	52032	51714
chr11	57950978	57951239	5.25395	15.7619	47885	543986	543988	3	3	rs7129727:57484660:G:A	261	57717188	-233790	-234051
chr11	57949884	57950065	5.06838	15.2052	47883	543982	543984	3	6	rs7129727:57484660:G:A	181	57717188	-232696	-232877
chr8	27469905	27471190	7.17808	186.63	18240	321410	321435	26	88	rs2565065	1285	27470504	599	-686
chr8	27437199	27437515	5.89589	47.1671	18226	320953	320960	8	19	rs2565065	316	27470504	33305	32989
chr8	22729246	22729836	5.11524	40.922	14620	273126	273133	8	164	rs2565065	590	27470504	4741258	4740668
chr8	27436292	27436851	5.62	39.34	18225	320946	320952	7	42	rs2565065	559	27470504	34212	33653
chr8	61511291	61511585	5.14569	20.5827	46015	639274	639277	4	17	rs2565065	294	27470504	-34040787	-34041081
chr1	243275895	243276157	5.19657	77.9485	182780	2308665	2308679	15	16	rs10803138	262	243391917	116022	115760
chr18	79807564	79808018	8.14691	285.142	64883	746629	746663	35	221	rs56775891:77575613:C:T	454	79815613	8049	7595
chr18	79802811	79803529	6.80313	102.047	64882	746509	746523	15	487	rs56775891:77575613:C:T	718	79815613	12802	12084
chr18	79814222	79815176	6.24226	81.1494	64886	746860	746872	13	19	rs56775891:77575613:C:T	954	79815613	1391	437
chr18	79815514	79815852	6.63961	66.3961	64887	746873	746882	10	530	rs56775891:77575613:C:T	338	79815613	99	-239
chr3	17817446	17818542	8.1109	381.212	14246	173758	173804	47	49	rs11409090:17887635:A:AT	1096	17846143	28697	27601
chr3	17255760	17256327	5.33032	111.937	13670	169714	169734	21	32	rs11409090:17887635:A:AT	567	17846143	590383	589816
chr3	17283530	17284435	5.81069	98.7818	13701	169895	169911	17	22	rs11409090:17887635:A:AT	905	17846143	562613	561708
chr3	17222986	17223849	5.95776	65.5353	13636	169539	169549	11	11	rs11409090:17887635:A:AT	863	17846143	623157	622294
chr3	17786341	17787249	5.92115	65.1327	14213	173528	173538	11	11	rs11409090:17887635:A:AT	908	17846143	59802	58894
chr3	17280395	17280778	5.09063	40.7251	13698	169866	169873	8	24	rs11409090:17887635:A:AT	383	17846143	565748	565365
chr3	17813052	17813688	5.39921	37.7945	14244	173701	173707	7	13	rs11409090:17887635:A:AT	636	17846143	33091	32455
chr3	17306894	17307482	5.36897	37.5828	13724	170060	170066	7	7	rs11409090:17887635:A:AT	588	17846143	539249	538661
chr3	17784272	17784694	5.32541	37.2778	14210	173518	173524	7	10	rs11409090:17887635:A:AT	422	17846143	61871	61449
chr3	17772334	17772969	5.20601	31.2361	14201	173415	173420	6	6	rs11409090:17887635:A:AT	635	17846143	73809	73174
chr3	17775872	17776055	5.04351	30.2611	14204	173453	173458	6	28	rs11409090:17887635:A:AT	183	17846143	70271	70088
chr3	17221117	17221531	6.01167	30.0583	13633	169530	169534	5	5	rs11409090:17887635:A:AT	414	17846143	625026	624612
chr3	17222424	17222588	6.27979	18.8394	13635	169536	169538	3	3	rs11409090:17887635:A:AT	164	17846143	623719	623555
chr3	17220336	17220437	5.7122	11.4244	13632	169528	169529	2	2	rs11409090:17887635:A:AT	101	17846143	625807	625706
chr3	17785126	17785129	5.70513	11.4103	14211	173525	173526	2	2	rs11409090:17887635:A:AT	3	17846143	61017	61014
chr3	17219740	17219786	5.24917	10.4983	13631	169526	169527	2	2	rs11409090:17887635:A:AT	46	17846143	626403	626357
chr3	17305881	17306023	5.14079	10.2816	13723	170058	170059	2	2	rs11409090:17887635:A:AT	142	17846143	540262	540120
chr18	56102228	56102840	5.65225	33.9135	45221	513049	513054	6	23	rs1789595:53775254:A:T	612	56108023	5795	5183
chr18	56103148	56103906	6.43327	32.1663	45222	513055	513059	5	5	rs1789595:53775254:A:T	758	56108023	4875	4117
chr18	56104413	56105046	5.36436	21.4574	45223	513060	513063	4	4	rs1789595:53775254:A:T	633	56108023	3610	2977
chr12	2403494	2405766	7.86555	314.622	1367	34257	34296	40	61	12:2514112:A:G	2272	2404946	1452	-820
chr12	2409821	2410091	5.43203	54.3203	1368	34346	34355	10	246	12:2514112:A:G	270	2404946	-4875	-5145
chr1	8430568	8432166	5.7024	114.048	2595	181120	181139	20	25	rs34269918:8424984:GA:G	1598	8364924	-65644	-67242
chr1	8333490	8333918	5.6812	85.218	2567	179266	179280	15	337	rs34269918:8424984:GA:G	428	8364924	31434	31006
chr1	8387325	8387474	8.02727	24.0818	2574	180493	180495	3	3	rs34269918:8424984:GA:G	149	8364924	-22401	-22550
chr1	8386911	8386924	7.35329	14.7066	2573	180491	180492	2	2	rs34269918:8424984:GA:G	13	8364924	-21987	-22000
chr1	8387875	8387922	5.67438	11.3488	2575	180496	180497	2	58	rs34269918:8424984:GA:G	47	8364924	-22951	-22998
chr8	26391827	26393390	6.66853	120.034	17445	310682	310699	18	25	rs1042992	1563	26411675	19848	18285
chr2	40723855	40724827	5.24113	57.6524	31734	421551	421561	11	15	rs11685299:225391296:C:A	972	224526579	183802724	183801752
chr2	104920849	104921235	5.09243	25.4622	85051	994280	994284	5	5	rs11685299:225391296:C:A	386	224526579	119605730	119605344
chr2	224604685	224604980	5.28682	21.1473	197991	1957387	1957390	4	80	rs11685299:225391296:C:A	295	224526579	-78106	-78401
chr2	120026513	120026611	5.00329	15.0099	97418	1138918	1138920	3	15	rs11685299:225391296:C:A	98	224526579	104500066	104499968
chr2	58016393	58016926	5.23195	57.5514	47572	566994	567004	11	27	rs75575209:58138192:A:T	533	57911057	-105336	-105869
chr2	58163261	58163624	5.36952	37.5867	47739	567889	567895	7	7	rs75575209:58138192:A:T	363	57911057	-252204	-252567
chr2	58164114	58164511	5.40742	21.6297	47740	567896	567899	4	15	rs75575209:58138192:A:T	397	57911057	-253057	-253454
chr2	58162412	58162885	5.14885	15.4466	47738	567886	567888	3	3	rs75575209:58138192:A:T	473	57911057	-251355	-251828
chr2	58286322	58286369	5.09161	10.1832	47859	568746	568747	2	2	rs75575209:58138192:A:T	47	57911057	-375265	-375312
chr12	39060935	39061945	6.5508	163.77	31027	384425	384449	25	29	12:39522907:C:A	1010	39129105	68170	67160
chr12	39089768	39091052	5.50243	132.058	31060	384593	384616	24	25	12:39522907:C:A	1284	39129105	39337	38053
chr12	39109081	39110409	6.62817	92.7944	31083	384715	384728	14	14	12:39522907:C:A	1328	39129105	20024	18696
chr12	39111079	39111641	5.84992	46.7993	31084	384729	384736	8	8	12:39522907:C:A	562	39129105	18026	17464
chr12	113233929	113234577	5.37306	42.9844	99278	1014251	1014258	8	114	12:39522907:C:A	648	39129105	-74104824	-74105472
chr12	39064863	39065288	5.06367	35.4457	31030	384460	384466	7	14	12:39522907:C:A	425	39129105	64242	63817
chr12	39091899	39092035	5.83545	29.1772	31062	384618	384622	5	5	12:39522907:C:A	136	39129105	37206	37070
chr12	39062537	39062861	5.78374	17.3512	31028	384450	384452	3	3	12:39522907:C:A	324	39129105	66568	66244
chr12	39063221	39063471	5.2152	10.4304	31029	384453	384454	2	3	12:39522907:C:A	250	39129105	65884	65634
chr12	39092637	39092723	5.17509	10.3502	31063	384623	384624	2	13	12:39522907:C:A	86	39129105	36468	36382
chr3	60305753	60307380	6.37466	114.744	51412	561762	561779	18	19	rs1353545:60287845:G:C	1627	60302116	-3637	-5264
chr3	60307878	60308299	5.65533	33.932	51413	561780	561785	6	13	rs1353545:60287845:G:C	421	60302116	-5762	-6183
chr7	131846655	131847520	5.52818	88.4509	109494	1297874	1297889	16	31	rs7801375:131567263:A:G	865	131882504	35849	34984
chr7	131847900	131848773	5.82935	64.1228	109495	1297890	1297900	11	64	rs7801375:131567263:A:G	873	131882504	34604	33731
chr7	138120611	138121142	5.4579	60.0369	115094	1348910	1348920	11	17	rs7801375:131567263:A:G	531	131882504	-6238107	-6238638
chr7	131870335	131870922	5.21473	46.9325	109513	1298068	1298076	9	14	rs7801375:131567263:A:G	587	131882504	12169	11582
chr7	131886909	131887505	5.17528	25.8764	109528	1298178	1298182	5	7	rs7801375:131567263:A:G	596	131882504	-4405	-5001
chr7	131833025	131833365	5.06117	25.3059	109487	1297752	1297756	5	120	rs7801375:131567263:A:G	340	131882504	49479	49139
chr7	131850522	131850696	5.03576	25.1788	109495	1297924	1297928	5	64	rs7801375:131567263:A:G	174	131882504	31982	31808
chr7	131840874	131841036	5.07208	20.2883	109491	1297821	1297824	4	10	rs7801375:131567263:A:G	162	131882504	41630	41468
chr7	131841413	131841824	5.18694	15.5608	109492	1297825	1297827	3	3	rs7801375:131567263:A:G	411	131882504	41091	40680
chr16	9811888	9813908	6.68373	213.879	3628	201014	201045	32	79	rs7191183:9900057:T:C	2020	9806200	-5688	-7708
chr16	9894731	9896517	7.02793	133.531	3694	201690	201708	19	19	rs7191183:9900057:T:C	1786	9806200	-88531	-90317
chr16	9902962	9903692	7.1614	107.421	3698	201759	201773	15	15	rs7191183:9900057:T:C	730	9806200	-96762	-97492
chr16	9782232	9783751	5.78302	98.3113	3607	200761	200777	17	17	rs7191183:9900057:T:C	1519	9806200	23968	22449
chr16	9901049	9902439	5.65301	90.4481	3697	201743	201758	16	26	rs7191183:9900057:T:C	1390	9806200	-94849	-96239
chr16	9788803	9789831	5.14407	66.8729	3612	200810	200822	13	15	rs7191183:9900057:T:C	1028	9806200	17397	16369
chr16	9826895	9827727	5.51909	66.229	3639	201154	201165	12	12	rs7191183:9900057:T:C	832	9806200	-20695	-21527
chr16	9853132	9854614	6.26736	56.4062	3662	201366	201374	9	11	rs7191183:9900057:T:C	1482	9806200	-46932	-48414
chr16	9862868	9863567	5.63714	50.7343	3668	201440	201448	9	9	rs7191183:9900057:T:C	699	9806200	-56668	-57367
chr16	9828913	9829581	5.87392	46.9914	3641	201170	201177	8	17	rs7191183:9900057:T:C	668	9806200	-22713	-23381
chr16	9897115	9897583	7.33848	44.0309	3695	201709	201714	6	6	rs7191183:9900057:T:C	468	9806200	-90915	-91383
chr16	9897890	9898636	6.06535	42.4575	3696	201715	201721	7	18	rs7191183:9900057:T:C	746	9806200	-91690	-92436
chr16	9837797	9838043	6.56128	32.8064	3648	201238	201242	5	5	rs7191183:9900057:T:C	246	9806200	-31597	-31843
chr16	9814741	9814935	5.20593	26.0296	3630	201048	201052	5	11	rs7191183:9900057:T:C	194	9806200	-8541	-8735
chr16	9828217	9828523	6.1765	24.706	3640	201166	201169	4	4	rs7191183:9900057:T:C	306	9806200	-22017	-22323
chr16	9904138	9904662	5.89643	23.5857	3699	201774	201777	4	5	rs7191183:9900057:T:C	524	9806200	-97938	-98462
chr16	9784097	9784322	5.14836	20.5934	3608	200778	200781	4	6	rs7191183:9900057:T:C	225	9806200	22103	21878
chr16	9862335	9862539	5.13007	20.5203	3667	201436	201439	4	36	rs7191183:9900057:T:C	204	9806200	-56135	-56339
chr16	9839421	9839564	6.39087	19.1726	3651	201246	201248	3	3	rs7191183:9900057:T:C	143	9806200	-33221	-33364
chr16	9852614	9852737	5.72391	17.1717	3661	201363	201365	3	11	rs7191183:9900057:T:C	123	9806200	-46414	-46537
chr16	9864541	9864770	5.20124	15.6037	3669	201449	201451	3	9	rs7191183:9900057:T:C	229	9806200	-58341	-58570
chr16	9839010	9839107	7.19208	14.3842	3650	201244	201245	2	2	rs7191183:9900057:T:C	97	9806200	-32810	-32907
chr16	9814233	9814405	5.38613	10.7723	3629	201046	201047	2	2	rs7191183:9900057:T:C	172	9806200	-8033	-8205
chr16	9839877	9839897	5.13367	10.2673	3652	201249	201250	2	16	rs7191183:9900057:T:C	20	9806200	-33677	-33697
chr18	55754830	55755492	5.82045	69.8454	44875	510631	510642	12	12	rs66791238:53230650:T:C	662	55563419	-191411	-192073
chr18	55755841	55756383	5.47693	65.7231	44876	510643	510654	12	20	rs66791238:53230650:T:C	542	55563419	-192422	-192964
chr18	55753717	55754513	5.28412	31.7047	44874	510625	510630	6	6	rs66791238:53230650:T:C	796	55563419	-190298	-191094
chr8	88331005	88331664	6.26498	43.8549	72938	827815	827821	7	7	rs7010876:89264751:T:A	659	88252522	-78483	-79142
chr8	88330289	88330690	5.91578	35.4947	72937	827809	827814	6	6	rs7010876:89264751:T:A	401	88252522	-77767	-78168
chr20	20845940	20848020	8.98772	206.718	17506	192697	192719	23	62	rs6035706:20821005:A:G	2080	20840362	-5578	-7658
chr20	20844835	20845431	6.57125	78.855	17505	192685	192696	12	33	rs6035706:20821005:A:G	596	20840362	-4473	-5069
chr20	20853637	20854515	6.66825	40.0095	17510	192770	192775	6	6	rs6035706:20821005:A:G	878	20840362	-13275	-14153
chr20	20852240	20852687	6.17476	24.699	17508	192764	192767	4	8	rs6035706:20821005:A:G	447	20840362	-11878	-12325
chr20	20853104	20853198	6.7783	13.5566	17509	192768	192769	2	2	rs6035706:20821005:A:G	94	20840362	-12742	-12836
chr20	20855044	20855142	5.7227	11.4454	17511	192776	192777	2	22	rs6035706:20821005:A:G	98	20840362	-14682	-14780
chr12	57077354	57077366	5.01002	15.0301	46249	569889	569891	3	153	12:103361112:C:G	12	102967334	45889980	45889968
chr2	22417808	22418707	10.8563	141.131	16957	235457	235469	13	13	rs12712510:22749726:T:C	899	22526854	109046	108147
chr2	22510378	22512161	6.04532	120.906	17058	235979	235998	20	20	rs12712510:22749726:T:C	1783	22526854	16476	14693
chr2	22440516	22440974	11.2862	90.2893	16980	235589	235596	8	8	rs12712510:22749726:T:C	458	22526854	86338	85880
chr2	22473365	22473912	11.586	81.1023	17012	235787	235793	7	7	rs12712510:22749726:T:C	547	22526854	53489	52942
chr2	22475080	22475639	8.19241	57.3469	17014	235795	235801	7	7	rs12712510:22749726:T:C	559	22526854	51774	51215
chr2	22472041	22472731	11.3549	56.7746	17011	235782	235786	5	5	rs12712510:22749726:T:C	690	22526854	54813	54123
chr2	22470942	22471299	6.88061	55.0449	17010	235774	235781	8	8	rs12712510:22749726:T:C	357	22526854	55912	55555
chr2	22417143	22417312	10.3809	51.9046	16956	235452	235456	5	5	rs12712510:22749726:T:C	169	22526854	109711	109542
chr2	22419747	22420017	8.11287	40.5643	16958	235470	235474	5	5	rs12712510:22749726:T:C	270	22526854	107107	106837
chr2	22438871	22439637	7.91854	39.5927	16978	235582	235586	5	5	rs12712510:22749726:T:C	766	22526854	87983	87217
chr2	22441333	22441636	10.8046	32.4137	16981	235597	235599	3	3	rs12712510:22749726:T:C	303	22526854	85521	85218
chr2	22441972	22442189	9.82937	29.4881	16982	235600	235602	3	3	rs12712510:22749726:T:C	217	22526854	84882	84665
chr2	22512514	22512877	5.50503	22.0201	17059	235999	236002	4	4	rs12712510:22749726:T:C	363	22526854	14340	13977
chr2	22439999	22440043	10.6954	21.3909	16979	235587	235588	2	2	rs12712510:22749726:T:C	44	22526854	86855	86811
chr2	22475970	22476112	5.56876	16.7063	17015	235802	235804	3	5	rs12712510:22749726:T:C	142	22526854	50884	50742
chr2	22415220	22415601	5.5597	16.6791	16954	235447	235449	3	7	rs12712510:22749726:T:C	381	22526854	111634	111253
chr2	22416210	22416227	7.90578	15.8116	16955	235450	235451	2	2	rs12712510:22749726:T:C	17	22526854	110644	110627
chr2	22429723	22430136	5.24811	15.7443	16969	235514	235516	3	3	rs12712510:22749726:T:C	413	22526854	97131	96718
chr8	4350111	4351386	5.66736	96.3451	2027	68257	68273	17	18	rs139425113:4180611:G:GA	1275	4323089	-27022	-28297
chr8	4322723	4323261	7.66824	69.0141	2014	67980	67988	9	9	rs139425113:4180611:G:GA	538	4323089	366	-172
chr8	4321081	4321376	7.15187	64.3668	2012	67968	67976	9	9	rs139425113:4180611:G:GA	295	4323089	2008	1713
chr8	4321739	4322137	8.39309	25.1793	2013	67977	67979	3	3	rs139425113:4180611:G:GA	398	4323089	1350	952
chr6	83187358	83187954	6.32393	69.5632	70727	777118	777128	11	11	rs4470825:83789798:G:A	596	83080079	-107279	-107875
chr6	83542897	83543689	5.29213	31.7528	71081	779765	779770	6	17	rs4470825:83789798:G:A	792	83080079	-462818	-463610
chr6	83542142	83542428	5.12018	20.4807	71080	779761	779764	4	12	rs4470825:83789798:G:A	286	83080079	-462063	-462349
chr6	90055641	90055777	5.04851	15.1455	77500	829368	829370	3	48	rs4470825:83789798:G:A	136	83080079	-6975562	-6975698
chr8	142187469	142187856	5.2016	46.8144	122954	1261133	1261141	9	99	rs4976967	387	142211946	24477	24090
chr3	71623433	71625082	6.79398	183.438	61736	651435	651461	27	27	rs7632921:71543758:G:T	1649	71494607	-128826	-130475
chr3	71482549	71484251	7.11084	170.66	61643	649768	649791	24	38	rs7632921:71543758:G:T	1702	71494607	12058	10356
chr3	71533577	71534465	8.59028	154.625	61673	650317	650334	18	24	rs7632921:71543758:G:T	888	71494607	-38970	-39858
chr3	71486047	71487792	6.84572	143.76	61645	649805	649825	21	21	rs7632921:71543758:G:T	1745	71494607	8560	6815
chr3	71505570	71506241	5.17972	103.594	61657	650017	650036	20	74	rs7632921:71543758:G:T	671	71494607	-10963	-11634
chr3	71330965	71331185	5.8448	81.8272	61557	648007	648020	14	69	rs7632921:71543758:G:T	220	71494607	163642	163422
chr3	71498823	71500016	5.80162	75.4211	61653	649932	649944	13	23	rs7632921:71543758:G:T	1193	71494607	-4216	-5409
chr3	71534924	71535819	7.88444	70.96	61674	650335	650343	9	35	rs7632921:71543758:G:T	895	71494607	-40317	-41212
chr3	71484655	71484898	5.43133	32.588	61644	649792	649797	6	13	rs7632921:71543758:G:T	243	71494607	9952	9709
chr3	71330394	71330505	5.35028	16.0508	61556	648004	648006	3	3	rs7632921:71543758:G:T	111	71494607	164213	164102
chr3	71485637	71485683	5.09577	10.1915	61644	649803	649804	2	13	rs7632921:71543758:G:T	46	71494607	8970	8924
chr8	18545695	18546411	7.61594	99.0072	11890	224832	224844	13	16	rs2410572:18421474:G:A	716	18563964	18269	17553
chr8	18570102	18571388	5.81915	75.6489	11910	225058	225070	13	23	rs2410572:18421474:G:A	1286	18563964	-6138	-7424
chr8	18546900	18547365	8.15536	32.6214	11891	224845	224848	4	4	rs2410572:18421474:G:A	465	18563964	17064	16599
chr8	217175	217350	5.15133	10.3027	128	1747	1748	2	2	rs2410572:18421474:G:A	175	18563964	18346789	18346614
chr11	30309184	30310808	6.65724	73.2296	26145	299387	299397	11	11	rs1765142	1624	30357012	47828	46204
chr11	30257007	30258318	5.85785	70.2942	26086	299103	299114	12	12	rs1765142	1311	30357012	100005	98694
chr11	30347742	30347936	5.72489	51.524	26189	299681	299689	9	9	rs1765142	194	30357012	9270	9076
chr11	30308070	30308379	6.46999	25.8799	26143	299382	299385	4	4	rs1765142	309	30357012	48942	48633
chr11	30233638	30233753	5.15087	20.6035	26062	298981	298984	4	4	rs1765142	115	30357012	123374	123259
chr11	30234231	30234350	5.03294	15.0988	26063	298985	298987	3	4	rs1765142	119	30357012	122781	122662
chr11	30307352	30307464	5.30694	10.6139	26142	299380	299381	2	3	rs1765142	112	30357012	49660	49548
chr11	30348455	30348709	5.27192	10.5438	26190	299690	299691	2	2	rs1765142	254	30357012	8557	8303
chr11	30245783	30245851	5.18246	10.3649	26073	299055	299056	2	2	rs1765142	68	30357012	111229	111161
chr11	30255962	30256025	5.16727	10.3345	26085	299101	299102	2	5	rs1765142	63	30357012	101050	100987
chr13	79599933	79600463	5.77733	161.765	58115	524079	524106	28	69	rs9545047:79859456:A:C	530	79285321	-314612	-315142
chr13	79354857	79355611	9.00641	90.0641	57863	522371	522380	10	10	rs9545047:79859456:A:C	754	79285321	-69536	-70290
chr13	79420670	79422292	5.88092	88.2139	57918	522952	522966	15	16	rs9545047:79859456:A:C	1622	79285321	-135349	-136971
chr13	79351429	79352079	8.83288	70.663	57859	522354	522361	8	8	rs9545047:79859456:A:C	650	79285321	-66108	-66758
chr13	79424948	79425568	8.82606	70.6085	57924	522979	522986	8	8	rs9545047:79859456:A:C	620	79285321	-139627	-140247
chr13	79357943	79358299	7.01714	70.1714	57867	522388	522397	10	10	rs9545047:79859456:A:C	356	79285321	-72622	-72978
chr13	79353814	79354509	10.7153	64.292	57862	522365	522370	6	6	rs9545047:79859456:A:C	695	79285321	-68493	-69188
chr13	79361119	79361921	6.38639	44.7047	57871	522401	522407	7	7	rs9545047:79859456:A:C	802	79285321	-75798	-76600
chr13	79427579	79427895	7.60063	38.0031	57929	522991	522995	5	5	rs9545047:79859456:A:C	316	79285321	-142258	-142574
chr13	79356225	79356317	7.19262	35.9631	57865	522382	522386	5	5	rs9545047:79859456:A:C	92	79285321	-70904	-70996
chr13	79551353	79551789	6.90958	27.6383	58060	523830	523833	4	4	rs9545047:79859456:A:C	436	79285321	-266032	-266468
chr13	79299295	79299834	5.45033	27.2516	57805	522054	522058	5	32	rs9545047:79859456:A:C	539	79285321	-13974	-14513
chr13	79350323	79350576	5.9296	23.7184	57857	522349	522352	4	4	rs9545047:79859456:A:C	253	79285321	-65002	-65255
chr13	79552528	79552640	7.57101	22.713	58062	523835	523837	3	3	rs9545047:79859456:A:C	112	79285321	-267207	-267319
chr13	79352730	79352772	10.1167	20.2334	57860	522362	522363	2	2	rs9545047:79859456:A:C	42	79285321	-67409	-67451
chr13	79428210	79428374	6.7012	20.1036	57930	522996	522998	3	3	rs9545047:79859456:A:C	164	79285321	-142889	-143053
chr13	79298237	79298554	5.66272	16.9882	57804	522051	522053	3	3	rs9545047:79859456:A:C	317	79285321	-12916	-13233
chr13	79362580	79362619	5.28873	15.8662	57873	522409	522411	3	5	rs9545047:79859456:A:C	39	79285321	-77259	-77298
chr13	73791876	73792203	5.10259	15.3078	52137	484759	484761	3	12	rs9545047:79859456:A:C	327	79285321	5493445	5493118
chr13	79554132	79554425	7.04143	14.0829	58065	523840	523841	2	2	rs9545047:79859456:A:C	293	79285321	-268811	-269104
chr13	79550498	79550718	5.59996	11.1999	58059	523828	523829	2	2	rs9545047:79859456:A:C	220	79285321	-265177	-265397
chr13	79555382	79555614	5.5318	11.0636	58066	523842	523843	2	9	rs9545047:79859456:A:C	232	79285321	-270061	-270293
chr1	177325216	177326394	6.16525	98.644	125338	1713675	1713690	16	16	rs4650963	1178	177340354	15138	13960
chr1	177424056	177424629	5.42639	81.3958	125444	1714265	1714279	15	15	rs4650963	573	177340354	-83702	-84275
chr1	177454018	177454581	6.95747	48.7023	125480	1714453	1714459	7	7	rs4650963	563	177340354	-113664	-114227
chr1	177324439	177324856	6.58507	46.0955	125337	1713668	1713674	7	7	rs4650963	417	177340354	15915	15498
chr1	177322318	177322823	5.26638	42.1311	125335	1713654	1713661	8	8	rs4650963	505	177340354	18036	17531
chr1	177321002	177321292	5.24285	36.6999	125334	1713647	1713653	7	7	rs4650963	290	177340354	19352	19062
chr1	177323290	177323734	6.04032	36.2419	125336	1713662	1713667	6	6	rs4650963	444	177340354	17064	16620
chr1	177455465	177455854	6.53992	32.6996	125481	1714460	1714464	5	5	rs4650963	389	177340354	-115111	-115500
chr1	177423007	177423392	5.76768	28.8384	125443	1714260	1714264	5	5	rs4650963	385	177340354	-82653	-83038
chr1	177422347	177422659	5.21548	26.0774	125442	1714255	1714259	5	5	rs4650963	312	177340354	-81993	-82305
chr1	177327349	177327484	5.82783	11.6557	125340	1713692	1713693	2	2	rs4650963	135	177340354	13005	12870
chr1	177327788	177327867	5.4433	10.8866	125341	1713694	1713695	2	2	rs4650963	79	177340354	12566	12487
chr1	177376218	177376268	5.14546	10.2909	125393	1713982	1713983	2	2	rs4650963	50	177340354	-35864	-35914
chr15	70305787	70306838	6.39533	83.1393	40978	551145	551157	13	13	rs12148337:70589272:T:C	1051	70296933	-8854	-9905
chr15	70283798	70284684	5.89409	82.5173	40958	550965	550978	14	17	rs12148337:70589272:T:C	886	70296933	13135	12249
chr15	70303900	70304393	5.41668	37.9168	40976	551132	551138	7	7	rs12148337:70589272:T:C	493	70296933	-6967	-7460
chr15	70304913	70305320	5.68644	34.1186	40977	551139	551144	6	6	rs12148337:70589272:T:C	407	70296933	-7980	-8387
chr15	70282319	70282495	5.30991	15.9297	40956	550960	550962	3	4	rs12148337:70589272:T:C	176	70296933	14614	14438
chr15	70339224	70339350	5.09168	15.275	40997	551462	551464	3	49	rs12148337:70589272:T:C	126	70296933	-42291	-42417
chr15	70283402	70283479	7.08193	14.1639	40957	550963	550964	2	2	rs12148337:70589272:T:C	77	70296933	13531	13454
chr15	70307253	70307272	5.30065	10.6013	40979	551158	551159	2	11	rs12148337:70589272:T:C	19	70296933	-10320	-10339
chr3	161762558	161763997	11.2927	124.22	147450	1346512	1346522	11	11	rs489939:161470592:G:A	1439	161752804	-9754	-11193
chr3	161652996	161653404	5.37236	102.075	147340	1345931	1345949	19	19	rs489939:161470592:G:A	408	161752804	99808	99400
chr3	161767107	161767948	7.3733	88.4796	147455	1346535	1346546	12	12	rs489939:161470592:G:A	841	161752804	-14303	-15144
chr3	161765239	161765821	12.3364	74.0181	147453	1346525	1346530	6	6	rs489939:161470592:G:A	582	161752804	-12435	-13017
chr3	161737664	161738598	5.32758	69.2585	147430	1346389	1346401	13	21	rs489939:161470592:G:A	934	161752804	15140	14206
chr3	161748621	161749453	6.27691	43.9384	147437	1346446	1346452	7	7	rs489939:161470592:G:A	832	161752804	4183	3351
chr3	161766327	161766693	10.7783	43.1131	147454	1346531	1346534	4	4	rs489939:161470592:G:A	366	161752804	-13523	-13889
chr3	161747207	161747631	5.87864	29.3932	147436	1346441	1346445	5	5	rs489939:161470592:G:A	424	161752804	5597	5173
chr3	161761353	161761526	9.21921	27.6576	147449	1346509	1346511	3	3	rs489939:161470592:G:A	173	161752804	-8549	-8722
chr3	182298717	182298892	5.02814	25.1407	168268	1488193	1488197	5	14	rs489939:161470592:G:A	175	161752804	-20545913	-20546088
chr3	161653787	161654001	5.12853	20.5141	147341	1345950	1345953	4	7	rs489939:161470592:G:A	214	161752804	99017	98803
chr3	161760881	161761046	8.14191	16.2838	147448	1346507	1346508	2	2	rs489939:161470592:G:A	165	161752804	-8077	-8242
chr6	92432550	92434052	7.32088	168.38	79959	843874	843896	23	24	rs634940	1502	92367782	-64768	-66270
chr6	92409350	92410293	5.14576	41.1661	79935	843750	843757	8	8	rs634940	943	92367782	-41568	-42511
chr6	92407365	92408012	5.22092	26.1046	79933	843744	843748	5	5	rs634940	647	92367782	-39583	-40230
chr6	92406602	92407050	5.214	20.856	79932	843740	843743	4	4	rs634940	448	92367782	-38820	-39268
chr6	92435922	92436281	6.75077	20.2523	79962	843901	843903	3	3	rs634940	359	92367782	-68140	-68499
chr6	92434443	92434596	8.85781	17.7156	79960	843897	843898	2	2	rs634940	153	92367782	-66661	-66814
chr6	92403204	92403455	5.28464	15.8539	79926	843729	843731	3	3	rs634940	251	92367782	-35422	-35673
chr6	92402593	92402856	5.08407	15.2522	79925	843726	843728	3	3	rs634940	263	92367782	-34811	-35074
chr6	92435550	92435552	7.52342	15.0468	79961	843899	843900	2	2	rs634940	2	92367782	-67768	-67770
chr6	92404121	92404307	5.29764	10.5953	79928	843733	843734	2	2	rs634940	186	92367782	-36339	-36525
chr6	92405067	92405129	5.2519	10.5038	79930	843736	843737	2	2	rs634940	62	92367782	-37285	-37347
chr6	92405823	92405984	5.21847	10.4369	79931	843738	843739	2	2	rs634940	161	92367782	-38041	-38202
chr6	92437185	92437242	5.12323	10.2465	79964	843905	843906	2	9	rs634940	57	92367782	-69403	-69460
chr8	34272632	34272850	5.17904	15.5371	23937	384760	384762	3	3	rs55669358:34312412:T:C	218	34454894	182262	182044
chr8	34273168	34273478	5.15922	15.4776	23938	384763	384765	3	15	rs55669358:34312412:T:C	310	34454894	181726	181416
chr3	53372079	53372473	5.38052	48.4247	45687	497880	497888	9	35	rs312477:53515136:G:A	394	53481109	109030	108636
chr3	53229788	53230316	5.38025	37.6617	45608	495905	495911	7	211	rs312477:53515136:G:A	528	53481109	251321	250793
chr3	53296139	53296190	5.25715	31.5429	45637	496930	496935	6	15	rs312477:53515136:G:A	51	53481109	184970	184919
chr3	53297429	53297642	5.95992	29.7996	45639	496939	496943	5	5	rs312477:53515136:G:A	213	53481109	183680	183467
chr3	53297988	53298490	5.60054	28.0027	45640	496944	496948	5	11	rs312477:53515136:G:A	502	53481109	183121	182619
chr3	53359069	53359538	5.15266	20.6106	45680	497717	497720	4	5	rs312477:53515136:G:A	469	53481109	122040	121571
chr3	53296683	53296957	6.70554	20.1166	45638	496936	496938	3	3	rs312477:53515136:G:A	274	53481109	184426	184152
chr4	23427249	23428647	6.13503	92.0255	16925	286633	286647	15	15	rs215411:23423603:T:A	1398	23421980	-5269	-6667
chr4	23417979	23418947	5.82468	52.4221	16912	286600	286608	9	9	rs215411:23423603:T:A	968	23421980	4001	3033
chr4	23424327	23425090	5.41899	37.9329	16921	286623	286629	7	7	rs215411:23423603:T:A	763	23421980	-2347	-3110
chr4	23421176	23421329	7.18343	28.7337	16915	286612	286615	4	4	rs215411:23423603:T:A	153	23421980	804	651
chr4	23423670	23423791	5.87388	17.6217	16920	286620	286622	3	3	rs215411:23423603:T:A	121	23421980	-1690	-1811
chr4	23417530	23417658	5.15556	15.4667	16911	286597	286599	3	3	rs215411:23423603:T:A	128	23421980	4450	4322
chr4	23419702	23419779	6.66249	13.325	16913	286609	286610	2	2	rs215411:23423603:T:A	77	23421980	2278	2201
chr4	23429114	23429201	5.34773	10.6955	16926	286648	286649	2	2	rs215411:23423603:T:A	87	23421980	-7134	-7221
chr12	23419445	23420375	9.93799	109.318	18823	238209	238219	11	11	12:23633432:T:G	930	23480498	61053	60123
chr12	23420679	23420932	10.6755	96.0791	18824	238220	238228	9	9	12:23633432:T:G	253	23480498	59819	59566
chr12	23388627	23389193	5.25428	78.8143	18793	237988	238002	15	56	12:23633432:T:G	566	23480498	91871	91305
chr12	23421315	23421959	7.12347	71.2347	18825	238229	238238	10	10	12:23633432:T:G	644	23480498	59183	58539
chr12	23344363	23345037	5.3728	42.9824	18745	237751	237758	8	10	12:23633432:T:G	674	23480498	136135	135461
chr12	23418014	23418524	6.16306	36.9783	18821	238201	238206	6	24	12:23633432:T:G	510	23480498	62484	61974
chr12	23343709	23344025	5.58291	27.9146	18744	237746	237750	5	5	12:23633432:T:G	316	23480498	136789	136473
chr12	23382324	23382644	5.72521	22.9008	18786	237967	237970	4	4	12:23633432:T:G	320	23480498	98174	97854
chr12	23380424	23380904	5.33869	21.3547	18783	237960	237963	4	4	12:23633432:T:G	480	23480498	100074	99594
chr12	23369455	23369690	5.78406	17.3522	18770	237918	237920	3	3	12:23633432:T:G	235	23480498	111043	110808
chr12	23418858	23418912	8.04124	16.0825	18822	238207	238208	2	2	12:23633432:T:G	54	23480498	61640	61586
chr12	23462602	23462834	5.18688	15.5606	18868	238469	238471	3	3	12:23633432:T:G	232	23480498	17896	17664
chr12	23382974	23383072	5.15301	15.459	18787	237971	237973	3	4	12:23633432:T:G	98	23480498	97524	97426
chr12	23381225	23381352	5.76319	11.5264	18784	237964	237965	2	2	12:23633432:T:G	127	23480498	99273	99146
chr12	23370776	23370829	5.22827	10.4565	18772	237922	237923	2	4	12:23633432:T:G	53	23480498	109722	109669
chr12	23462175	23462194	5.05163	10.1033	18867	238467	238468	2	2	12:23633432:T:G	19	23480498	18323	18304
chr16	77198096	77198228	5.288	26.44	42477	922058	922062	5	83	rs12447542	132	7694178	-69503918	-69504050
chr16	3994917	3995497	5.1881	25.9405	610	123065	123069	5	623	rs12447542	580	7694178	3699261	3698681
chr16	11504012	11504131	5.15011	25.7506	4435	224101	224105	5	61	rs12447542	119	7694178	-3809834	-3809953
chr16	26748345	26748587	5.05371	25.2686	13672	411779	411783	5	10	rs12447542	242	7694178	-19054167	-19054409
chr16	77197514	77197675	5.73487	22.9395	42476	922054	922057	4	46	rs12447542	161	7694178	-69503336	-69503497
chr16	24825034	24825165	5.45834	16.375	12195	393440	393442	3	4	rs12447542	131	7694178	-17130856	-17130987
chr10	18266583	18267676	7.15249	135.897	11429	224263	224281	19	28	rs7099380	1093	18260087	-6496	-7589
chr10	18265203	18266111	7.07646	91.994	11428	224250	224262	13	18	rs7099380	908	18260087	-5116	-6024
chr10	18276681	18277252	5.11849	81.8958	11437	224346	224361	16	51	rs7099380	571	18260087	-16594	-17165
chr10	18263068	18263361	5.21928	26.0964	11425	224235	224239	5	5	rs7099380	293	18260087	-2981	-3274
chr7	24735478	24735894	5.68192	68.1831	19394	292179	292190	12	12	rs146678232:24777089:CA:C	416	24737470	1992	1576
chr7	24759991	24760364	5.64631	39.5242	19413	292520	292526	7	7	rs146678232:24777089:CA:C	373	24737470	-22521	-22894
chr7	24759020	24759434	6.42615	38.5569	19412	292514	292519	6	166	rs146678232:24777089:CA:C	414	24737470	-21550	-21964
chr7	24736738	24736929	5.38699	10.774	19396	292192	292193	2	2	rs146678232:24777089:CA:C	191	24737470	732	541
chr5	50608128	50608657	6.11981	226.433	42543	471140	471176	37	72	rs77853293:49840113:C:T	529	50544279	-63849	-64378
chr5	50509802	50510991	6.11555	85.6177	42440	470572	470585	14	14	rs77853293:49840113:C:T	1189	50544279	34477	33288
chr5	46389119	46389943	5.23406	73.2768	41631	407618	407631	14	50	rs77853293:49840113:C:T	824	50544279	4155160	4154336
chr5	50507880	50509338	6.48074	64.8074	42439	470562	470571	10	10	rs77853293:49840113:C:T	1458	50544279	36399	34941
chr5	50497910	50498716	5.37785	59.1564	42428	470507	470517	11	11	rs77853293:49840113:C:T	806	50544279	46369	45563
chr5	45953781	45955222	5.58482	55.8482	41228	404920	404929	10	12	rs77853293:49840113:C:T	1441	50544279	4590498	4589057
chr5	45597653	45598262	5.24729	36.731	40856	402871	402877	7	18	rs77853293:49840113:C:T	609	50544279	4946626	4946017
chr5	46408895	46409187	5.09086	30.5452	41642	407814	407819	6	53	rs77853293:49840113:C:T	292	50544279	4135384	4135092
chr5	46408327	46408576	5.04986	30.2991	41641	407808	407813	6	38	rs77853293:49840113:C:T	249	50544279	4135952	4135703
chr5	45596976	45597293	5.23022	26.1511	40855	402866	402870	5	5	rs77853293:49840113:C:T	317	50544279	4947303	4946986
chr5	45893151	45893306	5.61025	22.441	41167	404611	404614	4	4	rs77853293:49840113:C:T	155	50544279	4651128	4650973
chr5	50499063	50499129	5.09811	10.1962	42429	470518	470519	2	3	rs77853293:49840113:C:T	66	50544279	45216	45150
chr14	103436724	103437171	6.04121	48.3297	73370	826243	826250	8	16	rs80020004:104495116:C:T	447	104028779	592055	591608
chr6	114398282	114399198	7.90587	86.9646	102007	1002591	1002601	11	11	rs760608	916	114398283	1	-915
chr6	114396555	114397091	7.81398	46.8839	102004	1002582	1002587	6	6	rs760608	536	114398283	1728	1192
chr6	114332302	114332660	6.64408	46.5086	101927	1002056	1002062	7	7	rs760608	358	114398283	65981	65623
chr6	114330380	114331155	6.17271	37.0363	101925	1002048	1002053	6	6	rs760608	775	114398283	67903	67128
chr6	114399506	114400195	6.31349	31.5675	102008	1002602	1002606	5	6	rs760608	689	114398283	-1223	-1912
chr6	114395266	114395425	5.65056	16.9517	102001	1002576	1002578	3	3	rs760608	159	114398283	3017	2858
chr6	114397418	114397592	8.44994	16.8999	102005	1002588	1002589	2	2	rs760608	174	114398283	865	691
chr6	114331797	114331804	7.07379	14.1476	101926	1002054	1002055	2	2	rs760608	7	114398283	66486	66479
chr6	114395817	114395884	6.37879	12.7576	102002	1002579	1002580	2	2	rs760608	67	114398283	2466	2399
chr3	10758979	10759278	5.58995	22.3598	9398	93006	93009	4	32	rs6800435:10804551:C:A	299	10762866	3887	3588
chr3	10759733	10760008	5.84211	11.6842	9399	93010	93011	2	2	rs6800435:10804551:C:A	275	10762866	3133	2858
chr3	10760312	10760376	5.22053	10.4411	9400	93012	93013	2	2	rs6800435:10804551:C:A	64	10762866	2554	2490
chr11	65624963	65625298	5.65777	84.8666	52565	655296	655310	15	827	rs58950470:65383755:G:T	335	65616284	-8679	-9014
chr11	65670170	65670208	5.09944	25.4972	52569	656656	656660	5	447	rs58950470:65383755:G:T	38	65616284	-53886	-53924
chr12	91863333	91864488	14.1198	197.677	82121	803233	803246	14	14	12:92246786:C:G	1155	91853010	-10323	-11478
chr12	91864846	91865740	12.5897	125.897	82122	803247	803256	10	10	12:92246786:C:G	894	91853010	-11836	-12730
chr12	91861392	91861601	12.5388	50.155	82119	803228	803231	4	4	12:92246786:C:G	209	91853010	-8382	-8591
chr12	91859468	91860243	9.37595	37.5038	82117	803223	803226	4	4	12:92246786:C:G	775	91853010	-6458	-7233
chr12	91856885	91857015	5.23556	31.4134	82113	803209	803214	6	18	12:92246786:C:G	130	91853010	-3875	-4005
chr12	91858041	91858580	6.97839	27.9135	82115	803216	803219	4	4	12:92246786:C:G	539	91853010	-5031	-5570
chr12	91858911	91859151	7.71544	23.1463	82116	803220	803222	3	3	12:92246786:C:G	240	91853010	-5901	-6141
chr15	47633762	47634948	5.58445	67.0133	22571	326356	326367	12	13	rs281299	1186	47393884	-239878	-241064
chr15	40305407	40305441	5.0127	10.0254	16773	243431	243432	2	4	rs56282503:40566759:T:C	34	40274558	-30849	-30883
chr1	173992207	173993007	7.97568	119.635	122023	1689003	1689017	15	15	rs6701877:174015259:G:T	800	174046121	53914	53114
chr1	173959366	173960246	6.1265	116.403	121991	1688653	1688671	19	19	rs6701877:174015259:G:T	880	174046121	86755	85875
chr1	173993431	173993976	7.08545	113.367	122024	1689018	1689033	16	33	rs6701877:174015259:G:T	545	174046121	52690	52145
chr1	174014841	174016149	6.23271	112.189	122041	1689231	1689248	18	19	rs6701877:174015259:G:T	1308	174046121	31280	29972
chr1	174013382	174014296	6.481	103.696	122040	1689215	1689230	16	16	rs6701877:174015259:G:T	914	174046121	32739	31825
chr1	173614909	173615255	5.41287	81.193	121678	1685427	1685441	15	22	rs6701877:174015259:G:T	346	174046121	431212	430866
chr1	174300567	174302095	5.97459	77.6697	122315	1691679	1691691	13	21	rs6701877:174015259:G:T	1528	174046121	-254446	-255974
chr1	174012276	174012762	5.75796	74.8534	122039	1689202	1689214	13	22	rs6701877:174015259:G:T	486	174046121	33845	33359
chr1	173916414	173917347	5.6876	68.2511	121955	1688186	1688197	12	19	rs6701877:174015259:G:T	933	174046121	129707	128774
chr1	173895046	173895820	6.38019	63.8019	121934	1687964	1687973	10	10	rs6701877:174015259:G:T	774	174046121	151075	150301
chr1	173947455	173947795	6.33628	50.6902	121982	1688523	1688530	8	8	rs6701877:174015259:G:T	340	174046121	98666	98326
chr1	173923702	173924165	5.48704	49.3834	121962	1688254	1688262	9	10	rs6701877:174015259:G:T	463	174046121	122419	121956
chr1	174042700	174043213	5.25451	42.0361	122063	1689582	1689589	8	25	rs6701877:174015259:G:T	513	174046121	3421	2908
chr1	174045434	174045637	5.84387	40.9071	122067	1689604	1689610	7	7	rs6701877:174015259:G:T	203	174046121	687	484
chr1	173892675	173893154	6.42395	38.5437	121931	1687951	1687956	6	6	rs6701877:174015259:G:T	479	174046121	153446	152967
chr1	173949429	173949837	6.27078	37.6247	121985	1688537	1688542	6	14	rs6701877:174015259:G:T	408	174046121	96692	96284
chr1	174046842	174047608	6.24914	37.4949	122068	1689611	1689616	6	6	rs6701877:174015259:G:T	766	174046121	-721	-1487
chr1	173948691	173949021	7.16585	35.8293	121984	1688532	1688536	5	5	rs6701877:174015259:G:T	330	174046121	97430	97100
chr1	173894162	173894652	7.16536	35.8268	121933	1687959	1687963	5	5	rs6701877:174015259:G:T	490	174046121	151959	151469
chr1	173917855	173918010	5.57318	33.4391	121956	1688198	1688203	6	18	rs6701877:174015259:G:T	155	174046121	128266	128111
chr1	174063200	174063811	5.14356	30.8614	122082	1689798	1689803	6	12	rs6701877:174015259:G:T	611	174046121	-17079	-17690
chr1	174048122	174048264	6.11876	30.5938	122069	1689617	1689621	5	5	rs6701877:174015259:G:T	142	174046121	-2001	-2143
chr1	173618521	173618942	5.66748	28.3374	121681	1685474	1685478	5	5	rs6701877:174015259:G:T	421	174046121	427600	427179
chr1	173924567	173924716	5.51942	27.5971	121963	1688263	1688267	5	21	rs6701877:174015259:G:T	149	174046121	121554	121405
chr1	173938432	173938674	6.20922	24.8369	121976	1688408	1688411	4	4	rs6701877:174015259:G:T	242	174046121	107689	107447
chr1	173587691	173588173	5.7735	23.094	121651	1685198	1685201	4	4	rs6701877:174015259:G:T	482	174046121	458430	457948
chr1	173936882	173937085	5.2342	20.9368	121973	1688400	1688403	4	6	rs6701877:174015259:G:T	203	174046121	109239	109036
chr1	173937860	173938100	6.31843	18.9553	121975	1688405	1688407	3	3	rs6701877:174015259:G:T	240	174046121	108261	108021
chr1	174044933	174045126	5.15796	15.4739	122066	1689601	1689603	3	3	rs6701877:174015259:G:T	193	174046121	1188	995
chr1	173893516	173893611	7.08053	14.1611	121932	1687957	1687958	2	2	rs6701877:174015259:G:T	95	174046121	152605	152510
chr1	173586867	173586980	5.82942	11.6588	121650	1685196	1685197	2	2	rs6701877:174015259:G:T	113	174046121	459254	459141
chr1	173586434	173586502	5.52049	11.041	121649	1685194	1685195	2	2	rs6701877:174015259:G:T	68	174046121	459687	459619
chr1	173946813	173946917	5.47253	10.9451	121981	1688521	1688522	2	28	rs6701877:174015259:G:T	104	174046121	99308	99204
chr17	17870146	17871595	7.97144	279.001	8695	289097	289131	35	62	rs4925114	1449	17807956	-62190	-63639
chr17	18007401	18009523	7.53819	195.993	8773	290934	290959	26	118	rs4925114	2122	17807956	-199445	-201567
chr17	17846827	17848021	6.5307	195.921	8683	288772	288801	30	115	rs4925114	1194	17807956	-38871	-40065
chr17	18009908	18011442	8.16094	195.863	8774	290960	290983	24	25	rs4925114	1534	17807956	-201952	-203486
chr17	18022837	18023414	6.29492	144.783	8780	291118	291140	23	58	rs4925114	577	17807956	-214881	-215458
chr17	17949309	17950438	5.81476	133.74	8747	289994	290016	23	29	rs4925114	1129	17807956	-141353	-142482
chr17	17805169	17806233	6.60446	132.089	8677	287671	287690	20	366	rs4925114	1064	17807956	2787	1723
chr17	17794676	17795035	5.75498	126.61	8676	287359	287380	22	459	rs4925114	359	17807956	13280	12921
chr17	17992229	17993400	6.1115	116.118	8769	290698	290716	19	128	rs4925114	1171	17807956	-184273	-185444
chr17	17962351	17962875	6.3302	113.944	8757	290178	290195	18	26	rs4925114	524	17807956	-154395	-154919
chr17	18103159	18103952	5.52801	99.5041	8811	292484	292501	18	155	rs4925114	793	17807956	-295203	-295996
chr17	17844235	17844796	5.21761	73.0465	8683	288731	288744	14	115	rs4925114	561	17807956	-36279	-36840
chr17	18046097	18046909	6.45224	70.9746	8795	291538	291548	11	56	rs4925114	812	17807956	-238141	-238953
chr17	17967581	17967966	5.40194	70.2252	8761	290234	290246	13	28	rs4925114	385	17807956	-159625	-160010
chr17	17775665	17776124	5.04502	65.5853	8673	286767	286779	13	50	rs4925114	459	17807956	32291	31832
chr17	18093380	18093736	5.88778	58.8778	8810	292308	292317	10	117	rs4925114	356	17807956	-285424	-285780
chr17	18072934	18073447	5.19193	41.5355	8805	291926	291933	8	60	rs4925114	513	17807956	-264978	-265491
chr17	18023721	18024396	6.66691	40.0015	8781	291141	291146	6	13	rs4925114	675	17807956	-215765	-216440
chr17	17776431	17776802	5.15326	30.9195	8674	286780	286785	6	375	rs4925114	371	17807956	31525	31154
chr17	18045620	18045750	6.55347	26.2139	8794	291534	291537	4	4	rs4925114	130	17807956	-237664	-237794
chr17	17994440	17994731	5.17894	25.8947	8770	290741	290745	5	36	rs4925114	291	17807956	-186484	-186775
chr17	17861972	17862341	5.30679	21.2272	8690	288979	288982	4	88	rs4925114	369	17807956	-54016	-54385
chr17	18045149	18045283	6.40193	19.2058	8793	291531	291533	3	3	rs4925114	134	17807956	-237193	-237327
chr17	18044783	18044848	5.86836	17.6051	8792	291528	291530	3	3	rs4925114	65	17807956	-236827	-236892
chr17	17961858	17961866	5.10483	10.2097	8756	290176	290177	2	23	rs4925114	8	17807956	-153902	-153910
chr17	17862730	17862737	5.03227	10.0645	8691	288983	288984	2	44	rs4925114	7	17807956	-54774	-54781
chr3	130690831	130691636	5.35434	48.189	116585	1115249	1115257	9	12	rs9881798:16846967:A:C	805	16805459	-113885372	-113886177
chr3	16820907	16821847	5.9344	47.4752	13282	166464	166471	8	8	rs9881798:16846967:A:C	940	16805459	-15448	-16388
chr3	130693173	130693970	5.29812	31.7887	116588	1115263	1115268	6	10	rs9881798:16846967:A:C	797	16805459	-113887714	-113888511
chr3	130691937	130692117	5.73196	22.9278	116586	1115258	1115261	4	4	rs9881798:16846967:A:C	180	16805459	-113886478	-113886658
chr3	16822617	16822858	5.53669	22.1467	13283	166472	166475	4	4	rs9881798:16846967:A:C	241	16805459	-17158	-17399
chr3	46391857	46392066	5.10059	20.4024	41602	394320	394323	4	25	rs9881798:16846967:A:C	209	16805459	-29586398	-29586607
chr4	169382030	169382615	5.93297	59.3297	163103	1309028	1309037	10	46	rs10520163	585	169705401	323371	322786
chr4	169603618	169603996	5.50217	49.5195	163331	1310623	1310631	9	9	rs10520163	378	169705401	101783	101405
chr4	169685637	169686228	5.34826	48.1343	163403	1311474	1311482	9	21	rs10520163	591	169705401	19764	19173
chr4	169318695	169319053	5.53669	44.2936	163048	1308565	1308572	8	18	rs10520163	358	169705401	386706	386348
chr4	169321047	169321550	5.17194	36.2036	163051	1308579	1308585	7	13	rs10520163	503	169705401	384354	383851
chr4	169601784	169601991	6.12754	24.5102	163328	1310615	1310618	4	4	rs10520163	207	169705401	103617	103410
chr4	169320279	169320544	5.59477	22.3791	163050	1308575	1308578	4	4	rs10520163	265	169705401	385122	384857
chr4	169381062	169381347	6.23148	18.6944	163102	1309025	1309027	3	3	rs10520163	285	169705401	324339	324054
chr4	169684826	169685306	5.46481	16.3944	163402	1311471	1311473	3	6	rs10520163	480	169705401	20575	20095
chr4	169681151	169681255	5.21953	15.6586	163398	1311446	1311448	3	13	rs10520163	104	169705401	24250	24146
chr4	169602387	169602419	6.44764	12.8953	163329	1310619	1310620	2	2	rs10520163	32	169705401	103014	102982
chr4	169603061	169603232	6.42497	12.8499	163330	1310621	1310622	2	2	rs10520163	171	169705401	102340	102169
chr4	169319356	169319492	6.14722	12.2944	163049	1308573	1308574	2	2	rs10520163	136	169705401	386045	385909
chr1	168795166	168795905	5.37402	48.3662	116683	1653652	1653660	9	9	rs6680011:95840866:A:C	739	95375310	-73419856	-73420595
chr6	136931029	136931202	5.09355	15.2807	124979	1156928	1156930	3	7	rs35736453:128329493:TC:T	173	128008348	-8922681	-8922854
chr2	15768027	15768384	5.25837	52.5837	10939	182000	182009	10	217	rs2077586	357	72934422	57166395	57166038
chr11	134427380	134428126	7.20915	100.928	109315	1324619	1324632	14	27	rs893949	746	134426490	-890	-1636
chr11	119283698	119283928	5.29227	74.0917	98800	1158784	1158797	14	20	rs893949	230	134426490	15142792	15142562
chr1	190664523	190664858	7.35574	22.0672	138371	1815350	1815352	3	3	rs55770408:190643601:T:C	335	190674471	9948	9613
chr1	190662802	190663296	5.87328	17.6198	138369	1815346	1815348	3	3	rs55770408:190643601:T:C	494	190674471	11669	11175
chr1	190666316	190666339	5.44478	16.3343	138373	1815355	1815357	3	3	rs55770408:190643601:T:C	23	190674471	8155	8132
chr1	190665702	190665741	6.43487	12.8697	138372	1815353	1815354	2	2	rs55770408:190643601:T:C	39	190674471	8769	8730
chr1	200297259	200298258	12.2707	208.602	148817	1873245	1873261	17	17	rs6678676:200266503:T:C	999	200297375	116	-883
chr1	200292861	200294241	8.5838	128.757	148812	1873214	1873228	15	15	rs6678676:200266503:T:C	1380	200297375	4514	3134
chr1	200294596	200295229	13.9216	111.373	148813	1873229	1873236	8	8	rs6678676:200266503:T:C	633	200297375	2779	2146
chr1	200296582	200296951	14.5583	58.2332	148816	1873241	1873244	4	4	rs6678676:200266503:T:C	369	200297375	793	424
chr1	200295635	200295721	16.4977	49.4931	148814	1873237	1873239	3	3	rs6678676:200266503:T:C	86	200297375	1740	1654
chr1	200289967	200290795	5.50922	44.0737	148809	1873201	1873208	8	36	rs6678676:200266503:T:C	828	200297375	7408	6580
chr1	200291168	200291683	5.30605	21.2242	148810	1873209	1873212	4	4	rs6678676:200266503:T:C	515	200297375	6207	5692
chr1	200298660	200298692	5.14925	15.4477	148818	1873262	1873264	3	13	rs6678676:200266503:T:C	32	200297375	-1285	-1317
chr1	90605652	90605879	5.27096	10.5419	65944	1064484	1064485	2	2	rs6678676:200266503:T:C	227	200297375	109691723	109691496
chr1	90606267	90606367	5.09633	10.1927	65945	1064486	1064487	2	26	rs6678676:200266503:T:C	100	200297375	109691108	109691008
chr8	9293395	9294289	5.53852	66.4623	5070	128979	128990	12	15	rs11993663	894	10175384	881989	881095
chr8	10175646	10175840	5.057	20.228	5658	138862	138865	4	65	rs11993663	194	10175384	-262	-456
chr8	9294681	9294745	5.07343	15.2203	5071	128991	128993	3	20	rs11993663	64	10175384	880703	880639
chr8	10177408	10177474	5.12803	10.2561	5661	138872	138873	2	3	rs11993663	66	10175384	-2024	-2090
chr16	67574402	67575631	5.79065	150.557	36341	797644	797669	26	84	rs1975802	1229	68251944	677542	676313
chr16	67745705	67746519	5.32948	127.907	36413	800996	801019	24	70	rs1975802	814	68251944	506239	505425
chr16	68255033	68255836	5.55077	111.015	36653	810064	810083	20	137	rs1975802	803	68251944	-3089	-3892
chr16	68151695	68152293	6.54779	104.765	36591	808270	808285	16	44	rs1975802	598	68251944	100249	99651
chr16	68172802	68173961	6.41819	102.691	36603	808609	808624	16	19	rs1975802	1159	68251944	79142	77983
chr16	68224418	68225534	6.31966	94.7949	36640	809253	809267	15	37	rs1975802	1116	68251944	27526	26410
chr16	68150039	68151357	7.63824	76.3824	36590	808260	808269	10	10	rs1975802	1318	68251944	101905	100587
chr16	68037244	68037772	5.54571	55.4571	36507	806912	806921	10	10	rs1975802	528	68251944	214700	214172
chr16	67995820	67996197	5.13598	51.3598	36493	806153	806162	10	231	rs1975802	377	68251944	256124	255747
chr16	68277978	68278197	5.15809	41.2647	36661	810544	810551	8	100	rs1975802	219	68251944	-26034	-26253
chr16	68234432	68234752	5.60847	33.6508	36649	809381	809386	6	459	rs1975802	320	68251944	17512	17192
chr16	68226180	68226428	6.70177	26.8071	36641	809268	809271	4	4	rs1975802	248	68251944	25764	25516
chr16	68120689	68120711	5.00899	10.018	36569	807984	807985	2	12	rs1975802	22	68251944	131255	131233
chr1	97400903	97401641	7.92389	95.0866	72289	1120077	1120088	12	12	rs11165867	738	97412512	11609	10871
chr1	97413237	97413789	9.55721	76.4577	72301	1120147	1120154	8	8	rs11165867	552	97412512	-725	-1277
chr1	97404485	97405160	9.11046	54.6628	72293	1120097	1120102	6	6	rs11165867	675	97412512	8027	7352
chr1	97341662	97342745	6.17879	49.4303	72225	1119751	1119758	8	8	rs11165867	1083	97412512	70850	69767
chr1	97403001	97403643	8.7989	43.9945	72291	1120090	1120094	5	5	rs11165867	642	97412512	9511	8869
chr1	97400248	97400569	7.31571	43.8943	72288	1120071	1120076	6	6	rs11165867	321	97412512	12264	11943
chr1	97412220	97412904	6.5105	39.063	72300	1120141	1120146	6	8	rs11165867	684	97412512	292	-392
chr1	97405796	97406204	7.73975	38.6987	72294	1120103	1120107	5	5	rs11165867	408	97412512	6716	6308
chr1	97415396	97415601	6.13644	36.8186	72304	1120159	1120164	6	6	rs11165867	205	97412512	-2884	-3089
chr1	97394305	97394508	5.11163	30.6698	72280	1120045	1120050	6	8	rs11165867	203	97412512	18207	18004
chr1	97407436	97408018	5.57994	27.8997	72296	1120112	1120116	5	8	rs11165867	582	97412512	5076	4494
chr1	97406566	97406716	6.89348	27.5739	72295	1120108	1120111	4	4	rs11165867	150	97412512	5946	5796
chr1	97414482	97414777	9.18583	27.5575	72302	1120155	1120157	3	3	rs11165867	295	97412512	-1970	-2265
chr1	97395604	97395828	6.76609	27.0644	72282	1120054	1120057	4	4	rs11165867	224	97412512	16908	16684
chr1	97340398	97340769	6.34252	25.3701	72223	1119746	1119749	4	4	rs11165867	371	97412512	72114	71743
chr1	97396472	97396799	7.22661	21.6798	72283	1120058	1120060	3	3	rs11165867	327	97412512	16040	15713
chr1	97397148	97397448	7.01028	21.0308	72284	1120061	1120063	3	3	rs11165867	300	97412512	15364	15064
chr1	97399102	97399555	6.63878	19.9164	72286	1120067	1120069	3	3	rs11165867	453	97412512	13410	12957
chr1	97398120	97398215	6.58332	19.75	72285	1120064	1120066	3	3	rs11165867	95	97412512	14392	14297
chr1	97404038	97404118	9.18184	18.3637	72292	1120095	1120096	2	2	rs11165867	80	97412512	8474	8394
chr1	97394901	97395028	5.77343	17.3203	72281	1120051	1120053	3	3	rs11165867	127	97412512	17611	17484
chr1	97339836	97340022	5.82442	11.6488	72222	1119744	1119745	2	2	rs11165867	186	97412512	72676	72490
chr1	45783430	45783645	5.12819	10.2564	22732	719578	719579	2	21	rs11165867	215	97412512	51629082	51628867
chr1	97339464	97339493	5.10928	10.2186	72221	1119742	1119743	2	2	rs11165867	29	97412512	73048	73019
chr4	142897210	142897925	5.73864	195.114	136512	1120735	1120768	34	58	rs13121251:143829759:T:C	715	142908606	11396	10681
chr4	142970377	142970864	5.45522	65.4626	136589	1121151	1121162	12	16	rs13121251:143829759:T:C	487	142908606	-61771	-62258
chr4	142942869	142943051	6.7928	47.5496	136559	1121001	1121007	7	7	rs13121251:143829759:T:C	182	142908606	-34263	-34445
chr4	142945137	142945514	8.24137	41.2069	136562	1121011	1121015	5	5	rs13121251:143829759:T:C	377	142908606	-36531	-36908
chr4	142874145	142875113	5.7945	40.5615	136485	1120648	1120654	7	10	rs13121251:143829759:T:C	968	142908606	34461	33493
chr4	142945841	142946238	7.99797	31.9919	136563	1121016	1121019	4	4	rs13121251:143829759:T:C	397	142908606	-37235	-37632
chr4	142871505	142871855	7.72971	30.9188	136481	1120636	1120639	4	4	rs13121251:143829759:T:C	350	142908606	37101	36751
chr4	142973404	142974090	6.17811	30.8906	136594	1121169	1121173	5	5	rs13121251:143829759:T:C	686	142908606	-64798	-65484
chr4	142872232	142872462	7.80121	23.4036	136482	1120640	1120642	3	3	rs13121251:143829759:T:C	230	142908606	36374	36144
chr4	142872867	142872977	7.55007	22.6502	136483	1120643	1120645	3	3	rs13121251:143829759:T:C	110	142908606	35739	35629
chr4	142870397	142870542	7.02098	21.0629	136480	1120633	1120635	3	3	rs13121251:143829759:T:C	145	142908606	38209	38064
chr4	142944474	142944579	8.2317	16.4634	136561	1121009	1121010	2	2	rs13121251:143829759:T:C	105	142908606	-35868	-35973
chr4	142975103	142975322	5.16659	15.4998	136596	1121175	1121177	3	3	rs13121251:143829759:T:C	219	142908606	-66497	-66716
chr4	142851372	142851614	5.15086	15.4526	136457	1120514	1120516	3	3	rs13121251:143829759:T:C	242	142908606	57234	56992
chr4	142844504	142844749	5.12048	15.3615	136452	1120338	1120340	3	3	rs13121251:143829759:T:C	245	142908606	64102	63857
chr4	142978060	142978139	5.00048	15.0014	136598	1121188	1121190	3	3	rs13121251:143829759:T:C	79	142908606	-69454	-69533
chr4	142873404	142873449	7.16242	14.3248	136484	1120646	1120647	2	2	rs13121251:143829759:T:C	45	142908606	35202	35157
chr4	142971765	142971895	6.79275	13.5855	136591	1121165	1121166	2	2	rs13121251:143829759:T:C	130	142908606	-63159	-63289
chr4	142869810	142869967	6.73454	13.4691	136479	1120631	1120632	2	2	rs13121251:143829759:T:C	157	142908606	38796	38639
chr4	142971332	142971454	6.5578	13.1156	136590	1121163	1121164	2	2	rs13121251:143829759:T:C	122	142908606	-62726	-62848
chr16	71454236	71456477	6.34391	190.317	38406	856953	856982	30	62	rs2161711:71359066:A:G	2241	71325163	-129073	-131314
chr2	57866273	57866542	5.50091	38.5064	47408	566171	566177	7	7	rs77011057:58064341:A:G	269	57837206	-29067	-29336
chr2	57865519	57865619	6.06319	12.1264	47407	566169	566170	2	2	rs77011057:58064341:A:G	100	57837206	-28313	-28413
chr2	57864956	57865141	5.83354	11.6671	47406	566167	566168	2	2	rs77011057:58064341:A:G	185	57837206	-27750	-27935
chr17	80589283	80590639	6.81154	177.1	44865	1168261	1168286	26	110	rs7225476:78561603:G:A	1356	80587803	-1480	-2836
chr17	80582823	80583815	6.84584	143.763	44863	1168115	1168135	21	48	rs7225476:78561603:G:A	992	80587803	4980	3988
chr17	80636527	80636738	5.36421	48.2779	44883	1169096	1169104	9	186	rs7225476:78561603:G:A	211	80587803	-48724	-48935
chr17	80593269	80593402	5.11665	30.6999	44867	1168316	1168321	6	36	rs7225476:78561603:G:A	133	80587803	-5466	-5599
chr17	80610574	80610816	5.04033	30.242	44873	1168642	1168647	6	93	rs7225476:78561603:G:A	242	80587803	-22771	-23013
