# Supplementary material for: Genome-wide sequencing-based identification of methylation quantitative trait loci and their role in schizophrenia risk
Source: Nat Commun. 2021 Sep 2;12:5251. doi: 10.1038/s41467-021-25517-3 (PMC8413445; doi:10.1038/s41467-021-25517-3)
Supplement: Supplementary file 9 — Supplementary Dataset 6 [file 41467_2021_25517_MOESM9_ESM.xlsx]

## Sheet: Table_S6
Table S6: DLPFC CpH meQTLs to SCZD risk SNPs
snps	cph	statistic	pvalue	FDR	beta	snpChr	snpPos	snpRsNum	snpCounted	snpAlt	disruptCpG	methChr	methPos	distMethToSnp
rs2970610:44097530:T:C	chr1.43613741	23.6988	1.10315e-46	2.15772e-41	0.438119	chr1	43631859	rs2970610	C	T	0	chr1	43613741	-18118
rs6678676:200266503:T:C	chr1.200294973	-22.2522	4.83848e-44	4.73196e-39	-0.364408	chr1	200297375	rs6678676	T	C	0	chr1	200294973	-2402
rs10803138	chr1.243391916	-18.6685	5.07245e-37	3.30719e-32	-0.474968	chr1	243391917	rs10803138	A	G	0	chr1	243391916	-1
rs6701877:174015259:G:T	chr1.174038769	-14.9762	4.64572e-29	2.27172e-24	-0.457029	chr1	174046121	rs6701877	G	T	0	chr1	174038769	-7352
rs6701877:174015259:G:T	chr1.174046494	-14.8224	1.03265e-28	4.03965e-24	-0.487867	chr1	174046121	rs6701877	G	T	0	chr1	174046494	373
rs140505938:150031490:C:T	chr1.150160234	13.7854	2.40541e-26	7.8415e-22	0.332169	chr1	150059494	rs140505938	T	C	1	chr1	150160234	100740
rs34269918:8424984:GA:G	chr1.8403117	-13.616	5.91998e-26	1.65419e-21	-0.372092	chr1	8364924	rs34269918	GA	G	0	chr1	8403117	38193
rs6701877:174015259:G:T	chr1.174069829	-13.5213	9.8045e-26	2.39716e-21	-0.376533	chr1	174046121	rs6701877	G	T	0	chr1	174069829	23708
rs6701877:174015259:G:T	chr1.174013535	-13.1501	7.13706e-25	1.5511e-20	-0.403591	chr1	174046121	rs6701877	G	T	0	chr1	174013535	-32586
rs6701877:174015259:G:T	chr1.174003197	-12.5519	1.7903e-23	3.50176e-19	-0.432297	chr1	174046121	rs6701877	G	T	0	chr1	174003197	-42924
rs34269918:8424984:GA:G	chr1.8392666	-12.3438	5.52608e-23	9.82623e-19	-0.276213	chr1	8364924	rs34269918	GA	G	0	chr1	8392666	27742
rs2660304:98512127:G:T	chr1.98011411	-11.5435	4.30689e-21	7.02012e-17	-0.326966	chr1	98046571	rs2660304	G	T	0	chr1	98011411	-35160
rs6701877:174015259:G:T	chr1.173951257	-11.2319	2.3649e-20	3.55821e-16	-0.385667	chr1	174046121	rs6701877	G	T	0	chr1	173951257	-94864
rs6678676:200266503:T:C	chr1.200295796	-11.0801	5.42824e-20	7.58391e-16	-0.384111	chr1	200297375	rs6678676	T	C	0	chr1	200295796	-1579
rs34269918:8424984:GA:G	chr1.8388343	-11.0267	7.26816e-20	9.47754e-16	-0.32082	chr1	8364924	rs34269918	GA	G	0	chr1	8388343	23419
rs6701877:174015259:G:T	chr1.174060570	-10.9327	1.21637e-19	1.48699e-15	-0.444718	chr1	174046121	rs6701877	G	T	0	chr1	174060570	14449
rs6694545:30437268:A:G	chr1.29961038	10.4336	1.87037e-18	2.15199e-14	0.317937	chr1	29964421	rs6694545	G	A	0	chr1	29961038	-3383
rs4648845	chr1.2444404	10.4024	2.21908e-18	2.41137e-14	0.263059	chr1	2455662	rs4648845	T	C	0	chr1	2444404	-11258
rs12129573:73768366:C:A	chr1.73359225	-9.91011	3.27732e-17	3.37387e-13	-0.371731	chr1	73302683	rs12129573	A	C	0	chr1	73359225	56542
rs12129573:73768366:C:A	chr1.73312307	-9.87585	3.95172e-17	3.86472e-13	-0.432804	chr1	73302683	rs12129573	A	C	0	chr1	73312307	9624
rs34269918:8424984:GA:G	chr1.8404450	-9.73642	8.45748e-17	7.87742e-13	-0.296933	chr1	8364924	rs34269918	GA	G	0	chr1	8404450	39526
rs6701877:174015259:G:T	chr1.174051751	-9.71438	9.5375e-17	8.47958e-13	-0.344068	chr1	174046121	rs6701877	G	T	0	chr1	174051751	5630
rs12129573:73768366:C:A	chr1.73331110	-9.62396	1.56119e-16	1.32767e-12	-0.489283	chr1	73302683	rs12129573	A	C	0	chr1	73331110	28427
rs6678676:200266503:T:C	chr1.200298104	-9.55566	2.26469e-16	1.84569e-12	-0.327656	chr1	200297375	rs6678676	T	C	0	chr1	200298104	729
rs28374258:190949551:T:A	chr1.190860247	9.1958	1.5991e-15	1.25111e-11	0.246573	chr1	190980421	rs28374258	A	T	0	chr1	190860247	-120174
rs6680011:95840866:A:C	chr1.95374631	9.16176	1.92291e-15	1.4466e-11	0.436595	chr1	95375310	rs6680011	C	A	0	chr1	95374631	-679
rs14403	chr1.243490975	9.15254	2.02129e-15	1.46429e-11	0.265641	chr1	243500591	rs14403	T	C	1	chr1	243490975	-9616
rs6701877:174015259:G:T	chr1.174003196	-8.98506	4.99906e-15	3.49215e-11	-0.356219	chr1	174046121	rs6701877	G	T	0	chr1	174003196	-42925
rs6701877:174015259:G:T	chr1.173915656	-8.93845	6.42856e-15	4.33589e-11	-0.325926	chr1	174046121	rs6701877	G	T	0	chr1	173915656	-130465
rs6701877:174015259:G:T	chr1.173979525	-8.86967	9.31366e-15	6.07242e-11	-0.40904	chr1	174046121	rs6701877	G	T	0	chr1	173979525	-66596
rs6694545:30437268:A:G	chr1.29969319	8.76437	1.64134e-14	1.03562e-10	0.189113	chr1	29964421	rs6694545	G	A	0	chr1	29969319	4898
rs12129573:73768366:C:A	chr1.73327817	-8.60301	3.90105e-14	2.38448e-10	-0.366617	chr1	73302683	rs12129573	A	C	0	chr1	73327817	25134
rs12129573:73768366:C:A	chr1.73301380	8.57164	4.61441e-14	2.73505e-10	0.384478	chr1	73302683	rs12129573	A	C	0	chr1	73301380	-1303
rs12129573:73768366:C:A	chr1.73448007	-8.47154	7.87912e-14	4.53274e-10	-0.380629	chr1	73302683	rs12129573	A	C	0	chr1	73448007	145324
rs4648845	chr1.2462636	8.45721	8.5053e-14	4.75318e-10	0.213892	chr1	2455662	rs4648845	T	C	0	chr1	2462636	6974
rs6694545:30437268:A:G	chr1.29961105	8.44494	9.08074e-14	4.93379e-10	0.222573	chr1	29964421	rs6694545	G	A	0	chr1	29961105	-3316
rs4648845	chr1.2441728	8.29649	2.00152e-13	1.05808e-09	0.237408	chr1	2455662	rs4648845	T	C	0	chr1	2441728	-13934
rs4648845	chr1.2440957	8.262	2.4038e-13	1.23731e-09	0.258758	chr1	2455662	rs4648845	T	C	0	chr1	2440957	-14705
rs12129573:73768366:C:A	chr1.73390789	-8.25162	2.53991e-13	1.27384e-09	-0.396544	chr1	73302683	rs12129573	A	C	0	chr1	73390789	88106
rs11165867	chr1.97358197	8.20092	3.32331e-13	1.62507e-09	0.379079	chr1	97412512	rs11165867	T	C	0	chr1	97358197	-54315
rs4648845	chr1.2453798	8.1693	3.92897e-13	1.87438e-09	0.220302	chr1	2455662	rs4648845	T	C	0	chr1	2453798	-1864
rs4648845	chr1.2450128	8.11085	5.35192e-13	2.49243e-09	0.194227	chr1	2455662	rs4648845	T	C	0	chr1	2450128	-5534
rs12129573:73768366:C:A	chr1.73351063	-8.02921	8.23392e-13	3.74542e-09	-0.381906	chr1	73302683	rs12129573	A	C	0	chr1	73351063	48380
rs4648845	chr1.2448265	7.99952	9.62761e-13	4.27984e-09	0.187138	chr1	2455662	rs4648845	T	C	0	chr1	2448265	-7397
rs2970610:44097530:T:C	chr1.43563681	7.95561	1.21292e-12	5.2721e-09	0.23189	chr1	43631859	rs2970610	C	T	0	chr1	43563681	-68178
rs2660304:98512127:G:T	chr1.98091455	-7.78556	2.95701e-12	1.25735e-08	-0.215448	chr1	98046571	rs2660304	G	T	0	chr1	98091455	44884
rs12129573:73768366:C:A	chr1.73193639	7.71113	4.36011e-12	1.81452e-08	0.346041	chr1	73302683	rs12129573	A	C	0	chr1	73193639	-109044
rs28374258:190949551:T:A	chr1.191085049	7.6825	5.06098e-12	2.06232e-08	0.352917	chr1	190980421	rs28374258	A	T	0	chr1	191085049	104628
rs2660304:98512127:G:T	chr1.97971999	7.66877	5.43579e-12	2.16985e-08	0.238716	chr1	98046571	rs2660304	G	T	0	chr1	97971999	-74572
rs2970610:44097530:T:C	chr1.43860322	7.65385	5.87403e-12	2.29788e-08	0.266244	chr1	43631859	rs2970610	C	T	0	chr1	43860322	228463
rs6701877:174015259:G:T	chr1.173942570	-7.61154	7.31758e-12	2.80646e-08	-0.30497	chr1	174046121	rs6701877	G	T	0	chr1	173942570	-103551
rs12129573:73768366:C:A	chr1.73344738	-7.56844	9.14978e-12	3.33948e-08	-0.389945	chr1	73302683	rs12129573	A	C	0	chr1	73344738	42055
rs12129573:73768366:C:A	chr1.73407352	-7.56815	9.16361e-12	3.33948e-08	-0.345461	chr1	73302683	rs12129573	A	C	0	chr1	73407352	104669
rs4648845	chr1.2440638	7.56698	9.21956e-12	3.33948e-08	0.162795	chr1	2455662	rs4648845	T	C	0	chr1	2440638	-15024
rs6701877:174015259:G:T	chr1.173957280	-7.42269	1.94215e-11	6.90688e-08	-0.379386	chr1	174046121	rs6701877	G	T	0	chr1	173957280	-88841
rs2970610:44097530:T:C	chr1.43583495	7.38397	2.37007e-11	8.27818e-08	0.206945	chr1	43631859	rs2970610	C	T	0	chr1	43583495	-48364
rs2970610:44097530:T:C	chr1.43591585	7.36245	2.6471e-11	9.08358e-08	0.211142	chr1	43631859	rs2970610	C	T	0	chr1	43591585	-40274
rs11165867	chr1.97380677	7.28588	3.91886e-11	1.32158e-07	0.360904	chr1	97412512	rs11165867	T	C	0	chr1	97380677	-31835
rs6701877:174015259:G:T	chr1.173846153	-7.19997	6.07603e-11	2.01433e-07	-0.342132	chr1	174046121	rs6701877	G	T	0	chr1	173846153	-199968
rs2970610:44097530:T:C	chr1.43590661	7.14047	8.22378e-11	2.68091e-07	0.203053	chr1	43631859	rs2970610	C	T	0	chr1	43590661	-41198
rs6701877:174015259:G:T	chr1.174056735	-7.13616	8.40575e-11	2.69531e-07	-0.328429	chr1	174046121	rs6701877	G	T	0	chr1	174056735	10614
rs2970610:44097530:T:C	chr1.43627104	7.09758	1.02226e-10	3.22501e-07	0.165976	chr1	43631859	rs2970610	C	T	0	chr1	43627104	-4755
rs2970610:44097530:T:C	chr1.43644077	7.02551	1.47194e-10	4.56996e-07	0.290704	chr1	43631859	rs2970610	C	T	0	chr1	43644077	12218
rs6694545:30437268:A:G	chr1.29991784	7.00677	1.61793e-10	4.83538e-07	0.314788	chr1	29964421	rs6694545	G	A	0	chr1	29991784	27363
rs4648845	chr1.2441514	7.0061	1.62338e-10	4.83538e-07	0.200814	chr1	2455662	rs4648845	T	C	0	chr1	2441514	-14148
rs12129573:73768366:C:A	chr1.73385993	-7.0051	1.6316e-10	4.83538e-07	-0.327171	chr1	73302683	rs12129573	A	C	0	chr1	73385993	83310
rs12129573:73768366:C:A	chr1.73371085	-6.97556	1.89349e-10	5.52778e-07	-0.322068	chr1	73302683	rs12129573	A	C	0	chr1	73371085	68402
rs4648845	chr1.2440560	6.8165	4.20283e-10	1.20891e-06	0.182857	chr1	2455662	rs4648845	T	C	0	chr1	2440560	-15102
rs6701877:174015259:G:T	chr1.174004544	6.771	5.27276e-10	1.47818e-06	0.306448	chr1	174046121	rs6701877	G	T	0	chr1	174004544	-41577
rs14403	chr1.243642635	6.77034	5.2901e-10	1.47818e-06	0.336222	chr1	243500591	rs14403	T	C	1	chr1	243642635	142044
rs55770408:190643601:T:C	chr1.190672071	6.73468	6.31603e-10	1.73999e-06	0.297522	chr1	190674471	rs55770408	C	T	0	chr1	190672071	-2400
rs14403	chr1.243487415	6.67636	8.43368e-10	2.29112e-06	0.262236	chr1	243500591	rs14403	T	C	1	chr1	243487415	-13176
rs140505938:150031490:C:T	chr1.150157805	6.6676	8.8071e-10	2.35978e-06	0.47785	chr1	150059494	rs140505938	T	C	1	chr1	150157805	98311
rs11165867	chr1.97397273	6.62824	1.06973e-09	2.8275e-06	0.294897	chr1	97412512	rs11165867	T	C	0	chr1	97397273	-15239
rs140505938:150031490:C:T	chr1.150152426	6.61729	1.12907e-09	2.94458e-06	0.297374	chr1	150059494	rs140505938	T	C	1	chr1	150152426	92932
rs2970610:44097530:T:C	chr1.43853334	6.47977	2.21763e-09	5.64921e-06	0.213427	chr1	43631859	rs2970610	C	T	0	chr1	43853334	221475
rs2970610:44097530:T:C	chr1.43560985	6.47919	2.22391e-09	5.64921e-06	0.233737	chr1	43631859	rs2970610	C	T	0	chr1	43560985	-70874
rs12129573:73768366:C:A	chr1.73380259	-6.45132	2.54811e-09	6.33343e-06	-0.346186	chr1	73302683	rs12129573	A	C	0	chr1	73380259	77576
rs55770408:190643601:T:C	chr1.190635206	6.45052	2.55802e-09	6.33343e-06	0.242075	chr1	190674471	rs55770408	C	T	0	chr1	190635206	-39265
rs11165867	chr1.97386476	6.41281	3.07373e-09	7.46069e-06	0.316579	chr1	97412512	rs11165867	T	C	0	chr1	97386476	-26036
rs6701877:174015259:G:T	chr1.174171861	6.41176	3.0896e-09	7.46069e-06	0.232012	chr1	174046121	rs6701877	G	T	0	chr1	174171861	125740
rs2970610:44097530:T:C	chr1.43617837	6.37503	3.69304e-09	8.80912e-06	0.207787	chr1	43631859	rs2970610	C	T	0	chr1	43617837	-14022
rs12129573:73768366:C:A	chr1.73195979	6.30139	5.27406e-09	1.24288e-05	0.325558	chr1	73302683	rs12129573	A	C	0	chr1	73195979	-106704
rs12129573:73768366:C:A	chr1.73386872	-6.29515	5.43524e-09	1.26561e-05	-0.309868	chr1	73302683	rs12129573	A	C	0	chr1	73386872	84189
rs6680011:95840866:A:C	chr1.95444368	6.25496	6.59638e-09	1.51792e-05	0.397484	chr1	95375310	rs6680011	C	A	0	chr1	95444368	69058
rs14403	chr1.243729229	6.15699	1.05498e-08	2.39944e-05	0.300564	chr1	243500591	rs14403	T	C	1	chr1	243729229	228638
rs2970610:44097530:T:C	chr1.43646709	6.09327	1.42909e-08	3.21294e-05	0.214869	chr1	43631859	rs2970610	C	T	0	chr1	43646709	14850
rs12129573:73768366:C:A	chr1.73460890	-6.07323	1.57176e-08	3.49354e-05	-0.325431	chr1	73302683	rs12129573	A	C	0	chr1	73460890	158207
rs6678676:200266503:T:C	chr1.200285189	-6.03397	1.89305e-08	4.1604e-05	-0.271858	chr1	200297375	rs6678676	T	C	0	chr1	200285189	-12186
rs12129573:73768366:C:A	chr1.73152945	5.99086	2.32044e-08	5.04301e-05	0.273749	chr1	73302683	rs12129573	A	C	0	chr1	73152945	-149738
rs6701877:174015259:G:T	chr1.174191900	5.97966	2.4462e-08	5.2579e-05	0.237099	chr1	174046121	rs6701877	G	T	0	chr1	174191900	145779
rs2970610:44097530:T:C	chr1.43624268	5.97573	2.49182e-08	5.29774e-05	0.187849	chr1	43631859	rs2970610	C	T	0	chr1	43624268	-7591
rs34269918:8424984:GA:G	chr1.8435886	5.95631	2.73016e-08	5.74205e-05	0.124692	chr1	8364924	rs34269918	GA	G	0	chr1	8435886	70962
rs140505938:150031490:C:T	chr1.150156232	5.9144	3.32344e-08	6.91548e-05	0.482116	chr1	150059494	rs140505938	T	C	1	chr1	150156232	96738
rs2970610:44097530:T:C	chr1.43618202	5.85204	4.44745e-08	9.15693e-05	0.196088	chr1	43631859	rs2970610	C	T	0	chr1	43618202	-13657
rs12129573:73768366:C:A	chr1.73269720	-5.83581	4.79668e-08	9.77309e-05	-0.269717	chr1	73302683	rs12129573	A	C	0	chr1	73269720	-32963
rs4650963	chr1.177328093	5.826	5.02052e-08	0.000101237	0.252674	chr1	177340354	rs4650963	T	G	0	chr1	177328093	-12261
rs6701877:174015259:G:T	chr1.173917673	5.81725	5.22885e-08	0.000104362	0.126029	chr1	174046121	rs6701877	G	T	0	chr1	173917673	-128448
rs28374258:190949551:T:A	chr1.190978330	5.80261	5.59679e-08	0.000110577	0.331159	chr1	190980421	rs28374258	A	T	0	chr1	190978330	-2091
rs12129573:73768366:C:A	chr1.73092830	5.79135	5.89665e-08	0.000115337	0.28689	chr1	73302683	rs12129573	A	C	0	chr1	73092830	-209853
rs2970610:44097530:T:C	chr1.43662375	5.76182	6.76061e-08	0.000130926	0.173475	chr1	43631859	rs2970610	C	T	0	chr1	43662375	30516
rs34269918:8424984:GA:G	chr1.8363449	-5.72063	8.17574e-08	0.000156779	-0.111254	chr1	8364924	rs34269918	GA	G	0	chr1	8363449	-1475
rs12129573:73768366:C:A	chr1.73269721	-5.69391	9.24507e-08	0.000175564	-0.2742	chr1	73302683	rs12129573	A	C	0	chr1	73269721	-32962
rs28374258:190949551:T:A	chr1.191034354	5.66704	1.04586e-07	0.000196699	0.294401	chr1	190980421	rs28374258	A	T	0	chr1	191034354	53933
rs12129573:73768366:C:A	chr1.73062168	5.6523	1.11892e-07	0.000208435	0.244556	chr1	73302683	rs12129573	A	C	0	chr1	73062168	-240515
rs6678676:200266503:T:C	chr1.200281695	-5.63816	1.19368e-07	0.000220264	-0.0868297	chr1	200297375	rs6678676	T	C	0	chr1	200281695	-15680
rs2970610:44097530:T:C	chr1.43728862	5.60291	1.40204e-07	0.000256295	0.238513	chr1	43631859	rs2970610	C	T	0	chr1	43728862	97003
rs6694545:30437268:A:G	chr1.29959373	5.58914	1.49278e-07	0.000270355	0.21204	chr1	29964421	rs6694545	G	A	0	chr1	29959373	-5048
rs2970610:44097530:T:C	chr1.43729683	5.56359	1.67659e-07	0.000300859	0.248514	chr1	43631859	rs2970610	C	T	0	chr1	43729683	97824
rs2970610:44097530:T:C	chr1.43560986	5.53433	1.91446e-07	0.000340421	0.239401	chr1	43631859	rs2970610	C	T	0	chr1	43560986	-70873
rs140505938:150031490:C:T	chr1.150185467	5.4892	2.34739e-07	0.000410206	0.446358	chr1	150059494	rs140505938	T	C	1	chr1	150185467	125973
rs4650963	chr1.177286106	5.48906	2.34886e-07	0.000410206	0.255967	chr1	177340354	rs4650963	T	G	0	chr1	177286106	-54248
rs4648845	chr1.2452670	5.45131	2.78367e-07	0.000478561	0.103227	chr1	2455662	rs4648845	T	C	0	chr1	2452670	-2992
rs6701877:174015259:G:T	chr1.173878870	-5.45087	2.7892e-07	0.000478561	-0.242468	chr1	174046121	rs6701877	G	T	0	chr1	173878870	-167251
rs6694545:30437268:A:G	chr1.29963152	5.44374	2.87982e-07	0.000489813	0.25269	chr1	29964421	rs6694545	G	A	0	chr1	29963152	-1269
rs55770408:190643601:T:C	chr1.190850348	5.40093	3.4884e-07	0.00058344	0.245042	chr1	190674471	rs55770408	C	T	0	chr1	190850348	175877
rs28374258:190949551:T:A	chr1.190980096	5.40083	3.48996e-07	0.00058344	0.317073	chr1	190980421	rs28374258	A	T	0	chr1	190980096	-325
rs12129573:73768366:C:A	chr1.73454670	-5.3568	4.24688e-07	0.000703964	-0.305474	chr1	73302683	rs12129573	A	C	0	chr1	73454670	151987
rs11165867	chr1.97376861	5.33569	4.66436e-07	0.000762788	0.201025	chr1	97412512	rs11165867	T	C	0	chr1	97376861	-35651
rs2660304:98512127:G:T	chr1.97844682	5.33495	4.67976e-07	0.000762788	0.235353	chr1	98046571	rs2660304	G	T	0	chr1	97844682	-201889
rs6701877:174015259:G:T	chr1.173917667	5.27402	6.12756e-07	0.000990523	0.103593	chr1	174046121	rs6701877	G	T	0	chr1	173917667	-128454
rs2970610:44097530:T:C	chr1.43595362	5.2641	6.40138e-07	0.0010263	0.146069	chr1	43631859	rs2970610	C	T	0	chr1	43595362	-36497
rs6701877:174015259:G:T	chr1.174046927	-5.184	9.09629e-07	0.00144651	-0.0949899	chr1	174046121	rs6701877	G	T	0	chr1	174046927	806
rs4650963	chr1.177440788	5.16642	9.82172e-07	0.00154927	0.242341	chr1	177340354	rs4650963	T	G	0	chr1	177440788	100434
rs12129719:66324512:G:A	chr1.66027470	5.15228	1.04453e-06	0.00163446	0.234059	chr1	65858829	rs12129719	A	G	0	chr1	66027470	168641
rs2970610:44097530:T:C	chr1.43856547	5.14576	1.07461e-06	0.00166818	0.200707	chr1	43631859	rs2970610	C	T	0	chr1	43856547	224688
rs6678676:200266503:T:C	chr1.200297376	-5.13678	1.11738e-06	0.00172092	-0.137959	chr1	200297375	rs6678676	T	C	0	chr1	200297376	1
rs140505938:150031490:C:T	chr1.150104956	5.11425	1.23211e-06	0.0018828	0.4299	chr1	150059494	rs140505938	T	C	1	chr1	150104956	45462
rs12129573:73768366:C:A	chr1.73284740	-5.10697	1.27163e-06	0.00192812	-0.246559	chr1	73302683	rs12129573	A	C	0	chr1	73284740	-17943
rs12129573:73768366:C:A	chr1.73129350	5.09971	1.31223e-06	0.00197437	0.194633	chr1	73302683	rs12129573	A	C	0	chr1	73129350	-173333
rs2970610:44097530:T:C	chr1.43616203	5.06884	1.49936e-06	0.00223871	0.194339	chr1	43631859	rs2970610	C	T	0	chr1	43616203	-15656
rs12129573:73768366:C:A	chr1.73097092	5.01916	1.85642e-06	0.00275083	0.191899	chr1	73302683	rs12129573	A	C	0	chr1	73097092	-205591
rs140505938:150031490:C:T	chr1.150166502	5.01019	1.92918e-06	0.00283716	0.3578	chr1	150059494	rs140505938	T	C	1	chr1	150166502	107008
rs2970610:44097530:T:C	chr1.43549153	-5.00795	1.94771e-06	0.00284304	-0.178552	chr1	43631859	rs2970610	C	T	0	chr1	43549153	-82706
rs6701877:174015259:G:T	chr1.173845974	-4.99641	2.04635e-06	0.00296489	-0.241407	chr1	174046121	rs6701877	G	T	0	chr1	173845974	-200147
rs12129573:73768366:C:A	chr1.73235006	-4.99066	2.09728e-06	0.00301634	-0.203358	chr1	73302683	rs12129573	A	C	0	chr1	73235006	-67677
rs2660304:98512127:G:T	chr1.97883328	4.97901	2.20422e-06	0.00314699	0.257802	chr1	98046571	rs2660304	G	T	0	chr1	97883328	-163243
rs2970610:44097530:T:C	chr1.43584357	4.93199	2.69248e-06	0.00381624	0.184918	chr1	43631859	rs2970610	C	T	0	chr1	43584357	-47502
rs2970610:44097530:T:C	chr1.43880170	4.92972	2.71853e-06	0.00382544	0.222428	chr1	43631859	rs2970610	C	T	0	chr1	43880170	248311
rs12129719:66324512:G:A	chr1.65871011	4.9234	2.79233e-06	0.00390123	0.21638	chr1	65858829	rs12129719	A	G	0	chr1	65871011	12182
rs2970610:44097530:T:C	chr1.43633074	4.90256	3.0499e-06	0.00423087	0.193102	chr1	43631859	rs2970610	C	T	0	chr1	43633074	1215
rs34269918:8424984:GA:G	chr1.8365841	-4.89976	3.08623e-06	0.00425111	-0.175981	chr1	8364924	rs34269918	GA	G	0	chr1	8365841	917
rs14403	chr1.243481194	4.88292	3.31364e-06	0.00453243	0.261865	chr1	243500591	rs14403	T	C	1	chr1	243481194	-19397
rs34269918:8424984:GA:G	chr1.8333157	-4.87848	3.37624e-06	0.00456443	-0.205566	chr1	8364924	rs34269918	GA	G	0	chr1	8333157	-31767
rs12129573:73768366:C:A	chr1.73179215	-4.87796	3.3837e-06	0.00456443	-0.274777	chr1	73302683	rs12129573	A	C	0	chr1	73179215	-123468
rs4650963	chr1.177359159	4.8695	3.50652e-06	0.00469771	0.223745	chr1	177340354	rs4650963	T	G	0	chr1	177359159	18805
rs12129573:73768366:C:A	chr1.73376352	4.86712	3.54189e-06	0.00471281	0.0432533	chr1	73302683	rs12129573	A	C	0	chr1	73376352	73669
rs12129573:73768366:C:A	chr1.73174843	4.83288	4.0898e-06	0.00540508	0.215769	chr1	73302683	rs12129573	A	C	0	chr1	73174843	-127840
rs6678676:200266503:T:C	chr1.200288843	-4.79795	4.73326e-06	0.0062135	-0.0422804	chr1	200297375	rs6678676	T	C	0	chr1	200288843	-8532
rs6694545:30437268:A:G	chr1.29999157	4.76106	5.51923e-06	0.00719696	0.0963546	chr1	29964421	rs6694545	G	A	0	chr1	29999157	34736
rs2660304:98512127:G:T	chr1.98075802	-4.7416	5.98357e-06	0.0077476	-0.203377	chr1	98046571	rs2660304	G	T	0	chr1	98075802	29231
rs140505938:150031490:C:T	chr1.150047353	4.7401	6.02072e-06	0.0077476	0.331784	chr1	150059494	rs140505938	T	C	1	chr1	150047353	-12141
rs6678676:200266503:T:C	chr1.200060034	4.7339	6.17747e-06	0.00789735	0.128662	chr1	200297375	rs6678676	T	C	0	chr1	200060034	-237341
rs55770408:190643601:T:C	chr1.190879614	4.71069	6.79949e-06	0.0086361	0.191723	chr1	190674471	rs55770408	C	T	0	chr1	190879614	205143
rs2970610:44097530:T:C	chr1.43593639	4.69285	7.31857e-06	0.00923542	0.204097	chr1	43631859	rs2970610	C	T	0	chr1	43593639	-38220
rs6701877:174015259:G:T	chr1.173917663	4.67819	7.77369e-06	0.00974686	0.108631	chr1	174046121	rs6701877	G	T	0	chr1	173917663	-128458
rs12712510:22749726:T:C	chr2.22508082	27.4956	3.86919e-53	5.25146e-48	0.407392	chr2	22526854	rs12712510	C	T	0	chr2	22508082	-18772
rs6434928:198304577:G:A	chr2.197421749	-22.6736	8.01977e-45	5.44242e-40	-0.463828	chr2	197439853	rs6434928	G	A	0	chr2	197421749	-18104
rs4144797:233562197:T:C	chr2.232717226	-19.4251	1.46218e-38	6.61513e-34	-0.512603	chr2	232697487	rs4144797	T	C	0	chr2	232717226	19739
rs2949006:200715388:T:G	chr2.199921132	-18.9978	1.07395e-37	3.64403e-33	-0.440407	chr2	199850665	rs2949006	T	G	0	chr2	199921132	70467
rs6434928:198304577:G:A	chr2.197536758	-18.7891	2.8684e-37	7.78628e-33	-0.523529	chr2	197439853	rs6434928	G	A	0	chr2	197536758	96905
rs2949006:200715388:T:G	chr2.199907998	-18.3701	2.09549e-36	4.74018e-32	-0.506129	chr2	199850665	rs2949006	T	G	0	chr2	199907998	57333
rs6434928:198304577:G:A	chr2.197412775	-18.0136	1.15829e-35	2.24584e-31	-0.476246	chr2	197439853	rs6434928	G	A	0	chr2	197412775	-27078
rs12712510:22749726:T:C	chr2.22508294	17.7127	4.96473e-35	8.42297e-31	0.433238	chr2	22526854	rs12712510	C	T	0	chr2	22508294	-18560
rs4144797:233562197:T:C	chr2.232701499	-17.4864	1.49526e-34	2.25494e-30	-0.515077	chr2	232697487	rs4144797	T	C	0	chr2	232701499	4012
rs12712510:22749726:T:C	chr2.22466525	17.2657	4.40681e-34	5.98115e-30	0.434748	chr2	22526854	rs12712510	C	T	0	chr2	22466525	-60329
rs2949006:200715388:T:G	chr2.199944987	-16.4118	3.05789e-32	3.77302e-28	-0.518548	chr2	199850665	rs2949006	T	G	0	chr2	199944987	94322
rs6434928:198304577:G:A	chr2.197654905	-15.6129	1.75057e-30	1.97997e-26	-0.414614	chr2	197439853	rs6434928	G	A	0	chr2	197654905	215052
rs6434928:198304577:G:A	chr2.197373699	-15.2722	1.00605e-29	1.05035e-25	-0.420788	chr2	197439853	rs6434928	G	A	0	chr2	197373699	-66154
rs12712510:22749726:T:C	chr2.22420369	14.3008	1.57985e-27	1.5316e-23	0.353343	chr2	22526854	rs12712510	C	T	0	chr2	22420369	-106485
rs12712510:22749726:T:C	chr2.22510975	14.1211	4.07015e-27	3.68281e-23	0.394088	chr2	22526854	rs12712510	C	T	0	chr2	22510975	-15879
rs1451488:199990107:A:G	chr2.199225068	14.0789	5.08698e-27	4.31519e-23	0.395287	chr2	199125384	rs1451488	G	A	0	chr2	199225068	99684
rs4144797:233562197:T:C	chr2.232796817	-13.8804	1.45341e-26	1.16038e-22	-0.369837	chr2	232697487	rs4144797	T	C	0	chr2	232796817	99330
rs6434928:198304577:G:A	chr2.197668644	-13.4141	1.73737e-25	1.31003e-21	-0.414252	chr2	197439853	rs6434928	G	A	0	chr2	197668644	228791
rs12712510:22749726:T:C	chr2.22399756	12.8657	3.29155e-24	2.3513e-20	0.317945	chr2	22526854	rs12712510	C	T	0	chr2	22399756	-127098
rs12712510:22749726:T:C	chr2.22523016	11.743	1.45026e-21	9.84182e-18	0.358719	chr2	22526854	rs12712510	C	T	0	chr2	22523016	-3838
rs4144797:233562197:T:C	chr2.232816801	11.6548	2.34604e-21	1.51627e-17	0.353186	chr2	232697487	rs4144797	T	C	0	chr2	232816801	119314
rs6434928:198304577:G:A	chr2.197528773	-11.527	4.71355e-21	2.90794e-17	-0.357929	chr2	197439853	rs6434928	G	A	0	chr2	197528773	88920
rs12712510:22749726:T:C	chr2.22515636	11.3496	1.24267e-20	7.33313e-17	0.36189	chr2	22526854	rs12712510	C	T	0	chr2	22515636	-11218
rs6434928:198304577:G:A	chr2.197507312	-11.1526	3.64974e-20	2.064e-16	-0.389559	chr2	197439853	rs6434928	G	A	0	chr2	197507312	67459
rs12712510:22749726:T:C	chr2.22427487	11.1134	4.52263e-20	2.45533e-16	0.259793	chr2	22526854	rs12712510	C	T	0	chr2	22427487	-99367
rs4144797:233562197:T:C	chr2.232705495	-10.544	1.02175e-18	5.33375e-15	-0.430178	chr2	232697487	rs4144797	T	C	0	chr2	232705495	8008
rs4144797:233562197:T:C	chr2.232762541	-10.2589	4.8684e-18	2.44727e-14	-0.346202	chr2	232697487	rs4144797	T	C	0	chr2	232762541	65054
rs1451488:199990107:A:G	chr2.199155552	10.0281	1.72018e-17	8.33827e-14	0.428233	chr2	199125384	rs1451488	G	A	0	chr2	199155552	30168
rs12712510:22749726:T:C	chr2.22451351	9.7777	6.75205e-17	3.16008e-13	0.194847	chr2	22526854	rs12712510	C	T	0	chr2	22451351	-75503
rs11685299:225391296:C:A	chr2.224589493	9.69812	1.04218e-16	4.71499e-13	0.42172	chr2	224526579	rs11685299	A	C	0	chr2	224589493	62914
rs4144797:233562197:T:C	chr2.232878823	9.59175	1.86066e-16	8.14638e-13	0.230758	chr2	232697487	rs4144797	T	C	0	chr2	232878823	181336
rs4144797:233562197:T:C	chr2.232902326	9.30631	8.78284e-16	3.72516e-12	0.210774	chr2	232697487	rs4144797	T	C	0	chr2	232902326	204839
rs12712510:22749726:T:C	chr2.22436724	-9.0939	2.77626e-15	1.14184e-11	-0.0949686	chr2	22526854	rs12712510	C	T	0	chr2	22436724	-90130
rs6434928:198304577:G:A	chr2.197580878	-8.97944	5.15299e-15	2.05703e-11	-0.319805	chr2	197439853	rs6434928	G	A	0	chr2	197580878	141025
rs4144797:233562197:T:C	chr2.232702205	-8.64993	3.03395e-14	1.17652e-10	-0.38181	chr2	232697487	rs4144797	T	C	0	chr2	232702205	4718
rs6434928:198304577:G:A	chr2.197371519	-8.47281	7.82601e-14	2.95052e-10	-0.363588	chr2	197439853	rs6434928	G	A	0	chr2	197371519	-68334
rs4144797:233562197:T:C	chr2.232920038	8.21365	3.10656e-13	1.13956e-09	0.273503	chr2	232697487	rs4144797	T	C	0	chr2	232920038	222551
rs1451488:199990107:A:G	chr2.199186668	7.98262	1.05231e-12	3.75855e-09	0.167582	chr2	199125384	rs1451488	G	A	0	chr2	199186668	61284
rs6434928:198304577:G:A	chr2.197657907	-7.97221	1.11151e-12	3.8682e-09	-0.204928	chr2	197439853	rs6434928	G	A	0	chr2	197657907	218054
rs2949006:200715388:T:G	chr2.200036705	7.94368	1.29139e-12	4.38185e-09	0.280663	chr2	199850665	rs2949006	T	G	0	chr2	200036705	186040
rs1451488:199990107:A:G	chr2.199135298	7.92144	1.45135e-12	4.80449e-09	0.328014	chr2	199125384	rs1451488	G	A	0	chr2	199135298	9914
rs2949006:200715388:T:G	chr2.199922997	-7.72496	4.05686e-12	1.31099e-08	-0.186204	chr2	199850665	rs2949006	T	G	0	chr2	199922997	72332
rs12712510:22749726:T:C	chr2.22459091	7.71131	4.35592e-12	1.3749e-08	0.286162	chr2	22526854	rs12712510	C	T	0	chr2	22459091	-67763
rs10196799:185640728:A:T	chr2.184739611	-7.68556	4.98103e-12	1.53648e-08	-0.378987	chr2	184776001	rs10196799	T	A	0	chr2	184739611	-36390
rs1451488:199990107:A:G	chr2.199152075	-7.61564	7.16365e-12	2.16064e-08	-0.37675	chr2	199125384	rs1451488	G	A	0	chr2	199152075	26691
rs1347692:201297861:C:T	chr2.200465924	7.59701	7.89062e-12	2.32816e-08	0.205009	chr2	200433138	rs1347692	T	C	0	chr2	200465924	32786
rs6434928:198304577:G:A	chr2.197371700	-7.49861	1.31304e-11	3.79175e-08	-0.298564	chr2	197439853	rs6434928	G	A	0	chr2	197371700	-68153
rs2077586	chr2.72931482	-7.44027	1.77402e-11	5.01622e-08	-0.220673	chr2	72934422	rs2077586	G	A	0	chr2	72931482	-2940
rs6434928:198304577:G:A	chr2.197670955	7.38142	2.40133e-11	6.65144e-08	0.296172	chr2	197439853	rs6434928	G	A	0	chr2	197670955	231102
rs11685299:225391296:C:A	chr2.224447991	-7.31689	3.3437e-11	9.07647e-08	-0.299271	chr2	224526579	rs11685299	A	C	0	chr2	224447991	-78588
rs2077586	chr2.72934423	-7.27672	4.10681e-11	1.09293e-07	-0.0920951	chr2	72934422	rs2077586	G	A	0	chr2	72934423	1
rs10196799:185640728:A:T	chr2.184771889	-7.23559	5.06697e-11	1.32253e-07	-0.373057	chr2	184776001	rs10196799	T	A	0	chr2	184771889	-4112
rs12712510:22749726:T:C	chr2.22410673	7.10136	1.00285e-10	2.56816e-07	0.275707	chr2	22526854	rs12712510	C	T	0	chr2	22410673	-116181
rs12712510:22749726:T:C	chr2.22516655	6.9811	1.84134e-10	4.62808e-07	0.270923	chr2	22526854	rs12712510	C	T	0	chr2	22516655	-10199
rs2077586	chr2.72931346	-6.93518	2.31992e-10	5.72493e-07	-0.245616	chr2	72934422	rs2077586	G	A	0	chr2	72931346	-3076
rs2949006:200715388:T:G	chr2.199782702	6.92728	2.41383e-10	5.85031e-07	0.293041	chr2	199850665	rs2949006	T	G	0	chr2	199782702	-67963
rs6434928:198304577:G:A	chr2.197317707	6.78703	4.86805e-10	1.15915e-06	0.214927	chr2	197439853	rs6434928	G	A	0	chr2	197317707	-122146
rs6434928:198304577:G:A	chr2.197445666	-6.66513	8.91558e-10	2.08632e-06	-0.300509	chr2	197439853	rs6434928	G	A	0	chr2	197445666	5813
rs12712510:22749726:T:C	chr2.22518249	-6.54178	1.63695e-09	3.76567e-06	-0.0810296	chr2	22526854	rs12712510	C	T	0	chr2	22518249	-8605
rs1347692:201297861:C:T	chr2.200438115	-6.46598	2.3721e-09	5.3659e-06	-0.26825	chr2	200433138	rs1347692	T	C	0	chr2	200438115	4977
rs10196799:185640728:A:T	chr2.184791640	-6.37839	3.63339e-09	8.00045e-06	-0.305318	chr2	184776001	rs10196799	T	A	0	chr2	184791640	15639
rs2077586	chr2.72927483	-6.37718	3.65466e-09	8.00045e-06	-0.256023	chr2	72934422	rs2077586	G	A	0	chr2	72927483	-6939
rs2949006:200715388:T:G	chr2.200005474	-6.33167	4.55625e-09	9.81583e-06	-0.242097	chr2	199850665	rs2949006	T	G	0	chr2	200005474	154809
rs2077586	chr2.72940420	6.32303	4.75058e-09	1.00746e-05	0.267355	chr2	72934422	rs2077586	G	A	0	chr2	72940420	5998
rs12712510:22749726:T:C	chr2.22508091	6.31224	5.00485e-09	1.04505e-05	0.0397127	chr2	22526854	rs12712510	C	T	0	chr2	22508091	-18763
rs4144797:233562197:T:C	chr2.232924151	6.29023	5.56591e-09	1.1446e-05	0.264049	chr2	232697487	rs4144797	T	C	0	chr2	232924151	226664
rs1451488:199990107:A:G	chr2.199189498	-6.28025	5.84026e-09	1.18309e-05	-0.237056	chr2	199125384	rs1451488	G	A	0	chr2	199189498	64114
rs6434928:198304577:G:A	chr2.197445665	-6.2623	6.36743e-09	1.27091e-05	-0.246056	chr2	197439853	rs6434928	G	A	0	chr2	197445665	5812
rs1451488:199990107:A:G	chr2.199252707	6.21167	8.12083e-09	1.59739e-05	0.211395	chr2	199125384	rs1451488	G	A	0	chr2	199252707	127323
rs1347692:201297861:C:T	chr2.200441415	-6.17081	9.87564e-09	1.91482e-05	-0.299878	chr2	200433138	rs1347692	T	C	0	chr2	200441415	8277
rs6434928:198304577:G:A	chr2.197353811	-6.04563	1.79144e-08	3.41655e-05	-0.258801	chr2	197439853	rs6434928	G	A	0	chr2	197353811	-86042
rs10196799:185640728:A:T	chr2.184694317	-6.04317	1.81242e-08	3.41655e-05	-0.344349	chr2	184776001	rs10196799	T	A	0	chr2	184694317	-81684
rs1347692:201297861:C:T	chr2.200405534	6.00471	2.17368e-08	4.04142e-05	0.300641	chr2	200433138	rs1347692	T	C	0	chr2	200405534	-27604
rs10196799:185640728:A:T	chr2.184683234	-5.95705	2.72075e-08	4.99018e-05	-0.353338	chr2	184776001	rs10196799	T	A	0	chr2	184683234	-92767
rs6434928:198304577:G:A	chr2.197396871	-5.93466	3.02237e-08	5.46949e-05	-0.267006	chr2	197439853	rs6434928	G	A	0	chr2	197396871	-42982
rs4144797:233562197:T:C	chr2.232790136	-5.91698	3.28351e-08	5.86387e-05	-0.295804	chr2	232697487	rs4144797	T	C	0	chr2	232790136	92649
rs2949006:200715388:T:G	chr2.199780662	5.81087	5.3862e-08	9.49404e-05	0.287762	chr2	199850665	rs2949006	T	G	0	chr2	199780662	-70003
rs10196799:185640728:A:T	chr2.184825902	-5.78284	6.13376e-08	0.000106731	-0.239739	chr2	184776001	rs10196799	T	A	0	chr2	184825902	49901
rs1347692:201297861:C:T	chr2.200426386	-5.71183	8.51397e-08	0.000146273	-0.30817	chr2	200433138	rs1347692	T	C	0	chr2	200426386	-6752
rs1347692:201297861:C:T	chr2.200440362	-5.53326	1.9237e-07	0.000326367	-0.290586	chr2	200433138	rs1347692	T	C	0	chr2	200440362	7224
rs4144797:233562197:T:C	chr2.232928965	5.52823	1.968e-07	0.000329762	0.142944	chr2	232697487	rs4144797	T	C	0	chr2	232928965	231478
rs12712510:22749726:T:C	chr2.22459092	5.48076	2.43831e-07	0.000403585	0.187028	chr2	22526854	rs12712510	C	T	0	chr2	22459092	-67762
rs6434928:198304577:G:A	chr2.197353810	-5.44751	2.83153e-07	0.000463024	-0.257334	chr2	197439853	rs6434928	G	A	0	chr2	197353810	-86043
rs12712510:22749726:T:C	chr2.22371854	-5.33925	4.59124e-07	0.00074184	-0.169064	chr2	22526854	rs12712510	C	T	0	chr2	22371854	-155000
rs12712510:22749726:T:C	chr2.22475994	5.30153	5.4267e-07	0.000866516	0.0334103	chr2	22526854	rs12712510	C	T	0	chr2	22475994	-50860
rs11685299:225391296:C:A	chr2.224774653	5.28919	5.73086e-07	0.000904443	0.154925	chr2	224526579	rs11685299	A	C	0	chr2	224774653	248074
rs11685299:225391296:C:A	chr2.224419642	-5.26208	6.4586e-07	0.00100758	-0.263441	chr2	224526579	rs11685299	A	C	0	chr2	224419642	-106937
rs11685299:225391296:C:A	chr2.224418384	-5.13856	1.10878e-06	0.00171011	-0.267433	chr2	224526579	rs11685299	A	C	0	chr2	224418384	-108195
rs1347692:201297861:C:T	chr2.200405814	5.13364	1.13273e-06	0.00172741	0.114043	chr2	200433138	rs1347692	T	C	0	chr2	200405814	-27324
rs1347692:201297861:C:T	chr2.200427927	-5.13009	1.1503e-06	0.00173472	-0.233184	chr2	200433138	rs1347692	T	C	0	chr2	200427927	-5211
rs2949006:200715388:T:G	chr2.200020565	-5.07683	1.44859e-06	0.00216055	-0.267194	chr2	199850665	rs2949006	T	G	0	chr2	200020565	169900
rs6434928:198304577:G:A	chr2.197683581	5.04029	1.69548e-06	0.00250129	0.277564	chr2	197439853	rs6434928	G	A	0	chr2	197683581	243728
rs12712510:22749726:T:C	chr2.22753075	5.0164	1.87847e-06	0.00274145	0.202655	chr2	22526854	rs12712510	C	T	0	chr2	22753075	226221
rs7596038:58383820:C:T	chr2.58110950	-4.99087	2.0954e-06	0.00302551	-0.18946	chr2	58156685	rs7596038	T	C	0	chr2	58110950	-45735
rs6434928:198304577:G:A	chr2.197365071	4.98305	2.16651e-06	0.00309526	0.133097	chr2	197439853	rs6434928	G	A	0	chr2	197365071	-74782
rs12712510:22749726:T:C	chr2.22743342	4.95412	2.45082e-06	0.00346497	0.192729	chr2	22526854	rs12712510	C	T	0	chr2	22743342	216488
rs2949006:200715388:T:G	chr2.199835888	-4.77134	5.28842e-06	0.0073997	-0.281484	chr2	199850665	rs2949006	T	G	0	chr2	199835888	-14777
rs2949006:200715388:T:G	chr2.200029404	4.73141	6.2413e-06	0.00864388	0.263035	chr2	199850665	rs2949006	T	G	0	chr2	200029404	178739
rs6434928:198304577:G:A	chr2.197374279	-4.72895	6.30525e-06	0.00864424	-0.145027	chr2	197439853	rs6434928	G	A	0	chr2	197374279	-65574
rs4144797:233562197:T:C	chr2.232903314	4.72572	6.39018e-06	0.00867307	0.0703249	chr2	232697487	rs4144797	T	C	0	chr2	232903314	205827
rs1451488:199990107:A:G	chr2.199186798	-4.71472	6.6872e-06	0.00896202	-0.197508	chr2	199125384	rs1451488	G	A	0	chr2	199186798	61414
rs10196799:185640728:A:T	chr2.184860334	-4.713	6.73513e-06	0.00896202	-0.216294	chr2	184776001	rs10196799	T	A	0	chr2	184860334	84333
rs7596038:58383820:C:T	chr2.58255510	4.69506	7.25233e-06	0.00955653	0.173615	chr2	58156685	rs7596038	T	C	0	chr2	58255510	98825
rs704373:63867355:A:G	chr3.63881678	30.496	8.51506e-58	1.42543e-52	0.482432	chr3	63881679	rs704373	G	A	0	chr3	63881678	-1
rs704373:63867355:A:G	chr3.63904453	-17.5254	1.2357e-34	1.03429e-29	-0.461529	chr3	63881679	rs704373	G	A	0	chr3	63904453	22774
rs7432375	chr3.136679544	-17.0424	1.3241e-33	7.38853e-29	-0.480096	chr3	136569563	rs7432375	A	G	0	chr3	136679544	109981
rs11409090:17887635:A:AT	chr3.17817830	-16.8659	3.17247e-33	1.32769e-28	-0.438746	chr3	17846143	rs11409090	A	AT	0	chr3	17817830	-28313
rs704373:63867355:A:G	chr3.63918082	-16.4356	2.71433e-32	9.08763e-28	-0.416094	chr3	63881679	rs704373	G	A	0	chr3	63918082	36403
rs11409090:17887635:A:AT	chr3.17817875	-15.5545	2.36019e-30	6.58498e-26	-0.440764	chr3	17846143	rs11409090	A	AT	0	chr3	17817875	-28268
rs704373:63867355:A:G	chr3.63929518	-15.1842	1.58326e-29	3.78627e-25	-0.403997	chr3	63881679	rs704373	G	A	0	chr3	63929518	47839
rs7632921:71543758:G:T	chr3.71507319	14.9019	6.83252e-29	1.42971e-24	0.503872	chr3	71494607	rs7632921	T	G	0	chr3	71507319	12712
rs489939:161470592:G:A	chr3.161745122	14.1205	4.0836e-27	7.59553e-23	0.408588	chr3	161752804	rs489939	A	G	0	chr3	161745122	-7682
rs11409090:17887635:A:AT	chr3.17818199	-13.9064	1.26668e-26	2.12043e-22	-0.408436	chr3	17846143	rs11409090	A	AT	0	chr3	17818199	-27944
rs11409090:17887635:A:AT	chr3.17818364	-13.4914	1.15001e-25	1.75011e-21	-0.399365	chr3	17846143	rs11409090	A	AT	0	chr3	17818364	-27779
rs7632921:71543758:G:T	chr3.71495102	13.408	1.79453e-25	2.50339e-21	0.404181	chr3	71494607	rs7632921	T	G	0	chr3	71495102	495
rs7632921:71543758:G:T	chr3.71558009	13.3483	2.46981e-25	3.18037e-21	0.429011	chr3	71494607	rs7632921	T	G	0	chr3	71558009	63402
rs7632921:71543758:G:T	chr3.71501624	13.2399	4.41014e-25	5.2733e-21	0.454888	chr3	71494607	rs7632921	T	G	0	chr3	71501624	7017
rs7632921:71543758:G:T	chr3.71500489	13.1871	5.85292e-25	6.5319e-21	0.381257	chr3	71494607	rs7632921	T	G	0	chr3	71500489	5882
rs11409090:17887635:A:AT	chr3.17818283	-12.0985	2.09289e-22	2.1897e-18	-0.393216	chr3	17846143	rs11409090	A	AT	0	chr3	17818283	-27860
rs489939:161470592:G:A	chr3.161721540	11.5484	4.19437e-21	4.13024e-17	0.281351	chr3	161752804	rs489939	A	G	0	chr3	161721540	-31264
rs7632921:71543758:G:T	chr3.71454327	11.4223	8.34935e-21	7.76494e-17	0.453317	chr3	71494607	rs7632921	T	G	0	chr3	71454327	-40280
rs34796896:180623255:G:A	chr3.180830236	-11.0872	5.21998e-20	4.5991e-16	-0.424542	chr3	180905467	rs34796896	A	G	1	chr3	180830236	-75231
rs7632921:71543758:G:T	chr3.71562480	10.9843	9.17045e-20	7.67571e-16	0.36367	chr3	71494607	rs7632921	T	G	0	chr3	71562480	67873
rs1353545:60287845:G:C	chr3.60303410	10.7459	3.38213e-19	2.69605e-15	0.347005	chr3	60302116	rs1353545	C	G	0	chr3	60303410	1294
rs7632921:71543758:G:T	chr3.71449411	9.92305	3.05367e-17	2.32358e-13	0.334178	chr3	71494607	rs7632921	T	G	0	chr3	71449411	-45196
rs7432375	chr3.136384506	9.77656	6.79435e-17	4.94513e-13	0.414773	chr3	136569563	rs7432375	A	G	0	chr3	136384506	-185057
rs7432375	chr3.136716319	-9.53924	2.4764e-16	1.7273e-12	-0.343873	chr3	136569563	rs7432375	A	G	0	chr3	136716319	146756
rs7432375	chr3.136777849	-9.45061	4.01071e-16	2.68559e-12	-0.385793	chr3	136569563	rs7432375	A	G	0	chr3	136777849	208286
rs489939:161470592:G:A	chr3.161706178	9.02176	4.10012e-15	2.63986e-11	0.273013	chr3	161752804	rs489939	A	G	0	chr3	161706178	-46626
rs312477:53515136:G:A	chr3.53479326	8.61717	3.61615e-14	2.24202e-10	0.376762	chr3	53481109	rs312477	A	G	1	chr3	53479326	-1783
rs55672338:181051857:T:A	chr3.181391025	8.37486	1.31925e-13	7.88727e-10	0.401644	chr3	181334069	rs55672338	A	T	0	chr3	181391025	56956
rs34796896:180623255:G:A	chr3.180907490	8.21813	3.03356e-13	1.7511e-09	0.398608	chr3	180905467	rs34796896	A	G	1	chr3	180907490	2023
rs75968099:36858583:C:T	chr3.36843902	8.20277	3.29082e-13	1.83629e-09	0.345138	chr3	36817092	rs75968099	T	C	1	chr3	36843902	26810
rs7632921:71543758:G:T	chr3.71482963	8.11444	5.25156e-13	2.79397e-09	0.383704	chr3	71494607	rs7632921	T	G	0	chr3	71482963	-11644
rs9881798:16846967:A:C	chr3.16821052	8.11125	5.34089e-13	2.79397e-09	0.337678	chr3	16805459	rs9881798	A	C	0	chr3	16821052	15593
rs75968099:36858583:C:T	chr3.36827949	8.06418	6.84724e-13	3.47344e-09	0.348441	chr3	36817092	rs75968099	T	C	1	chr3	36827949	10857
rs7632921:71543758:G:T	chr3.71503982	-8.01414	8.9139e-13	4.38881e-09	-0.222713	chr3	71494607	rs7632921	T	G	0	chr3	71503982	9375
rs75968099:36858583:C:T	chr3.36818215	7.9642	1.15936e-12	5.54507e-09	0.285923	chr3	36817092	rs75968099	T	C	1	chr3	36818215	1123
rs11409090:17887635:A:AT	chr3.17767977	-7.88531	1.75431e-12	8.1576e-09	-0.339163	chr3	17846143	rs11409090	A	AT	0	chr3	17767977	-78166
rs11409090:17887635:A:AT	chr3.17786714	-7.82723	2.37814e-12	1.07595e-08	-0.265964	chr3	17846143	rs11409090	A	AT	0	chr3	17786714	-59429
rs34796896:180623255:G:A	chr3.180942116	7.74191	3.7138e-12	1.63604e-08	0.358092	chr3	180905467	rs34796896	A	G	1	chr3	180942116	36649
rs312477:53515136:G:A	chr3.53240587	7.70666	4.46279e-12	1.91558e-08	0.324592	chr3	53481109	rs312477	A	G	1	chr3	53240587	-240522
rs11409090:17887635:A:AT	chr3.17816664	-7.69327	4.78509e-12	2.00257e-08	-0.282679	chr3	17846143	rs11409090	A	AT	0	chr3	17816664	-29479
rs75968099:36858583:C:T	chr3.36982766	7.64673	6.09571e-12	2.48885e-08	0.312695	chr3	36817092	rs75968099	T	C	1	chr3	36982766	165674
rs9881798:16846967:A:C	chr3.16821051	7.62103	6.96584e-12	2.7764e-08	0.318352	chr3	16805459	rs9881798	A	C	0	chr3	16821051	15592
rs1353545:60287845:G:C	chr3.60300758	7.52603	1.13955e-11	4.43633e-08	0.293507	chr3	60302116	rs1353545	C	G	0	chr3	60300758	-1358
rs7632921:71543758:G:T	chr3.71468493	7.49084	1.3668e-11	5.20008e-08	0.368421	chr3	71494607	rs7632921	T	G	0	chr3	71468493	-26114
rs9881798:16846967:A:C	chr3.16832101	7.43458	1.82684e-11	6.7959e-08	0.191824	chr3	16805459	rs9881798	A	C	0	chr3	16832101	26642
rs75968099:36858583:C:T	chr3.36946081	7.38258	2.38713e-11	8.68712e-08	0.357973	chr3	36817092	rs75968099	T	C	1	chr3	36946081	128989
rs1353545:60287845:G:C	chr3.60298063	7.24334	4.87045e-11	1.73472e-07	0.302464	chr3	60302116	rs1353545	C	G	0	chr3	60298063	-4053
rs704373:63867355:A:G	chr3.63885971	7.23583	5.06083e-11	1.76498e-07	0.283197	chr3	63881679	rs704373	G	A	0	chr3	63885971	4292
rs75968099:36858583:C:T	chr3.36914857	7.1549	7.64239e-11	2.6109e-07	0.391244	chr3	36817092	rs75968099	T	C	1	chr3	36914857	97765
rs7632921:71543758:G:T	chr3.71482558	7.11644	9.29021e-11	3.11038e-07	0.343042	chr3	71494607	rs7632921	T	G	0	chr3	71482558	-12049
rs6800435:10804551:C:A	chr3.10762865	7.09326	1.04488e-10	3.42969e-07	0.114586	chr3	10762866	rs6800435	A	C	0	chr3	10762865	-1
rs9881798:16846967:A:C	chr3.16803899	-7.02742	1.4578e-10	4.69301e-07	-0.277497	chr3	16805459	rs9881798	A	C	0	chr3	16803899	-1560
rs704373:63867355:A:G	chr3.63733448	-6.93815	2.28547e-10	7.21869e-07	-0.273879	chr3	63881679	rs704373	G	A	0	chr3	63733448	-148231
rs35346733:2521322:G:A	chr3.2395265	6.9318	2.35961e-10	7.31485e-07	0.301081	chr3	2479638	rs35346733	A	G	0	chr3	2395265	-84373
rs34796896:180623255:G:A	chr3.180923875	6.91627	2.551e-10	7.76437e-07	0.326239	chr3	180905467	rs34796896	A	G	1	chr3	180923875	18408
rs312477:53515136:G:A	chr3.53409328	6.89191	2.8825e-10	8.61667e-07	0.335034	chr3	53481109	rs312477	A	G	1	chr3	53409328	-71781
rs11409090:17887635:A:AT	chr3.17782173	-6.88679	2.95742e-10	8.68554e-07	-0.297044	chr3	17846143	rs11409090	A	AT	0	chr3	17782173	-63970
rs312477:53515136:G:A	chr3.53390030	6.7292	6.49019e-10	1.87322e-06	0.318486	chr3	53481109	rs312477	A	G	1	chr3	53390030	-91079
rs35346733:2521322:G:A	chr3.2389053	6.60949	1.17338e-09	3.32922e-06	0.215726	chr3	2479638	rs35346733	A	G	0	chr3	2389053	-90585
rs75968099:36858583:C:T	chr3.36841879	6.40964	3.12154e-09	8.70916e-06	0.361343	chr3	36817092	rs75968099	T	C	1	chr3	36841879	24787
rs75968099:36858583:C:T	chr3.36797655	6.37405	3.71063e-09	1.0183e-05	0.319632	chr3	36817092	rs75968099	T	C	1	chr3	36797655	-19437
rs11409090:17887635:A:AT	chr3.17786711	-6.35525	4.0648e-09	1.0975e-05	-0.231571	chr3	17846143	rs11409090	A	AT	0	chr3	17786711	-59432
rs11409090:17887635:A:AT	chr3.17695209	-6.34976	4.17429e-09	1.10918e-05	-0.282112	chr3	17846143	rs11409090	A	AT	0	chr3	17695209	-150934
rs9881798:16846967:A:C	chr3.16834621	6.3081	5.10592e-09	1.33552e-05	0.252511	chr3	16805459	rs9881798	A	C	0	chr3	16834621	29162
rs7632921:71543758:G:T	chr3.71478635	6.27111	6.10295e-09	1.57175e-05	0.233824	chr3	71494607	rs7632921	T	G	0	chr3	71478635	-15972
rs704373:63867355:A:G	chr3.63763767	-6.23984	7.09383e-09	1.79926e-05	-0.231977	chr3	63881679	rs704373	G	A	0	chr3	63763767	-117912
rs704373:63867355:A:G	chr3.63879854	5.94419	2.8901e-08	7.22099e-05	0.186023	chr3	63881679	rs704373	G	A	0	chr3	63879854	-1825
rs11409090:17887635:A:AT	chr3.17697533	-5.93802	2.97508e-08	7.32398e-05	-0.246509	chr3	17846143	rs11409090	A	AT	0	chr3	17697533	-148610
rs75968099:36858583:C:T	chr3.37064523	5.73727	7.5722e-08	0.000182688	0.312553	chr3	36817092	rs75968099	T	C	1	chr3	37064523	247431
rs11409090:17887635:A:AT	chr3.17797378	-5.7346	7.6659e-08	0.000182688	-0.265089	chr3	17846143	rs11409090	A	AT	0	chr3	17797378	-48765
rs704373:63867355:A:G	chr3.63774163	-5.73228	7.74835e-08	0.000182688	-0.215287	chr3	63881679	rs704373	G	A	0	chr3	63774163	-107516
rs35346733:2521322:G:A	chr3.2435325	5.62873	1.24624e-07	0.000289753	0.306518	chr3	2479638	rs35346733	A	G	0	chr3	2435325	-44313
rs7632921:71543758:G:T	chr3.71319638	5.57894	1.56364e-07	0.000358569	0.266673	chr3	71494607	rs7632921	T	G	0	chr3	71319638	-174969
rs35346733:2521322:G:A	chr3.2393963	-5.53961	1.86923e-07	0.000420098	-0.176965	chr3	2479638	rs35346733	A	G	0	chr3	2393963	-85675
rs11409090:17887635:A:AT	chr3.17735630	-5.53809	1.88215e-07	0.000420098	-0.228325	chr3	17846143	rs11409090	A	AT	0	chr3	17735630	-110513
rs75968099:36858583:C:T	chr3.37062756	5.48444	2.39826e-07	0.000528252	0.283382	chr3	36817092	rs75968099	T	C	1	chr3	37062756	245664
rs1353545:60287845:G:C	chr3.60298586	5.47261	2.52945e-07	0.000549913	0.246495	chr3	60302116	rs1353545	C	G	0	chr3	60298586	-3530
rs11409090:17887635:A:AT	chr3.17598580	5.45063	2.7922e-07	0.000599252	0.226079	chr3	17846143	rs11409090	A	AT	0	chr3	17598580	-247563
rs704373:63867355:A:G	chr3.63899123	5.42957	3.06882e-07	0.000650282	0.189433	chr3	63881679	rs704373	G	A	0	chr3	63899123	17444
rs55672338:181051857:T:A	chr3.181365612	5.41468	3.28034e-07	0.000686415	0.251701	chr3	181334069	rs55672338	A	T	0	chr3	181365612	31543
rs1353545:60287845:G:C	chr3.60296220	5.36501	4.09442e-07	0.000846184	0.178005	chr3	60302116	rs1353545	C	G	0	chr3	60296220	-5896
rs489939:161470592:G:A	chr3.161805156	5.3265	4.85864e-07	0.000991879	0.165205	chr3	161752804	rs489939	A	G	0	chr3	161805156	52352
rs7632921:71543758:G:T	chr3.71454329	-5.29377	5.61593e-07	0.00113267	-0.123212	chr3	71494607	rs7632921	T	G	0	chr3	71454329	-40278
rs312477:53515136:G:A	chr3.53451027	-5.28336	5.88033e-07	0.00117187	-0.318247	chr3	53481109	rs312477	A	G	1	chr3	53451027	-30082
rs75968099:36858583:C:T	chr3.36914858	5.2392	7.14267e-07	0.00140669	0.256644	chr3	36817092	rs75968099	T	C	1	chr3	36914858	97766
rs34796896:180623255:G:A	chr3.180890440	5.19087	8.82735e-07	0.00171826	0.260114	chr3	180905467	rs34796896	A	G	1	chr3	180890440	-15027
rs704373:63867355:A:G	chr3.64081995	5.18588	9.02187e-07	0.00173594	0.19091	chr3	63881679	rs704373	G	A	0	chr3	64081995	200316
rs75968099:36858583:C:T	chr3.36814540	5.17447	9.48266e-07	0.00180387	0.157785	chr3	36817092	rs75968099	T	C	1	chr3	36814540	-2552
rs9881798:16846967:A:C	chr3.16821452	5.16856	9.7305e-07	0.00183022	0.254464	chr3	16805459	rs9881798	A	C	0	chr3	16821452	15993
rs1353545:60287845:G:C	chr3.60319386	5.15962	1.01169e-06	0.00188175	0.204031	chr3	60302116	rs1353545	C	G	0	chr3	60319386	17270
rs7632921:71543758:G:T	chr3.71594301	5.13694	1.11659e-06	0.00205404	0.264571	chr3	71494607	rs7632921	T	G	0	chr3	71594301	99694
rs7632921:71543758:G:T	chr3.71486532	5.10951	1.2577e-06	0.00228848	0.220044	chr3	71494607	rs7632921	T	G	0	chr3	71486532	-8075
rs7632921:71543758:G:T	chr3.71635554	5.08922	1.37313e-06	0.00247165	0.0661315	chr3	71494607	rs7632921	T	G	0	chr3	71635554	140947
rs704373:63867355:A:G	chr3.64083633	5.0594	1.56165e-06	0.00278109	0.172325	chr3	63881679	rs704373	G	A	0	chr3	64083633	201954
rs11409090:17887635:A:AT	chr3.17736829	-5.05282	1.60647e-06	0.00283079	-0.221861	chr3	17846143	rs11409090	A	AT	0	chr3	17736829	-109314
rs11409090:17887635:A:AT	chr3.17762971	-5.04936	1.63061e-06	0.00284339	-0.213502	chr3	17846143	rs11409090	A	AT	0	chr3	17762971	-83172
rs704373:63867355:A:G	chr3.63881778	5.01146	1.91865e-06	0.00331118	0.198937	chr3	63881679	rs704373	G	A	0	chr3	63881778	99
rs1353545:60287845:G:C	chr3.60311253	5.00824	1.94534e-06	0.00332297	0.0900103	chr3	60302116	rs1353545	C	G	0	chr3	60311253	9137
rs34796896:180623255:G:A	chr3.181107043	4.9799	2.19583e-06	0.00371298	0.237801	chr3	180905467	rs34796896	A	G	1	chr3	181107043	201576
rs312477:53515136:G:A	chr3.53472751	-4.88	3.35472e-06	0.00561232	-0.332766	chr3	53481109	rs312477	A	G	1	chr3	53472751	-8358
rs1353545:60287845:G:C	chr3.60312015	4.87779	3.38615e-06	0.00561232	0.231636	chr3	60302116	rs1353545	C	G	0	chr3	60312015	9899
rs9881798:16846967:A:C	chr3.16822065	4.81146	4.47352e-06	0.00731153	0.163264	chr3	16805459	rs9881798	A	C	0	chr3	16822065	16606
rs6800435:10804551:C:A	chr3.10778416	-4.81012	4.4987e-06	0.00731153	-0.040389	chr3	10762866	rs6800435	A	C	0	chr3	10778416	15550
rs75968099:36858583:C:T	chr3.37000590	4.80681	4.56129e-06	0.00734196	0.310706	chr3	36817092	rs75968099	T	C	1	chr3	37000590	183498
rs1080500	chr3.53053126	4.77051	5.30656e-06	0.00846022	0.097327	chr3	53141001	rs1080500	A	G	0	chr3	53053126	-87875
rs7632921:71543758:G:T	chr3.71506648	4.73026	6.27128e-06	0.00986623	0.0495743	chr3	71494607	rs7632921	T	G	0	chr3	71506648	12041
rs7432375	chr3.136350877	-4.72891	6.30634e-06	0.00986623	-0.257719	chr3	136569563	rs7432375	A	G	0	chr3	136350877	-218686
rs10520163	chr4.169684876	15.5524	2.38534e-30	5.86054e-26	0.460811	chr4	169705401	rs10520163	C	T	0	chr4	169684876	-20525
rs10520163	chr4.169707372	-10.4623	1.5989e-18	1.96416e-14	-0.420009	chr4	169705401	rs10520163	C	T	0	chr4	169707372	1971
rs215411:23423603:T:A	chr4.23422436	8.85312	1.0182e-14	8.33869e-11	0.31853	chr4	23421980	rs215411	A	T	0	chr4	23422436	456
rs13121251:143829759:T:C	chr4.142938498	-7.77829	3.07149e-12	1.88659e-08	-0.314722	chr4	142908606	rs13121251	T	C	0	chr4	142938498	29892
rs10520163	chr4.169667986	-7.45663	1.63063e-11	8.0126e-08	-0.317894	chr4	169705401	rs10520163	C	T	0	chr4	169667986	-37415
rs10520163	chr4.169625357	-7.34464	2.90032e-11	1.18763e-07	-0.363203	chr4	169705401	rs10520163	C	T	0	chr4	169625357	-80044
rs13121251:143829759:T:C	chr4.142864210	-6.47942	2.22139e-09	7.79678e-06	-0.290291	chr4	142908606	rs13121251	T	C	0	chr4	142864210	-44396
rs10520163	chr4.169732491	6.16726	1.00446e-08	3.08482e-05	0.274929	chr4	169705401	rs10520163	C	T	0	chr4	169732491	27090
rs13121251:143829759:T:C	chr4.142778687	-5.63353	1.21919e-07	0.000317727	-0.311208	chr4	142908606	rs13121251	T	C	0	chr4	142778687	-129919
rs13121251:143829759:T:C	chr4.142937060	-5.61869	1.30473e-07	0.000317727	-0.276037	chr4	142908606	rs13121251	T	C	0	chr4	142937060	28454
rs13121251:143829759:T:C	chr4.142897335	-5.59258	1.46958e-07	0.000317727	-0.270252	chr4	142908606	rs13121251	T	C	0	chr4	142897335	-11271
rs62334820:176855221:C:T	chr4.176013159	5.58061	1.55184e-07	0.000317727	0.244483	chr4	175934070	rs62334820	T	C	0	chr4	176013159	79089
rs13121251:143829759:T:C	chr4.142881444	-5.3456	4.46353e-07	0.000843573	-0.261644	chr4	142908606	rs13121251	T	C	0	chr4	142881444	-27162
rs215411:23423603:T:A	chr4.23421290	5.26801	6.29221e-07	0.00110424	0.173555	chr4	23421980	rs215411	A	T	0	chr4	23421290	-690
rs62334820:176855221:C:T	chr4.175952774	-5.02919	1.77823e-06	0.00291263	-0.390795	chr4	175934070	rs62334820	T	C	0	chr4	175952774	18704
rs215411:23423603:T:A	chr4.23344047	4.87646	3.40511e-06	0.00522875	0.0684843	chr4	23421980	rs215411	A	T	0	chr4	23344047	-77933
rs111294930:152177121:A:G	chr5.152613204	22.094	9.55746e-44	5.80998e-39	0.445617	chr5	152797561	rs111294930	G	A	0	chr5	152613204	-184357
rs111294930:152177121:A:G	chr5.152721188	20.9695	1.31304e-41	3.99097e-37	0.409087	chr5	152797561	rs111294930	G	A	0	chr5	152721188	-76373
rs13169274:137855305:T:C	chr5.138590779	18.8789	1.87827e-37	3.80601e-33	0.426661	chr5	138519616	rs13169274	C	T	0	chr5	138590779	71163
rs111294930:152177121:A:G	chr5.152930497	15.7797	7.47139e-31	1.13546e-26	0.429132	chr5	152797561	rs111294930	G	A	0	chr5	152930497	132936
rs13169274:137855305:T:C	chr5.138596480	15.6424	1.50501e-30	1.82979e-26	0.390156	chr5	138519616	rs13169274	C	T	0	chr5	138596480	76864
rs2910032:152540354:C:T	chr5.153168332	14.7216	1.74525e-28	1.76822e-24	0.355111	chr5	153160794	rs2910032	T	C	1	chr5	153168332	7538
rs13169274:137855305:T:C	chr5.138546922	-14.1192	4.11161e-27	3.57064e-23	-0.426534	chr5	138519616	rs13169274	C	T	0	chr5	138546922	27306
rs7701440:60620980:T:C	chr5.61268079	12.935	2.26647e-24	1.72224e-20	0.386332	chr5	61325153	rs7701440	T	C	0	chr5	61268079	-57074
rs13169274:137855305:T:C	chr5.138591929	12.8586	3.42097e-24	2.31067e-20	0.430457	chr5	138519616	rs13169274	C	T	0	chr5	138591929	72313
rs7701440:60620980:T:C	chr5.61347687	-12.7489	6.17804e-24	3.75563e-20	-0.466534	chr5	61325153	rs7701440	T	C	0	chr5	61347687	22534
rs2910032:152540354:C:T	chr5.153168079	12.6781	9.05314e-24	5.00309e-20	0.376148	chr5	153160794	rs2910032	T	C	1	chr5	153168079	7285
rs13169274:137855305:T:C	chr5.138568110	-12.3724	4.73286e-23	2.39759e-19	-0.394001	chr5	138519616	rs13169274	C	T	0	chr5	138568110	48494
rs13169274:137855305:T:C	chr5.138591930	10.9316	1.22348e-19	5.72119e-16	0.387673	chr5	138519616	rs13169274	C	T	0	chr5	138591930	72314
rs16902086	chr5.45250629	-9.48924	3.25066e-16	1.41148e-12	-0.303475	chr5	45285650	rs16902086	A	G	0	chr5	45250629	-35021
rs13169274:137855305:T:C	chr5.138596478	8.95841	5.77217e-15	2.33927e-11	0.246247	chr5	138519616	rs13169274	C	T	0	chr5	138596478	76862
rs111294930:152177121:A:G	chr5.152721173	8.80246	1.33738e-14	5.08122e-11	0.460872	chr5	152797561	rs111294930	G	A	0	chr5	152721173	-76388
rs13169274:137855305:T:C	chr5.138508584	-8.76952	1.59651e-14	5.70894e-11	-0.360004	chr5	138519616	rs13169274	C	T	0	chr5	138508584	-11032
rs77853293:49840113:C:T	chr5.50387353	-8.65459	2.95903e-14	9.9933e-11	-0.330887	chr5	50544279	rs77853293	T	C	0	chr5	50387353	-156926
rs13169274:137855305:T:C	chr5.138603482	8.57169	4.61328e-14	1.47601e-10	0.260273	chr5	138519616	rs13169274	C	T	0	chr5	138603482	83866
rs7701440:60620980:T:C	chr5.61239330	8.38157	1.27297e-13	3.86918e-10	0.377926	chr5	61325153	rs7701440	T	C	0	chr5	61239330	-85823
rs13169274:137855305:T:C	chr5.138514369	-8.3685	1.36468e-13	3.95042e-10	-0.322617	chr5	138519616	rs13169274	C	T	0	chr5	138514369	-5247
rs111294930:152177121:A:G	chr5.152810766	7.80825	2.62632e-12	7.257e-09	0.451596	chr5	152797561	rs111294930	G	A	0	chr5	152810766	13205
rs13169274:137855305:T:C	chr5.138484345	7.70839	4.42279e-12	1.16896e-08	0.331227	chr5	138519616	rs13169274	C	T	0	chr5	138484345	-35271
rs111294930:152177121:A:G	chr5.152629858	7.57425	8.87846e-12	2.24884e-08	0.343836	chr5	152797561	rs111294930	G	A	0	chr5	152629858	-167703
rs111294930:152177121:A:G	chr5.152626382	7.51146	1.22871e-11	2.98774e-08	0.345821	chr5	152797561	rs111294930	G	A	0	chr5	152626382	-171179
rs13169274:137855305:T:C	chr5.138600279	-7.48368	1.41828e-11	3.31605e-08	-0.343546	chr5	138519616	rs13169274	C	T	0	chr5	138600279	80663
rs13169274:137855305:T:C	chr5.138501557	7.46298	1.57805e-11	3.55294e-08	0.337299	chr5	138519616	rs13169274	C	T	0	chr5	138501557	-18059
rs77853293:49840113:C:T	chr5.50379163	-7.3486	2.84205e-11	6.17029e-08	-0.347384	chr5	50544279	rs77853293	T	C	0	chr5	50379163	-165116
rs77853293:49840113:C:T	chr5.50370958	-7.32436	3.21817e-11	6.74596e-08	-0.311282	chr5	50544279	rs77853293	T	C	0	chr5	50370958	-173321
rs111294930:152177121:A:G	chr5.152718003	7.27344	4.17627e-11	8.46251e-08	0.42049	chr5	152797561	rs111294930	G	A	0	chr5	152718003	-79558
rs13169274:137855305:T:C	chr5.138592482	-7.15386	7.68278e-11	1.50657e-07	-0.278324	chr5	138519616	rs13169274	C	T	0	chr5	138592482	72866
rs7701440:60620980:T:C	chr5.61469761	-6.94008	2.2635e-10	4.29995e-07	-0.323143	chr5	61325153	rs7701440	T	C	0	chr5	61469761	144608
rs16902086	chr5.45445190	-6.88208	3.02792e-10	5.5778e-07	-0.258595	chr5	45285650	rs16902086	A	G	0	chr5	45445190	159540
rs13169274:137855305:T:C	chr5.138481217	6.85651	3.44145e-10	6.15312e-07	0.284987	chr5	138519616	rs13169274	C	T	0	chr5	138481217	-38399
rs13169274:137855305:T:C	chr5.138480409	6.76802	5.35153e-10	9.29485e-07	0.192042	chr5	138519616	rs13169274	C	T	0	chr5	138480409	-39207
rs2910032:152540354:C:T	chr5.153155943	-6.70563	7.2953e-10	1.23189e-06	-0.238108	chr5	153160794	rs2910032	T	C	1	chr5	153155943	-4851
rs111294930:152177121:A:G	chr5.152586791	6.64272	9.95925e-10	1.63628e-06	0.422116	chr5	152797561	rs111294930	G	A	0	chr5	152586791	-210770
rs77853293:49840113:C:T	chr5.50473216	6.60489	1.20024e-09	1.92007e-06	0.263688	chr5	50544279	rs77853293	T	C	0	chr5	50473216	-71063
rs77853293:49840113:C:T	chr5.50528208	6.55188	1.55778e-09	2.42814e-06	0.291992	chr5	50544279	rs77853293	T	C	0	chr5	50528208	-16071
rs13169274:137855305:T:C	chr5.138477625	6.51279	1.88684e-09	2.86752e-06	0.188653	chr5	138519616	rs13169274	C	T	0	chr5	138477625	-41991
rs13169274:137855305:T:C	chr5.138580951	-6.45164	2.54404e-09	3.69159e-06	-0.322438	chr5	138519616	rs13169274	C	T	0	chr5	138580951	61335
rs16902086	chr5.45089825	-6.45112	2.55053e-09	3.69159e-06	-0.212176	chr5	45285650	rs16902086	A	G	0	chr5	45089825	-195825
rs111294930:152177121:A:G	chr5.152571451	6.40992	3.11729e-09	4.40698e-06	0.484444	chr5	152797561	rs111294930	G	A	0	chr5	152571451	-226110
rs13169274:137855305:T:C	chr5.138501138	6.3353	4.47695e-09	6.18532e-06	0.287693	chr5	138519616	rs13169274	C	T	0	chr5	138501138	-18478
rs13169274:137855305:T:C	chr5.138591537	6.32014	4.81745e-09	6.50784e-06	0.16623	chr5	138519616	rs13169274	C	T	0	chr5	138591537	71921
rs16902086	chr5.45335658	-6.27106	6.10452e-09	7.95815e-06	-0.221807	chr5	45285650	rs16902086	A	G	0	chr5	45335658	50008
rs13169274:137855305:T:C	chr5.138481631	6.2682	6.18927e-09	7.95815e-06	0.288707	chr5	138519616	rs13169274	C	T	0	chr5	138481631	-37985
rs77853293:49840113:C:T	chr5.50532920	6.26505	6.28379e-09	7.95815e-06	0.289011	chr5	50544279	rs77853293	T	C	0	chr5	50532920	-11359
rs13169274:137855305:T:C	chr5.138487567	6.24047	7.07222e-09	8.77389e-06	0.308679	chr5	138519616	rs13169274	C	T	0	chr5	138487567	-32049
rs7701440:60620980:T:C	chr5.61230500	6.1072	1.33755e-08	1.62619e-05	0.32375	chr5	61325153	rs7701440	T	C	0	chr5	61230500	-94653
rs77853293:49840113:C:T	chr5.50560266	6.10006	1.38374e-08	1.64936e-05	0.256479	chr5	50544279	rs77853293	T	C	0	chr5	50560266	15987
rs2910032:152540354:C:T	chr5.153208354	-6.0931	1.43027e-08	1.67204e-05	-0.16437	chr5	153160794	rs2910032	T	C	1	chr5	153208354	47560
rs16902086	chr5.45388688	-6.02147	2.00834e-08	2.30352e-05	-0.22733	chr5	45285650	rs16902086	A	G	0	chr5	45388688	103038
rs7701440:60620980:T:C	chr5.61235392	5.99181	2.31004e-08	2.60051e-05	0.309683	chr5	61325153	rs7701440	T	C	0	chr5	61235392	-89761
rs13169274:137855305:T:C	chr5.138457049	5.94872	2.82927e-08	3.12711e-05	0.232703	chr5	138519616	rs13169274	C	T	0	chr5	138457049	-62567
rs13169274:137855305:T:C	chr5.138481295	5.91638	3.29277e-08	3.51627e-05	0.285931	chr5	138519616	rs13169274	C	T	0	chr5	138481295	-38321
rs111294930:152177121:A:G	chr5.152580974	5.91611	3.29705e-08	3.51627e-05	0.408032	chr5	152797561	rs111294930	G	A	0	chr5	152580974	-216587
rs111294930:152177121:A:G	chr5.152661850	5.90375	3.49349e-08	3.66154e-05	0.38541	chr5	152797561	rs111294930	G	A	0	chr5	152661850	-135711
rs7701440:60620980:T:C	chr5.61253692	5.80677	5.48977e-08	5.65632e-05	0.315594	chr5	61325153	rs7701440	T	C	0	chr5	61253692	-71461
rs111294930:152177121:A:G	chr5.152748534	5.79402	5.82431e-08	5.901e-05	0.354467	chr5	152797561	rs111294930	G	A	0	chr5	152748534	-49027
rs7701440:60620980:T:C	chr5.61554694	-5.76383	6.6981e-08	6.67504e-05	-0.225838	chr5	61325153	rs7701440	T	C	0	chr5	61554694	229541
rs16902086	chr5.45492102	-5.69551	9.17763e-08	8.99852e-05	-0.22343	chr5	45285650	rs16902086	A	G	0	chr5	45492102	206452
rs12522290:152797656:C:G	chr5.153421459	5.67751	9.96813e-08	9.61845e-05	0.267981	chr5	153418096	rs12522290	G	C	0	chr5	153421459	3363
rs7701440:60620980:T:C	chr5.61410600	-5.65209	1.11997e-07	0.00010638	-0.303753	chr5	61325153	rs7701440	T	C	0	chr5	61410600	85447
rs2910032:152540354:C:T	chr5.153171564	5.60114	1.41341e-07	0.000132186	0.202701	chr5	153160794	rs2910032	T	C	1	chr5	153171564	10770
rs111294930:152177121:A:G	chr5.152560345	5.59234	1.47122e-07	0.000135509	0.37768	chr5	152797561	rs111294930	G	A	0	chr5	152560345	-237216
rs7701440:60620980:T:C	chr5.61233622	5.5747	1.59413e-07	0.000144637	0.056535	chr5	61325153	rs7701440	T	C	0	chr5	61233622	-91531
rs111294930:152177121:A:G	chr5.152557307	5.467	2.59408e-07	0.000231903	0.260266	chr5	152797561	rs111294930	G	A	0	chr5	152557307	-240254
rs77853293:49840113:C:T	chr5.50307560	5.36512	4.09253e-07	0.000360558	0.246276	chr5	50544279	rs77853293	T	C	0	chr5	50307560	-236719
rs7701440:60620980:T:C	chr5.61266104	5.34988	4.37952e-07	0.00038033	0.261836	chr5	61325153	rs7701440	T	C	0	chr5	61266104	-59049
rs13169274:137855305:T:C	chr5.138448825	5.34155	4.54461e-07	0.000389108	0.125083	chr5	138519616	rs13169274	C	T	0	chr5	138448825	-70791
rs77853293:49840113:C:T	chr5.50541367	5.33705	4.63639e-07	0.000391453	0.185729	chr5	50544279	rs77853293	T	C	0	chr5	50541367	-2912
rs16902086	chr5.45246994	-5.29915	5.48404e-07	0.000451326	-0.237633	chr5	45285650	rs16902086	A	G	0	chr5	45246994	-38656
rs77853293:49840113:C:T	chr5.50608038	5.29874	5.49401e-07	0.000451326	0.101158	chr5	50544279	rs77853293	T	C	0	chr5	50608038	63759
rs7701440:60620980:T:C	chr5.61260947	5.28397	5.86447e-07	0.000475335	0.256364	chr5	61325153	rs7701440	T	C	0	chr5	61260947	-64206
rs111294930:152177121:A:G	chr5.152908949	-5.26467	6.38533e-07	0.000510743	-0.360284	chr5	152797561	rs111294930	G	A	0	chr5	152908949	111388
rs7701440:60620980:T:C	chr5.61277661	5.19507	8.66694e-07	0.000684238	0.218168	chr5	61325153	rs7701440	T	C	0	chr5	61277661	-47492
rs13169274:137855305:T:C	chr5.138487557	5.16586	9.84545e-07	0.000767314	0.236648	chr5	138519616	rs13169274	C	T	0	chr5	138487557	-32059
rs13169274:137855305:T:C	chr5.138477573	-5.13806	1.11117e-06	0.000855039	-0.0941327	chr5	138519616	rs13169274	C	T	0	chr5	138477573	-42043
rs111294930:152177121:A:G	chr5.152895721	4.9578	2.41271e-06	0.00183336	0.116666	chr5	152797561	rs111294930	G	A	0	chr5	152895721	98160
rs111294930:152177121:A:G	chr5.152897527	4.93062	2.70809e-06	0.0020324	0.163005	chr5	152797561	rs111294930	G	A	0	chr5	152897527	99966
rs7701440:60620980:T:C	chr5.61262146	4.92215	2.80724e-06	0.00208112	0.19163	chr5	61325153	rs7701440	T	C	0	chr5	61262146	-63007
rs7701440:60620980:T:C	chr5.61523037	-4.88749	3.25042e-06	0.00238064	-0.272153	chr5	61325153	rs7701440	T	C	0	chr5	61523037	197884
rs7701440:60620980:T:C	chr5.61500372	-4.81418	4.42289e-06	0.00320081	-0.266006	chr5	61325153	rs7701440	T	C	0	chr5	61500372	175219
rs111294930:152177121:A:G	chr5.152647998	4.74449	5.91216e-06	0.00422824	0.38778	chr5	152797561	rs111294930	G	A	0	chr5	152647998	-149563
rs111294930:152177121:A:G	chr5.152919329	-4.71526	6.67234e-06	0.00471642	-0.345595	chr5	152797561	rs111294930	G	A	0	chr5	152919329	121768
rs7701440:60620980:T:C	chr5.61260390	-4.68376	7.59754e-06	0.00530867	-0.11533	chr5	61325153	rs7701440	T	C	0	chr5	61260390	-64763
rs77853293:49840113:C:T	chr5.50330560	-4.67771	7.78888e-06	0.00538053	-0.20976	chr5	50544279	rs77853293	T	C	0	chr5	50330560	-213719
rs111294930:152177121:A:G	chr5.152897529	4.65157	8.67096e-06	0.00592256	0.101882	chr5	152797561	rs111294930	G	A	0	chr5	152897529	99968
rs77853293:49840113:C:T	chr5.50656599	4.61336	1.01358e-05	0.00684616	0.207706	chr5	50544279	rs77853293	T	C	0	chr5	50656599	112320
rs111294930:152177121:A:G	chr5.152629344	-4.59631	1.08643e-05	0.00725759	-0.127358	chr5	152797561	rs111294930	G	A	0	chr5	152629344	-168217
rs13169274:137855305:T:C	chr5.138419007	-4.57896	1.16576e-05	0.00770288	-0.205327	chr5	138519616	rs13169274	C	T	0	chr5	138419007	-100609
rs760608	chr6.114364815	-20.0007	1.03341e-39	4.23336e-35	-0.410958	chr6	114398283	rs760608	G	A	1	chr6	114364815	-33468
rs217287	chr6.83674238	16.2149	8.23611e-32	1.68696e-27	0.443521	chr6	83697747	rs217287	T	C	1	chr6	83674238	-23509
rs760608	chr6.114383865	-9.97418	2.3095e-17	3.15363e-13	-0.386617	chr6	114398283	rs760608	G	A	1	chr6	114383865	-14418
rs760608	chr6.114377712	-8.15448	4.24964e-13	4.35216e-09	-0.345492	chr6	114398283	rs760608	G	A	1	chr6	114377712	-20571
rs217287	chr6.83639820	8.10184	5.61292e-13	4.59867e-09	0.364689	chr6	83697747	rs217287	T	C	1	chr6	83639820	-57927
rs72342102:143650817:TTTTG:T	chr6.143337722	7.54324	1.0425e-11	7.11769e-08	0.298985	chr6	143329680	rs72342102	T	TTTTG	0	chr6	143337722	8042
rs634940	chr6.92466458	7.18802	6.45727e-11	3.70877e-07	0.319014	chr6	92367782	rs634940	T	G	0	chr6	92466458	98676
rs72342102:143650817:TTTTG:T	chr6.143330213	7.16546	7.24282e-11	3.70877e-07	0.328356	chr6	143329680	rs72342102	T	TTTTG	0	chr6	143330213	533
rs760608	chr6.114418900	-6.88909	2.92343e-10	1.33065e-06	-0.242883	chr6	114398283	rs760608	G	A	1	chr6	114418900	20617
rs760608	chr6.114375627	-6.42758	2.86064e-09	1.17186e-05	-0.296	chr6	114398283	rs760608	G	A	1	chr6	114375627	-22656
rs760608	chr6.114334536	5.36335	4.1248e-07	0.00146146	0.173628	chr6	114398283	rs760608	G	A	1	chr6	114334536	-63747
rs4470825:83789798:G:A	chr6.83191663	-5.35499	4.28109e-07	0.00146146	-0.250668	chr6	83080079	rs4470825	A	G	0	chr6	83191663	111584
rs760608	chr6.114311229	5.14713	1.06824e-06	0.0033662	0.288837	chr6	114398283	rs760608	G	A	1	chr6	114311229	-87054
rs4470825:83789798:G:A	chr6.83097676	4.92106	2.82017e-06	0.00825202	0.232135	chr6	83080079	rs4470825	A	G	0	chr6	83097676	17597
rs1339227:73155701:C:T	chr6.72316774	-4.88795	3.24408e-06	0.00885958	-0.273357	chr6	72445999	rs1339227	T	C	1	chr6	72316774	-129225
rs7789569:104927586:T:C	chr7.105288821	-20.8743	2.00616e-41	2.32091e-36	-0.346804	chr7	105287139	rs7789569	T	C	0	chr7	105288821	1682
rs7789569:104927586:T:C	chr7.105383669	-15.7938	6.95276e-31	4.02179e-26	-0.421535	chr7	105287139	rs7789569	T	C	0	chr7	105383669	96530
rs7801375:131567263:A:G	chr7.131899388	-15.0548	3.09226e-29	1.19247e-24	-0.37079	chr7	131882504	rs7801375	A	G	0	chr7	131899388	16884
rs10650434:2025096:A:ACT	chr7.2008586	-14.9331	5.8091e-29	1.68012e-24	-0.402382	chr7	1985461	rs10650434	A	ACT	0	chr7	2008586	23125
rs10650434:2025096:A:ACT	chr7.1985404	14.5953	3.37384e-28	7.80631e-24	0.388274	chr7	1985461	rs10650434	A	ACT	0	chr7	1985404	-57
rs10650434:2025096:A:ACT	chr7.2008585	-13.9411	1.05407e-26	2.03241e-22	-0.408301	chr7	1985461	rs10650434	A	ACT	0	chr7	2008585	23124
rs10650434:2025096:A:ACT	chr7.2001796	11.3501	1.23884e-20	2.04744e-16	0.338663	chr7	1985461	rs10650434	A	ACT	0	chr7	2001796	16335
rs10650434:2025096:A:ACT	chr7.1870357	10.8139	2.33149e-19	3.3716e-15	0.303005	chr7	1985461	rs10650434	A	ACT	0	chr7	1870357	-115104
rs10650434:2025096:A:ACT	chr7.2008699	10.741	3.47429e-19	4.46596e-15	0.273689	chr7	1985461	rs10650434	A	ACT	0	chr7	2008699	23238
rs7789569:104927586:T:C	chr7.105295104	-10.5382	1.05476e-18	1.22024e-14	-0.317012	chr7	105287139	rs7789569	T	C	0	chr7	105295104	7965
rs7801375:131567263:A:G	chr7.131848171	-10.4452	1.75576e-18	1.84656e-14	-0.304171	chr7	131882504	rs7801375	A	G	0	chr7	131848171	-34333
rs10650434:2025096:A:ACT	chr7.1986338	-9.59117	1.86656e-16	1.7995e-12	-0.238348	chr7	1985461	rs10650434	A	ACT	0	chr7	1986338	877
rs7789569:104927586:T:C	chr7.105274333	-9.49445	3.15983e-16	2.81198e-12	-0.307403	chr7	105287139	rs7789569	T	C	0	chr7	105274333	-12806
rs7789569:104927586:T:C	chr7.105331728	-9.41991	4.73908e-16	3.91614e-12	-0.307483	chr7	105287139	rs7789569	T	C	0	chr7	105331728	44589
rs10650434:2025096:A:ACT	chr7.2115614	9.29529	9.32413e-16	6.9393e-12	0.306406	chr7	1985461	rs10650434	A	ACT	0	chr7	2115614	130153
rs7789569:104927586:T:C	chr7.105276270	-9.28997	9.59718e-16	6.9393e-12	-0.313405	chr7	105287139	rs7789569	T	C	0	chr7	105276270	-10869
rs7789569:104927586:T:C	chr7.105275720	-9.26766	1.08321e-15	7.06285e-12	-0.315833	chr7	105287139	rs7789569	T	C	0	chr7	105275720	-11419
rs7789569:104927586:T:C	chr7.105277062	-9.265	1.09891e-15	7.06285e-12	-0.300394	chr7	105287139	rs7789569	T	C	0	chr7	105277062	-10077
rs7789569:104927586:T:C	chr7.105350508	-9.2132	1.45521e-15	8.86059e-12	-0.243654	chr7	105287139	rs7789569	T	C	0	chr7	105350508	63369
rs10650434:2025096:A:ACT	chr7.1870475	9.19886	1.57281e-15	9.09785e-12	0.242361	chr7	1985461	rs10650434	A	ACT	0	chr7	1870475	-114986
rs7789569:104927586:T:C	chr7.105218192	-9.18947	1.65487e-15	9.11666e-12	-0.284244	chr7	105287139	rs7789569	T	C	0	chr7	105218192	-68947
rs10650434:2025096:A:ACT	chr7.1870382	9.05342	3.45554e-15	1.81712e-11	0.258366	chr7	1985461	rs10650434	A	ACT	0	chr7	1870382	-115079
rs10650434:2025096:A:ACT	chr7.1870993	8.95418	5.90563e-15	2.97051e-11	0.290792	chr7	1985461	rs10650434	A	ACT	0	chr7	1870993	-114468
rs7801375:131567263:A:G	chr7.131910984	8.65544	2.94561e-14	1.41989e-10	0.145014	chr7	131882504	rs7801375	A	G	0	chr7	131910984	28480
rs10650434:2025096:A:ACT	chr7.1986365	-8.55483	5.04885e-14	2.33639e-10	-0.229058	chr7	1985461	rs10650434	A	ACT	0	chr7	1986365	904
rs10650434:2025096:A:ACT	chr7.2100678	8.50146	6.71573e-14	2.98822e-10	0.196107	chr7	1985461	rs10650434	A	ACT	0	chr7	2100678	115217
rs7789569:104927586:T:C	chr7.105348502	-8.4618	8.29966e-14	3.55622e-10	-0.299195	chr7	105287139	rs7789569	T	C	0	chr7	105348502	61363
rs7789569:104927586:T:C	chr7.105259811	-8.42768	9.95672e-14	4.11387e-10	-0.283828	chr7	105287139	rs7789569	T	C	0	chr7	105259811	-27328
rs10650434:2025096:A:ACT	chr7.2100694	8.34772	1.52429e-13	6.02061e-10	0.239209	chr7	1985461	rs10650434	A	ACT	0	chr7	2100694	115233
rs7789569:104927586:T:C	chr7.105275177	-8.33968	1.59089e-13	6.02061e-10	-0.281301	chr7	105287139	rs7789569	T	C	0	chr7	105275177	-11962
rs211829:110048893:T:C	chr7.110425968	-8.33705	1.61328e-13	6.02061e-10	-0.365388	chr7	110408836	rs211829	C	T	0	chr7	110425968	17132
rs10650434:2025096:A:ACT	chr7.1954770	-7.97755	1.08075e-12	3.90721e-09	-0.191457	chr7	1985461	rs10650434	A	ACT	0	chr7	1954770	-30691
rs211829:110048893:T:C	chr7.110434086	-7.94924	1.25417e-12	4.39677e-09	-0.330331	chr7	110408836	rs211829	C	T	0	chr7	110434086	25250
rs10650434:2025096:A:ACT	chr7.1869842	7.91607	1.49284e-12	5.07956e-09	0.302076	chr7	1985461	rs10650434	A	ACT	0	chr7	1869842	-115619
rs7801375:131567263:A:G	chr7.131865162	7.87105	1.89045e-12	6.2487e-09	0.258264	chr7	131882504	rs7801375	A	G	0	chr7	131865162	-17342
rs10650434:2025096:A:ACT	chr7.1876762	7.83626	2.26829e-12	7.28935e-09	0.289032	chr7	1985461	rs10650434	A	ACT	0	chr7	1876762	-108699
rs7789569:104927586:T:C	chr7.105080928	7.75184	3.5263e-12	1.10256e-08	0.306945	chr7	105287139	rs7789569	T	C	0	chr7	105080928	-206211
rs12705761:110976264:G:C	chr7.111114597	-7.74673	3.62155e-12	1.10256e-08	-0.232499	chr7	111336208	rs12705761	C	G	0	chr7	111114597	-221611
rs7789569:104927586:T:C	chr7.105377531	-7.69355	4.77795e-12	1.41733e-08	-0.258631	chr7	105287139	rs7789569	T	C	0	chr7	105377531	90392
rs10650434:2025096:A:ACT	chr7.2008209	7.62831	6.70755e-12	1.93997e-08	0.177539	chr7	1985461	rs10650434	A	ACT	0	chr7	2008209	22748
rs10650434:2025096:A:ACT	chr7.1952754	-7.57332	8.92171e-12	2.51742e-08	-0.245164	chr7	1985461	rs10650434	A	ACT	0	chr7	1952754	-32707
rs10650434:2025096:A:ACT	chr7.1945436	-7.5582	9.6484e-12	2.62564e-08	-0.214738	chr7	1985461	rs10650434	A	ACT	0	chr7	1945436	-40025
rs12705761:110976264:G:C	chr7.111114463	-7.55599	9.75915e-12	2.62564e-08	-0.226892	chr7	111336208	rs12705761	C	G	0	chr7	111114463	-221745
rs10650434:2025096:A:ACT	chr7.1952177	-7.49075	1.36745e-11	3.59543e-08	-0.219638	chr7	1985461	rs10650434	A	ACT	0	chr7	1952177	-33284
rs10650434:2025096:A:ACT	chr7.1952160	-7.47682	1.46932e-11	3.73228e-08	-0.234504	chr7	1985461	rs10650434	A	ACT	0	chr7	1952160	-33301
rs12705761:110976264:G:C	chr7.111273130	7.47489	1.48402e-11	3.73228e-08	0.302758	chr7	111336208	rs12705761	C	G	0	chr7	111273130	-63078
rs7789569:104927586:T:C	chr7.105425100	-7.30991	3.46538e-11	8.52992e-08	-0.286941	chr7	105287139	rs7789569	T	C	0	chr7	105425100	137961
rs10650434:2025096:A:ACT	chr7.1872585	7.25831	4.51217e-11	1.08752e-07	0.241863	chr7	1985461	rs10650434	A	ACT	0	chr7	1872585	-112876
rs10650434:2025096:A:ACT	chr7.1884083	7.22886	5.24409e-11	1.23813e-07	0.275667	chr7	1985461	rs10650434	A	ACT	0	chr7	1884083	-101378
rs10650434:2025096:A:ACT	chr7.1941752	-7.19664	6.17999e-11	1.42991e-07	-0.240355	chr7	1985461	rs10650434	A	ACT	0	chr7	1941752	-43709
rs10650434:2025096:A:ACT	chr7.1873351	7.08443	1.09267e-10	2.47862e-07	0.271395	chr7	1985461	rs10650434	A	ACT	0	chr7	1873351	-112110
rs7789569:104927586:T:C	chr7.105282557	-7.0206	1.50888e-10	3.35694e-07	-0.231249	chr7	105287139	rs7789569	T	C	0	chr7	105282557	-4582
rs10650434:2025096:A:ACT	chr7.2115615	7.01623	1.54255e-10	3.3671e-07	0.223505	chr7	1985461	rs10650434	A	ACT	0	chr7	2115615	130154
rs10650434:2025096:A:ACT	chr7.2111764	6.95177	2.13428e-10	4.57245e-07	0.222555	chr7	1985461	rs10650434	A	ACT	0	chr7	2111764	126303
rs7801375:131567263:A:G	chr7.131833721	-6.94464	2.21219e-10	4.65319e-07	-0.240405	chr7	131882504	rs7801375	A	G	0	chr7	131833721	-48783
rs10650434:2025096:A:ACT	chr7.1948429	-6.93459	2.32676e-10	4.80679e-07	-0.246891	chr7	1985461	rs10650434	A	ACT	0	chr7	1948429	-37032
rs10650434:2025096:A:ACT	chr7.2004439	6.889	2.92483e-10	5.93633e-07	0.101647	chr7	1985461	rs10650434	A	ACT	0	chr7	2004439	18978
rs10650434:2025096:A:ACT	chr7.2044028	6.87818	3.08769e-10	6.15882e-07	0.187599	chr7	1985461	rs10650434	A	ACT	0	chr7	2044028	58567
rs7789569:104927586:T:C	chr7.105307628	-6.8343	3.84559e-10	7.54054e-07	-0.201318	chr7	105287139	rs7789569	T	C	0	chr7	105307628	20489
rs10650434:2025096:A:ACT	chr7.1885819	6.80558	4.4382e-10	8.55752e-07	0.200449	chr7	1985461	rs10650434	A	ACT	0	chr7	1885819	-99642
rs7789569:104927586:T:C	chr7.105209289	-6.79318	4.72121e-10	8.95397e-07	-0.219199	chr7	105287139	rs7789569	T	C	0	chr7	105209289	-77850
rs10650434:2025096:A:ACT	chr7.2110331	6.71534	6.95238e-10	1.29728e-06	0.22491	chr7	1985461	rs10650434	A	ACT	0	chr7	2110331	124870
rs7789569:104927586:T:C	chr7.105226882	-6.68668	8.01366e-10	1.47157e-06	-0.214326	chr7	105287139	rs7789569	T	C	0	chr7	105226882	-60257
rs10650434:2025096:A:ACT	chr7.1958398	-6.67026	8.69211e-10	1.57122e-06	-0.209005	chr7	1985461	rs10650434	A	ACT	0	chr7	1958398	-27063
rs7789569:104927586:T:C	chr7.105277061	-6.6045	1.20257e-09	2.14037e-06	-0.181486	chr7	105287139	rs7789569	T	C	0	chr7	105277061	-10078
rs10650434:2025096:A:ACT	chr7.1887002	6.56378	1.46934e-09	2.57555e-06	0.19765	chr7	1985461	rs10650434	A	ACT	0	chr7	1887002	-98459
rs12705761:110976264:G:C	chr7.111419212	6.41376	3.05968e-09	5.28315e-06	0.272961	chr7	111336208	rs12705761	C	G	0	chr7	111419212	83004
rs3735025:137074844:T:C	chr7.137386399	6.35562	4.05743e-09	6.90294e-06	0.323354	chr7	137390098	rs3735025	C	T	0	chr7	137386399	-3699
rs10650434:2025096:A:ACT	chr7.1947458	-6.33335	4.51934e-09	7.56335e-06	-0.207631	chr7	1985461	rs10650434	A	ACT	0	chr7	1947458	-38003
rs10650434:2025096:A:ACT	chr7.2010218	6.33076	4.57636e-09	7.56335e-06	0.218122	chr7	1985461	rs10650434	A	ACT	0	chr7	2010218	24757
rs10650434:2025096:A:ACT	chr7.2144066	6.25427	6.61823e-09	1.07839e-05	0.254963	chr7	1985461	rs10650434	A	ACT	0	chr7	2144066	158605
rs10650434:2025096:A:ACT	chr7.1890713	6.24869	6.79832e-09	1.09235e-05	0.184523	chr7	1985461	rs10650434	A	ACT	0	chr7	1890713	-94748
rs10650434:2025096:A:ACT	chr7.1883750	6.22081	7.77256e-09	1.23178e-05	0.259324	chr7	1985461	rs10650434	A	ACT	0	chr7	1883750	-101711
rs7789569:104927586:T:C	chr7.105190249	-6.18845	9.0763e-09	1.41896e-05	-0.233225	chr7	105287139	rs7789569	T	C	0	chr7	105190249	-96890
rs10650434:2025096:A:ACT	chr7.1942249	-6.15137	1.08365e-08	1.67155e-05	-0.16726	chr7	1985461	rs10650434	A	ACT	0	chr7	1942249	-43212
rs7801375:131567263:A:G	chr7.131920039	-6.11089	1.31425e-08	2.00059e-05	-0.181445	chr7	131882504	rs7801375	A	G	0	chr7	131920039	37535
rs10650434:2025096:A:ACT	chr7.1911149	6.0563	1.70317e-08	2.55893e-05	0.181134	chr7	1985461	rs10650434	A	ACT	0	chr7	1911149	-74312
rs10650434:2025096:A:ACT	chr7.2123601	6.03004	1.92853e-08	2.86038e-05	0.222504	chr7	1985461	rs10650434	A	ACT	0	chr7	2123601	138140
rs10650434:2025096:A:ACT	chr7.1956034	-5.96773	2.58749e-08	3.78916e-05	-0.273713	chr7	1985461	rs10650434	A	ACT	0	chr7	1956034	-29427
rs10650434:2025096:A:ACT	chr7.2030883	5.92204	3.20661e-08	4.63712e-05	0.215503	chr7	1985461	rs10650434	A	ACT	0	chr7	2030883	45422
rs10650434:2025096:A:ACT	chr7.1986364	-5.91292	3.34667e-08	4.77991e-05	-0.0951892	chr7	1985461	rs10650434	A	ACT	0	chr7	1986364	903
rs10650434:2025096:A:ACT	chr7.1996768	5.9009	3.54038e-08	4.99491e-05	0.0729664	chr7	1985461	rs10650434	A	ACT	0	chr7	1996768	11307
rs10650434:2025096:A:ACT	chr7.1986339	-5.88564	3.80212e-08	5.29956e-05	-0.110071	chr7	1985461	rs10650434	A	ACT	0	chr7	1986339	878
rs10650434:2025096:A:ACT	chr7.1996463	-5.84536	4.58811e-08	6.31898e-05	-0.13544	chr7	1985461	rs10650434	A	ACT	0	chr7	1996463	11002
rs12705761:110976264:G:C	chr7.111187116	-5.82195	5.11597e-08	6.96307e-05	-0.200186	chr7	111336208	rs12705761	C	G	0	chr7	111187116	-149092
rs7789569:104927586:T:C	chr7.105392554	-5.81644	5.24879e-08	7.06078e-05	-0.159456	chr7	105287139	rs7789569	T	C	0	chr7	105392554	105415
rs10650434:2025096:A:ACT	chr7.2145037	5.80042	5.65381e-08	7.5182e-05	0.248241	chr7	1985461	rs10650434	A	ACT	0	chr7	2145037	159576
rs7801375:131567263:A:G	chr7.131863544	-5.74845	7.19136e-08	9.4541e-05	-0.108512	chr7	131882504	rs7801375	A	G	0	chr7	131863544	-18960
rs10650434:2025096:A:ACT	chr7.1896635	5.73135	7.78176e-08	0.000101153	0.221805	chr7	1985461	rs10650434	A	ACT	0	chr7	1896635	-88826
rs10650434:2025096:A:ACT	chr7.1966113	5.71327	8.45769e-08	0.000108718	0.147837	chr7	1985461	rs10650434	A	ACT	0	chr7	1966113	-19348
rs12705761:110976264:G:C	chr7.111573482	-5.63338	1.22004e-07	0.000155105	-0.239389	chr7	111336208	rs12705761	C	G	0	chr7	111573482	237274
rs10650434:2025096:A:ACT	chr7.2071550	5.59965	1.42305e-07	0.000178947	0.150423	chr7	1985461	rs10650434	A	ACT	0	chr7	2071550	86089
rs10650434:2025096:A:ACT	chr7.1897863	5.56841	1.64032e-07	0.000204051	0.191326	chr7	1985461	rs10650434	A	ACT	0	chr7	1897863	-87598
rs7801375:131567263:A:G	chr7.131833720	-5.5605	1.70029e-07	0.00020926	-0.183225	chr7	131882504	rs7801375	A	G	0	chr7	131833720	-48784
rs10650434:2025096:A:ACT	chr7.1871070	5.53479	1.9105e-07	0.000232657	0.235258	chr7	1985461	rs10650434	A	ACT	0	chr7	1871070	-114391
rs12705761:110976264:G:C	chr7.111298344	5.51508	2.08856e-07	0.000251691	0.0792884	chr7	111336208	rs12705761	C	G	0	chr7	111298344	-37864
rs10650434:2025096:A:ACT	chr7.1906469	5.50883	2.14838e-07	0.000256231	0.204935	chr7	1985461	rs10650434	A	ACT	0	chr7	1906469	-78992
rs10650434:2025096:A:ACT	chr7.1968216	-5.49539	2.28274e-07	0.000269478	-0.219232	chr7	1985461	rs10650434	A	ACT	0	chr7	1968216	-17245
rs10650434:2025096:A:ACT	chr7.2135677	5.489	2.34943e-07	0.000274549	0.229786	chr7	1985461	rs10650434	A	ACT	0	chr7	2135677	150216
rs10650434:2025096:A:ACT	chr7.1979927	5.47574	2.4941e-07	0.00028854	0.172829	chr7	1985461	rs10650434	A	ACT	0	chr7	1979927	-5534
rs10650434:2025096:A:ACT	chr7.1869516	5.47055	2.55306e-07	0.000292437	0.19433	chr7	1985461	rs10650434	A	ACT	0	chr7	1869516	-115945
rs7801375:131567263:A:G	chr7.131806530	-5.45053	2.79339e-07	0.000316828	-0.187281	chr7	131882504	rs7801375	A	G	0	chr7	131806530	-75974
rs7801375:131567263:A:G	chr7.131820945	-5.39663	3.55601e-07	0.000399409	-0.217945	chr7	131882504	rs7801375	A	G	0	chr7	131820945	-61559
rs7801375:131567263:A:G	chr7.131882209	5.3896	3.66935e-07	0.000408176	0.0613933	chr7	131882504	rs7801375	A	G	0	chr7	131882209	-295
rs211829:110048893:T:C	chr7.110436082	-5.37347	3.94306e-07	0.000434446	-0.236848	chr7	110408836	rs211829	C	T	0	chr7	110436082	27246
rs10650434:2025096:A:ACT	chr7.2092195	5.35557	4.27007e-07	0.000466038	0.16217	chr7	1985461	rs10650434	A	ACT	0	chr7	2092195	106734
rs10650434:2025096:A:ACT	chr7.1911625	-5.3319	4.74358e-07	0.000512878	-0.187138	chr7	1985461	rs10650434	A	ACT	0	chr7	1911625	-73836
rs10650434:2025096:A:ACT	chr7.1892457	5.22226	7.69397e-07	0.000824174	0.221792	chr7	1985461	rs10650434	A	ACT	0	chr7	1892457	-93004
rs10650434:2025096:A:ACT	chr7.1963698	-5.21928	7.7951e-07	0.000827346	-0.163374	chr7	1985461	rs10650434	A	ACT	0	chr7	1963698	-21763
rs7801375:131567263:A:G	chr7.131868576	5.13578	1.12223e-06	0.00118027	0.195499	chr7	131882504	rs7801375	A	G	0	chr7	131868576	-13928
rs10650434:2025096:A:ACT	chr7.2126683	5.11097	1.24977e-06	0.00130257	0.178438	chr7	1985461	rs10650434	A	ACT	0	chr7	2126683	141222
rs10650434:2025096:A:ACT	chr7.1899567	5.10811	1.26536e-06	0.00130704	0.175132	chr7	1985461	rs10650434	A	ACT	0	chr7	1899567	-85894
rs10650434:2025096:A:ACT	chr7.2044146	5.10534	1.28061e-06	0.00131109	0.185311	chr7	1985461	rs10650434	A	ACT	0	chr7	2044146	58685
rs12705761:110976264:G:C	chr7.111537489	-5.08231	1.41468e-06	0.00143564	-0.235514	chr7	111336208	rs12705761	C	G	0	chr7	111537489	201281
rs10650434:2025096:A:ACT	chr7.2135678	5.07268	1.47476e-06	0.0014836	0.198451	chr7	1985461	rs10650434	A	ACT	0	chr7	2135678	150217
rs10650434:2025096:A:ACT	chr7.1996719	5.04518	1.66018e-06	0.00165573	0.0928304	chr7	1985461	rs10650434	A	ACT	0	chr7	1996719	11258
rs10650434:2025096:A:ACT	chr7.1819354	-5.03684	1.72076e-06	0.00170148	-0.158764	chr7	1985461	rs10650434	A	ACT	0	chr7	1819354	-166107
rs10650434:2025096:A:ACT	chr7.1889628	5.02511	1.80964e-06	0.0017742	0.0590161	chr7	1985461	rs10650434	A	ACT	0	chr7	1889628	-95833
rs10650434:2025096:A:ACT	chr7.2132070	5.02167	1.83652e-06	0.00178542	0.201551	chr7	1985461	rs10650434	A	ACT	0	chr7	2132070	146609
rs10650434:2025096:A:ACT	chr7.1846696	4.97186	2.27243e-06	0.0021908	0.190943	chr7	1985461	rs10650434	A	ACT	0	chr7	1846696	-138765
rs10650434:2025096:A:ACT	chr7.1906019	-4.95046	2.4893e-06	0.00238004	-0.107025	chr7	1985461	rs10650434	A	ACT	0	chr7	1906019	-79442
rs7789569:104927586:T:C	chr7.105350562	-4.93075	2.70665e-06	0.00256664	-0.0965634	chr7	105287139	rs7789569	T	C	0	chr7	105350562	63423
rs211829:110048893:T:C	chr7.110465911	4.92278	2.79968e-06	0.00263327	0.183072	chr7	110408836	rs211829	C	T	0	chr7	110465911	57075
rs10650434:2025096:A:ACT	chr7.1865880	4.88082	3.34314e-06	0.00311907	0.090206	chr7	1985461	rs10650434	A	ACT	0	chr7	1865880	-119581
rs10650434:2025096:A:ACT	chr7.2089508	4.87041	3.49316e-06	0.00323296	0.0994981	chr7	1985461	rs10650434	A	ACT	0	chr7	2089508	104047
rs10650434:2025096:A:ACT	chr7.2008609	-4.84948	3.8146e-06	0.00350244	-0.0555575	chr7	1985461	rs10650434	A	ACT	0	chr7	2008609	23148
rs7789569:104927586:T:C	chr7.105204648	4.8283	4.16903e-06	0.00379773	0.139296	chr7	105287139	rs7789569	T	C	0	chr7	105204648	-82491
rs7801375:131567263:A:G	chr7.131849010	4.81209	4.46172e-06	0.00403259	0.152514	chr7	131882504	rs7801375	A	G	0	chr7	131849010	-33494
rs10650434:2025096:A:ACT	chr7.1935987	4.77662	5.17338e-06	0.00460566	0.15321	chr7	1985461	rs10650434	A	ACT	0	chr7	1935987	-49474
rs10650434:2025096:A:ACT	chr7.2144869	4.77653	5.17539e-06	0.00460566	0.142017	chr7	1985461	rs10650434	A	ACT	0	chr7	2144869	159408
rs7801375:131567263:A:G	chr7.131911437	-4.66752	8.12196e-06	0.00717268	-0.0554921	chr7	131882504	rs7801375	A	G	0	chr7	131911437	28933
rs10650434:2025096:A:ACT	chr7.1822652	4.65891	8.41391e-06	0.00737422	0.0501185	chr7	1985461	rs10650434	A	ACT	0	chr7	1822652	-162809
rs10650434:2025096:A:ACT	chr7.1985403	-4.64321	8.97276e-06	0.00780489	-0.0673531	chr7	1985461	rs10650434	A	ACT	0	chr7	1985403	-58
rs10650434:2025096:A:ACT	chr7.2030210	4.63934	9.11591e-06	0.00787023	0.178985	chr7	1985461	rs10650434	A	ACT	0	chr7	2030210	44749
rs10650434:2025096:A:ACT	chr7.2113448	4.62868	9.52204e-06	0.00815997	0.197641	chr7	1985461	rs10650434	A	ACT	0	chr7	2113448	127987
rs211829:110048893:T:C	chr7.110466109	-4.62138	9.81002e-06	0.00834493	-0.199849	chr7	110408836	rs211829	C	T	0	chr7	110466109	57273
rs10650434:2025096:A:ACT	chr7.1859129	4.60183	1.06231e-05	0.00897066	0.0626048	chr7	1985461	rs10650434	A	ACT	0	chr7	1859129	-126332
rs10650434:2025096:A:ACT	chr7.1920340	-4.58971	1.11597e-05	0.00935549	-0.161516	chr7	1985461	rs10650434	A	ACT	0	chr7	1920340	-65121
rs67439964:143343398:T:C	chr8.142262038	24.7651	1.45108e-48	2.9975e-43	0.474982	chr8	142262037	rs67439964	C	T	0	chr8	142262038	1
rs10156310:38209129:A:T	chr8.38337042	23.6589	1.30013e-46	1.34285e-41	0.473585	chr8	38351611	rs10156310	T	A	0	chr8	38337042	-14569
rs10156310:38209129:A:T	chr8.38294925	23.1113	1.2675e-45	8.72764e-41	0.479696	chr8	38351611	rs10156310	T	A	0	chr8	38294925	-56686
rs10156310:38209129:A:T	chr8.38391944	22.7982	4.73183e-45	2.44365e-40	0.420288	chr8	38351611	rs10156310	T	A	0	chr8	38391944	40333
rs10156310:38209129:A:T	chr8.38178646	17.7725	3.71444e-35	1.53459e-30	0.395407	chr8	38351611	rs10156310	T	A	0	chr8	38178646	-172965
rs1473594:60696526:T:C	chr8.59786235	-17.4465	1.81733e-34	6.25681e-30	-0.470125	chr8	59783967	rs1473594	T	C	0	chr8	59786235	2268
rs10156310:38209129:A:T	chr8.38334525	15.9852	2.62977e-31	7.7605e-27	0.431829	chr8	38351611	rs10156310	T	A	0	chr8	38334525	-17086
rs10156310:38209129:A:T	chr8.38199813	15.1937	1.50814e-29	3.89423e-25	0.416582	chr8	38351611	rs10156310	T	A	0	chr8	38199813	-151798
rs10156310:38209129:A:T	chr8.38181193	13.6031	6.34037e-26	1.45526e-21	0.383309	chr8	38351611	rs10156310	T	A	0	chr8	38181193	-170418
rs4976967	chr8.142204403	11.3971	9.58541e-21	1.98007e-16	0.364619	chr8	142211946	rs4976967	A	G	0	chr8	142204403	-7543
rs36043959:111472014:G:A	chr8.110507222	10.438	1.82577e-18	3.42865e-14	0.270905	chr8	110459785	rs36043959	A	G	0	chr8	110507222	47437
rs139425113:4180611:G:GA	chr8.4326647	10.264	4.7344e-18	8.14992e-14	0.334945	chr8	4323089	rs139425113	GA	G	0	chr8	4326647	3558
rs10156310:38209129:A:T	chr8.38416675	10.0027	1.97582e-17	3.13959e-13	0.275786	chr8	38351611	rs10156310	T	A	0	chr8	38416675	65064
rs10156310:38209129:A:T	chr8.38435960	9.72354	9.0726e-17	1.33867e-12	0.252508	chr8	38351611	rs10156310	T	A	0	chr8	38435960	84349
rs11993663	chr8.10202503	9.4645	3.71891e-16	5.12146e-12	0.33865	chr8	10175384	rs11993663	A	C	1	chr8	10202503	27119
rs11783093:27425349:C:T	chr8.27557834	8.81662	1.23924e-14	1.59994e-10	0.347392	chr8	27567832	rs11783093	T	C	1	chr8	27557834	-9998
rs11783093:27425349:C:T	chr8.27609665	8.36664	1.37826e-13	1.67476e-09	0.289461	chr8	27567832	rs11783093	T	C	1	chr8	27609665	41833
rs11993663	chr8.10203792	7.80031	2.73757e-12	3.14168e-08	0.253318	chr8	10175384	rs11993663	A	C	1	chr8	10203792	28408
rs1473594:60696526:T:C	chr8.59780169	7.59176	8.10839e-12	8.81557e-08	0.139015	chr8	59783967	rs1473594	T	C	0	chr8	59780169	-3798
rs1473594:60696526:T:C	chr8.59788460	-7.56207	9.45689e-12	9.7676e-08	-0.318968	chr8	59783967	rs1473594	T	C	0	chr8	59788460	4493
rs11783093:27425349:C:T	chr8.27591676	7.46733	1.54309e-11	1.51789e-07	0.417345	chr8	27567832	rs11783093	T	C	1	chr8	27591676	23844
rs7010876:89264751:T:A	chr8.88310776	6.77735	5.1087e-10	4.60526e-06	0.27482	chr8	88252522	rs7010876	A	T	0	chr8	88310776	58254
rs2410572:18421474:G:A	chr8.18547393	6.77661	5.12758e-10	4.60526e-06	0.296072	chr8	18563964	rs2410572	A	G	0	chr8	18547393	-16571
rs67439964:143343398:T:C	chr8.142260812	-6.70883	7.18064e-10	6.18047e-06	-0.188706	chr8	142262037	rs67439964	C	T	0	chr8	142260812	-1225
rs67439964:143343398:T:C	chr8.142274386	6.58941	1.29531e-09	1.07029e-05	0.194777	chr8	142262037	rs67439964	C	T	0	chr8	142274386	12349
rs67439964:143343398:T:C	chr8.142276600	6.51772	1.84184e-09	1.41433e-05	0.21157	chr8	142262037	rs67439964	C	T	0	chr8	142276600	14563
rs67439964:143343398:T:C	chr8.142326321	6.5047	1.96306e-09	1.41433e-05	0.256815	chr8	142262037	rs67439964	C	T	0	chr8	142326321	64284
rs4976967	chr8.142186440	6.50353	1.97438e-09	1.41433e-05	0.338944	chr8	142211946	rs4976967	A	G	0	chr8	142186440	-25506
rs1473594:60696526:T:C	chr8.59939037	6.49965	2.01224e-09	1.41433e-05	0.287599	chr8	59783967	rs1473594	T	C	0	chr8	59939037	155070
rs11783093:27425349:C:T	chr8.27555271	-6.49545	2.05401e-09	1.41433e-05	-0.439872	chr8	27567832	rs11783093	T	C	1	chr8	27555271	-12561
rs1473594:60696526:T:C	chr8.59783968	-6.43492	2.76012e-09	1.83923e-05	-0.179674	chr8	59783967	rs1473594	T	C	0	chr8	59783968	1
rs1473594:60696526:T:C	chr8.59809423	-6.42417	2.90849e-09	1.87753e-05	-0.268342	chr8	59783967	rs1473594	T	C	0	chr8	59809423	25456
rs1473594:60696526:T:C	chr8.59761862	-6.40856	3.13794e-09	1.96426e-05	-0.154441	chr8	59783967	rs1473594	T	C	0	chr8	59761862	-22105
rs7010876:89264751:T:A	chr8.88282093	6.28233	5.78194e-09	3.51289e-05	0.247385	chr8	88252522	rs7010876	A	T	0	chr8	88282093	29571
rs1473594:60696526:T:C	chr8.59973972	6.25955	6.45244e-09	3.80825e-05	0.309812	chr8	59783967	rs1473594	T	C	0	chr8	59973972	190005
rs1473594:60696526:T:C	chr8.59585945	6.16883	9.96959e-09	5.72063e-05	0.258273	chr8	59783967	rs1473594	T	C	0	chr8	59585945	-198022
rs11783093:27425349:C:T	chr8.27565546	6.12807	1.21099e-08	6.76096e-05	0.396355	chr8	27567832	rs11783093	T	C	1	chr8	27565546	-2286
rs36043959:111472014:G:A	chr8.110511694	6.11639	1.28026e-08	6.95958e-05	0.258628	chr8	110459785	rs36043959	A	G	0	chr8	110511694	51909
rs11783093:27425349:C:T	chr8.27567368	-6.0797	1.52423e-08	8.07339e-05	-0.232485	chr8	27567832	rs11783093	T	C	1	chr8	27567368	-464
rs1473594:60696526:T:C	chr8.60000701	6.01089	2.11124e-08	0.00010903	0.269424	chr8	59783967	rs1473594	T	C	0	chr8	60000701	216734
rs55669358:34312412:T:C	chr8.34423699	-5.98553	2.37947e-08	0.000119885	-0.46874	chr8	34454894	rs55669358	C	T	0	chr8	34423699	-31195
rs1473594:60696526:T:C	chr8.59739496	-5.69226	9.31574e-08	0.000458182	-0.185072	chr8	59783967	rs1473594	T	C	0	chr8	59739496	-44471
rs2565065	chr8.27467306	-5.65994	1.08042e-07	0.000519032	-0.318752	chr8	27470504	rs2565065	A	G	0	chr8	27467306	-3198
rs2410572:18421474:G:A	chr8.18564809	-5.57909	1.56257e-07	0.000733596	-0.273489	chr8	18563964	rs2410572	A	G	0	chr8	18564809	845
rs55669358:34312412:T:C	chr8.34457159	5.53217	1.93325e-07	0.000887453	0.309284	chr8	34454894	rs55669358	C	T	0	chr8	34457159	2265
rs11993663	chr8.10103940	5.51699	2.07065e-07	0.000929859	0.225693	chr8	10175384	rs11993663	A	C	1	chr8	10103940	-71444
rs7010876:89264751:T:A	chr8.88271459	5.49978	2.23803e-07	0.000983644	0.198959	chr8	88252522	rs7010876	A	T	0	chr8	88271459	18937
rs2410572:18421474:G:A	chr8.18568316	-5.47486	2.50395e-07	0.00106249	-0.270775	chr8	18563964	rs2410572	A	G	0	chr8	18568316	4352
rs2565065	chr8.27449759	5.47342	2.5203e-07	0.00106249	0.317015	chr8	27470504	rs2565065	A	G	0	chr8	27449759	-20745
rs1042992	chr8.26392781	5.41162	3.32559e-07	0.00137394	0.24492	chr8	26411675	rs1042992	T	C	1	chr8	26392781	-18894
rs4976967	chr8.142183813	-5.39256	3.62126e-07	0.00146676	-0.228398	chr8	142211946	rs4976967	A	G	0	chr8	142183813	-28133
rs67439964:143343398:T:C	chr8.142376436	5.38141	3.80597e-07	0.00151193	0.103386	chr8	142262037	rs67439964	C	T	0	chr8	142376436	114399
rs7010876:89264751:T:A	chr8.88136133	-5.27702	6.04717e-07	0.00235692	-0.209663	chr8	88252522	rs7010876	A	T	0	chr8	88136133	-116389
rs1473594:60696526:T:C	chr8.59875522	5.26566	6.35755e-07	0.00243201	0.285842	chr8	59783967	rs1473594	T	C	0	chr8	59875522	91555
rs11783093:27425349:C:T	chr8.27622474	5.25706	6.60306e-07	0.00248	0.148117	chr8	27567832	rs11783093	T	C	1	chr8	27622474	54642
rs11783093:27425349:C:T	chr8.27560938	5.22592	7.57156e-07	0.00279297	0.174967	chr8	27567832	rs11783093	T	C	1	chr8	27560938	-6894
rs11783093:27425349:C:T	chr8.27591213	5.04057	1.69339e-06	0.00613695	0.313856	chr8	27567832	rs11783093	T	C	1	chr8	27591213	23381
rs7010876:89264751:T:A	chr8.88160577	-4.99123	2.09212e-06	0.00745122	-0.22727	chr8	88252522	rs7010876	A	T	0	chr8	88160577	-91945
rs139425113:4180611:G:GA	chr8.4319739	4.96969	2.29356e-06	0.00803022	0.222964	chr8	4323089	rs139425113	GA	G	0	chr8	4319739	-3350
rs2565065	chr8.27415358	4.94125	2.58867e-06	0.00891241	0.0665369	chr8	27470504	rs2565065	A	G	0	chr8	27415358	-55146
rs1319017	chr9.82371303	-12.5153	2.18241e-23	6.55574e-19	-0.402111	chr9	82121388	rs1319017	G	A	0	chr9	82371303	249915
rs10985817:101071090:T:C	chr9.98309727	10.2721	4.52804e-18	6.8009e-14	0.321336	chr9	98308808	rs10985817	C	T	0	chr9	98309727	919
rs1319017	chr9.82129359	-8.39032	1.215e-13	1.21658e-09	-0.312961	chr9	82121388	rs1319017	G	A	0	chr9	82129359	7971
rs1319017	chr9.82062671	-7.86145	1.98801e-12	1.49294e-08	-0.300214	chr9	82121388	rs1319017	G	A	0	chr9	82062671	-58717
rs1319017	chr9.82174175	-6.37641	3.66836e-09	2.20388e-05	-0.286073	chr9	82121388	rs1319017	G	A	0	chr9	82174175	52787
rs1319017	chr9.82151903	-5.99154	2.313e-08	0.0001158	-0.306715	chr9	82121388	rs1319017	G	A	0	chr9	82151903	30515
rs1319017	chr9.82296305	5.95781	2.71101e-08	0.000116337	0.255721	chr9	82121388	rs1319017	G	A	0	chr9	82296305	174917
rs10985817:101071090:T:C	chr9.98308646	5.6411	1.17777e-07	0.000442238	0.319554	chr9	98308808	rs10985817	C	T	0	chr9	98308646	-162
rs1319017	chr9.82202072	-5.58781	1.50184e-07	0.000501263	-0.277279	chr9	82121388	rs1319017	G	A	0	chr9	82202072	80684
rs1319017	chr9.82122871	5.48825	2.3574e-07	0.000708141	0.046459	chr9	82121388	rs1319017	G	A	0	chr9	82122871	1483
rs10985817:101071090:T:C	chr9.98304917	5.02536	1.80772e-06	0.00493657	0.0757236	chr9	98308808	rs10985817	C	T	0	chr9	98304917	-3891
rs1319017	chr9.82304578	4.96561	2.33384e-06	0.00584217	0.243737	chr9	82121388	rs1319017	G	A	0	chr9	82304578	183190
rs1319017	chr9.82169757	4.89863	3.10094e-06	0.00716533	0.0933839	chr9	82121388	rs1319017	G	A	0	chr9	82169757	48369
rs7893279	chr10.18407369	-9.04786	3.56094e-15	7.61649e-11	-0.273978	chr10	18456176	rs7893279	G	T	0	chr10	18407369	-48807
rs7099380	chr10.18257695	-8.86766	9.41523e-15	1.00691e-10	-0.312996	chr10	18260087	rs7099380	G	A	0	chr10	18257695	-2392
rs7099380	chr10.18257696	-8.77579	1.54361e-14	1.10054e-10	-0.264541	chr10	18260087	rs7099380	G	A	0	chr10	18257696	-2391
rs7893279	chr10.18512086	5.11479	1.22925e-06	0.00657311	0.387153	chr10	18456176	rs7893279	G	T	0	chr10	18512086	55910
rs2917569:132568255:T:C	chr11.132698361	23.597	1.67888e-46	3.42875e-41	0.456656	chr11	132698360	rs2917569	C	T	0	chr11	132698361	1
rs1899543:24406419:A:T	chr11.24363152	21.8009	3.39702e-43	3.46884e-38	0.420897	chr11	24384873	rs1899543	T	A	0	chr11	24363152	-21721
rs2917569:132568255:T:C	chr11.132697432	17.915	1.8638e-35	1.2688e-30	0.414308	chr11	132698360	rs2917569	C	T	0	chr11	132697432	-928
rs4936215:133852684:A:G	chr11.133970577	15.627	1.62892e-30	8.31681e-26	0.277082	chr11	133982789	rs4936215	G	A	0	chr11	133970577	-12212
rs1765142	chr11.30334509	-14.652	2.50978e-28	1.02514e-23	-0.440588	chr11	30357012	rs1765142	C	A	0	chr11	30334509	-22503
rs1899543:24406419:A:T	chr11.24381193	14.3857	1.01151e-27	3.44298e-23	0.41903	chr11	24384873	rs1899543	T	A	0	chr11	24381193	-3680
rs1765142	chr11.30355236	-13.8564	1.65095e-26	4.81673e-22	-0.414926	chr11	30357012	rs1765142	C	A	0	chr11	30355236	-1776
rs1899543:24406419:A:T	chr11.24382507	13.6432	5.12191e-26	1.30755e-21	0.425065	chr11	24384873	rs1899543	T	A	0	chr11	24382507	-2366
rs4936277:113431960:A:G	chr11.113580506	13.3182	2.90066e-25	6.5822e-21	0.393142	chr11	113561238	rs4936277	G	A	0	chr11	113580506	19268
rs893949	chr11.134427215	-12.5436	1.87308e-23	3.82538e-19	-0.315585	chr11	134426490	rs893949	C	T	1	chr11	134427215	725
rs4936277:113431960:A:G	chr11.113561237	12.2121	1.1292e-22	2.0965e-18	0.381001	chr11	113561238	rs4936277	G	A	0	chr11	113561237	-1
rs35774874:130811356:T:C	chr11.130931753	11.9982	3.61093e-22	5.80904e-18	0.383031	chr11	130941461	rs35774874	C	T	0	chr11	130931753	-9708
rs7129727:57484660:G:A	chr11.57876861	11.9938	3.69769e-22	5.80904e-18	0.38702	chr11	57717188	rs7129727	A	G	1	chr11	57876861	159673
rs7951870:46373311:T:C	chr11.46372409	-11.0258	7.30714e-20	1.06595e-15	-0.356135	chr11	46351761	rs7951870	T	C	0	chr11	46372409	20648
rs893949	chr11.134426746	-10.4618	1.60316e-18	2.18274e-14	-0.327641	chr11	134426490	rs893949	C	T	1	chr11	134426746	256
rs2514218:113392994:C:T	chr11.113457960	10.3587	2.81827e-18	3.59733e-14	0.325545	chr11	113522272	rs2514218	T	C	0	chr11	113457960	-64312
rs2917569:132568255:T:C	chr11.132705450	9.96159	2.47391e-17	2.97202e-13	0.314268	chr11	132698360	rs2917569	C	T	0	chr11	132705450	7090
rs7951870:46373311:T:C	chr11.46356221	-9.79977	5.98602e-17	6.79177e-13	-0.392411	chr11	46351761	rs7951870	T	C	0	chr11	46356221	4460
rs7951870:46373311:T:C	chr11.46377367	-9.75627	7.58934e-17	8.1577e-13	-0.385166	chr11	46351761	rs7951870	T	C	0	chr11	46377367	25606
rs2514218:113392994:C:T	chr11.113515322	9.57709	2.01523e-16	2.05785e-12	0.444993	chr11	113522272	rs2514218	T	C	0	chr11	113515322	-6950
rs7951870:46373311:T:C	chr11.46319843	-9.37385	6.08681e-16	5.91954e-12	-0.309195	chr11	46351761	rs7951870	T	C	0	chr11	46319843	-31918
rs58950470:65383755:G:T	chr11.65612778	9.17395	1.80004e-15	1.671e-11	0.283585	chr11	65616284	rs58950470	T	G	0	chr11	65612778	-3506
rs35774874:130811356:T:C	chr11.130966373	8.86495	9.55351e-15	8.48306e-11	0.328706	chr11	130941461	rs35774874	C	T	0	chr11	130966373	24912
rs7951870:46373311:T:C	chr11.46375774	-8.80962	1.28686e-14	1.09506e-10	-0.321118	chr11	46351761	rs7951870	T	C	0	chr11	46375774	24013
rs7951870:46373311:T:C	chr11.46324114	-8.76567	1.62994e-14	1.33153e-10	-0.371215	chr11	46351761	rs7951870	T	C	0	chr11	46324114	-27647
rs35774874:130811356:T:C	chr11.130949738	8.62169	3.52971e-14	2.77257e-10	0.302785	chr11	130941461	rs35774874	C	T	0	chr11	130949738	8277
rs2917569:132568255:T:C	chr11.132692231	8.35548	1.46266e-13	1.10636e-09	0.251498	chr11	132698360	rs2917569	C	T	0	chr11	132692231	-6129
rs7951870:46373311:T:C	chr11.46447310	-8.29335	2.03519e-13	1.48444e-09	-0.377582	chr11	46351761	rs7951870	T	C	0	chr11	46447310	95549
rs7951870:46373311:T:C	chr11.46374930	-8.10694	5.46366e-13	3.84772e-09	-0.31308	chr11	46351761	rs7951870	T	C	0	chr11	46374930	23169
rs1899543:24406419:A:T	chr11.24382508	7.97913	1.07181e-12	7.29651e-09	0.300712	chr11	24384873	rs1899543	T	A	0	chr11	24382508	-2365
rs7129727:57484660:G:A	chr11.57753376	-7.81041	2.59677e-12	1.71076e-08	-0.286581	chr11	57717188	rs7129727	A	G	1	chr11	57753376	36188
rs2917569:132568255:T:C	chr11.132712033	7.67742	5.19656e-12	3.31653e-08	0.296288	chr11	132698360	rs2917569	C	T	0	chr11	132712033	13673
rs7129727:57484660:G:A	chr11.57742821	-7.58874	8.23636e-12	5.09728e-08	-0.260617	chr11	57717188	rs7129727	A	G	1	chr11	57742821	25633
rs1899543:24406419:A:T	chr11.24355069	7.52311	1.15687e-11	6.94904e-08	0.217641	chr11	24384873	rs1899543	T	A	0	chr11	24355069	-29804
rs7951870:46373311:T:C	chr11.46479103	-7.3461	2.87875e-11	1.67978e-07	-0.341415	chr11	46351761	rs7951870	T	C	0	chr11	46479103	127342
rs7951870:46373311:T:C	chr11.46590254	-7.12924	8.70628e-11	4.93909e-07	-0.327717	chr11	46351761	rs7951870	T	C	0	chr11	46590254	238493
rs12293670:124612932:A:G	chr11.124742936	-7.12025	9.11257e-11	5.02987e-07	-0.32674	chr11	124743036	rs12293670	A	G	0	chr11	124742936	-100
rs12293670:124612932:A:G	chr11.124770376	-7.03455	1.40627e-10	7.5579e-07	-0.334255	chr11	124743036	rs12293670	A	G	0	chr11	124770376	27340
rs12293670:124612932:A:G	chr11.124765249	-6.9846	1.80925e-10	9.47439e-07	-0.262496	chr11	124743036	rs12293670	A	G	0	chr11	124765249	22213
rs2917569:132568255:T:C	chr11.132686831	6.85385	3.48753e-10	1.78064e-06	0.239467	chr11	132698360	rs2917569	C	T	0	chr11	132686831	-11529
rs7951870:46373311:T:C	chr11.46590781	-6.83609	3.81132e-10	1.89849e-06	-0.28884	chr11	46351761	rs7951870	T	C	0	chr11	46590781	239020
rs12293670:124612932:A:G	chr11.124765140	-6.76401	5.45936e-10	2.65467e-06	-0.25035	chr11	124743036	rs12293670	A	G	0	chr11	124765140	22104
rs4936277:113431960:A:G	chr11.113571614	-6.70034	7.48928e-10	3.55704e-06	-0.263188	chr11	113561238	rs4936277	G	A	0	chr11	113571614	10376
rs12293670:124612932:A:G	chr11.124782169	-6.68994	7.88509e-10	3.65992e-06	-0.317714	chr11	124743036	rs12293670	A	G	0	chr11	124782169	39133
rs35774874:130811356:T:C	chr11.130984548	6.65191	9.51723e-10	4.31932e-06	0.302311	chr11	130941461	rs35774874	C	T	0	chr11	130984548	43087
rs7129727:57484660:G:A	chr11.57652408	6.64573	9.81268e-10	4.35659e-06	0.239262	chr11	57717188	rs7129727	A	G	1	chr11	57652408	-64780
rs7951870:46373311:T:C	chr11.46473751	-6.54924	1.57803e-09	6.85701e-06	-0.285651	chr11	46351761	rs7951870	T	C	0	chr11	46473751	121990
rs2514218:113392994:C:T	chr11.113422873	6.5257	1.77122e-09	7.53615e-06	0.285339	chr11	113522272	rs2514218	T	C	0	chr11	113422873	-99399
rs7129727:57484660:G:A	chr11.57820322	-6.4656	2.37651e-09	9.90517e-06	-0.272102	chr11	57717188	rs7129727	A	G	1	chr11	57820322	103134
rs58950470:65383755:G:T	chr11.65598770	6.27672	5.94034e-09	2.42638e-05	0.166619	chr11	65616284	rs58950470	T	G	0	chr11	65598770	-17514
rs58950470:65383755:G:T	chr11.65678480	-6.25668	6.54203e-09	2.61975e-05	-0.29595	chr11	65616284	rs58950470	T	G	0	chr11	65678480	62196
rs2917569:132568255:T:C	chr11.132658812	6.19752	8.6908e-09	3.4133e-05	0.228878	chr11	132698360	rs2917569	C	T	0	chr11	132658812	-39548
rs2514218:113392994:C:T	chr11.113447252	-6.14787	1.10188e-08	4.24597e-05	-0.235815	chr11	113522272	rs2514218	T	C	0	chr11	113447252	-75020
rs2514218:113392994:C:T	chr11.113422778	6.1378	1.15614e-08	4.37254e-05	0.277485	chr11	113522272	rs2514218	T	C	0	chr11	113422778	-99494
rs35774874:130811356:T:C	chr11.130964098	6.11904	1.26426e-08	4.69451e-05	0.243385	chr11	130941461	rs35774874	C	T	0	chr11	130964098	22637
rs7129727:57484660:G:A	chr11.57887133	-6.06985	1.59721e-08	5.82494e-05	-0.22222	chr11	57717188	rs7129727	A	G	1	chr11	57887133	169945
rs12293670:124612932:A:G	chr11.124763743	-6.04103	1.83084e-08	6.55984e-05	-0.209376	chr11	124743036	rs12293670	A	G	0	chr11	124763743	20707
rs2514218:113392994:C:T	chr11.113522276	5.94472	2.88301e-08	0.000101516	0.0498152	chr11	113522272	rs2514218	T	C	0	chr11	113522276	4
rs12293670:124612932:A:G	chr11.124715695	-5.88283	3.85247e-08	0.000133354	-0.287293	chr11	124743036	rs12293670	A	G	0	chr11	124715695	-27341
rs58950470:65383755:G:T	chr11.65633416	-5.85576	4.37117e-08	0.000148786	-0.266383	chr11	65616284	rs58950470	T	G	0	chr11	65633416	17132
rs7951870:46373311:T:C	chr11.46494351	-5.82157	5.12503e-08	0.000171587	-0.290125	chr11	46351761	rs7951870	T	C	0	chr11	46494351	142590
rs7129727:57484660:G:A	chr11.57632039	5.78596	6.04584e-08	0.000199151	0.227682	chr11	57717188	rs7129727	A	G	1	chr11	57632039	-85149
rs58950470:65383755:G:T	chr11.65596393	5.78112	6.18294e-08	0.000200434	0.169519	chr11	65616284	rs58950470	T	G	0	chr11	65596393	-19891
rs7951870:46373311:T:C	chr11.46476543	-5.74991	7.14296e-08	0.000227937	-0.139051	chr11	46351761	rs7951870	T	C	0	chr11	46476543	124782
rs58950470:65383755:G:T	chr11.65792565	5.73528	7.64205e-08	0.000240112	0.0880453	chr11	65616284	rs58950470	T	G	0	chr11	65792565	176281
rs7129727:57484660:G:A	chr11.57701676	5.64171	1.17446e-07	0.000363421	0.259269	chr11	57717188	rs7129727	A	G	1	chr11	57701676	-15512
rs2514218:113392994:C:T	chr11.113447025	-5.63575	1.20693e-07	0.000367895	-0.111967	chr11	113522272	rs2514218	T	C	0	chr11	113447025	-75247
rs2514218:113392994:C:T	chr11.113415778	5.60162	1.41034e-07	0.000423312	0.254571	chr11	113522272	rs2514218	T	C	0	chr11	113415778	-106494
rs2514218:113392994:C:T	chr11.113513389	-5.59855	1.43018e-07	0.000423312	-0.137754	chr11	113522272	rs2514218	T	C	0	chr11	113513389	-8883
rs2514218:113392994:C:T	chr11.113424255	5.56385	1.67466e-07	0.00048859	0.266706	chr11	113522272	rs2514218	T	C	0	chr11	113424255	-98017
rs2917569:132568255:T:C	chr11.132711452	5.51805	2.06073e-07	0.000592762	0.212643	chr11	132698360	rs2917569	C	T	0	chr11	132711452	13092
rs1899543:24406419:A:T	chr11.24362409	5.51308	2.10757e-07	0.000597234	0.224714	chr11	24384873	rs1899543	T	A	0	chr11	24362409	-22464
rs12293670:124612932:A:G	chr11.124732352	-5.51024	2.13476e-07	0.000597234	-0.204271	chr11	124743036	rs12293670	A	G	0	chr11	124732352	-10684
rs2514218:113392994:C:T	chr11.113515318	5.46156	2.65834e-07	0.000733661	0.118584	chr11	113522272	rs2514218	T	C	0	chr11	113515318	-6954
rs7129727:57484660:G:A	chr11.57695281	5.41298	3.30538e-07	0.000900073	0.22356	chr11	57717188	rs7129727	A	G	1	chr11	57695281	-21907
rs7129727:57484660:G:A	chr11.57887132	-5.4087	3.36926e-07	0.000905395	-0.210837	chr11	57717188	rs7129727	A	G	1	chr11	57887132	169944
rs58950470:65383755:G:T	chr11.65713296	-5.40277	3.45981e-07	0.000917653	-0.26966	chr11	65616284	rs58950470	T	G	0	chr11	65713296	97012
rs1899543:24406419:A:T	chr11.24353020	5.35595	4.26288e-07	0.00111616	0.222436	chr11	24384873	rs1899543	T	A	0	chr11	24353020	-31853
rs2514218:113392994:C:T	chr11.113547472	-5.32813	4.82361e-07	0.00124699	-0.252652	chr11	113522272	rs2514218	T	C	0	chr11	113547472	25200
rs58950470:65383755:G:T	chr11.65686528	-5.26037	6.50765e-07	0.00166131	-0.242278	chr11	65616284	rs58950470	T	G	0	chr11	65686528	70244
rs35774874:130811356:T:C	chr11.130944372	5.23632	7.23342e-07	0.00182358	0.0585384	chr11	130941461	rs35774874	C	T	0	chr11	130944372	2911
rs58950470:65383755:G:T	chr11.65600833	5.23356	7.32187e-07	0.00182358	0.154032	chr11	65616284	rs58950470	T	G	0	chr11	65600833	-15451
rs2514218:113392994:C:T	chr11.113524126	5.22856	7.48431e-07	0.00184158	0.281867	chr11	113522272	rs2514218	T	C	0	chr11	113524126	1854
rs4936277:113431960:A:G	chr11.113573646	5.21882	7.81087e-07	0.00189905	0.181681	chr11	113561238	rs4936277	G	A	0	chr11	113573646	12408
rs7129727:57484660:G:A	chr11.57732661	-5.10895	1.26074e-06	0.00302918	-0.203772	chr11	57717188	rs7129727	A	G	1	chr11	57732661	15473
rs893949	chr11.134409989	-5.10091	1.30544e-06	0.0031001	-0.0691363	chr11	134426490	rs893949	C	T	1	chr11	134409989	-16501
rs4936215:133852684:A:G	chr11.133991088	5.07307	1.47227e-06	0.00345608	0.088101	chr11	133982789	rs4936215	G	A	0	chr11	133991088	8299
rs2514218:113392994:C:T	chr11.113525358	4.99472	2.06119e-06	0.00478358	0.2422	chr11	113522272	rs2514218	T	C	0	chr11	113525358	3086
rs7129727:57484660:G:A	chr11.57664586	4.94566	2.54054e-06	0.0058298	0.231063	chr11	57717188	rs7129727	A	G	1	chr11	57664586	-52602
rs7129727:57484660:G:A	chr11.57897865	-4.92572	2.76504e-06	0.00626261	-0.183725	chr11	57717188	rs7129727	A	G	1	chr11	57897865	180677
rs7129727:57484660:G:A	chr11.57695328	4.92356	2.79048e-06	0.00626261	0.222029	chr11	57717188	rs7129727	A	G	1	chr11	57695328	-21860
rs893949	chr11.134375391	-4.87234	3.46481e-06	0.00769147	-0.171021	chr11	134426490	rs893949	C	T	1	chr11	134375391	-51099
rs2514218:113392994:C:T	chr11.113541018	-4.86959	3.50515e-06	0.00769734	-0.22962	chr11	113522272	rs2514218	T	C	0	chr11	113541018	18746
rs58950470:65383755:G:T	chr11.65670090	-4.86397	3.58908e-06	0.00779781	-0.274423	chr11	65616284	rs58950470	T	G	0	chr11	65670090	53806
rs7129727:57484660:G:A	chr11.57632990	4.84289	3.92165e-06	0.00843068	0.196172	chr11	57717188	rs7129727	A	G	1	chr11	57632990	-84198
12:2344960:A:G	chr12.2235793	-22.2769	4.35335e-44	4.51904e-39	-0.458575	chr12	2235794	rs2007044	A	G	0	chr12	2235793	-1
12:123665113:G:C	chr12.123184922	20.055	8.06545e-40	4.18621e-35	0.436294	chr12	123180566	rs2851447	C	G	0	chr12	123184922	4356
12:123665113:G:C	chr12.123259128	19.5742	7.33153e-39	2.53685e-34	0.39421	chr12	123180566	rs2851447	C	G	0	chr12	123259128	78562
12:123665113:G:C	chr12.123212985	19.3903	1.71853e-38	4.45983e-34	0.441716	chr12	123180566	rs2851447	C	G	0	chr12	123212985	32419
12:123665113:G:C	chr12.123170266	19.2808	2.86016e-38	5.93803e-34	0.439796	chr12	123180566	rs2851447	C	G	0	chr12	123170266	-10300
12:123665113:G:C	chr12.123158874	19.015	9.90794e-38	1.71417e-33	0.460431	chr12	123180566	rs2851447	C	G	0	chr12	123158874	-21692
12:123665113:G:C	chr12.123166472	18.256	3.61557e-36	5.36169e-32	0.449192	chr12	123180566	rs2851447	C	G	0	chr12	123166472	-14094
12:123665113:G:C	chr12.123203936	17.8532	2.51353e-35	3.2615e-31	0.463017	chr12	123180566	rs2851447	C	G	0	chr12	123203936	23370
12:123665113:G:C	chr12.123216807	17.7365	4.42461e-35	5.10335e-31	0.468514	chr12	123180566	rs2851447	C	G	0	chr12	123216807	36241
12:123665113:G:C	chr12.123159143	16.9284	2.32757e-33	2.41616e-29	0.468398	chr12	123180566	rs2851447	C	G	0	chr12	123159143	-21423
12:123665113:G:C	chr12.123218557	16.8278	3.83351e-33	3.61765e-29	0.46126	chr12	123180566	rs2851447	C	G	0	chr12	123218557	37991
12:123665113:G:C	chr12.123208874	16.6126	1.11939e-32	9.68327e-29	0.460984	chr12	123180566	rs2851447	C	G	0	chr12	123208874	28308
12:123665113:G:C	chr12.123220298	16.5839	1.29217e-32	1.03181e-28	0.450053	chr12	123180566	rs2851447	C	G	0	chr12	123220298	39732
12:39522907:C:A	chr12.39095507	-15.9975	2.47072e-31	1.83196e-27	-0.442706	chr12	39129105	rs10783624	C	A	0	chr12	39095507	-33598
rs324015	chr12.57096318	-15.8918	4.22467e-31	2.92364e-27	-0.347899	chr12	57096317	rs324015	T	C	0	chr12	57096318	1
12:23633432:T:G	chr12.23384773	15.7463	8.85615e-31	5.74576e-27	0.400394	chr12	23480498	rs1120004	G	T	0	chr12	23384773	-95725
12:39522907:C:A	chr12.39135262	-15.4094	4.96544e-30	3.03202e-26	-0.502063	chr12	39129105	rs10783624	C	A	0	chr12	39135262	6157
12:39522907:C:A	chr12.39099502	-15.3027	8.5952e-30	4.95685e-26	-0.408928	chr12	39129105	rs10783624	C	A	0	chr12	39099502	-29603
12:123665113:G:C	chr12.123220784	14.9398	5.61056e-29	3.06531e-25	0.458605	chr12	123180566	rs2851447	C	G	0	chr12	123220784	40218
12:123665113:G:C	chr12.123196017	14.4865	5.96429e-28	3.09564e-24	0.400306	chr12	123180566	rs2851447	C	G	0	chr12	123196017	15451
12:123665113:G:C	chr12.123260811	14.1994	2.69398e-27	1.33167e-23	0.402744	chr12	123180566	rs2851447	C	G	0	chr12	123260811	80245
12:123665113:G:C	chr12.123184960	13.548	8.5031e-26	4.01215e-22	0.457527	chr12	123180566	rs2851447	C	G	0	chr12	123184960	4394
12:23633432:T:G	chr12.23389377	13.3976	1.89704e-25	8.56194e-22	0.436296	chr12	23480498	rs1120004	G	T	0	chr12	23389377	-91121
12:123665113:G:C	chr12.123166166	13.2622	3.91451e-25	1.69312e-21	0.455112	chr12	123180566	rs2851447	C	G	0	chr12	123166166	-14400
12:123665113:G:C	chr12.123207759	13.1428	7.4242e-25	3.08271e-21	0.407411	chr12	123180566	rs2851447	C	G	0	chr12	123207759	27193
12:123665113:G:C	chr12.123237068	12.613	1.28702e-23	5.13846e-20	0.40901	chr12	123180566	rs2851447	C	G	0	chr12	123237068	56502
12:123665113:G:C	chr12.123266347	12.5048	2.31034e-23	8.8825e-20	0.312846	chr12	123180566	rs2851447	C	G	0	chr12	123266347	85781
12:123665113:G:C	chr12.123166614	12.4911	2.48742e-23	9.20604e-20	0.417497	chr12	123180566	rs2851447	C	G	0	chr12	123166614	-13952
12:23633432:T:G	chr12.23391034	12.485	2.57187e-23	9.20604e-20	0.408003	chr12	23480498	rs1120004	G	T	0	chr12	23391034	-89464
12:123665113:G:C	chr12.123187215	12.3495	5.359e-23	1.85432e-19	0.417784	chr12	123180566	rs2851447	C	G	0	chr12	123187215	6649
12:23633432:T:G	chr12.23485706	12.3348	5.80111e-23	1.94255e-19	0.392995	chr12	23480498	rs1120004	G	T	0	chr12	23485706	5208
12:39522907:C:A	chr12.39099614	-12.025	3.12161e-22	1.01263e-18	-0.415625	chr12	39129105	rs10783624	C	A	0	chr12	39099614	-29491
12:39522907:C:A	chr12.39139683	-11.8178	9.64415e-22	3.0337e-18	-0.404455	chr12	39129105	rs10783624	C	A	0	chr12	39139683	10578
12:2344960:A:G	chr12.2241285	-11.5896	3.34884e-21	1.02244e-17	-0.335536	chr12	2235794	rs2007044	A	G	0	chr12	2241285	5491
12:123665113:G:C	chr12.123310035	11.1108	4.58761e-20	1.36063e-16	0.336154	chr12	123180566	rs2851447	C	G	0	chr12	123310035	129469
12:123665113:G:C	chr12.123268944	11.0058	8.15103e-20	2.35035e-16	0.138367	chr12	123180566	rs2851447	C	G	0	chr12	123268944	88378
12:123665113:G:C	chr12.123136664	10.9364	1.19178e-19	3.34362e-16	0.371351	chr12	123180566	rs2851447	C	G	0	chr12	123136664	-43902
rs4766428	chr12.110394221	-10.9184	1.31502e-19	3.59229e-16	-0.385254	chr12	110285440	rs4766428	T	C	0	chr12	110394221	108781
12:23633432:T:G	chr12.23361598	10.5674	8.98979e-19	2.39281e-15	0.386908	chr12	23480498	rs1120004	G	T	0	chr12	23361598	-118900
12:39522907:C:A	chr12.39097529	-10.4574	1.64223e-18	4.26184e-15	-0.403545	chr12	39129105	rs10783624	C	A	0	chr12	39097529	-31576
12:123665113:G:C	chr12.123135722	10.1976	6.80652e-18	1.72331e-14	0.411162	chr12	123180566	rs2851447	C	G	0	chr12	123135722	-44844
rs4766428	chr12.110405655	-9.79064	6.29174e-17	1.55505e-13	-0.298399	chr12	110285440	rs4766428	T	C	0	chr12	110405655	120215
rs4766428	chr12.110378116	-9.45016	4.02049e-16	9.70584e-13	-0.396221	chr12	110285440	rs4766428	T	C	0	chr12	110378116	92676
12:2344960:A:G	chr12.2259229	-9.30186	8.99785e-16	2.1228e-12	-0.294833	chr12	2235794	rs2007044	A	G	0	chr12	2259229	23435
12:123665113:G:C	chr12.123313021	9.2839	9.9185e-16	2.288e-12	0.368641	chr12	123180566	rs2851447	C	G	0	chr12	123313021	132455
12:123665113:G:C	chr12.123286927	9.0356	3.80485e-15	8.58623e-12	0.319282	chr12	123180566	rs2851447	C	G	0	chr12	123286927	106361
rs4766428	chr12.110469768	8.93507	6.54667e-15	1.44592e-11	0.386173	chr12	110285440	rs4766428	T	C	0	chr12	110469768	184328
12:123665113:G:C	chr12.123257230	8.53395	5.64526e-14	1.22086e-10	0.386416	chr12	123180566	rs2851447	C	G	0	chr12	123257230	76664
12:123665113:G:C	chr12.123268945	8.32195	1.74824e-13	3.70363e-10	0.272729	chr12	123180566	rs2851447	C	G	0	chr12	123268945	88379
rs324015	chr12.57066900	-8.30024	1.96207e-13	4.07348e-10	-0.295021	chr12	57096317	rs324015	T	C	0	chr12	57066900	-29417
12:2514112:A:G	chr12.2347249	8.15554	4.22578e-13	8.60121e-10	0.38287	chr12	2404946	rs12823424	G	A	0	chr12	2347249	-57697
12:2344960:A:G	chr12.2222937	-8.09384	5.85504e-13	1.16882e-09	-0.345877	chr12	2235794	rs2007044	A	G	0	chr12	2222937	-12857
12:123665113:G:C	chr12.123254130	8.01568	8.84198e-13	1.73179e-09	0.177964	chr12	123180566	rs2851447	C	G	0	chr12	123254130	73564
12:123665113:G:C	chr12.123386524	-7.65448	5.85482e-12	1.12549e-08	-0.294779	chr12	123180566	rs2851447	C	G	0	chr12	123386524	205958
12:2344960:A:G	chr12.2222405	-7.53349	1.09642e-11	2.06937e-08	-0.308122	chr12	2235794	rs2007044	A	G	0	chr12	2222405	-13389
12:123665113:G:C	chr12.123258017	7.2974	3.69472e-11	6.84882e-08	0.262392	chr12	123180566	rs2851447	C	G	0	chr12	123258017	77451
rs324015	chr12.57022599	-7.17659	6.84404e-11	1.24641e-07	-0.260808	chr12	57096317	rs324015	T	C	0	chr12	57022599	-73718
rs4766428	chr12.110441420	-7.14843	7.89793e-11	1.41354e-07	-0.306431	chr12	110285440	rs4766428	T	C	0	chr12	110441420	155980
12:123665113:G:C	chr12.123107050	7.13613	8.40672e-11	1.46087e-07	0.112234	chr12	123180566	rs2851447	C	G	0	chr12	123107050	-73516
rs4766428	chr12.110119506	-7.13527	8.44386e-11	1.46087e-07	-0.308637	chr12	110285440	rs4766428	T	C	0	chr12	110119506	-165934
rs4766428	chr12.110134039	-7.12655	8.82606e-11	1.50196e-07	-0.315778	chr12	110285440	rs4766428	T	C	0	chr12	110134039	-151401
rs4766428	chr12.110191688	-7.09604	1.03029e-10	1.725e-07	-0.329135	chr12	110285440	rs4766428	T	C	0	chr12	110191688	-93752
rs4766428	chr12.110442027	-6.86289	3.33334e-10	5.49239e-07	-0.30241	chr12	110285440	rs4766428	T	C	0	chr12	110442027	156587
12:39522907:C:A	chr12.39054718	-6.69552	7.67036e-10	1.24411e-06	-0.284196	chr12	39129105	rs10783624	C	A	0	chr12	39054718	-74387
12:2344960:A:G	chr12.2254549	-6.63164	1.05191e-09	1.67992e-06	-0.215952	chr12	2235794	rs2007044	A	G	0	chr12	2254549	18755
rs324015	chr12.57115273	-6.61962	1.11618e-09	1.75555e-06	-0.309644	chr12	57096317	rs324015	T	C	0	chr12	57115273	18956
12:123665113:G:C	chr12.123380815	-6.42589	2.88427e-09	4.46873e-06	-0.295638	chr12	123180566	rs2851447	C	G	0	chr12	123380815	200249
12:123665113:G:C	chr12.122939523	6.41197	3.08645e-09	4.71165e-06	0.209324	chr12	123180566	rs2851447	C	G	0	chr12	122939523	-241043
12:2514112:A:G	chr12.2360331	-6.30198	5.25915e-09	7.91205e-06	-0.354847	chr12	2404946	rs12823424	G	A	0	chr12	2360331	-44615
12:2344960:A:G	chr12.2185096	-6.24143	7.03974e-09	1.04395e-05	-0.263197	chr12	2235794	rs2007044	A	G	0	chr12	2185096	-50698
12:123665113:G:C	chr12.123149497	6.23232	7.35468e-09	1.0753e-05	0.191142	chr12	123180566	rs2851447	C	G	0	chr12	123149497	-31069
12:123665113:G:C	chr12.123159181	6.10411	1.3573e-08	1.95688e-05	0.230048	chr12	123180566	rs2851447	C	G	0	chr12	123159181	-21385
12:23633432:T:G	chr12.23332193	6.01021	2.11798e-08	3.01177e-05	0.302941	chr12	23480498	rs1120004	G	T	0	chr12	23332193	-148305
12:2344960:A:G	chr12.2191040	-5.94311	2.90478e-08	4.07478e-05	-0.216087	chr12	2235794	rs2007044	A	G	0	chr12	2191040	-44754
12:123665113:G:C	chr12.123396628	-5.84117	4.67851e-08	6.47544e-05	-0.22719	chr12	123180566	rs2851447	C	G	0	chr12	123396628	216062
rs4766428	chr12.110177443	-5.82722	4.99223e-08	6.81873e-05	-0.293932	chr12	110285440	rs4766428	T	C	0	chr12	110177443	-107997
12:2344960:A:G	chr12.2203324	-5.80849	5.44595e-08	7.34185e-05	-0.200954	chr12	2235794	rs2007044	A	G	0	chr12	2203324	-32470
12:2344960:A:G	chr12.2203241	-5.78849	5.97528e-08	7.95218e-05	-0.220698	chr12	2235794	rs2007044	A	G	0	chr12	2203241	-32553
12:23633432:T:G	chr12.23394295	5.69119	9.36129e-08	0.000121646	0.255072	chr12	23480498	rs1120004	G	T	0	chr12	23394295	-86203
12:123665113:G:C	chr12.123333250	-5.69088	9.37488e-08	0.000121646	-0.247294	chr12	123180566	rs2851447	C	G	0	chr12	123333250	152684
12:2344960:A:G	chr12.2203959	-5.67985	9.86198e-08	0.000126387	-0.23513	chr12	2235794	rs2007044	A	G	0	chr12	2203959	-31835
12:23633432:T:G	chr12.23410221	5.5932	1.46545e-07	0.000185515	0.238048	chr12	23480498	rs1120004	G	T	0	chr12	23410221	-70277
12:123665113:G:C	chr12.123401428	5.57168	1.61614e-07	0.000202126	0.265936	chr12	123180566	rs2851447	C	G	0	chr12	123401428	220862
rs324015	chr12.57116878	5.4162	3.25817e-07	0.00040264	0.0598454	chr12	57096317	rs324015	T	C	0	chr12	57116878	20561
rs324015	chr12.57120772	-5.41112	3.33301e-07	0.000407043	-0.261107	chr12	57096317	rs324015	T	C	0	chr12	57120772	24455
12:2344960:A:G	chr12.2206541	-5.3679	4.04212e-07	0.000487902	-0.204469	chr12	2235794	rs2007044	A	G	0	chr12	2206541	-29253
12:123665113:G:C	chr12.123000640	5.32011	4.99815e-07	0.000596366	0.219946	chr12	123180566	rs2851447	C	G	0	chr12	123000640	-179926
12:123665113:G:C	chr12.123237058	5.31068	5.21131e-07	0.000614733	0.128379	chr12	123180566	rs2851447	C	G	0	chr12	123237058	56492
rs324015	chr12.57094032	-5.28477	5.84371e-07	0.000681586	-0.156238	chr12	57096317	rs324015	T	C	0	chr12	57094032	-2285
12:123665113:G:C	chr12.123032369	5.27367	6.13721e-07	0.000707866	0.227128	chr12	123180566	rs2851447	C	G	0	chr12	123032369	-148197
12:23633432:T:G	chr12.23367118	5.2427	7.03352e-07	0.000802331	0.205795	chr12	23480498	rs1120004	G	T	0	chr12	23367118	-113380
12:39522907:C:A	chr12.39077958	-5.21934	7.793e-07	0.000879305	-0.223184	chr12	39129105	rs10783624	C	A	0	chr12	39077958	-51147
12:2344960:A:G	chr12.2206962	-5.21122	8.07523e-07	0.000901352	-0.185319	chr12	2235794	rs2007044	A	G	0	chr12	2206962	-28832
12:2514112:A:G	chr12.2392274	5.20764	8.20288e-07	0.00090586	0.284658	chr12	2404946	rs12823424	G	A	0	chr12	2392274	-12672
12:23633432:T:G	chr12.23423667	5.19595	8.63361e-07	0.00094339	0.223808	chr12	23480498	rs1120004	G	T	0	chr12	23423667	-56831
12:92246786:C:G	chr12.91902918	-5.17815	9.33186e-07	0.00100907	-0.189752	chr12	91853010	rs4240748	G	C	0	chr12	91902918	49908
12:123665113:G:C	chr12.123034320	5.07681	1.44871e-06	0.00155036	0.200231	chr12	123180566	rs2851447	C	G	0	chr12	123034320	-146246
12:2514112:A:G	chr12.2254549	-5.02465	1.81323e-06	0.00192066	-0.222367	chr12	2404946	rs12823424	G	A	0	chr12	2254549	-150397
rs324015	chr12.57092863	-4.9895	2.10768e-06	0.00220999	-0.167913	chr12	57096317	rs324015	T	C	0	chr12	57092863	-3454
rs4766428	chr12.110053683	-4.94714	2.52464e-06	0.00262072	-0.158746	chr12	110285440	rs4766428	T	C	0	chr12	110053683	-231757
12:2344960:A:G	chr12.2235797	-4.9366	2.64025e-06	0.0027136	-0.0600493	chr12	2235794	rs2007044	A	G	0	chr12	2235797	3
12:2514112:A:G	chr12.2371764	4.89453	3.15516e-06	0.00321103	0.128481	chr12	2404946	rs12823424	G	A	0	chr12	2371764	-33182
12:2344960:A:G	chr12.2203659	-4.86202	3.61863e-06	0.00364695	-0.200631	chr12	2235794	rs2007044	A	G	0	chr12	2203659	-32135
rs4766428	chr12.110084593	-4.83392	4.07201e-06	0.00406442	-0.231861	chr12	110285440	rs4766428	T	C	0	chr12	110084593	-200847
12:92246786:C:G	chr12.91870699	-4.80981	4.50452e-06	0.0044533	-0.220617	chr12	91853010	rs4240748	G	C	0	chr12	91870699	17689
12:123665113:G:C	chr12.122992031	-4.77391	5.23215e-06	0.00512386	-0.0405038	chr12	123180566	rs2851447	C	G	0	chr12	122992031	-188535
rs324015	chr12.57121987	-4.718	6.59729e-06	0.00640036	-0.242101	chr12	57096317	rs324015	T	C	0	chr12	57121987	25670
rs4766428	chr12.110075878	-4.7063	6.92374e-06	0.00665487	-0.230633	chr12	110285440	rs4766428	T	C	0	chr12	110075878	-209562
12:123665113:G:C	chr12.123430340	4.69879	7.14151e-06	0.00680121	0.172056	chr12	123180566	rs2851447	C	G	0	chr12	123430340	249774
12:23633432:T:G	chr12.23426503	4.67274	7.94953e-06	0.0075019	0.169681	chr12	23480498	rs1120004	G	T	0	chr12	23426503	-53995
rs4766428	chr12.110093133	-4.66466	8.21795e-06	0.00768534	-0.139133	chr12	110285440	rs4766428	T	C	0	chr12	110093133	-192307
12:123665113:G:C	chr12.123275667	4.65914	8.40604e-06	0.00779105	0.201003	chr12	123180566	rs2851447	C	G	0	chr12	123275667	95101
12:123665113:G:C	chr12.123066265	4.60246	1.05961e-05	0.00973393	0.141348	chr12	123180566	rs2851447	C	G	0	chr12	123066265	-114301
rs9545047:79859456:A:C	chr13.79432466	-14.2316	2.27375e-27	1.28194e-23	-0.466509	chr13	79285321	rs9545047	C	A	0	chr13	79432466	147145
rs9545047:79859456:A:C	chr13.79410877	7.03314	1.41631e-10	3.99257e-07	0.377288	chr13	79285321	rs9545047	C	A	0	chr13	79410877	125556
rs9545047:79859456:A:C	chr13.79411902	6.62091	1.10909e-09	2.08435e-06	0.378338	chr13	79285321	rs9545047	C	A	0	chr13	79411902	126581
rs9545047:79859456:A:C	chr13.79367277	6.10808	1.33191e-08	1.87733e-05	0.422663	chr13	79285321	rs9545047	C	A	0	chr13	79367277	81956
rs9545047:79859456:A:C	chr13.79418067	6.03238	1.90732e-08	2.15036e-05	0.351055	chr13	79285321	rs9545047	C	A	0	chr13	79418067	132746
rs9545047:79859456:A:C	chr13.79361226	5.9938	2.28843e-08	2.15036e-05	0.371463	chr13	79285321	rs9545047	C	A	0	chr13	79361226	75905
rs9545047:79859456:A:C	chr13.79416122	5.92362	3.18296e-08	2.56365e-05	0.364827	chr13	79285321	rs9545047	C	A	0	chr13	79416122	130801
rs9545047:79859456:A:C	chr13.79309764	5.7105	8.56596e-08	6.03686e-05	0.355319	chr13	79285321	rs9545047	C	A	0	chr13	79309764	24443
rs9545047:79859456:A:C	chr13.79408450	-5.53255	1.92994e-07	0.000110103	-0.331744	chr13	79285321	rs9545047	C	A	0	chr13	79408450	123129
rs9545047:79859456:A:C	chr13.79408449	-5.52994	1.95287e-07	0.000110103	-0.294503	chr13	79285321	rs9545047	C	A	0	chr13	79408449	123128
rs9545047:79859456:A:C	chr13.79335336	-4.86391	3.58997e-06	0.00184002	-0.323166	chr13	79285321	rs9545047	C	A	0	chr13	79335336	50015
rs10083370:104314182:G:A	chr14.103767291	-32.3481	1.69378e-60	1.63914e-55	-0.474953	chr14	103847845	rs10083370	A	G	1	chr14	103767291	-80554
rs10083370:104314182:G:A	chr14.103787000	-25.1476	3.164e-49	1.53097e-44	-0.490937	chr14	103847845	rs10083370	A	G	1	chr14	103787000	-60845
rs10083370:104314182:G:A	chr14.103803470	-24.7382	1.61573e-48	5.21201e-44	-0.474062	chr14	103847845	rs10083370	A	G	1	chr14	103803470	-44375
rs10083370:104314182:G:A	chr14.103853394	-23.5933	1.70469e-46	4.12423e-42	-0.451622	chr14	103847845	rs10083370	A	G	1	chr14	103853394	5549
rs10083370:104314182:G:A	chr14.103807830	-23.0997	1.33018e-45	2.57454e-41	-0.460267	chr14	103847845	rs10083370	A	G	1	chr14	103807830	-40015
rs10083370:104314182:G:A	chr14.103814398	-20.6583	5.27057e-41	8.5009e-37	-0.461489	chr14	103847845	rs10083370	A	G	1	chr14	103814398	-33447
rs10083370:104314182:G:A	chr14.103839456	-17.3411	3.0442e-34	4.20856e-30	-0.437597	chr14	103847845	rs10083370	A	G	1	chr14	103839456	-8389
rs10083370:104314182:G:A	chr14.103787715	-15.4677	3.68205e-30	4.45408e-26	-0.431741	chr14	103847845	rs10083370	A	G	1	chr14	103787715	-60130
rs10083370:104314182:G:A	chr14.103800995	-14.6421	2.64278e-28	2.8417e-24	-0.488079	chr14	103847845	rs10083370	A	G	1	chr14	103800995	-46850
rs10083370:104314182:G:A	chr14.103796956	-13.3124	2.99175e-25	2.89523e-21	-0.436062	chr14	103847845	rs10083370	A	G	1	chr14	103796956	-50889
rs10083370:104314182:G:A	chr14.103767290	-13.0555	1.18599e-24	1.04339e-20	-0.437196	chr14	103847845	rs10083370	A	G	1	chr14	103767290	-80555
rs35604463:99712032:G:A	chr14.99238995	11.9976	3.62304e-22	2.9218e-18	0.365658	chr14	99245695	rs35604463	A	G	0	chr14	99238995	-6700
rs10083370:104314182:G:A	chr14.103751797	-11.3033	1.60066e-20	1.19155e-16	-0.310911	chr14	103847845	rs10083370	A	G	1	chr14	103751797	-96048
rs10083370:104314182:G:A	chr14.103780240	-10.649	5.75156e-19	3.97572e-15	-0.356117	chr14	103847845	rs10083370	A	G	1	chr14	103780240	-67605
rs10083370:104314182:G:A	chr14.103731915	-10.4941	1.3433e-18	8.66646e-15	-0.195031	chr14	103847845	rs10083370	A	G	1	chr14	103731915	-115930
rs10083370:104314182:G:A	chr14.103820210	-10.2288	5.73875e-18	3.47101e-14	-0.313398	chr14	103847845	rs10083370	A	G	1	chr14	103820210	-27635
rs10083370:104314182:G:A	chr14.103832843	-9.8678	4.12925e-17	2.35061e-13	-0.295115	chr14	103847845	rs10083370	A	G	1	chr14	103832843	-15002
rs10083370:104314182:G:A	chr14.103820209	-9.74933	7.88247e-17	4.23788e-13	-0.243791	chr14	103847845	rs10083370	A	G	1	chr14	103820209	-27636
rs10083370:104314182:G:A	chr14.103780238	-8.83063	1.14925e-14	5.85357e-11	-0.161899	chr14	103847845	rs10083370	A	G	1	chr14	103780238	-67607
rs35604463:99712032:G:A	chr14.99238089	8.66063	2.8648e-14	1.38619e-10	0.262473	chr14	99245695	rs35604463	A	G	0	chr14	99238089	-7606
rs10083370:104314182:G:A	chr14.103729274	-8.62997	3.37654e-14	1.49462e-10	-0.274118	chr14	103847845	rs10083370	A	G	1	chr14	103729274	-118571
rs10083370:104314182:G:A	chr14.103807450	-8.6288	3.39778e-14	1.49462e-10	-0.305446	chr14	103847845	rs10083370	A	G	1	chr14	103807450	-40395
rs10083370:104314182:G:A	chr14.103747623	7.977	1.08388e-12	4.56051e-09	0.186045	chr14	103847845	rs10083370	A	G	1	chr14	103747623	-100222
rs10083370:104314182:G:A	chr14.103806989	-7.77819	3.07308e-12	1.23914e-08	-0.270825	chr14	103847845	rs10083370	A	G	1	chr14	103806989	-40856
rs10083370:104314182:G:A	chr14.103792425	-7.5203	1.17381e-11	4.54379e-08	-0.238	chr14	103847845	rs10083370	A	G	1	chr14	103792425	-55420
rs10148671	chr14.28847637	-7.26181	4.43209e-11	1.64966e-07	-0.328711	chr14	29000167	rs10148671	C	T	0	chr14	28847637	-152530
rs10083370:104314182:G:A	chr14.103824475	-6.89692	2.8109e-10	1.00749e-06	-0.278732	chr14	103847845	rs10083370	A	G	1	chr14	103824475	-23370
rs10083370:104314182:G:A	chr14.103699591	-6.53866	1.66216e-09	5.74479e-06	-0.23714	chr14	103847845	rs10083370	A	G	1	chr14	103699591	-148254
rs10083370:104314182:G:A	chr14.103703654	-6.52144	1.80856e-09	6.03524e-06	-0.202468	chr14	103847845	rs10083370	A	G	1	chr14	103703654	-144191
rs35604463:99712032:G:A	chr14.99243366	6.44855	2.5827e-09	8.33128e-06	0.259853	chr14	99245695	rs35604463	A	G	0	chr14	99243366	-2329
rs10083370:104314182:G:A	chr14.103795087	-6.4368	2.73491e-09	8.53767e-06	-0.26857	chr14	103847845	rs10083370	A	G	1	chr14	103795087	-52758
rs10083370:104314182:G:A	chr14.103875526	6.22092	7.76829e-09	2.34928e-05	0.255308	chr14	103847845	rs10083370	A	G	1	chr14	103875526	27681
rs10148671	chr14.28908878	-6.15458	1.06717e-08	3.12951e-05	-0.277685	chr14	29000167	rs10148671	C	T	0	chr14	28908878	-91289
rs10083370:104314182:G:A	chr14.103732015	-6.05431	1.71932e-08	4.84997e-05	-0.140558	chr14	103847845	rs10083370	A	G	1	chr14	103732015	-115830
rs10083370:104314182:G:A	chr14.103888288	6.05008	1.75408e-08	4.84997e-05	0.247056	chr14	103847845	rs10083370	A	G	1	chr14	103888288	40443
rs10083370:104314182:G:A	chr14.103711848	-6.00432	2.17772e-08	5.84466e-05	-0.157577	chr14	103847845	rs10083370	A	G	1	chr14	103711848	-135997
rs10083370:104314182:G:A	chr14.103855688	5.99885	2.23461e-08	5.84466e-05	0.219	chr14	103847845	rs10083370	A	G	1	chr14	103855688	7843
rs10083370:104314182:G:A	chr14.103886972	5.51483	2.09099e-07	0.000532509	0.234141	chr14	103847845	rs10083370	A	G	1	chr14	103886972	39127
rs10083370:104314182:G:A	chr14.103724189	-5.41704	3.24589e-07	0.00080543	-0.154241	chr14	103847845	rs10083370	A	G	1	chr14	103724189	-123656
rs80020004:104495116:C:T	chr14.103888169	-5.27723	6.04141e-07	0.00146163	-0.218869	chr14	104028779	rs80020004	T	C	0	chr14	103888169	-140610
rs80020004:104495116:C:T	chr14.104163990	-5.20367	8.34685e-07	0.00197014	-0.271042	chr14	104028779	rs80020004	T	C	0	chr14	104163990	135211
rs10148671	chr14.28897657	-5.17843	9.32025e-07	0.00214752	-0.0953076	chr14	29000167	rs10148671	C	T	0	chr14	28897657	-102510
rs10083370:104314182:G:A	chr14.103879484	4.95243	2.46851e-06	0.00555553	0.21183	chr14	103847845	rs10083370	A	G	1	chr14	103879484	31639
rs10083370:104314182:G:A	chr14.103777846	4.83582	4.03977e-06	0.00888511	0.0947217	chr14	103847845	rs10083370	A	G	1	chr14	103777846	-69999
rs783540	chr15.82573395	31.9251	6.83633e-60	1.15921e-54	0.445146	chr15	82585958	rs783540	G	A	0	chr15	82573395	-12563
rs783540	chr15.82569020	26.5049	1.61547e-51	1.36965e-46	0.412204	chr15	82585958	rs783540	G	A	0	chr15	82569020	-16938
rs12148337:70589272:T:C	chr15.70296934	23.72	1.01087e-46	5.71362e-42	0.393289	chr15	70296933	rs12148337	C	T	0	chr15	70296934	1
rs3743078:78894759:C:G	chr15.78602416	-18.4502	1.43089e-36	6.06575e-32	-0.47014	chr15	78602417	rs3743078	C	G	0	chr15	78602416	-1
rs12908161:85207825:A:G	chr15.84688676	15.762	8.17778e-31	2.77335e-26	0.501843	chr15	84664594	rs12908161	G	A	0	chr15	84688676	24082
rs12908161:85207825:A:G	chr15.84650639	15.177	1.64397e-29	4.64603e-25	0.399449	chr15	84664594	rs12908161	G	A	0	chr15	84650639	-13955
rs783540	chr15.82671818	-14.2199	2.41843e-27	5.85834e-23	-0.419113	chr15	82585958	rs783540	G	A	0	chr15	82671818	85860
rs12908161:85207825:A:G	chr15.84724806	13.8925	1.36306e-26	2.8891e-22	0.340146	chr15	84664594	rs12908161	G	A	0	chr15	84724806	60212
rs17514846	chr15.90879314	-13.6985	3.81568e-26	7.189e-22	-0.27036	chr15	90873320	rs17514846	C	A	1	chr15	90879314	5994
rs3743078:78894759:C:G	chr15.78602417	-13.3887	1.99009e-25	3.37451e-21	-0.390781	chr15	78602417	rs3743078	C	G	0	chr15	78602417	0
rs783540	chr15.82652584	-12.421	3.63601e-23	5.60494e-19	-0.388461	chr15	82585958	rs783540	G	A	0	chr15	82652584	66626
rs783540	chr15.82560063	-12.1972	1.2244e-22	1.73014e-18	-0.341126	chr15	82585958	rs783540	G	A	0	chr15	82560063	-25895
rs783540	chr15.82665668	-12.0112	3.36503e-22	4.3892e-18	-0.381081	chr15	82585958	rs783540	G	A	0	chr15	82665668	79710
rs783540	chr15.82671936	-11.8249	9.278e-22	1.12374e-17	-0.390107	chr15	82585958	rs783540	G	A	0	chr15	82671936	85978
rs783540	chr15.82649452	-11.3176	1.47998e-20	1.67303e-16	-0.29922	chr15	82585958	rs783540	G	A	0	chr15	82649452	63494
rs783540	chr15.82687506	-10.8143	2.32584e-19	2.4649e-15	-0.409275	chr15	82585958	rs783540	G	A	0	chr15	82687506	101548
rs12908161:85207825:A:G	chr15.84845421	10.7308	3.67359e-19	3.66421e-15	0.324825	chr15	84664594	rs12908161	G	A	0	chr15	84845421	180827
rs783540	chr15.82695185	-10.4466	1.74215e-18	1.64117e-14	-0.348464	chr15	82585958	rs783540	G	A	0	chr15	82695185	109227
rs783540	chr15.82584035	9.78504	6.48713e-17	5.78946e-13	0.370983	chr15	82585958	rs783540	G	A	0	chr15	82584035	-1923
rs12148337:70589272:T:C	chr15.70290003	9.72105	9.1969e-17	7.79741e-13	0.374618	chr15	70296933	rs12148337	C	T	0	chr15	70290003	-6930
rs3743078:78894759:C:G	chr15.78591285	9.64502	1.39197e-16	1.12396e-12	0.360006	chr15	78602417	rs3743078	C	G	0	chr15	78591285	-11132
rs3743078:78894759:C:G	chr15.78584807	9.51176	2.87587e-16	2.21659e-12	0.340752	chr15	78602417	rs3743078	C	G	0	chr15	78584807	-17610
rs783540	chr15.82671100	-9.44463	4.1433e-16	3.05462e-12	-0.268469	chr15	82585958	rs783540	G	A	0	chr15	82671100	85142
rs783540	chr15.82579330	9.21775	1.41981e-15	1.00313e-11	0.306383	chr15	82585958	rs783540	G	A	0	chr15	82579330	-6628
rs12148337:70589272:T:C	chr15.70293730	9.19487	1.60716e-15	1.09008e-11	0.351221	chr15	70296933	rs12148337	C	T	0	chr15	70293730	-3203
rs3743078:78894759:C:G	chr15.78595651	8.89393	8.17258e-15	5.32997e-11	0.332484	chr15	78602417	rs3743078	C	G	0	chr15	78595651	-6766
rs56282503:40566759:T:C	chr15.40278582	8.49316	7.02027e-14	4.40889e-10	0.04382	chr15	40274558	rs56282503	C	T	0	chr15	40278582	4024
rs783540	chr15.82693409	-8.47196	7.86153e-14	4.76089e-10	-0.302343	chr15	82585958	rs783540	G	A	0	chr15	82693409	107451
rs12898315:61854003:G:A	chr15.61535410	8.40038	1.15163e-13	6.73368e-10	0.287309	chr15	61561804	rs12898315	A	G	0	chr15	61535410	-26394
rs12148337:70589272:T:C	chr15.70290002	8.28052	2.17868e-13	1.23143e-09	0.311394	chr15	70296933	rs12148337	C	T	0	chr15	70290002	-6931
rs3743078:78894759:C:G	chr15.78615518	7.84072	2.21603e-12	1.21214e-08	0.270467	chr15	78602417	rs3743078	C	G	0	chr15	78615518	13101
rs17514846	chr15.90885814	-7.75096	3.54244e-12	1.87711e-08	-0.141303	chr15	90873320	rs17514846	C	A	1	chr15	90885814	12494
rs56282503:40566759:T:C	chr15.40307096	7.67598	5.23557e-12	2.69023e-08	0.407408	chr15	40274558	rs56282503	C	T	0	chr15	40307096	32538
rs12908161:85207825:A:G	chr15.84727045	7.22426	5.36851e-11	2.6774e-07	0.349577	chr15	84664594	rs12908161	G	A	0	chr15	84727045	62451
rs783540	chr15.82674019	-7.19215	6.32291e-11	3.06329e-07	-0.207629	chr15	82585958	rs783540	G	A	0	chr15	82674019	88061
rs17514846	chr15.90885812	-7.15379	7.68539e-11	3.61994e-07	-0.0860707	chr15	90873320	rs17514846	C	A	1	chr15	90885812	12492
rs12148337:70589272:T:C	chr15.70335181	-6.91153	2.6123e-10	1.19718e-06	-0.310303	chr15	70296933	rs12148337	C	T	0	chr15	70335181	38248
rs783540	chr15.82604205	6.41204	3.08539e-09	1.37678e-05	0.20343	chr15	82585958	rs783540	G	A	0	chr15	82604205	18247
rs3743078:78894759:C:G	chr15.78599108	-6.3624	3.92623e-09	1.70706e-05	-0.283511	chr15	78602417	rs3743078	C	G	0	chr15	78599108	-3309
rs17514846	chr15.90859572	-6.34466	4.27876e-09	1.81383e-05	-0.236126	chr15	90873320	rs17514846	C	A	1	chr15	90859572	-13748
rs12148337:70589272:T:C	chr15.70313717	-6.33274	4.53277e-09	1.87464e-05	-0.29542	chr15	70296933	rs12148337	C	T	0	chr15	70313717	16784
rs3743078:78894759:C:G	chr15.78577660	6.18631	9.16977e-09	3.68083e-05	0.260844	chr15	78602417	rs3743078	C	G	0	chr15	78577660	-24757
rs12898315:61854003:G:A	chr15.61559715	-6.1826	9.33416e-09	3.68083e-05	-0.176029	chr15	61561804	rs12898315	A	G	0	chr15	61559715	-2089
rs17514846	chr15.90885969	-6.11361	1.29734e-08	4.99967e-05	-0.193607	chr15	90873320	rs17514846	C	A	1	chr15	90885969	12649
rs56282503:40566759:T:C	chr15.40304755	6.08998	1.45159e-08	5.4698e-05	0.157831	chr15	40274558	rs56282503	C	T	0	chr15	40304755	30197
rs783540	chr15.82593432	-6.03485	1.88523e-08	6.94936e-05	-0.104463	chr15	82585958	rs783540	G	A	0	chr15	82593432	7474
rs17514846	chr15.90878054	-5.91594	3.29967e-08	0.000119045	-0.205715	chr15	90873320	rs17514846	C	A	1	chr15	90878054	4734
rs12908161:85207825:A:G	chr15.84818412	-5.89635	3.61645e-08	0.000127756	-0.3535	chr15	84664594	rs12908161	G	A	0	chr15	84818412	153818
rs17514846	chr15.90885293	-5.88339	3.8424e-08	0.000132967	-0.218215	chr15	90873320	rs17514846	C	A	1	chr15	90885293	11973
rs56282503:40566759:T:C	chr15.40278505	5.64317	1.16666e-07	0.000395652	0.0471597	chr15	40274558	rs56282503	C	T	0	chr15	40278505	3947
rs783540	chr15.82588066	5.6177	1.31063e-07	0.000435762	0.118438	chr15	82585958	rs783540	G	A	0	chr15	82588066	2108
rs783540	chr15.82737477	-5.60387	1.3959e-07	0.000451464	-0.154623	chr15	82585958	rs783540	G	A	0	chr15	82737477	151519
rs783540	chr15.82480706	5.6015	1.41111e-07	0.000451464	0.208516	chr15	82585958	rs783540	G	A	0	chr15	82480706	-105252
rs12148337:70589272:T:C	chr15.70288847	5.59444	1.45722e-07	0.000457584	0.104801	chr15	70296933	rs12148337	C	T	0	chr15	70288847	-8086
rs12148337:70589272:T:C	chr15.70295319	5.54452	1.82806e-07	0.000563594	0.252297	chr15	70296933	rs12148337	C	T	0	chr15	70295319	-1614
rs17514846	chr15.90860417	-5.4782	2.46662e-07	0.000746885	-0.20281	chr15	90873320	rs17514846	C	A	1	chr15	90860417	-12903
rs12148337:70589272:T:C	chr15.70285184	5.44778	2.82818e-07	0.000841338	0.234512	chr15	70296933	rs12148337	C	T	0	chr15	70285184	-11749
rs281299	chr15.47393308	-5.42794	3.09123e-07	0.000893528	-0.256961	chr15	47393884	rs281299	C	T	1	chr15	47393308	-576
rs783540	chr15.82669791	-5.42666	3.10901e-07	0.000893528	-0.184898	chr15	82585958	rs783540	G	A	0	chr15	82669791	83833
rs783540	chr15.82404918	5.41875	3.2211e-07	0.000898599	0.201665	chr15	82585958	rs783540	G	A	0	chr15	82404918	-181040
rs783540	chr15.82397458	5.41796	3.23264e-07	0.000898599	0.187571	chr15	82585958	rs783540	G	A	0	chr15	82397458	-188500
rs783540	chr15.82384771	-5.34073	4.56114e-07	0.00124744	-0.206403	chr15	82585958	rs783540	G	A	0	chr15	82384771	-201187
rs17514846	chr15.90888295	5.29932	5.47992e-07	0.00147493	0.235187	chr15	90873320	rs17514846	C	A	1	chr15	90888295	14975
rs12908161:85207825:A:G	chr15.84620408	-5.26454	6.389e-07	0.00169274	-0.349544	chr15	84664594	rs12908161	G	A	0	chr15	84620408	-44186
rs12148337:70589272:T:C	chr15.70288752	5.20984	8.12435e-07	0.00211941	0.124706	chr15	70296933	rs12148337	C	T	0	chr15	70288752	-8181
rs12148337:70589272:T:C	chr15.70324874	-5.20456	8.31452e-07	0.00213615	-0.222	chr15	70296933	rs12148337	C	T	0	chr15	70324874	27941
rs17514846	chr15.90877744	-5.15753	1.02095e-06	0.00258386	-0.153489	chr15	90873320	rs17514846	C	A	1	chr15	90877744	4424
rs12908161:85207825:A:G	chr15.84881301	5.09248	1.35389e-06	0.00337608	0.14813	chr15	84664594	rs12908161	G	A	0	chr15	84881301	216707
rs783540	chr15.82626366	5.08571	1.39409e-06	0.00342596	0.197341	chr15	82585958	rs783540	G	A	0	chr15	82626366	40408
rs3743078:78894759:C:G	chr15.78618119	5.04919	1.63182e-06	0.00395287	0.194488	chr15	78602417	rs3743078	C	G	0	chr15	78618119	15702
rs783540	chr15.82475645	-5.02885	1.7808e-06	0.004253	-0.20398	chr15	82585958	rs783540	G	A	0	chr15	82475645	-110313
rs12898315:61854003:G:A	chr15.61611274	-5.01894	1.85816e-06	0.00437612	-0.191297	chr15	61561804	rs12898315	A	G	0	chr15	61611274	49470
rs3743078:78894759:C:G	chr15.78544376	4.9611	2.3791e-06	0.00552623	0.219208	chr15	78602417	rs3743078	C	G	0	chr15	78544376	-58041
rs12898315:61854003:G:A	chr15.61543321	4.93811	2.62338e-06	0.0060113	0.148788	chr15	61561804	rs12898315	A	G	0	chr15	61543321	-18483
rs12898315:61854003:G:A	chr15.61559663	-4.93026	2.71225e-06	0.00613208	-0.0486992	chr15	61561804	rs12898315	A	G	0	chr15	61559663	-2141
rs17514846	chr15.90813140	-4.84891	3.82376e-06	0.00853131	-0.0889064	chr15	90873320	rs17514846	C	A	1	chr15	90813140	-60180
rs3743078:78894759:C:G	chr15.78451949	-4.82696	4.19257e-06	0.0092327	-0.211838	chr15	78602417	rs3743078	C	G	0	chr15	78451949	-150468
rs56282503:40566759:T:C	chr15.40304953	4.81008	4.49947e-06	0.00978151	0.0431869	chr15	40274558	rs56282503	C	T	0	chr15	40304953	30395
rs1975802	chr16.68254429	24.7763	1.3874e-48	1.30277e-43	0.487626	chr16	68251944	rs1975802	G	A	0	chr16	68254429	2485
rs11646127:29966277:G:C	chr16.29953037	23.7621	8.49888e-47	3.99022e-42	0.462489	chr16	29954956	rs11646127	C	G	0	chr16	29953037	-1919
rs11646127:29966277:G:C	chr16.29956112	22.079	1.01948e-43	3.19097e-39	0.400018	chr16	29954956	rs11646127	C	G	0	chr16	29956112	1156
rs7191183:9900057:T:C	chr16.9804592	16.8866	2.86249e-33	6.71969e-29	0.429697	chr16	9806200	rs7191183	C	T	0	chr16	9804592	-1608
rs7191183:9900057:T:C	chr16.9811251	16.5791	1.32359e-32	2.48571e-28	0.435647	chr16	9806200	rs7191183	C	T	0	chr16	9811251	5051
rs7191183:9900057:T:C	chr16.9803132	15.7745	7.67436e-31	1.20104e-26	0.417174	chr16	9806200	rs7191183	C	T	0	chr16	9803132	-3068
rs7191183:9900057:T:C	chr16.9809602	12.98	1.7791e-24	2.38654e-20	0.41376	chr16	9806200	rs7191183	C	T	0	chr16	9809602	3402
rs11646127:29966277:G:C	chr16.29927973	12.4418	3.24934e-23	3.81391e-19	0.371564	chr16	29954956	rs11646127	C	G	0	chr16	29927973	-26983
rs7191183:9900057:T:C	chr16.9793386	12.3007	6.98074e-23	7.28323e-19	0.407948	chr16	9806200	rs7191183	C	T	0	chr16	9793386	-12814
rs11646127:29966277:G:C	chr16.29913583	12.2446	9.46698e-23	8.88949e-19	0.381358	chr16	29954956	rs11646127	C	G	0	chr16	29913583	-41373
rs1975802	chr16.68199246	11.9896	3.78319e-22	3.22947e-18	0.357616	chr16	68251944	rs1975802	G	A	0	chr16	68199246	-52698
rs42945	chr16.58589373	11.8154	9.77014e-22	7.64513e-18	0.390251	chr16	58511522	rs42945	A	G	0	chr16	58589373	77851
rs1975802	chr16.68204293	11.7035	1.79838e-21	1.29898e-17	0.350255	chr16	68251944	rs1975802	G	A	0	chr16	68204293	-47651
rs7191183:9900057:T:C	chr16.9805443	11.2808	1.81007e-20	1.21404e-16	0.175786	chr16	9806200	rs7191183	C	T	0	chr16	9805443	-757
rs7191183:9900057:T:C	chr16.9788447	11.1689	3.33905e-20	2.09024e-16	0.343383	chr16	9806200	rs7191183	C	T	0	chr16	9788447	-17753
rs7191183:9900057:T:C	chr16.9789146	10.9454	1.13468e-19	6.65915e-16	0.364222	chr16	9806200	rs7191183	C	T	0	chr16	9789146	-17054
rs7191183:9900057:T:C	chr16.9811983	10.918	1.31799e-19	7.27993e-16	0.355848	chr16	9806200	rs7191183	C	T	0	chr16	9811983	5783
rs1975802	chr16.68218612	10.8426	1.9921e-19	1.03921e-15	0.335884	chr16	68251944	rs1975802	G	A	0	chr16	68218612	-33332
rs7191183:9900057:T:C	chr16.9867023	10.6824	4.78829e-19	2.36642e-15	0.302985	chr16	9806200	rs7191183	C	T	0	chr16	9867023	60823
rs1975802	chr16.68052201	10.2581	4.88939e-18	2.29557e-14	0.357986	chr16	68251944	rs1975802	G	A	0	chr16	68052201	-199743
rs42945	chr16.58584028	10.1259	1.00747e-17	4.50484e-14	0.391142	chr16	58511522	rs42945	A	G	0	chr16	58584028	72506
rs1975802	chr16.68207704	10.1018	1.14952e-17	4.90636e-14	0.336052	chr16	68251944	rs1975802	G	A	0	chr16	68207704	-44240
rs7191183:9900057:T:C	chr16.9827646	9.72676	8.91494e-17	3.63962e-13	0.325103	chr16	9806200	rs7191183	C	T	0	chr16	9827646	21446
rs7191183:9900057:T:C	chr16.9901201	9.67792	1.1635e-16	4.55219e-13	0.336937	chr16	9806200	rs7191183	C	T	0	chr16	9901201	95001
rs11646127:29966277:G:C	chr16.30052324	9.60677	1.71447e-16	6.43955e-13	0.321795	chr16	29954956	rs11646127	C	G	0	chr16	30052324	97368
rs1975802	chr16.68099359	9.48141	3.39218e-16	1.2251e-12	0.310108	chr16	68251944	rs1975802	G	A	0	chr16	68099359	-152585
rs7499750:13749265:A:C	chr16.13646037	-9.23283	1.30835e-15	4.55014e-12	-0.399379	chr16	13655408	rs7499750	A	C	0	chr16	13646037	-9371
rs7499750:13749265:A:C	chr16.13656838	-9.19456	1.60993e-15	5.39901e-12	-0.348786	chr16	13655408	rs7499750	A	C	0	chr16	13656838	1430
rs11646127:29966277:G:C	chr16.30006575	8.9588	5.76025e-15	1.86513e-11	0.231014	chr16	29954956	rs11646127	C	G	0	chr16	30006575	51619
rs7191183:9900057:T:C	chr16.9836724	8.85093	1.03026e-14	3.22473e-11	0.29873	chr16	9806200	rs7191183	C	T	0	chr16	9836724	30524
rs7191183:9900057:T:C	chr16.9864799	8.53234	5.6942e-14	1.72479e-10	0.31702	chr16	9806200	rs7191183	C	T	0	chr16	9864799	58599
rs7191183:9900057:T:C	chr16.9796859	8.49658	6.89325e-14	2.02274e-10	0.291705	chr16	9806200	rs7191183	C	T	0	chr16	9796859	-9341
rs1975802	chr16.68159683	8.4765	7.67345e-14	2.18345e-10	0.288281	chr16	68251944	rs1975802	G	A	0	chr16	68159683	-92261
rs11646127:29966277:G:C	chr16.30002352	8.45914	8.41832e-14	2.32494e-10	0.242203	chr16	29954956	rs11646127	C	G	0	chr16	30002352	47396
rs11646127:29966277:G:C	chr16.29986878	8.43358	9.64791e-14	2.5884e-10	0.240859	chr16	29954956	rs11646127	C	G	0	chr16	29986878	31922
rs11646127:29966277:G:C	chr16.29935625	8.26413	2.37675e-13	6.19935e-10	0.338356	chr16	29954956	rs11646127	C	G	0	chr16	29935625	-19331
rs11646127:29966277:G:C	chr16.30039990	8.15649	4.20469e-13	1.05705e-09	0.286773	chr16	29954956	rs11646127	C	G	0	chr16	30039990	85034
rs7191183:9900057:T:C	chr16.9868823	8.15323	4.27773e-13	1.05705e-09	0.182992	chr16	9806200	rs7191183	C	T	0	chr16	9868823	62623
rs7191183:9900057:T:C	chr16.9828645	8.1085	5.41891e-13	1.30471e-09	0.2478	chr16	9806200	rs7191183	C	T	0	chr16	9828645	22445
rs1975802	chr16.68217881	8.10232	5.59886e-13	1.31433e-09	0.212753	chr16	68251944	rs1975802	G	A	0	chr16	68217881	-34063
rs7191183:9900057:T:C	chr16.9783821	8.07286	6.54077e-13	1.49799e-09	0.289274	chr16	9806200	rs7191183	C	T	0	chr16	9783821	-22379
rs7191183:9900057:T:C	chr16.9786438	7.93624	1.34286e-12	3.00225e-09	0.29747	chr16	9806200	rs7191183	C	T	0	chr16	9786438	-19762
rs7191183:9900057:T:C	chr16.9896131	7.33329	3.07427e-11	6.71335e-08	0.304501	chr16	9806200	rs7191183	C	T	0	chr16	9896131	89931
rs7191183:9900057:T:C	chr16.9855307	7.22323	5.39687e-11	1.15174e-07	0.296423	chr16	9806200	rs7191183	C	T	0	chr16	9855307	49107
rs11646127:29966277:G:C	chr16.30055014	7.15764	7.53657e-11	1.57263e-07	0.189707	chr16	29954956	rs11646127	C	G	0	chr16	30055014	100058
rs7191183:9900057:T:C	chr16.9901134	7.00268	1.6516e-10	3.37142e-07	0.294395	chr16	9806200	rs7191183	C	T	0	chr16	9901134	94934
rs11646127:29966277:G:C	chr16.30022313	6.97738	1.87619e-10	3.74838e-07	0.189176	chr16	29954956	rs11646127	C	G	0	chr16	30022313	67357
rs42945	chr16.58511521	-6.91834	2.5246e-10	4.93876e-07	-0.231944	chr16	58511522	rs42945	A	G	0	chr16	58511521	-1
rs11646127:29966277:G:C	chr16.30019379	6.88483	2.98657e-10	5.72323e-07	0.196669	chr16	29954956	rs11646127	C	G	0	chr16	30019379	64423
rs11646127:29966277:G:C	chr16.30001744	6.57613	1.38277e-09	2.59685e-06	0.262482	chr16	29954956	rs11646127	C	G	0	chr16	30001744	46788
rs11646127:29966277:G:C	chr16.30028857	6.38352	3.54394e-09	6.52502e-06	0.228528	chr16	29954956	rs11646127	C	G	0	chr16	30028857	73901
rs42945	chr16.58594013	6.35721	4.02629e-09	7.27055e-06	0.347026	chr16	58511522	rs42945	A	G	0	chr16	58594013	82491
rs42945	chr16.58594014	6.28084	5.82367e-09	1.03178e-05	0.306751	chr16	58511522	rs42945	A	G	0	chr16	58594014	82492
rs7191183:9900057:T:C	chr16.9874915	6.03753	1.86147e-08	3.23688e-05	0.196041	chr16	9806200	rs7191183	C	T	0	chr16	9874915	68715
rs11646127:29966277:G:C	chr16.30049333	6.02786	1.94853e-08	3.32667e-05	0.172739	chr16	29954956	rs11646127	C	G	0	chr16	30049333	94377
rs11646127:29966277:G:C	chr16.29867148	5.83789	4.75042e-08	7.89886e-05	0.245632	chr16	29954956	rs11646127	C	G	0	chr16	29867148	-87808
rs11646127:29966277:G:C	chr16.29837624	5.83589	4.79483e-08	7.89886e-05	0.186142	chr16	29954956	rs11646127	C	G	0	chr16	29837624	-117332
rs1975802	chr16.68100394	5.77353	6.40394e-08	0.000103678	0.230931	chr16	68251944	rs1975802	G	A	0	chr16	68100394	-151550
rs7499750:13749265:A:C	chr16.13601116	5.73555	7.63225e-08	0.000121469	0.170009	chr16	13655408	rs7499750	A	C	0	chr16	13601116	-54292
rs42945	chr16.58533418	-5.69197	9.32812e-08	0.000145985	-0.210996	chr16	58511522	rs42945	A	G	0	chr16	58533418	21896
rs11646127:29966277:G:C	chr16.30007661	5.58532	1.51893e-07	0.000233815	0.194163	chr16	29954956	rs11646127	C	G	0	chr16	30007661	52705
rs2161711:71359066:A:G	chr16.71362386	5.57538	1.58915e-07	0.00024068	0.272369	chr16	71325163	rs2161711	G	A	0	chr16	71362386	37223
rs11646127:29966277:G:C	chr16.29834365	5.52158	2.02811e-07	0.000302286	0.170701	chr16	29954956	rs11646127	C	G	0	chr16	29834365	-120591
rs42945	chr16.58659959	-5.48745	2.36595e-07	0.00034713	-0.229067	chr16	58511522	rs42945	A	G	0	chr16	58659959	148437
rs11646127:29966277:G:C	chr16.30080726	5.4455	2.85727e-07	0.000412765	0.225011	chr16	29954956	rs11646127	C	G	0	chr16	30080726	125770
rs42945	chr16.58611167	5.43958	2.93417e-07	0.000417452	0.224332	chr16	58511522	rs42945	A	G	0	chr16	58611167	99645
rs7191183:9900057:T:C	chr16.9844124	5.43146	3.04297e-07	0.00042647	0.202601	chr16	9806200	rs7191183	C	T	0	chr16	9844124	37924
rs12447542	chr16.7693962	5.41589	3.26262e-07	0.00045053	0.210215	chr16	7694178	rs12447542	A	G	0	chr16	7693962	-216
rs7191183:9900057:T:C	chr16.9792163	-5.33802	4.61638e-07	0.000628229	-0.0628934	chr16	9806200	rs7191183	C	T	0	chr16	9792163	-14037
rs42945	chr16.58622794	5.22351	7.65179e-07	0.00102643	0.222538	chr16	58511522	rs42945	A	G	0	chr16	58622794	111272
rs7499750:13749265:A:C	chr16.13615929	5.21327	8.00313e-07	0.00105844	0.289169	chr16	13655408	rs7499750	A	C	0	chr16	13615929	-39479
rs11646127:29966277:G:C	chr16.30007660	5.18668	8.99051e-07	0.00117251	0.19763	chr16	29954956	rs11646127	C	G	0	chr16	30007660	52704
rs42945	chr16.58611155	5.13103	1.14563e-06	0.00147363	0.207194	chr16	58511522	rs42945	A	G	0	chr16	58611155	99633
rs42945	chr16.58537286	-5.06065	1.55324e-06	0.00197094	-0.19659	chr16	58511522	rs42945	A	G	0	chr16	58537286	25764
rs42945	chr16.58633728	5.04883	1.63435e-06	0.00203636	0.203685	chr16	58511522	rs42945	A	G	0	chr16	58633728	122206
rs42945	chr16.58601259	5.04687	1.64817e-06	0.00203636	0.190211	chr16	58511522	rs42945	A	G	0	chr16	58601259	89737
rs11646127:29966277:G:C	chr16.30089908	-4.99364	2.07071e-06	0.00252519	-0.137364	chr16	29954956	rs11646127	C	G	0	chr16	30089908	134952
rs11646127:29966277:G:C	chr16.29870160	4.95869	2.4036e-06	0.00289357	0.197713	chr16	29954956	rs11646127	C	G	0	chr16	29870160	-84796
rs7499750:13749265:A:C	chr16.13637376	-4.93691	2.63684e-06	0.00313417	-0.298507	chr16	13655408	rs7499750	A	C	0	chr16	13637376	-18032
rs42945	chr16.58510735	-4.83594	4.03758e-06	0.0047391	-0.214282	chr16	58511522	rs42945	A	G	0	chr16	58510735	-787
rs2161711:71359066:A:G	chr16.71362367	4.76992	5.31966e-06	0.00616686	0.113643	chr16	71325163	rs2161711	G	A	0	chr16	71362367	37204
rs7499750:13749265:A:C	chr16.13625661	4.72377	6.44186e-06	0.00737671	0.263267	chr16	13655408	rs7499750	A	C	0	chr16	13625661	-29747
rs42945	chr16.58604865	4.68537	7.54738e-06	0.00853855	0.218014	chr16	58511522	rs42945	A	G	0	chr16	58604865	93343
rs7499750:13749265:A:C	chr16.13825199	4.65189	8.65958e-06	0.00968017	0.0778514	chr16	13655408	rs7499750	A	C	0	chr16	13825199	169791
rs7216638:2156453:T:A	chr17.2273410	-30.553	7.00105e-58	3.83013e-53	-0.444019	chr17	2253159	rs7216638	T	A	0	chr17	2273410	20251
rs7216638:2156453:T:A	chr17.2273237	-28.2292	2.59956e-54	5.8936e-50	-0.433738	chr17	2253159	rs7216638	T	A	0	chr17	2273237	20078
rs7216638:2156453:T:A	chr17.2288665	28.1695	3.23185e-54	5.8936e-50	0.468978	chr17	2253159	rs7216638	T	A	0	chr17	2288665	35506
rs7216638:2156453:T:A	chr17.2271479	27.6591	2.11017e-53	2.88607e-49	0.471663	chr17	2253159	rs7216638	T	A	0	chr17	2271479	18320
rs7216638:2156453:T:A	chr17.2269889	-24.9514	6.89535e-49	7.54462e-45	-0.478796	chr17	2253159	rs7216638	T	A	0	chr17	2269889	16730
rs7216638:2156453:T:A	chr17.2273669	-22.3067	3.83146e-44	3.49353e-40	-0.444094	chr17	2253159	rs7216638	T	A	0	chr17	2273669	20510
rs7216638:2156453:T:A	chr17.2288388	21.854	2.69751e-43	2.10822e-39	0.444933	chr17	2253159	rs7216638	T	A	0	chr17	2288388	35229
rs7216638:2156453:T:A	chr17.2242034	21.2098	4.52549e-42	3.09476e-38	0.42318	chr17	2253159	rs7216638	T	A	0	chr17	2242034	-11125
rs7216638:2156453:T:A	chr17.2301711	21.1021	7.28935e-42	4.43095e-38	0.45923	chr17	2253159	rs7216638	T	A	0	chr17	2301711	48552
rs7216638:2156453:T:A	chr17.2254479	20.3714	1.91773e-40	1.04915e-36	0.494337	chr17	2253159	rs7216638	T	A	0	chr17	2254479	1320
rs4925114	chr17.17807955	20.1887	4.38894e-40	2.18282e-36	0.409101	chr17	17807956	rs4925114	G	A	0	chr17	17807955	-1
rs7216638:2156453:T:A	chr17.2287474	19.6937	4.2249e-39	1.92613e-35	0.463803	chr17	2253159	rs7216638	T	A	0	chr17	2287474	34315
rs4925114	chr17.17804816	17.2212	5.484e-34	2.30784e-30	0.42853	chr17	17807956	rs4925114	G	A	0	chr17	17804816	-3140
rs7216638:2156453:T:A	chr17.2271917	-15.8656	4.82696e-31	1.88624e-27	-0.443774	chr17	2253159	rs7216638	T	A	0	chr17	2271917	18758
rs7216638:2156453:T:A	chr17.2265215	14.5067	5.36462e-28	1.95658e-24	0.390498	chr17	2253159	rs7216638	T	A	0	chr17	2265215	12056
rs7216638:2156453:T:A	chr17.2243998	14.3294	1.35934e-27	4.64793e-24	0.395714	chr17	2253159	rs7216638	T	A	0	chr17	2243998	-9161
rs7216638:2156453:T:A	chr17.2252048	-13.1886	5.80591e-25	1.86841e-21	-0.425843	chr17	2253159	rs7216638	T	A	0	chr17	2252048	-1111
rs4925114	chr17.17803792	12.3337	5.8367e-23	1.77397e-19	0.320018	chr17	17807956	rs4925114	G	A	0	chr17	17803792	-4164
rs7216638:2156453:T:A	chr17.2194188	-11.5844	3.44462e-21	9.91834e-18	-0.37741	chr17	2253159	rs7216638	T	A	0	chr17	2194188	-58971
rs7216638:2156453:T:A	chr17.2271916	-11.2998	1.63163e-20	4.46316e-17	-0.362038	chr17	2253159	rs7216638	T	A	0	chr17	2271916	18757
rs7216638:2156453:T:A	chr17.2128089	-10.5141	1.20392e-18	3.13638e-15	-0.308589	chr17	2253159	rs7216638	T	A	0	chr17	2128089	-125070
rs7216638:2156453:T:A	chr17.2288135	10.231	5.67172e-18	1.4104e-14	0.368523	chr17	2253159	rs7216638	T	A	0	chr17	2288135	34976
rs7216638:2156453:T:A	chr17.2299650	10.1107	1.09501e-17	2.60459e-14	0.279509	chr17	2253159	rs7216638	T	A	0	chr17	2299650	46491
rs7216638:2156453:T:A	chr17.2133540	-10.094	1.2e-17	2.73541e-14	-0.339795	chr17	2253159	rs7216638	T	A	0	chr17	2133540	-119619
rs7216638:2156453:T:A	chr17.2218271	-9.96343	2.44928e-17	5.35981e-14	-0.336525	chr17	2253159	rs7216638	T	A	0	chr17	2218271	-34888
rs7216638:2156453:T:A	chr17.2128248	-9.94821	2.66159e-17	5.60039e-14	-0.323357	chr17	2253159	rs7216638	T	A	0	chr17	2128248	-124911
rs7216638:2156453:T:A	chr17.2230921	9.56752	2.12304e-16	4.30175e-13	0.296073	chr17	2253159	rs7216638	T	A	0	chr17	2230921	-22238
rs4925114	chr17.17949015	-9.53028	2.60021e-16	5.08043e-13	-0.304076	chr17	17807956	rs4925114	G	A	0	chr17	17949015	141059
rs4925114	chr17.17953688	-9.36081	6.53333e-16	1.2325e-12	-0.339563	chr17	17807956	rs4925114	G	A	0	chr17	17953688	145732
rs4925114	chr17.17861187	9.28605	9.80361e-16	1.78779e-12	0.316333	chr17	17807956	rs4925114	G	A	0	chr17	17861187	53231
rs4925114	chr17.17930804	-9.27671	1.03131e-15	1.82004e-12	-0.333317	chr17	17807956	rs4925114	G	A	0	chr17	17930804	122848
rs7216638:2156453:T:A	chr17.2120672	-9.20661	1.50815e-15	2.57837e-12	-0.302412	chr17	2253159	rs7216638	T	A	0	chr17	2120672	-132487
rs7216638:2156453:T:A	chr17.2139098	-9.16002	1.94106e-15	3.21793e-12	-0.266555	chr17	2253159	rs7216638	T	A	0	chr17	2139098	-114061
rs4925114	chr17.17845332	9.09525	2.75603e-15	4.43462e-12	0.294861	chr17	17807956	rs4925114	G	A	0	chr17	17845332	37376
rs4925114	chr17.17843426	9.05572	3.41285e-15	5.33458e-12	0.302241	chr17	17807956	rs4925114	G	A	0	chr17	17843426	35470
rs4925114	chr17.17899948	8.80898	1.29123e-14	1.96224e-11	0.284528	chr17	17807956	rs4925114	G	A	0	chr17	17899948	91992
rs7216638:2156453:T:A	chr17.2212627	-8.77519	1.54856e-14	2.26992e-11	-0.310768	chr17	2253159	rs7216638	T	A	0	chr17	2212627	-40532
rs4925114	chr17.17805214	8.77173	1.57769e-14	2.26992e-11	0.290213	chr17	17807956	rs4925114	G	A	0	chr17	17805214	-2742
rs7216638:2156453:T:A	chr17.2209425	-8.76701	1.61817e-14	2.26992e-11	-0.325047	chr17	2253159	rs7216638	T	A	0	chr17	2209425	-43734
rs7216638:2156453:T:A	chr17.2312965	8.73709	1.90047e-14	2.59928e-11	0.325129	chr17	2253159	rs7216638	T	A	0	chr17	2312965	59806
rs4925114	chr17.17962232	-8.71107	2.18552e-14	2.91623e-11	-0.301139	chr17	17807956	rs4925114	G	A	0	chr17	17962232	154276
rs4925114	chr17.18051449	8.6586	2.89608e-14	3.77235e-11	0.317809	chr17	17807956	rs4925114	G	A	0	chr17	18051449	243493
rs4925114	chr17.17873930	8.57723	4.47859e-14	5.58671e-11	0.165038	chr17	17807956	rs4925114	G	A	0	chr17	17873930	65974
rs4925114	chr17.17955456	-8.57662	4.49323e-14	5.58671e-11	-0.344335	chr17	17807956	rs4925114	G	A	0	chr17	17955456	147500
rs4925114	chr17.17832639	8.46734	8.0577e-14	9.79602e-11	0.267996	chr17	17807956	rs4925114	G	A	0	chr17	17832639	24683
rs4925114	chr17.17950141	-8.40779	1.10703e-13	1.31659e-10	-0.256168	chr17	17807956	rs4925114	G	A	0	chr17	17950141	142185
rs4925114	chr17.17899950	8.37035	1.35136e-13	1.54349e-10	0.329246	chr17	17807956	rs4925114	G	A	0	chr17	17899950	91994
rs4925114	chr17.17830513	8.36995	1.35424e-13	1.54349e-10	0.26236	chr17	17807956	rs4925114	G	A	0	chr17	17830513	22557
rs7216638:2156453:T:A	chr17.2243129	-8.35626	1.45659e-13	1.62627e-10	-0.246793	chr17	2253159	rs7216638	T	A	0	chr17	2243129	-10030
rs7216638:2156453:T:A	chr17.2184312	-8.30785	1.8843e-13	2.06172e-10	-0.292201	chr17	2253159	rs7216638	T	A	0	chr17	2184312	-68847
rs7216638:2156453:T:A	chr17.2209274	-8.25225	2.53144e-13	2.71549e-10	-0.283733	chr17	2253159	rs7216638	T	A	0	chr17	2209274	-43885
rs4925114	chr17.17981486	-8.22188	2.97391e-13	3.12878e-10	-0.225664	chr17	17807956	rs4925114	G	A	0	chr17	17981486	173530
rs7216638:2156453:T:A	chr17.2229957	-8.08927	5.9982e-13	6.1915e-10	-0.29417	chr17	2253159	rs7216638	T	A	0	chr17	2229957	-23202
rs7216638:2156453:T:A	chr17.2212628	-8.04459	7.59249e-13	7.69204e-10	-0.271125	chr17	2253159	rs7216638	T	A	0	chr17	2212628	-40531
rs7216638:2156453:T:A	chr17.2144329	-8.03852	7.83947e-13	7.76243e-10	-0.289226	chr17	2253159	rs7216638	T	A	0	chr17	2144329	-108830
rs4925114	chr17.17948791	-8.03597	7.94575e-13	7.76243e-10	-0.271016	chr17	17807956	rs4925114	G	A	0	chr17	17948791	140835
rs7216638:2156453:T:A	chr17.2185674	-8.02567	8.38894e-13	8.05161e-10	-0.264285	chr17	2253159	rs7216638	T	A	0	chr17	2185674	-67485
rs4925114	chr17.17891131	8.00483	9.36209e-13	8.83071e-10	0.201107	chr17	17807956	rs4925114	G	A	0	chr17	17891131	83175
rs7216638:2156453:T:A	chr17.2122250	-7.87751	1.82754e-12	1.69459e-09	-0.287491	chr17	2253159	rs7216638	T	A	0	chr17	2122250	-130909
rs7216638:2156453:T:A	chr17.2126842	-7.86722	1.92883e-12	1.72449e-09	-0.266518	chr17	2253159	rs7216638	T	A	0	chr17	2126842	-126317
rs7225476:78561603:G:A	chr17.80634019	-7.8664	1.9371e-12	1.72449e-09	-0.258733	chr17	80587803	rs7225476	G	A	0	chr17	80634019	46216
rs7216638:2156453:T:A	chr17.2183773	-7.86471	1.95435e-12	1.72449e-09	-0.251499	chr17	2253159	rs7216638	T	A	0	chr17	2183773	-69386
rs4925114	chr17.18052031	7.77506	3.12364e-12	2.71251e-09	0.302439	chr17	17807956	rs4925114	G	A	0	chr17	18052031	244075
rs7216638:2156453:T:A	chr17.2158040	-7.76154	3.35224e-12	2.86554e-09	-0.253881	chr17	2253159	rs7216638	T	A	0	chr17	2158040	-95119
rs7216638:2156453:T:A	chr17.2121305	-7.59903	7.80852e-12	6.57213e-09	-0.31435	chr17	2253159	rs7216638	T	A	0	chr17	2121305	-131854
rs7216638:2156453:T:A	chr17.2156090	-7.57887	8.66861e-12	7.18549e-09	-0.279974	chr17	2253159	rs7216638	T	A	0	chr17	2156090	-97069
rs4925114	chr17.17876389	7.55096	1.00169e-11	8.17921e-09	0.242062	chr17	17807956	rs4925114	G	A	0	chr17	17876389	68433
rs7216638:2156453:T:A	chr17.2158041	-7.49977	1.3052e-11	1.03742e-08	-0.269076	chr17	2253159	rs7216638	T	A	0	chr17	2158041	-95118
rs4925114	chr17.18046688	7.49929	1.30843e-11	1.03742e-08	0.312056	chr17	17807956	rs4925114	G	A	0	chr17	18046688	238732
rs4925114	chr17.18003249	-7.4109	2.06361e-11	1.6128e-08	-0.261567	chr17	17807956	rs4925114	G	A	0	chr17	18003249	195293
rs7216638:2156453:T:A	chr17.2119786	-7.3612	2.66403e-11	2.05273e-08	-0.244721	chr17	2253159	rs7216638	T	A	0	chr17	2119786	-133373
rs7225476:78561603:G:A	chr17.80648416	-7.26127	4.44435e-11	3.37697e-08	-0.269253	chr17	80587803	rs7225476	G	A	0	chr17	80648416	60613
rs4925114	chr17.17844698	7.04298	1.34762e-10	1.00994e-07	0.190181	chr17	17807956	rs4925114	G	A	0	chr17	17844698	36742
rs4925114	chr17.17988466	-6.9218	2.48114e-10	1.8343e-07	-0.163831	chr17	17807956	rs4925114	G	A	0	chr17	17988466	180510
rs4925114	chr17.17851944	6.9052	2.69658e-10	1.96699e-07	0.311235	chr17	17807956	rs4925114	G	A	0	chr17	17851944	43988
rs7216638:2156453:T:A	chr17.2153806	-6.82527	4.02297e-10	2.8959e-07	-0.217894	chr17	2253159	rs7216638	T	A	0	chr17	2153806	-99353
rs7216638:2156453:T:A	chr17.2216180	-6.81807	4.17002e-10	2.96277e-07	-0.149442	chr17	2253159	rs7216638	T	A	0	chr17	2216180	-36979
rs7216638:2156453:T:A	chr17.2278363	-6.75961	5.57995e-10	3.87561e-07	-0.271543	chr17	2253159	rs7216638	T	A	0	chr17	2278363	25204
rs4925114	chr17.18043088	6.75902	5.59649e-10	3.87561e-07	0.212382	chr17	17807956	rs4925114	G	A	0	chr17	18043088	235132
rs7216638:2156453:T:A	chr17.2245525	-6.75288	5.76999e-10	3.94581e-07	-0.107999	chr17	2253159	rs7216638	T	A	0	chr17	2245525	-7634
rs4925114	chr17.17903632	-6.71822	6.85399e-10	4.62923e-07	-0.0973026	chr17	17807956	rs4925114	G	A	0	chr17	17903632	95676
rs4925114	chr17.17957233	-6.67485	8.49688e-10	5.66887e-07	-0.23484	chr17	17807956	rs4925114	G	A	0	chr17	17957233	149277
rs7216638:2156453:T:A	chr17.2126915	-6.62453	1.08948e-09	7.18115e-07	-0.206138	chr17	2253159	rs7216638	T	A	0	chr17	2126915	-126244
rs4925114	chr17.17867652	6.53458	1.69574e-09	1.10441e-06	0.2363	chr17	17807956	rs4925114	G	A	0	chr17	17867652	59696
rs4925114	chr17.17996308	-6.47018	2.32406e-09	1.49582e-06	-0.248933	chr17	17807956	rs4925114	G	A	0	chr17	17996308	188352
rs7216638:2156453:T:A	chr17.2088165	-6.32513	4.70269e-09	2.99156e-06	-0.178404	chr17	2253159	rs7216638	T	A	0	chr17	2088165	-164994
rs7216638:2156453:T:A	chr17.2240164	6.24427	6.94435e-09	4.3668e-06	0.08215	chr17	2253159	rs7216638	T	A	0	chr17	2240164	-12995
rs4925114	chr17.17828338	6.20634	8.33106e-09	5.17927e-06	0.25249	chr17	17807956	rs4925114	G	A	0	chr17	17828338	20382
rs7216638:2156453:T:A	chr17.2162857	-6.19406	8.83567e-09	5.43126e-06	-0.264415	chr17	2253159	rs7216638	T	A	0	chr17	2162857	-90302
rs7225476:78561603:G:A	chr17.80617878	-6.18116	9.39867e-09	5.71314e-06	-0.175969	chr17	80587803	rs7225476	G	A	0	chr17	80617878	30075
rs4925114	chr17.17838184	6.15648	1.05752e-08	6.35769e-06	0.0561948	chr17	17807956	rs4925114	G	A	0	chr17	17838184	30228
rs7216638:2156453:T:A	chr17.2222149	-6.14527	1.11563e-08	6.63415e-06	-0.0846542	chr17	2253159	rs7216638	T	A	0	chr17	2222149	-31010
rs7216638:2156453:T:A	chr17.2322823	6.08644	1.47626e-08	8.68419e-06	0.215635	chr17	2253159	rs7216638	T	A	0	chr17	2322823	69664
rs7216638:2156453:T:A	chr17.2122165	-6.01236	2.09658e-08	1.22021e-05	-0.190274	chr17	2253159	rs7216638	T	A	0	chr17	2122165	-130994
rs4925114	chr17.18049134	5.98903	2.34056e-08	1.34787e-05	0.269021	chr17	17807956	rs4925114	G	A	0	chr17	18049134	241178
rs4925114	chr17.17826888	5.96872	2.57543e-08	1.46768e-05	0.230019	chr17	17807956	rs4925114	G	A	0	chr17	17826888	18932
rs4925114	chr17.18006460	-5.87985	3.90641e-08	2.20321e-05	-0.200562	chr17	17807956	rs4925114	G	A	0	chr17	18006460	198504
rs7216638:2156453:T:A	chr17.2182360	-5.75954	6.83221e-08	3.81404e-05	-0.107271	chr17	2253159	rs7216638	T	A	0	chr17	2182360	-70799
rs7216638:2156453:T:A	chr17.2124811	-5.73359	7.7016e-08	4.25595e-05	-0.193831	chr17	2253159	rs7216638	T	A	0	chr17	2124811	-128348
rs4925114	chr17.17975297	-5.69701	9.11441e-08	4.98631e-05	-0.241179	chr17	17807956	rs4925114	G	A	0	chr17	17975297	167341
rs4925114	chr17.17745859	5.50256	2.21012e-07	0.000119714	0.238725	chr17	17807956	rs4925114	G	A	0	chr17	17745859	-62097
rs7216638:2156453:T:A	chr17.2308623	5.48888	2.35075e-07	0.000126083	0.237759	chr17	2253159	rs7216638	T	A	0	chr17	2308623	55464
rs4925114	chr17.18003207	-5.47702	2.47981e-07	0.000131714	-0.233415	chr17	17807956	rs4925114	G	A	0	chr17	18003207	195251
rs4925114	chr17.17937770	-5.33949	4.58649e-07	0.000241267	-0.228889	chr17	17807956	rs4925114	G	A	0	chr17	17937770	129814
rs7216638:2156453:T:A	chr17.2101842	-5.21925	7.796e-07	0.000406194	-0.189802	chr17	2253159	rs7216638	T	A	0	chr17	2101842	-151317
rs7216638:2156453:T:A	chr17.2107304	-5.17983	9.26346e-07	0.000478099	-0.167354	chr17	2253159	rs7216638	T	A	0	chr17	2107304	-145855
rs7225476:78561603:G:A	chr17.80571749	5.12954	1.15308e-06	0.000589556	0.126247	chr17	80587803	rs7225476	G	A	0	chr17	80571749	-16054
rs7225476:78561603:G:A	chr17.80644836	-5.12296	1.18648e-06	0.000601018	-0.184832	chr17	80587803	rs7225476	G	A	0	chr17	80644836	57033
rs7225476:78561603:G:A	chr17.80612405	5.06587	1.5187e-06	0.000762247	0.0620325	chr17	80587803	rs7225476	G	A	0	chr17	80612405	24602
rs7216638:2156453:T:A	chr17.2128087	-5.04505	1.66108e-06	0.000826132	-0.0759799	chr17	2253159	rs7216638	T	A	0	chr17	2128087	-125072
rs7225476:78561603:G:A	chr17.80812588	-5.02653	1.79868e-06	0.000886505	-0.138973	chr17	80587803	rs7225476	G	A	0	chr17	80812588	224785
rs7216638:2156453:T:A	chr17.2040595	-4.96202	2.36976e-06	0.00115754	-0.146185	chr17	2253159	rs7216638	T	A	0	chr17	2040595	-212564
rs7216638:2156453:T:A	chr17.2183765	-4.89902	3.09585e-06	0.00149883	-0.18236	chr17	2253159	rs7216638	T	A	0	chr17	2183765	-69394
rs7225476:78561603:G:A	chr17.80636312	-4.87995	3.35541e-06	0.00161025	-0.164538	chr17	80587803	rs7225476	G	A	0	chr17	80636312	48509
rs7216638:2156453:T:A	chr17.2121680	-4.85898	3.66525e-06	0.00174364	-0.103982	chr17	2253159	rs7216638	T	A	0	chr17	2121680	-131479
rs7216638:2156453:T:A	chr17.2173058	4.84197	3.93678e-06	0.00185667	0.0600551	chr17	2253159	rs7216638	T	A	0	chr17	2173058	-80101
rs7225476:78561603:G:A	chr17.80659698	-4.79454	4.80116e-06	0.00224497	-0.149789	chr17	80587803	rs7225476	G	A	0	chr17	80659698	71895
rs7216638:2156453:T:A	chr17.2258626	-4.74667	5.85906e-06	0.00271642	-0.123382	chr17	2253159	rs7216638	T	A	0	chr17	2258626	5467
rs7225476:78561603:G:A	chr17.80651957	-4.70738	6.89294e-06	0.0031689	-0.162133	chr17	80587803	rs7225476	G	A	0	chr17	80651957	64154
rs7216638:2156453:T:A	chr17.2160252	-4.65876	8.41918e-06	0.0038383	-0.0567534	chr17	2253159	rs7216638	T	A	0	chr17	2160252	-92907
rs7216638:2156453:T:A	chr17.2241751	4.63555	9.25829e-06	0.00418597	0.168699	chr17	2253159	rs7216638	T	A	0	chr17	2241751	-11408
rs7216638:2156453:T:A	chr17.2125633	-4.61837	9.93087e-06	0.00445326	-0.156491	chr17	2253159	rs7216638	T	A	0	chr17	2125633	-127526
rs4925114	chr17.17998821	4.51627	1.50168e-05	0.00667919	0.079276	chr17	17807956	rs4925114	G	A	0	chr17	17998821	190865
rs7225476:78561603:G:A	chr17.80658580	4.4611	1.87318e-05	0.00820698	0.0843878	chr17	80587803	rs7225476	G	A	0	chr17	80658580	70777
rs4925114	chr17.17830446	-4.46083	1.87518e-05	0.00820698	-0.071359	chr17	17807956	rs4925114	G	A	0	chr17	17830446	22490
rs7216638:2156453:T:A	chr17.2194282	4.44749	1.97764e-05	0.00858674	0.0561153	chr17	2253159	rs7216638	T	A	0	chr17	2194282	-58877
rs4925114	chr17.17867054	4.4438	2.00695e-05	0.00864539	0.103672	chr17	17807956	rs4925114	G	A	0	chr17	17867054	59098
rs7225476:78561603:G:A	chr17.80585246	-4.40933	2.30138e-05	0.00983625	-0.212276	chr17	80587803	rs7225476	G	A	0	chr17	80585246	-2557
rs5825114:52749216:GA:G	chr18.55083237	36.5523	3.40101e-66	2.12356e-61	0.471846	chr18	55081985	rs5825114	G	GA	0	chr18	55083237	1252
rs56775891:77575613:C:T	chr18.79807760	11.4938	5.64903e-21	1.7636e-16	0.406853	chr18	79815613	rs56775891	T	C	1	chr18	79807760	-7853
rs56775891:77575613:C:T	chr18.79815870	10.9438	1.14425e-19	2.38153e-15	0.361968	chr18	79815613	rs56775891	T	C	1	chr18	79815870	257
rs56775891:77575613:C:T	chr18.79807808	10.5894	7.97179e-19	1.24438e-14	0.353515	chr18	79815613	rs56775891	T	C	1	chr18	79807808	-7805
rs56775891:77575613:C:T	chr18.79795313	7.53047	1.11368e-11	1.39074e-07	0.246105	chr18	79815613	rs56775891	T	C	1	chr18	79795313	-20300
rs56775891:77575613:C:T	chr18.79795526	7.13882	8.29301e-11	8.63012e-07	0.196111	chr18	79815613	rs56775891	T	C	1	chr18	79795526	-20087
rs66791238:53230650:T:C	chr18.55572072	7.10367	9.91177e-11	8.84116e-07	0.385992	chr18	55563419	rs66791238	C	T	0	chr18	55572072	8653
rs5825114:52749216:GA:G	chr18.55067295	-6.62349	1.09511e-09	8.54723e-06	-0.226661	chr18	55081985	rs5825114	G	GA	0	chr18	55067295	-14690
rs28758902:53408187:C:T	chr18.55761062	-6.1428	1.12889e-08	7.83184e-05	-0.257541	chr18	55740956	rs28758902	T	C	0	chr18	55761062	20106
rs28758902:53408187:C:T	chr18.55609915	5.94063	2.9388e-08	0.000183496	0.156379	chr18	55740956	rs28758902	T	C	0	chr18	55609915	-131041
rs28758902:53408187:C:T	chr18.55758521	-5.52889	1.9622e-07	0.0011138	-0.234999	chr18	55740956	rs28758902	T	C	0	chr18	55758521	17565
rs66791238:53230650:T:C	chr18.55538029	5.08597	1.39251e-06	0.0072456	0.226239	chr18	55563419	rs66791238	C	T	0	chr18	55538029	-25390
rs7508148:50152142:T:C	chr19.49656175	-18.7666	3.18933e-37	1.87271e-32	-0.459726	chr19	49648885	rs7508148	T	C	0	chr19	49656175	7290
rs7508148:50152142:T:C	chr19.49650076	-18.4168	1.67766e-36	4.92543e-32	-0.40149	chr19	49648885	rs7508148	T	C	0	chr19	49650076	1191
rs7508148:50152142:T:C	chr19.49648886	-13.7443	2.99179e-26	5.85572e-22	-0.475621	chr19	49648885	rs7508148	T	C	0	chr19	49648886	1
rs7508148:50152142:T:C	chr19.49656173	-11.4173	8.58181e-21	1.25977e-16	-0.306499	chr19	49648885	rs7508148	T	C	0	chr19	49656173	7288
rs2905432:19484295:G:A	chr19.19535464	-10.8547	1.8643e-19	2.18936e-15	-0.430857	chr19	19373486	rs2905432	A	G	0	chr19	19535464	161978
rs2905432:19484295:G:A	chr19.19362637	10.3624	2.76204e-18	2.70302e-14	0.440091	chr19	19373486	rs2905432	A	G	0	chr19	19362637	-10849
rs2905432:19484295:G:A	chr19.19276341	-10.2053	6.52753e-18	5.29358e-14	-0.461192	chr19	19373486	rs2905432	A	G	0	chr19	19276341	-97145
rs2905432:19484295:G:A	chr19.19497727	-10.187	7.21221e-18	5.29358e-14	-0.427034	chr19	19373486	rs2905432	A	G	0	chr19	19497727	124241
rs2905432:19484295:G:A	chr19.19381165	10.0803	1.29313e-17	8.43664e-14	0.336888	chr19	19373486	rs2905432	A	G	0	chr19	19381165	7679
rs2905432:19484295:G:A	chr19.19362220	10.0412	1.60082e-17	9.20174e-14	0.45224	chr19	19373486	rs2905432	A	G	0	chr19	19362220	-11266
rs2905432:19484295:G:A	chr19.19300328	-10.0142	1.85585e-17	9.20174e-14	-0.435954	chr19	19373486	rs2905432	A	G	0	chr19	19300328	-73158
rs2905432:19484295:G:A	chr19.19342711	10.0118	1.88053e-17	9.20174e-14	0.439234	chr19	19373486	rs2905432	A	G	0	chr19	19342711	-30775
rs2905432:19484295:G:A	chr19.19276935	-9.9871	2.15209e-17	9.72048e-14	-0.450746	chr19	19373486	rs2905432	A	G	0	chr19	19276935	-96551
rs2905432:19484295:G:A	chr19.19441816	-9.8055	5.80177e-17	2.43335e-13	-0.43233	chr19	19373486	rs2905432	A	G	0	chr19	19441816	68330
rs2905432:19484295:G:A	chr19.19486432	-9.70974	9.78182e-17	3.82913e-13	-0.382429	chr19	19373486	rs2905432	A	G	0	chr19	19486432	112946
rs2905432:19484295:G:A	chr19.19287195	-9.58039	1.97941e-16	7.26418e-13	-0.457897	chr19	19373486	rs2905432	A	G	0	chr19	19287195	-86291
rs2905432:19484295:G:A	chr19.19274603	-9.49244	3.19466e-16	1.10344e-12	-0.44453	chr19	19373486	rs2905432	A	G	0	chr19	19274603	-98883
rs2905432:19484295:G:A	chr19.19299814	-9.2279	1.34381e-15	4.38365e-12	-0.389195	chr19	19373486	rs2905432	A	G	0	chr19	19299814	-73672
rs2905432:19484295:G:A	chr19.19369767	9.16057	1.93533e-15	5.981e-12	0.464531	chr19	19373486	rs2905432	A	G	0	chr19	19369767	-3719
rs2905432:19484295:G:A	chr19.19303137	-9.11968	2.41483e-15	7.08969e-12	-0.400437	chr19	19373486	rs2905432	A	G	0	chr19	19303137	-70349
rs2905432:19484295:G:A	chr19.19285159	-9.08177	2.9645e-15	8.28902e-12	-0.445602	chr19	19373486	rs2905432	A	G	0	chr19	19285159	-88327
rs2905432:19484295:G:A	chr19.19508509	-9.0421	3.67338e-15	9.80426e-12	-0.4379	chr19	19373486	rs2905432	A	G	0	chr19	19508509	135023
rs2905432:19484295:G:A	chr19.19467264	-9.02888	3.94539e-15	1.00724e-11	-0.47205	chr19	19373486	rs2905432	A	G	0	chr19	19467264	93778
rs2905432:19484295:G:A	chr19.19311675	-8.99729	4.67944e-15	1.14486e-11	-0.425187	chr19	19373486	rs2905432	A	G	0	chr19	19311675	-61811
rs2905432:19484295:G:A	chr19.19506143	-8.7276	1.9998e-14	4.69698e-11	-0.380151	chr19	19373486	rs2905432	A	G	0	chr19	19506143	132657
rs2905432:19484295:G:A	chr19.19302571	-8.71788	2.107e-14	4.75841e-11	-0.433002	chr19	19373486	rs2905432	A	G	0	chr19	19302571	-70915
rs2905432:19484295:G:A	chr19.19455447	-8.25708	2.46741e-13	5.36598e-10	-0.409914	chr19	19373486	rs2905432	A	G	0	chr19	19455447	81961
rs2905432:19484295:G:A	chr19.19350629	8.16936	3.92776e-13	8.23679e-10	0.459844	chr19	19373486	rs2905432	A	G	0	chr19	19350629	-22857
rs2905432:19484295:G:A	chr19.19269838	-8.04539	7.56066e-13	1.53085e-09	-0.390957	chr19	19373486	rs2905432	A	G	0	chr19	19269838	-103648
rs2905432:19484295:G:A	chr19.19369713	8.01276	8.97926e-13	1.75748e-09	0.390668	chr19	19373486	rs2905432	A	G	0	chr19	19369713	-3773
rs2905432:19484295:G:A	chr19.19357129	7.78019	3.04105e-12	5.76014e-09	0.360074	chr19	19373486	rs2905432	A	G	0	chr19	19357129	-16357
rs2905432:19484295:G:A	chr19.19417996	-7.75232	3.51746e-12	6.45432e-09	-0.248809	chr19	19373486	rs2905432	A	G	0	chr19	19417996	44510
rs7508148:50152142:T:C	chr19.49661134	-7.573	8.93636e-12	1.59008e-08	-0.224883	chr19	49648885	rs7508148	T	C	0	chr19	49661134	12249
rs2053079:30987423:A:G	chr19.30500745	7.5106	1.2342e-11	2.13147e-08	0.257046	chr19	30496516	rs2053079	G	A	0	chr19	30500745	4229
rs2905432:19484295:G:A	chr19.19505218	-7.39392	2.25187e-11	3.77786e-08	-0.395035	chr19	19373486	rs2905432	A	G	0	chr19	19505218	131732
rs2905432:19484295:G:A	chr19.19506847	-6.96487	1.99821e-10	3.2592e-07	-0.334921	chr19	19373486	rs2905432	A	G	0	chr19	19506847	133361
rs7508148:50152142:T:C	chr19.49564250	-6.94603	2.1968e-10	3.48626e-07	-0.276004	chr19	49648885	rs7508148	T	C	0	chr19	49564250	-84635
rs2905432:19484295:G:A	chr19.19369712	6.90154	2.74663e-10	4.24412e-07	0.29206	chr19	19373486	rs2905432	A	G	0	chr19	19369712	-3774
rs7508148:50152142:T:C	chr19.49575020	-6.73798	6.21337e-10	9.35479e-07	-0.263827	chr19	49648885	rs7508148	T	C	0	chr19	49575020	-73865
rs2905432:19484295:G:A	chr19.19277249	-6.72796	6.53038e-10	9.58626e-07	-0.335071	chr19	19373486	rs2905432	A	G	0	chr19	19277249	-96237
rs7508148:50152142:T:C	chr19.49569968	-6.5871	1.31012e-09	1.87628e-06	-0.287563	chr19	49648885	rs7508148	T	C	0	chr19	49569968	-78917
rs2905432:19484295:G:A	chr19.19258625	-6.52454	1.78134e-09	2.4904e-06	-0.325325	chr19	19373486	rs2905432	A	G	0	chr19	19258625	-114861
rs2905432:19484295:G:A	chr19.19466406	-6.07083	1.58981e-08	2.17094e-05	-0.33235	chr19	19373486	rs2905432	A	G	0	chr19	19466406	92920
rs2053079:30987423:A:G	chr19.30537371	5.8436	4.62591e-08	6.17328e-05	0.291362	chr19	30496516	rs2053079	G	A	0	chr19	30537371	40855
rs2905432:19484295:G:A	chr19.19417516	5.77858	6.25604e-08	8.16316e-05	0.223819	chr19	19373486	rs2905432	A	G	0	chr19	19417516	44030
rs2905432:19484295:G:A	chr19.19590913	5.3491	4.39476e-07	0.000560982	0.136034	chr19	19373486	rs2905432	A	G	0	chr19	19590913	217427
rs2905432:19484295:G:A	chr19.19589155	5.32992	4.78536e-07	0.000597844	0.259494	chr19	19373486	rs2905432	A	G	0	chr19	19589155	215669
rs2053079:30987423:A:G	chr19.30519483	5.26244	6.44848e-07	0.000788837	0.155132	chr19	30496516	rs2053079	G	A	0	chr19	30519483	22967
rs2905432:19484295:G:A	chr19.19617840	5.19062	8.83724e-07	0.00105899	0.18771	chr19	19373486	rs2905432	A	G	0	chr19	19617840	244354
rs2905432:19484295:G:A	chr19.19369728	5.11431	1.23183e-06	0.00144661	0.272925	chr19	19373486	rs2905432	A	G	0	chr19	19369728	-3758
rs7508148:50152142:T:C	chr19.49625285	-5.09595	1.33373e-06	0.00153557	-0.240722	chr19	49648885	rs7508148	T	C	0	chr19	49625285	-23600
rs2905432:19484295:G:A	chr19.19371799	-5.01492	1.89046e-06	0.00212963	-0.0716773	chr19	19373486	rs2905432	A	G	0	chr19	19371799	-1687
rs2905432:19484295:G:A	chr19.19348992	-5.01103	1.92225e-06	0.00212963	-0.250158	chr19	19373486	rs2905432	A	G	0	chr19	19348992	-24494
rs2905432:19484295:G:A	chr19.19360433	-4.92169	2.81267e-06	0.00305841	-0.162341	chr19	19373486	rs2905432	A	G	0	chr19	19360433	-13053
rs7508148:50152142:T:C	chr19.49623572	-4.89239	3.18384e-06	0.00339907	-0.224138	chr19	49648885	rs7508148	T	C	0	chr19	49623572	-25313
rs7508148:50152142:T:C	chr19.49615433	-4.84302	3.91947e-06	0.00410971	-0.227766	chr19	49648885	rs7508148	T	C	0	chr19	49615433	-33452
rs2905432:19484295:G:A	chr19.19364905	4.78814	4.93093e-06	0.00507955	0.171074	chr19	19373486	rs2905432	A	G	0	chr19	19364905	-8581
rs2053079:30987423:A:G	chr19.30520379	4.71335	6.72523e-06	0.00680849	0.131123	chr19	30496516	rs2053079	G	A	0	chr19	30520379	23863
rs2905432:19484295:G:A	chr19.19596684	4.65806	8.44339e-06	0.00837303	0.175011	chr19	19373486	rs2905432	A	G	0	chr19	19596684	223198
rs2905432:19484295:G:A	chr19.19604986	4.65483	8.55584e-06	0.00837303	0.260371	chr19	19373486	rs2905432	A	G	0	chr19	19604986	231500
rs6035706:20821005:A:G	chr20.20840361	14.0268	6.69795e-27	2.46719e-22	0.404078	chr20	20840362	rs6035706	G	A	0	chr20	20840361	-1
rs6065094	chr20.38782231	13.8487	1.71894e-26	3.16586e-22	0.327933	chr20	38824551	rs6065094	A	G	0	chr20	38782231	-42320
rs6065094	chr20.38768514	13.6551	4.80735e-26	5.90263e-22	0.23593	chr20	38824551	rs6065094	A	G	0	chr20	38768514	-56037
rs6065094	chr20.38781662	12.5677	1.64365e-23	1.5136e-19	0.352019	chr20	38824551	rs6065094	A	G	0	chr20	38781662	-42889
rs6065094	chr20.38776307	-12.5071	2.28156e-23	1.68083e-19	-0.36783	chr20	38824551	rs6065094	A	G	0	chr20	38776307	-48244
rs6065094	chr20.38847635	-12.3309	5.92586e-23	3.63799e-19	-0.35302	chr20	38824551	rs6065094	A	G	0	chr20	38847635	23084
rs6065094	chr20.38768867	12.1316	1.7482e-22	9.19928e-19	0.266638	chr20	38824551	rs6065094	A	G	0	chr20	38768867	-55684
rs6065094	chr20.38759789	10.2123	6.28219e-18	2.89255e-14	0.295775	chr20	38824551	rs6065094	A	G	0	chr20	38759789	-64762
rs6035706:20821005:A:G	chr20.20846102	9.9	3.4635e-17	1.41753e-13	0.324639	chr20	20840362	rs6035706	G	A	0	chr20	20846102	5740
rs6065094	chr20.38759341	8.82122	1.20897e-14	4.45326e-11	0.169447	chr20	38824551	rs6065094	A	G	0	chr20	38759341	-65210
rs6035706:20821005:A:G	chr20.20840312	8.31946	1.77149e-13	5.93208e-10	0.302478	chr20	20840362	rs6035706	G	A	0	chr20	20840312	-50
rs6065094	chr20.38848392	-7.61557	7.16611e-12	2.1997e-08	-0.297081	chr20	38824551	rs6065094	A	G	0	chr20	38848392	23841
rs6065094	chr20.38776250	7.54919	1.0109e-11	2.86435e-08	0.327944	chr20	38824551	rs6065094	A	G	0	chr20	38776250	-48301
rs6065094	chr20.38779191	7.35958	2.68632e-11	7.0679e-08	0.283319	chr20	38824551	rs6065094	A	G	0	chr20	38779191	-45360
rs6065094	chr20.38778227	6.9074	2.66699e-10	6.54923e-07	0.313327	chr20	38824551	rs6065094	A	G	0	chr20	38778227	-46324
rs6065094	chr20.38813292	-6.84723	3.60483e-10	8.29901e-07	-0.265762	chr20	38824551	rs6065094	A	G	0	chr20	38813292	-11259
rs6065094	chr20.38813291	-6.38974	3.43852e-09	7.45046e-06	-0.182825	chr20	38824551	rs6065094	A	G	0	chr20	38813291	-11260
rs6065094	chr20.38754587	6.11794	1.27085e-08	2.57966e-05	0.267567	chr20	38824551	rs6065094	A	G	0	chr20	38754587	-69964
rs6065094	chr20.38797114	6.09817	1.39618e-08	2.57966e-05	0.0754225	chr20	38824551	rs6065094	A	G	0	chr20	38797114	-27437
rs6065094	chr20.38811404	-6.0975	1.40066e-08	2.57966e-05	-0.227206	chr20	38824551	rs6065094	A	G	0	chr20	38811404	-13147
rs6065094	chr20.38777365	6.05897	1.68172e-08	2.94981e-05	0.290004	chr20	38824551	rs6065094	A	G	0	chr20	38777365	-47186
rs6065094	chr20.38752458	6.0286	1.94176e-08	3.25112e-05	0.257863	chr20	38824551	rs6065094	A	G	0	chr20	38752458	-72093
rs6035706:20821005:A:G	chr20.20838961	-5.97153	2.54163e-08	4.07047e-05	-0.0841435	chr20	20840362	rs6035706	G	A	0	chr20	20838961	-1401
rs6035706:20821005:A:G	chr20.20851236	-5.88903	3.74239e-08	5.7438e-05	-0.257988	chr20	20840362	rs6035706	G	A	0	chr20	20851236	10874
rs6065094	chr20.38767476	5.81489	5.28664e-08	7.78934e-05	0.261646	chr20	38824551	rs6065094	A	G	0	chr20	38767476	-57075
rs6035706:20821005:A:G	chr20.20847089	5.75428	7.00021e-08	9.91741e-05	0.0626926	chr20	20840362	rs6035706	G	A	0	chr20	20847089	6727
rs6035706:20821005:A:G	chr20.20837105	5.64799	1.14123e-07	0.000155693	0.0809224	chr20	20840362	rs6035706	G	A	0	chr20	20837105	-3257
rs6065094	chr20.38779232	5.43943	2.93604e-07	0.000386247	0.243836	chr20	38824551	rs6065094	A	G	0	chr20	38779232	-45319
rs6035706:20821005:A:G	chr20.20857823	-5.42929	3.07265e-07	0.00039028	-0.259245	chr20	20840362	rs6035706	G	A	0	chr20	20857823	17461
rs6065094	chr20.38689641	5.38616	3.72618e-07	0.000457512	0.0485774	chr20	38824551	rs6065094	A	G	0	chr20	38689641	-134910
rs6035706:20821005:A:G	chr20.20840192	-5.10845	1.26351e-06	0.00150133	-0.0921885	chr20	20840362	rs6035706	G	A	0	chr20	20840192	-170
rs6035706:20821005:A:G	chr20.20868324	5.09337	1.3487e-06	0.00155248	0.159966	chr20	20840362	rs6035706	G	A	0	chr20	20868324	27962
rs6035706:20821005:A:G	chr20.20840370	-4.87436	3.43548e-06	0.00383473	-0.109284	chr20	20840362	rs6035706	G	A	0	chr20	20840370	8
rs6035706:20821005:A:G	chr20.20840032	-4.65083	8.69735e-06	0.00928503	-0.068489	chr20	20840362	rs6035706	G	A	0	chr20	20840032	-330
rs6065094	chr20.38791147	4.64734	8.82248e-06	0.00928503	0.0988618	chr20	38824551	rs6065094	A	G	0	chr20	38791147	-33404
rs4820386	chr22.39674230	-27.688	1.89608e-53	2.20956e-48	-0.378663	chr22	39672046	rs4820386	C	T	0	chr22	39674230	2184
rs4820386	chr22.39672673	-23.9462	3.99268e-47	2.32639e-42	-0.453479	chr22	39672046	rs4820386	C	T	0	chr22	39672673	627
rs4820386	chr22.39673241	-21.3144	2.85365e-42	1.10848e-37	-0.466882	chr22	39672046	rs4820386	C	T	0	chr22	39673241	1195
rs1023497:42340508:C:G	chr22.41941035	14.0868	4.8799e-27	1.42167e-22	0.367799	chr22	41944504	rs1023497	G	C	0	chr22	41941035	-3469
rs4820386	chr22.39695541	-12.9765	1.81325e-24	4.22608e-20	-0.336833	chr22	39672046	rs4820386	C	T	0	chr22	39695541	23495
rs9607782:41587556:T:A	chr22.41038195	12.3323	5.88108e-23	1.14223e-18	0.376948	chr22	41191552	rs9607782	A	T	0	chr22	41038195	-153357
rs9607782:41587556:T:A	chr22.41041301	10.607	7.23669e-19	1.20473e-14	0.356483	chr22	41191552	rs9607782	A	T	0	chr22	41041301	-150251
rs6002655:42603814:C:T	chr22.42267867	-9.82514	5.21202e-17	7.59215e-13	-0.322162	chr22	42207808	rs6002655	C	T	0	chr22	42267867	60059
rs1023497:42340508:C:G	chr22.41949065	9.04582	3.60027e-15	4.66167e-11	0.31109	chr22	41944504	rs1023497	G	C	0	chr22	41949065	4561
rs1023497:42340508:C:G	chr22.41956076	8.83213	1.14003e-14	1.32851e-10	0.325031	chr22	41944504	rs1023497	G	C	0	chr22	41956076	11572
rs4820386	chr22.39673487	-8.18778	3.56274e-13	3.77434e-09	-0.273013	chr22	39672046	rs4820386	C	T	0	chr22	39673487	1441
rs9607782:41587556:T:A	chr22.41220279	7.94638	1.27316e-12	1.23637e-08	0.418936	chr22	41191552	rs9607782	A	T	0	chr22	41220279	28727
rs6002655:42603814:C:T	chr22.42072530	-7.58376	8.45167e-12	7.57614e-08	-0.243536	chr22	42207808	rs6002655	C	T	0	chr22	42072530	-135278
rs5757730:39967430:A:G	chr22.39567420	-7.50763	1.25322e-11	1.02321e-07	-0.269897	chr22	39571425	rs5757730	A	G	0	chr22	39567420	-4005
rs1023497:42340508:C:G	chr22.41928617	7.49802	1.31707e-11	1.02321e-07	0.239217	chr22	41944504	rs1023497	G	C	0	chr22	41928617	-15887
rs9607782:41587556:T:A	chr22.41054840	-7.36906	2.55879e-11	1.86364e-07	-0.202544	chr22	41191552	rs9607782	A	T	0	chr22	41054840	-136712
rs5757730:39967430:A:G	chr22.39551570	-7.1966	6.18131e-11	4.23722e-07	-0.273033	chr22	39571425	rs5757730	A	G	0	chr22	39551570	-19855
rs1023497:42340508:C:G	chr22.41900700	6.96919	1.95521e-10	1.26582e-06	0.199722	chr22	41944504	rs1023497	G	C	0	chr22	41900700	-43804
rs6002655:42603814:C:T	chr22.42098770	6.79469	4.68583e-10	2.79027e-06	0.273469	chr22	42207808	rs6002655	C	T	0	chr22	42098770	-109038
rs1023497:42340508:C:G	chr22.41944565	-6.78962	4.80581e-10	2.79027e-06	-0.184002	chr22	41944504	rs1023497	G	C	0	chr22	41944565	61
rs9607782:41587556:T:A	chr22.41106820	6.78053	5.02824e-10	2.79027e-06	0.249549	chr22	41191552	rs9607782	A	T	0	chr22	41106820	-84732
rs6002655:42603814:C:T	chr22.42142390	6.6202	1.113e-09	5.89553e-06	0.26274	chr22	42207808	rs6002655	C	T	0	chr22	42142390	-65418
rs9607782:41587556:T:A	chr22.41189788	6.58821	1.30301e-09	6.60191e-06	0.269924	chr22	41191552	rs9607782	A	T	0	chr22	41189788	-1764
rs5757730:39967430:A:G	chr22.39576065	-6.56105	1.48913e-09	7.23052e-06	-0.282585	chr22	39571425	rs5757730	A	G	0	chr22	39576065	4640
rs6002655:42603814:C:T	chr22.42078133	6.52145	1.80846e-09	8.42983e-06	0.259033	chr22	42207808	rs6002655	C	T	0	chr22	42078133	-129675
rs6002655:42603814:C:T	chr22.42071691	-6.45796	2.46681e-09	1.10563e-05	-0.258371	chr22	42207808	rs6002655	C	T	0	chr22	42071691	-136117
rs1023497:42340508:C:G	chr22.41913189	6.32149	4.78624e-09	2.06576e-05	0.143756	chr22	41944504	rs1023497	G	C	0	chr22	41913189	-31315
rs9607782:41587556:T:A	chr22.41101229	6.24766	6.83217e-09	2.84347e-05	0.252758	chr22	41191552	rs9607782	A	T	0	chr22	41101229	-90323
rs6002655:42603814:C:T	chr22.42278232	-6.22005	7.80074e-09	3.13463e-05	-0.179722	chr22	42207808	rs6002655	C	T	0	chr22	42278232	70424
rs5757730:39967430:A:G	chr22.39554841	-6.19373	8.84981e-09	3.43765e-05	-0.304444	chr22	39571425	rs5757730	A	G	0	chr22	39554841	-16584
rs1023497:42340508:C:G	chr22.41901965	6.08038	1.51936e-08	5.66533e-05	0.189346	chr22	41944504	rs1023497	G	C	0	chr22	41901965	-42539
rs6002655:42603814:C:T	chr22.42078134	6.0754	1.5557e-08	5.66533e-05	0.21597	chr22	42207808	rs6002655	C	T	0	chr22	42078134	-129674
rs6002655:42603814:C:T	chr22.42123540	6.00123	2.20964e-08	7.80292e-05	0.179483	chr22	42207808	rs6002655	C	T	0	chr22	42123540	-84268
rs5757730:39967430:A:G	chr22.39576071	-5.95418	2.7576e-08	9.45152e-05	-0.232496	chr22	39571425	rs5757730	A	G	0	chr22	39576071	4646
rs6002655:42603814:C:T	chr22.42132852	5.89491	3.64093e-08	0.000121225	0.259468	chr22	42207808	rs6002655	C	T	0	chr22	42132852	-74956
rs4820386	chr22.39650172	5.85441	4.39866e-08	0.000142386	0.182046	chr22	39672046	rs4820386	C	T	0	chr22	39650172	-21874
rs6002655:42603814:C:T	chr22.42125923	5.84386	4.62031e-08	0.000145518	0.25046	chr22	42207808	rs6002655	C	T	0	chr22	42125923	-81885
rs9607782:41587556:T:A	chr22.41105650	5.77203	6.44853e-08	0.000196243	0.267703	chr22	41191552	rs9607782	A	T	0	chr22	41105650	-85902
rs6002655:42603814:C:T	chr22.42138065	5.76808	6.56765e-08	0.000196243	0.231881	chr22	42207808	rs6002655	C	T	0	chr22	42138065	-69743
rs6002655:42603814:C:T	chr22.42092340	5.63296	1.22239e-07	0.000356122	0.236581	chr22	42207808	rs6002655	C	T	0	chr22	42092340	-115468
rs9611177:39840130:C:T	chr22.39492768	-5.60173	1.40958e-07	0.000400642	-0.241255	chr22	39444125	rs9611177	T	C	0	chr22	39492768	48643
rs1023497:42340508:C:G	chr22.41898171	5.55149	1.77123e-07	0.000491445	0.226442	chr22	41944504	rs1023497	G	C	0	chr22	41898171	-46333
rs9607782:41587556:T:A	chr22.41212459	-5.51803	2.06096e-07	0.000558534	-0.290381	chr22	41191552	rs9607782	A	T	0	chr22	41212459	20907
rs9607782:41587556:T:A	chr22.41210274	-5.46577	2.60846e-07	0.000690845	-0.324702	chr22	41191552	rs9607782	A	T	0	chr22	41210274	18722
rs9607782:41587556:T:A	chr22.41119739	5.43561	2.98679e-07	0.000773466	0.270033	chr22	41191552	rs9607782	A	T	0	chr22	41119739	-71813
rs6002655:42603814:C:T	chr22.42188064	-5.4112	3.33183e-07	0.000840091	-0.171491	chr22	42207808	rs6002655	C	T	0	chr22	42188064	-19744
rs6002655:42603814:C:T	chr22.42067686	-5.40745	3.38825e-07	0.000840091	-0.214864	chr22	42207808	rs6002655	C	T	0	chr22	42067686	-140122
rs9607782:41587556:T:A	chr22.41214401	-5.31349	5.14682e-07	0.00124953	-0.296844	chr22	41191552	rs9607782	A	T	0	chr22	41214401	22849
rs6002655:42603814:C:T	chr22.42118187	5.24017	7.11206e-07	0.00169141	0.208173	chr22	42207808	rs6002655	C	T	0	chr22	42118187	-89621
rs5757730:39967430:A:G	chr22.39566001	-5.22452	7.6182e-07	0.00177554	-0.111755	chr22	39571425	rs5757730	A	G	0	chr22	39566001	-5424
rs9607782:41587556:T:A	chr22.41035341	5.13071	1.14723e-06	0.00262138	0.0996086	chr22	41191552	rs9607782	A	T	0	chr22	41035341	-156211
rs1023497:42340508:C:G	chr22.41911892	5.05012	1.62525e-06	0.00364222	0.118802	chr22	41944504	rs1023497	G	C	0	chr22	41911892	-32612
rs9607782:41587556:T:A	chr22.41210259	-5.04207	1.68255e-06	0.00369948	-0.294489	chr22	41191552	rs9607782	A	T	0	chr22	41210259	18707
rs6002655:42603814:C:T	chr22.42123212	5.02377	1.82007e-06	0.00392775	0.221967	chr22	42207808	rs6002655	C	T	0	chr22	42123212	-84596
rs9607782:41587556:T:A	chr22.41210715	5.01427	1.89573e-06	0.00401664	0.277023	chr22	41191552	rs9607782	A	T	0	chr22	41210715	19163
rs6002655:42603814:C:T	chr22.42141108	5.00053	2.01056e-06	0.00418387	0.135898	chr22	42207808	rs6002655	C	T	0	chr22	42141108	-66700
rs6002655:42603814:C:T	chr22.42138140	4.98391	2.1586e-06	0.0043697	0.229235	chr22	42207808	rs6002655	C	T	0	chr22	42138140	-69668
rs9607782:41587556:T:A	chr22.41212523	-4.98215	2.17486e-06	0.0043697	-0.281847	chr22	41191552	rs9607782	A	T	0	chr22	41212523	20971
rs9607782:41587556:T:A	chr22.41215616	-4.96761	2.31405e-06	0.00457055	-0.276549	chr22	41191552	rs9607782	A	T	0	chr22	41215616	24064
rs9607782:41587556:T:A	chr22.41214237	-4.9634	2.35587e-06	0.00457562	-0.283417	chr22	41191552	rs9607782	A	T	0	chr22	41214237	22685
rs6002655:42603814:C:T	chr22.42140199	4.94945	2.49998e-06	0.0047759	0.220162	chr22	42207808	rs6002655	C	T	0	chr22	42140199	-67609
rs6002655:42603814:C:T	chr22.42287023	-4.92339	2.79245e-06	0.00524859	-0.191711	chr22	42207808	rs6002655	C	T	0	chr22	42287023	79215
rs1023497:42340508:C:G	chr22.41952090	4.90932	2.96392e-06	0.00541146	0.111479	chr22	41944504	rs1023497	G	C	0	chr22	41952090	7586
rs6002655:42603814:C:T	chr22.42145347	4.90868	2.97198e-06	0.00541146	0.164868	chr22	42207808	rs6002655	C	T	0	chr22	42145347	-62461
rs1023497:42340508:C:G	chr22.42171085	4.89206	3.18825e-06	0.00571594	0.12722	chr22	41944504	rs1023497	G	C	0	chr22	42171085	226581
rs1023497:42340508:C:G	chr22.41939650	4.86954	3.50589e-06	0.00613951	0.0969104	chr22	41944504	rs1023497	G	C	0	chr22	41939650	-4854
rs6002655:42603814:C:T	chr22.42108674	4.86792	3.52988e-06	0.00613951	0.205027	chr22	42207808	rs6002655	C	T	0	chr22	42108674	-99134
rs9607782:41587556:T:A	chr22.41017847	4.8316	4.11182e-06	0.00704652	0.269564	chr22	41191552	rs9607782	A	T	0	chr22	41017847	-173705
rs1023497:42340508:C:G	chr22.41925586	4.82708	4.19051e-06	0.00707729	0.156131	chr22	41944504	rs1023497	G	C	0	chr22	41925586	-18918
rs5757730:39967430:A:G	chr22.39571415	-4.77274	5.25759e-06	0.00865259	-0.136742	chr22	39571425	rs5757730	A	G	0	chr22	39571415	-10
rs9611177:39840130:C:T	chr22.39423004	4.7721	5.27176e-06	0.00865259	0.225841	chr22	39444125	rs9611177	T	C	0	chr22	39423004	-21121
rs12009217	chrX.6049954	-9.91931	3.11678e-17	1.13638e-13	-0.343201	chrX	6002841	rs12009217	G	A	0	chrX	6049954	47113
rs12009217	chrX.6019247	8.33007	1.67429e-13	2.20643e-10	0.24027	chrX	6002841	rs12009217	G	A	0	chrX	6019247	16406
rs12009217	chrX.6099119	8.31485	1.81549e-13	2.20643e-10	0.317633	chrX	6002841	rs12009217	G	A	0	chrX	6099119	96278
rs12009217	chrX.6089903	7.0218	1.49977e-10	1.36704e-07	0.248318	chrX	6002841	rs12009217	G	A	0	chrX	6089903	87062
rs12009217	chrX.6089866	6.80715	4.40365e-10	3.21114e-07	0.232887	chrX	6002841	rs12009217	G	A	0	chrX	6089866	87025
rs12009217	chrX.6083205	5.84885	4.51405e-08	2.74304e-05	0.232909	chrX	6002841	rs12009217	G	A	0	chrX	6083205	80364
rs12009217	chrX.6080383	5.42441	3.14055e-07	0.000163578	0.212992	chrX	6002841	rs12009217	G	A	0	chrX	6080383	77542
rs12009217	chrX.6049972	5.21847	7.82271e-07	0.00035652	0.209921	chrX	6002841	rs12009217	G	A	0	chrX	6049972	47131
rs12009217	chrX.6001553	-4.80111	4.67132e-06	0.0018924	-0.104268	chrX	6002841	rs12009217	G	A	0	chrX	6001553	-1288
rs6701877:174015259:G:T	chr1.173647387	-7.73639	3.82223e-12	0.00382295	-0.354873	chr1	174046121	rs6701877	G	T	0	chr1	173647387	-398734
rs6434928:198304577:G:A	chr2.197993676	-9.05599	3.40771e-15	2.72824e-06	-0.298734	chr2	197439853	rs6434928	G	A	0	chr2	197993676	553823
rs6434928:198304577:G:A	chr2.197959103	-8.95229	5.9659e-15	2.72824e-06	-0.286479	chr2	197439853	rs6434928	G	A	0	chr2	197959103	519250
rs6434928:198304577:G:A	chr2.197935907	-8.81518	1.24888e-14	3.80747e-06	-0.263186	chr2	197439853	rs6434928	G	A	0	chr2	197935907	496054
rs6434928:198304577:G:A	chr2.197822561	-8.59868	3.99257e-14	9.12913e-06	-0.258004	chr2	197439853	rs6434928	G	A	0	chr2	197822561	382708
rs55669358:34312412:T:C	chr2.138887325	8.47038	7.928e-14	1.45021e-05	0.385251	chr8	34454894	rs55669358	C	T	0	chr2	138887325	104432431
rs80020004:104495116:C:T	chr2.199025606	7.43625	1.8112e-11	0.0027609	0.220733	chr14	104028779	rs80020004	T	C	0	chr2	199025606	94996827
rs35346733:2521322:G:A	chr2.74330226	-7.38648	2.33967e-11	0.00305699	-0.0236172	chr3	2479638	rs35346733	A	G	0	chr2	74330226	71850588
rs80020004:104495116:C:T	chr2.181371276	7.30648	3.52676e-11	0.00403202	0.234823	chr14	104028779	rs80020004	T	C	0	chr2	181371276	77342497
rs75968099:36858583:C:T	chr3.37223823	7.52508	1.14519e-11	0.00767945	0.296064	chr3	36817092	rs75968099	T	C	1	chr3	37223823	406731
rs77853293:49840113:C:T	chr5.46193977	-9.11404	2.48957e-15	1.48552e-06	-0.315968	chr5	50544279	rs77853293	T	C	0	chr5	46193977	-4350302
rs77853293:49840113:C:T	chr5.50197971	8.17505	3.81115e-13	0.000113705	0.240845	chr5	50544279	rs77853293	T	C	0	chr5	50197971	-346308
rs77853293:49840113:C:T	chr5.46383232	8.03519	7.97817e-13	0.000158684	0.293524	chr5	50544279	rs77853293	T	C	0	chr5	46383232	-4161047
rs77853293:49840113:C:T	chr5.50207562	7.8187	2.48668e-12	0.000370947	0.334193	chr5	50544279	rs77853293	T	C	0	chr5	50207562	-336717
rs77853293:49840113:C:T	chr5.50174870	7.7169	4.23103e-12	0.000504926	0.310061	chr5	50544279	rs77853293	T	C	0	chr5	50174870	-369409
rs77853293:49840113:C:T	chr5.46206799	-7.23839	4.99514e-11	0.00496762	-0.293864	chr5	50544279	rs77853293	T	C	0	chr5	46206799	-4337480
rs7951870:46373311:T:C	chr11.46877221	11.547	4.22615e-21	2.34571e-12	0.388275	chr11	46351761	rs7951870	T	C	0	chr11	46877221	525460
rs7951870:46373311:T:C	chr11.46903113	9.80372	5.85858e-17	1.62589e-08	0.312309	chr11	46351761	rs7951870	T	C	0	chr11	46903113	551352
rs7951870:46373311:T:C	chr11.46875703	9.12131	2.3936e-15	4.42854e-07	0.319266	chr11	46351761	rs7951870	T	C	0	chr11	46875703	523942
rs7951870:46373311:T:C	chr11.46729089	-8.43331	9.66206e-14	1.34072e-05	-0.304798	chr11	46351761	rs7951870	T	C	0	chr11	46729089	377328
rs7951870:46373311:T:C	chr11.46871558	8.1052	5.51417e-13	6.12124e-05	0.307708	chr11	46351761	rs7951870	T	C	0	chr11	46871558	519797
rs7951870:46373311:T:C	chr11.46708971	7.60243	7.67191e-12	0.000709711	0.302438	chr11	46351761	rs7951870	T	C	0	chr11	46708971	357210
rs7951870:46373311:T:C	chr11.46875702	7.08599	1.08407e-10	0.00859585	0.283052	chr11	46351761	rs7951870	T	C	0	chr11	46875702	523941
rs7951870:46373311:T:C	chr11.46903114	7.04558	1.33e-10	0.00922766	0.267645	chr11	46351761	rs7951870	T	C	0	chr11	46903114	551353
rs4766428	chr12.110728121	-8.7151	2.13872e-14	1.00759e-05	-0.3068	chr12	110285440	rs4766428	T	C	0	chr12	110728121	442681
12:103361112:C:G	chr13.74885436	7.37933	2.42728e-11	0.00473569	0.1718	chr12	102967334	rs36104021	G	C	0	chr13	74885436	-28081898
rs111294930:152177121:A:G	chr13.28094618	7.31737	3.33544e-11	0.00473569	0.226031	chr5	152797561	rs111294930	G	A	0	chr13	28094618	-124702943
rs12908161:85207825:A:G	chr15.84155149	-8.69631	2.36567e-14	8.48889e-06	-0.366945	chr15	84664594	rs12908161	G	A	0	chr15	84155149	-509445
rs783540	chr15.82300981	8.1761	3.7902e-13	5.85595e-05	0.287289	chr15	82585958	rs783540	G	A	0	chr15	82300981	-284977
rs783540	chr15.82308194	8.12771	4.89578e-13	5.85595e-05	0.292833	chr15	82585958	rs783540	G	A	0	chr15	82308194	-277764
rs12908161:85207825:A:G	chr15.84399733	8.00747	9.2328e-13	8.28267e-05	0.328345	chr15	84664594	rs12908161	G	A	0	chr15	84399733	-264861
rs12908161:85207825:A:G	chr15.84398672	7.831	2.33166e-12	0.000167337	0.234789	chr15	84664594	rs12908161	G	A	0	chr15	84398672	-265922
rs783540	chr15.82300658	7.71822	4.20196e-12	0.000240655	0.258736	chr15	82585958	rs783540	G	A	0	chr15	82300658	-285300
rs12908161:85207825:A:G	chr15.84400735	7.69694	4.69457e-12	0.000240655	0.305938	chr15	84664594	rs12908161	G	A	0	chr15	84400735	-263859
rs12908161:85207825:A:G	chr15.83819778	7.21136	5.73355e-11	0.00257176	0.352069	chr15	84664594	rs12908161	G	A	0	chr15	83819778	-844816
rs12908161:85207825:A:G	chr15.84398913	7.00558	1.62762e-10	0.00648943	0.289561	chr15	84664594	rs12908161	G	A	0	chr15	84398913	-265681
rs1975802	chr16.67930301	8.94873	6.08184e-15	2.43618e-06	0.249955	chr16	68251944	rs1975802	G	A	0	chr16	67930301	-321643
rs1975802	chr16.67938355	8.744	1.83122e-14	3.66762e-06	0.300181	chr16	68251944	rs1975802	G	A	0	chr16	67938355	-313589
rs1975802	chr16.67950685	7.88316	1.77423e-12	0.000236899	0.277427	chr16	68251944	rs1975802	G	A	0	chr16	67950685	-301259
rs1975802	chr16.67856486	7.75822	3.41082e-12	0.000341565	0.221502	chr16	68251944	rs1975802	G	A	0	chr16	67856486	-395458
rs1975802	chr16.67979569	7.21815	5.53842e-11	0.00443701	0.238555	chr16	68251944	rs1975802	G	A	0	chr16	67979569	-272375
rs4925114	chr17.18058076	8.31429	1.82086e-13	7.60245e-05	0.314143	chr17	17807956	rs4925114	G	A	0	chr17	18058076	250120
rs7893279	chr19.17660617	7.20011	6.07172e-11	0.00878567	0.31623	chr10	18456176	rs7893279	G	T	0	chr19	17660617	-795559
rs12447542	chr19.50943206	7.14752	7.9343e-11	0.00878567	0.17443	chr16	7694178	rs12447542	A	G	0	chr19	50943206	43249028
rs7893279	chr22.49973362	-7.59402	8.01373e-12	0.00184409	-0.12931	chr10	18456176	rs7893279	G	T	0	chr22	49973362	31517186
rs312477:53515136:G:A	chrX.10610349	7.85913	2.01236e-12	0.00036185	0.185142	chr3	53481109	rs312477	A	G	1	chrX	10610349	-42870760
12:103361112:C:G	chrX.66759409	7.16566	7.23552e-11	0.00650524	0.37736	chr12	102967334	rs36104021	G	C	0	chrX	66759409	-36207925
rs312477:53515136:G:A	chrX.12605630	7.06264	1.22009e-10	0.007313	0.0633522	chr3	53481109	rs312477	A	G	1	chrX	12605630	-40875479
