# Supplementary material for: Genome-wide sequencing-based identification of methylation quantitative trait loci and their role in schizophrenia risk
Source: Nat Commun. 2021 Sep 2;12:5251. doi: 10.1038/s41467-021-25517-3 (PMC8413445; doi:10.1038/s41467-021-25517-3)
Supplement: Supplementary file 10 — Supplementary Dataset 7 [file 41467_2021_25517_MOESM10_ESM.xlsx]

## Sheet: Table_S7
Table S7: HIPPO CpH meQTLs to SCZD risk SNPs
snps	cph	statistic	pvalue	FDR	beta	snpChr	snpPos	snpRsNum	snpCounted	snpAlt	disruptCpG	methChr	methPos	distMethToSnp
rs6678676:200266503:T:C	chr1.200294973	-28.0327	1.94756e-57	2.3459e-52	-0.41607	chr1	200297375	rs6678676	T	C	0	chr1	200294973	-2402
rs2970610:44097530:T:C	chr1.43613741	20.209	3.15539e-42	1.90038e-37	0.431594	chr1	43631859	rs2970610	C	T	0	chr1	43613741	-18118
rs10803138	chr1.243391916	-19.5031	1.07056e-40	4.2984e-36	-0.447254	chr1	243391917	rs10803138	A	G	0	chr1	243391916	-1
rs2660304:98512127:G:T	chr1.98011411	-14.4378	6.13309e-29	1.84687e-24	-0.386847	chr1	98046571	rs2660304	G	T	0	chr1	98011411	-35160
rs34269918:8424984:GA:G	chr1.8392666	-14.3937	7.85903e-29	1.89329e-24	-0.295374	chr1	8364924	rs34269918	GA	G	0	chr1	8392666	27742
rs6701877:174015259:G:T	chr1.174046494	-14.0294	6.1425e-28	1.23314e-23	-0.455488	chr1	174046121	rs6701877	G	T	0	chr1	174046494	373
rs6701877:174015259:G:T	chr1.174069829	-13.2907	4.10543e-26	7.06444e-22	-0.392889	chr1	174046121	rs6701877	G	T	0	chr1	174069829	23708
rs6701877:174015259:G:T	chr1.174051751	-12.9908	2.28652e-25	3.44273e-21	-0.369321	chr1	174046121	rs6701877	G	T	0	chr1	174051751	5630
rs6701877:174015259:G:T	chr1.174013535	-12.9663	2.63146e-25	3.52186e-21	-0.383026	chr1	174046121	rs6701877	G	T	0	chr1	174013535	-32586
rs6678676:200266503:T:C	chr1.200295796	-12.8865	4.15852e-25	5.00906e-21	-0.401497	chr1	200297375	rs6678676	T	C	0	chr1	200295796	-1579
rs6701877:174015259:G:T	chr1.174038769	-12.4676	4.62663e-24	5.06629e-20	-0.430627	chr1	174046121	rs6701877	G	T	0	chr1	174038769	-7352
rs6701877:174015259:G:T	chr1.173951257	-12.3295	1.02533e-23	1.02921e-19	-0.396211	chr1	174046121	rs6701877	G	T	0	chr1	173951257	-94864
rs34269918:8424984:GA:G	chr1.8403117	-12.2783	1.37823e-23	1.27701e-19	-0.349423	chr1	8364924	rs34269918	GA	G	0	chr1	8403117	38193
rs34269918:8424984:GA:G	chr1.8388343	-11.8155	1.99653e-22	1.71777e-18	-0.31762	chr1	8364924	rs34269918	GA	G	0	chr1	8388343	23419
rs14403	chr1.243490975	11.7643	2.68451e-22	2.15572e-18	0.326374	chr1	243500591	rs14403	T	C	1	chr1	243490975	-9616
rs6694545:30437268:A:G	chr1.29969319	11.6368	5.6115e-22	4.22451e-18	0.266239	chr1	29964421	rs6694545	G	A	0	chr1	29969319	4898
rs14403	chr1.243487415	11.0732	1.46411e-20	1.03739e-16	0.372742	chr1	243500591	rs14403	T	C	1	chr1	243487415	-13176
rs6694545:30437268:A:G	chr1.29961105	10.8927	4.15927e-20	2.78331e-16	0.246968	chr1	29964421	rs6694545	G	A	0	chr1	29961105	-3316
rs12129573:73768366:C:A	chr1.73312307	-10.7997	7.12166e-20	4.51487e-16	-0.436055	chr1	73302683	rs12129573	A	C	0	chr1	73312307	9624
rs34269918:8424984:GA:G	chr1.8404450	-10.7822	7.87699e-20	4.5598e-16	-0.303501	chr1	8364924	rs34269918	GA	G	0	chr1	8404450	39526
rs11165867	chr1.97380677	10.7807	7.94964e-20	4.5598e-16	0.454173	chr1	97412512	rs11165867	T	C	0	chr1	97380677	-31835
rs6701877:174015259:G:T	chr1.174060570	-10.3937	7.42684e-19	4.0663e-15	-0.397508	chr1	174046121	rs6701877	G	T	0	chr1	174060570	14449
rs6701877:174015259:G:T	chr1.174003197	-10.2597	1.60753e-18	8.41878e-15	-0.368841	chr1	174046121	rs6701877	G	T	0	chr1	174003197	-42924
rs140505938:150031490:C:T	chr1.150160234	10.1533	2.96748e-18	1.48934e-14	0.286897	chr1	150059494	rs140505938	T	C	1	chr1	150160234	100740
rs12129573:73768366:C:A	chr1.73331110	-10.0187	6.4344e-18	3.10017e-14	-0.443765	chr1	73302683	rs12129573	A	C	0	chr1	73331110	28427
rs12129573:73768366:C:A	chr1.73359225	-9.99412	7.40866e-18	3.43229e-14	-0.326511	chr1	73302683	rs12129573	A	C	0	chr1	73359225	56542
rs4648845	chr1.2444404	9.94241	9.96995e-18	4.44782e-14	0.270893	chr1	2455662	rs4648845	T	C	0	chr1	2444404	-11258
rs12129573:73768366:C:A	chr1.73301380	9.8663	1.54296e-17	6.63763e-14	0.344721	chr1	73302683	rs12129573	A	C	0	chr1	73301380	-1303
rs12129573:73768366:C:A	chr1.73371085	-9.8224	1.9846e-17	8.24315e-14	-0.396094	chr1	73302683	rs12129573	A	C	0	chr1	73371085	68402
rs6701877:174015259:G:T	chr1.173957280	-9.76901	2.69479e-17	1.08198e-13	-0.393007	chr1	174046121	rs6701877	G	T	0	chr1	173957280	-88841
rs6678676:200266503:T:C	chr1.200298104	-9.65045	5.31055e-17	2.03405e-13	-0.346387	chr1	200297375	rs6678676	T	C	0	chr1	200298104	729
rs6680011:95840866:A:C	chr1.95374631	9.64741	5.40372e-17	2.03405e-13	0.401909	chr1	95375310	rs6680011	C	A	0	chr1	95374631	-679
rs6701877:174015259:G:T	chr1.173979525	-9.55443	9.19106e-17	3.35482e-13	-0.397676	chr1	174046121	rs6701877	G	T	0	chr1	173979525	-66596
rs12129573:73768366:C:A	chr1.73327817	-9.54043	9.95556e-17	3.52699e-13	-0.376459	chr1	73302683	rs12129573	A	C	0	chr1	73327817	25134
rs4648845	chr1.2462636	9.39502	2.28022e-16	7.84741e-13	0.281303	chr1	2455662	rs4648845	T	C	0	chr1	2462636	6974
rs2660304:98512127:G:T	chr1.98091455	-9.38406	2.42703e-16	8.12065e-13	-0.269424	chr1	98046571	rs2660304	G	T	0	chr1	98091455	44884
rs12129573:73768366:C:A	chr1.73390789	-9.35199	2.91271e-16	9.4823e-13	-0.405341	chr1	73302683	rs12129573	A	C	0	chr1	73390789	88106
rs6701877:174015259:G:T	chr1.173942570	-9.15218	9.05306e-16	2.86965e-12	-0.3397	chr1	174046121	rs6701877	G	T	0	chr1	173942570	-103551
rs6701877:174015259:G:T	chr1.174056735	-9.11635	1.10891e-15	3.4249e-12	-0.37053	chr1	174046121	rs6701877	G	T	0	chr1	174056735	10614
rs12129573:73768366:C:A	chr1.73351063	-9.04318	1.67714e-15	5.05042e-12	-0.378207	chr1	73302683	rs12129573	A	C	0	chr1	73351063	48380
rs6694545:30437268:A:G	chr1.29959373	8.98573	2.31974e-15	6.81511e-12	0.299948	chr1	29964421	rs6694545	G	A	0	chr1	29959373	-5048
rs2660304:98512127:G:T	chr1.98075802	-8.90666	3.62241e-15	1.03888e-11	-0.314084	chr1	98046571	rs2660304	G	T	0	chr1	98075802	29231
rs6701877:174015259:G:T	chr1.174004544	8.88187	4.16476e-15	1.16665e-11	0.387679	chr1	174046121	rs6701877	G	T	0	chr1	174004544	-41577
rs6701877:174015259:G:T	chr1.174035013	-8.80692	6.34736e-15	1.73763e-11	-0.380915	chr1	174046121	rs6701877	G	T	0	chr1	174035013	-11108
rs4650963	chr1.177328093	8.72692	9.94263e-15	2.66138e-11	0.312587	chr1	177340354	rs4650963	T	G	0	chr1	177328093	-12261
rs55770408:190643601:T:C	chr1.190635206	8.68444	1.26133e-14	3.30285e-11	0.294645	chr1	190674471	rs55770408	C	T	0	chr1	190635206	-39265
rs12129573:73768366:C:A	chr1.73193639	8.5816	2.24092e-14	5.74311e-11	0.34379	chr1	73302683	rs12129573	A	C	0	chr1	73193639	-109044
rs11165867	chr1.97386476	8.54093	2.81148e-14	7.05523e-11	0.38903	chr1	97412512	rs11165867	T	C	0	chr1	97386476	-26036
rs12129573:73768366:C:A	chr1.73386872	-8.52783	3.02442e-14	7.37367e-11	-0.366002	chr1	73302683	rs12129573	A	C	0	chr1	73386872	84189
rs6701877:174015259:G:T	chr1.174003196	-8.52568	3.06081e-14	7.37367e-11	-0.323982	chr1	174046121	rs6701877	G	T	0	chr1	174003196	-42925
rs28374258:190949551:T:A	chr1.190860247	8.47948	3.95854e-14	9.34937e-11	0.238586	chr1	190980421	rs28374258	A	T	0	chr1	190860247	-120174
rs12129573:73768366:C:A	chr1.73344738	-8.33726	8.71587e-14	2.01895e-10	-0.377829	chr1	73302683	rs12129573	A	C	0	chr1	73344738	42055
rs140505938:150031490:C:T	chr1.150152426	8.25878	1.3452e-13	3.05724e-10	0.354764	chr1	150059494	rs140505938	T	C	1	chr1	150152426	92932
rs12129573:73768366:C:A	chr1.73448007	-8.24291	1.46832e-13	3.27525e-10	-0.351841	chr1	73302683	rs12129573	A	C	0	chr1	73448007	145324
rs6701877:174015259:G:T	chr1.173915656	-8.17575	2.12612e-13	4.65633e-10	-0.306985	chr1	174046121	rs6701877	G	T	0	chr1	173915656	-130465
rs4648845	chr1.2440957	8.11117	3.03256e-13	6.52287e-10	0.261444	chr1	2455662	rs4648845	T	C	0	chr1	2440957	-14705
rs6701877:174015259:G:T	chr1.173846153	-8.07752	3.64773e-13	7.70843e-10	-0.347833	chr1	174046121	rs6701877	G	T	0	chr1	173846153	-199968
rs12129573:73768366:C:A	chr1.73062168	8.01396	5.16692e-13	1.07305e-09	0.297934	chr1	73302683	rs12129573	A	C	0	chr1	73062168	-240515
rs12129573:73768366:C:A	chr1.73460890	-8.0107	5.25997e-13	1.07386e-09	-0.333569	chr1	73302683	rs12129573	A	C	0	chr1	73460890	158207
rs28374258:190949551:T:A	chr1.191034354	7.95464	7.14543e-13	1.43448e-09	0.363313	chr1	190980421	rs28374258	A	T	0	chr1	191034354	53933
rs4650963	chr1.177286106	7.87944	1.07648e-12	2.12566e-09	0.302417	chr1	177340354	rs4650963	T	G	0	chr1	177286106	-54248
rs6694545:30437268:A:G	chr1.29961038	7.85945	1.20016e-12	2.33166e-09	0.242426	chr1	29964421	rs6694545	G	A	0	chr1	29961038	-3383
rs2660304:98512127:G:T	chr1.97971999	7.64876	3.75344e-12	7.1764e-09	0.222803	chr1	98046571	rs2660304	G	T	0	chr1	97971999	-74572
rs12129573:73768366:C:A	chr1.73380259	-7.63286	4.08909e-12	7.69598e-09	-0.384477	chr1	73302683	rs12129573	A	C	0	chr1	73380259	77576
rs12129573:73768366:C:A	chr1.73195979	7.36089	1.75061e-11	3.24409e-08	0.314221	chr1	73302683	rs12129573	A	C	0	chr1	73195979	-106704
rs12129573:73768366:C:A	chr1.73152945	7.35481	1.80803e-11	3.29974e-08	0.303631	chr1	73302683	rs12129573	A	C	0	chr1	73152945	-149738
rs11165867	chr1.97397273	7.28434	2.62643e-11	4.72182e-08	0.309856	chr1	97412512	rs11165867	T	C	0	chr1	97397273	-15239
rs34269918:8424984:GA:G	chr1.8363449	-7.20952	3.89842e-11	6.90553e-08	-0.114785	chr1	8364924	rs34269918	GA	G	0	chr1	8363449	-1475
rs2970610:44097530:T:C	chr1.43563681	7.12063	6.21912e-11	1.08567e-07	0.213381	chr1	43631859	rs2970610	C	T	0	chr1	43563681	-68178
rs6678676:200266503:T:C	chr1.200285189	-7.08908	7.33602e-11	1.26235e-07	-0.295074	chr1	200297375	rs6678676	T	C	0	chr1	200285189	-12186
rs2970610:44097530:T:C	chr1.43644077	6.9971	1.18547e-10	2.01118e-07	0.279244	chr1	43631859	rs2970610	C	T	0	chr1	43644077	12218
rs28374258:190949551:T:A	chr1.191085049	6.9708	1.35916e-10	2.27382e-07	0.31056	chr1	190980421	rs28374258	A	T	0	chr1	191085049	104628
rs2970610:44097530:T:C	chr1.43646709	6.94356	1.56553e-10	2.58319e-07	0.22232	chr1	43631859	rs2970610	C	T	0	chr1	43646709	14850
rs4648845	chr1.2450128	6.85692	2.45058e-10	3.98892e-07	0.193911	chr1	2455662	rs4648845	T	C	0	chr1	2450128	-5534
rs14403	chr1.243642635	6.84612	2.59092e-10	4.16112e-07	0.351189	chr1	243500591	rs14403	T	C	1	chr1	243642635	142044
rs2970610:44097530:T:C	chr1.43560986	6.83068	2.80545e-10	4.44639e-07	0.276382	chr1	43631859	rs2970610	C	T	0	chr1	43560986	-70873
rs4648845	chr1.2441728	6.82438	2.898e-10	4.53341e-07	0.205939	chr1	2455662	rs4648845	T	C	0	chr1	2441728	-13934
rs140505938:150031490:C:T	chr1.150104956	6.78169	3.609e-10	5.57327e-07	0.554255	chr1	150059494	rs140505938	T	C	1	chr1	150104956	45462
rs2970610:44097530:T:C	chr1.43624268	6.74178	4.42842e-10	6.7521e-07	0.194477	chr1	43631859	rs2970610	C	T	0	chr1	43624268	-7591
rs12129573:73768366:C:A	chr1.73385993	-6.72763	4.76103e-10	7.16851e-07	-0.313497	chr1	73302683	rs12129573	A	C	0	chr1	73385993	83310
rs12129573:73768366:C:A	chr1.73097092	6.71974	4.95684e-10	7.37119e-07	0.209954	chr1	73302683	rs12129573	A	C	0	chr1	73097092	-205591
rs55770408:190643601:T:C	chr1.190672071	6.64069	7.41719e-10	1.08954e-06	0.282492	chr1	190674471	rs55770408	C	T	0	chr1	190672071	-2400
rs28374258:190949551:T:A	chr1.190978330	6.63482	7.64205e-10	1.10905e-06	0.335992	chr1	190980421	rs28374258	A	T	0	chr1	190978330	-2091
rs2970610:44097530:T:C	chr1.43617837	6.57465	1.03691e-09	1.48689e-06	0.198614	chr1	43631859	rs2970610	C	T	0	chr1	43617837	-14022
rs140505938:150031490:C:T	chr1.150156232	6.56418	1.0933e-09	1.5493e-06	0.511769	chr1	150059494	rs140505938	T	C	1	chr1	150156232	96738
rs6678676:200266503:T:C	chr1.200297376	-6.49067	1.58408e-09	2.21068e-06	-0.216844	chr1	200297375	rs6678676	T	C	0	chr1	200297376	1
rs6694545:30437268:A:G	chr1.29991784	6.48909	1.59671e-09	2.21068e-06	0.282674	chr1	29964421	rs6694545	G	A	0	chr1	29991784	27363
rs4648845	chr1.2440560	6.47851	1.68396e-09	2.30497e-06	0.176048	chr1	2455662	rs4648845	T	C	0	chr1	2440560	-15102
rs6701877:174015259:G:T	chr1.174191900	6.46672	1.78671e-09	2.41814e-06	0.255387	chr1	174046121	rs6701877	G	T	0	chr1	174191900	145779
rs2970610:44097530:T:C	chr1.43633074	6.42913	2.15732e-09	2.88729e-06	0.20722	chr1	43631859	rs2970610	C	T	0	chr1	43633074	1215
rs2970610:44097530:T:C	chr1.43560985	6.39699	2.53356e-09	3.35357e-06	0.247782	chr1	43631859	rs2970610	C	T	0	chr1	43560985	-70874
rs6680011:95840866:A:C	chr1.95444368	6.39298	2.58483e-09	3.38424e-06	0.382808	chr1	95375310	rs6680011	C	A	0	chr1	95444368	69058
rs14403	chr1.243576669	6.38635	2.67175e-09	3.46043e-06	0.30412	chr1	243500591	rs14403	T	C	1	chr1	243576669	76078
rs2660304:98512127:G:T	chr1.97887859	-6.37338	2.85038e-09	3.65252e-06	-0.297479	chr1	98046571	rs2660304	G	T	0	chr1	97887859	-158712
rs6701877:174015259:G:T	chr1.173878870	-6.33927	3.37816e-09	4.28325e-06	-0.293898	chr1	174046121	rs6701877	G	T	0	chr1	173878870	-167251
rs4648845	chr1.2441514	6.25481	5.13485e-09	6.44279e-06	0.1974	chr1	2455662	rs4648845	T	C	0	chr1	2441514	-14148
rs4648845	chr1.2440638	6.20427	6.588e-09	8.18087e-06	0.137929	chr1	2455662	rs4648845	T	C	0	chr1	2440638	-15024
rs2970610:44097530:T:C	chr1.43853334	6.2001	6.7247e-09	8.26541e-06	0.203277	chr1	43631859	rs2970610	C	T	0	chr1	43853334	221475
rs14403	chr1.243481194	6.16763	7.88778e-09	9.59704e-06	0.32644	chr1	243500591	rs14403	T	C	1	chr1	243481194	-19397
rs12129573:73768366:C:A	chr1.73407352	-6.16423	8.02028e-09	9.66067e-06	-0.286106	chr1	73302683	rs12129573	A	C	0	chr1	73407352	104669
rs12129573:73768366:C:A	chr1.73174843	6.08624	1.17431e-08	1.40048e-05	0.22374	chr1	73302683	rs12129573	A	C	0	chr1	73174843	-127840
rs34269918:8424984:GA:G	chr1.8435886	6.04276	1.45087e-08	1.71335e-05	0.121157	chr1	8364924	rs34269918	GA	G	0	chr1	8435886	70962
rs6701877:174015259:G:T	chr1.173845974	-6.01867	1.63074e-08	1.90706e-05	-0.293366	chr1	174046121	rs6701877	G	T	0	chr1	173845974	-200147
rs28374258:190949551:T:A	chr1.190980096	6.00022	1.78304e-08	2.06513e-05	0.317118	chr1	190980421	rs28374258	A	T	0	chr1	190980096	-325
rs6701877:174015259:G:T	chr1.174171861	5.98876	1.88462e-08	2.16198e-05	0.223735	chr1	174046121	rs6701877	G	T	0	chr1	174171861	125740
rs12129573:73768366:C:A	chr1.73284740	-5.98588	1.91107e-08	2.17164e-05	-0.24599	chr1	73302683	rs12129573	A	C	0	chr1	73284740	-17943
rs12129573:73768366:C:A	chr1.73269721	-5.86148	3.4741e-08	3.9109e-05	-0.255654	chr1	73302683	rs12129573	A	C	0	chr1	73269721	-32962
rs2970610:44097530:T:C	chr1.43616203	5.80862	4.46947e-08	4.98482e-05	0.189539	chr1	43631859	rs2970610	C	T	0	chr1	43616203	-15656
rs2970610:44097530:T:C	chr1.43856547	5.80016	4.65296e-08	5.14186e-05	0.226801	chr1	43631859	rs2970610	C	T	0	chr1	43856547	224688
rs2970610:44097530:T:C	chr1.43618202	5.76753	5.43164e-08	5.94779e-05	0.182563	chr1	43631859	rs2970610	C	T	0	chr1	43618202	-13657
rs6694545:30437268:A:G	chr1.29967140	5.76312	5.54634e-08	6.01868e-05	0.252068	chr1	29964421	rs6694545	G	A	0	chr1	29967140	2719
rs140505938:150031490:C:T	chr1.150174928	5.75197	5.84679e-08	6.28807e-05	0.516062	chr1	150059494	rs140505938	T	C	1	chr1	150174928	115434
rs6701877:174015259:G:T	chr1.173810980	-5.71272	7.03695e-08	7.50107e-05	-0.329775	chr1	174046121	rs6701877	G	T	0	chr1	173810980	-235141
rs140505938:150031490:C:T	chr1.150166236	5.68387	8.05989e-08	8.51612e-05	0.415093	chr1	150059494	rs140505938	T	C	1	chr1	150166236	106742
rs12129573:73768366:C:A	chr1.73269720	-5.65824	9.09004e-08	9.52107e-05	-0.228269	chr1	73302683	rs12129573	A	C	0	chr1	73269720	-32963
rs28374258:190949551:T:A	chr1.191050962	5.60138	1.18569e-07	0.000122574	0.194524	chr1	190980421	rs28374258	A	T	0	chr1	191050962	70541
rs12129573:73768366:C:A	chr1.73080680	5.60049	1.19061e-07	0.000122574	0.283911	chr1	73302683	rs12129573	A	C	0	chr1	73080680	-222003
rs12129573:73768366:C:A	chr1.73423300	-5.58553	1.27648e-07	0.000130302	-0.274222	chr1	73302683	rs12129573	A	C	0	chr1	73423300	120617
rs2660304:98512127:G:T	chr1.98096705	-5.56561	1.40031e-07	0.000141741	-0.198343	chr1	98046571	rs2660304	G	T	0	chr1	98096705	50134
rs6701877:174015259:G:T	chr1.173915600	-5.50729	1.83434e-07	0.000184127	-0.236839	chr1	174046121	rs6701877	G	T	0	chr1	173915600	-130521
rs140505938:150031490:C:T	chr1.150157140	5.49807	1.91406e-07	0.00018898	0.475498	chr1	150059494	rs140505938	T	C	1	chr1	150157140	97646
rs2660304:98512127:G:T	chr1.97883328	5.49807	1.91407e-07	0.00018898	0.285419	chr1	98046571	rs2660304	G	T	0	chr1	97883328	-163243
rs4648845	chr1.2453798	5.45856	2.29577e-07	0.000224823	0.161012	chr1	2455662	rs4648845	T	C	0	chr1	2453798	-1864
rs12129573:73768366:C:A	chr1.73179215	-5.43476	2.56052e-07	0.000248728	-0.283259	chr1	73302683	rs12129573	A	C	0	chr1	73179215	-123468
rs2970610:44097530:T:C	chr1.43645515	5.43206	2.59235e-07	0.000249806	0.178482	chr1	43631859	rs2970610	C	T	0	chr1	43645515	13656
rs140505938:150031490:C:T	chr1.150185467	5.42535	2.67322e-07	0.000255554	0.438175	chr1	150059494	rs140505938	T	C	1	chr1	150185467	125973
rs12129573:73768366:C:A	chr1.73454670	-5.41092	2.85561e-07	0.00027084	-0.284545	chr1	73302683	rs12129573	A	C	0	chr1	73454670	151987
rs12129573:73768366:C:A	chr1.73444280	-5.40477	2.93693e-07	0.000276377	-0.257757	chr1	73302683	rs12129573	A	C	0	chr1	73444280	141597
rs2970610:44097530:T:C	chr1.43584357	5.36328	3.54804e-07	0.000331296	0.198519	chr1	43631859	rs2970610	C	T	0	chr1	43584357	-47502
rs2970610:44097530:T:C	chr1.43662375	5.34835	3.79702e-07	0.000351817	0.142538	chr1	43631859	rs2970610	C	T	0	chr1	43662375	30516
rs2970610:44097530:T:C	chr1.43729683	5.33562	4.02257e-07	0.000369871	0.226612	chr1	43631859	rs2970610	C	T	0	chr1	43729683	97824
rs140505938:150031490:C:T	chr1.150166502	5.2841	5.07725e-07	0.000461428	0.359289	chr1	150059494	rs140505938	T	C	1	chr1	150166502	107008
rs2660304:98512127:G:T	chr1.97939475	-5.28333	5.09493e-07	0.000461428	-0.257196	chr1	98046571	rs2660304	G	T	0	chr1	97939475	-107096
rs12129719:66324512:G:A	chr1.65868853	-5.23041	6.4623e-07	0.000580898	-0.209513	chr1	65858829	rs12129719	A	G	0	chr1	65868853	10024
rs4650963	chr1.177359159	5.19058	7.7212e-07	0.00068892	0.224253	chr1	177340354	rs4650963	T	G	0	chr1	177359159	18805
rs4650963	chr1.177440788	5.1882	7.80347e-07	0.00069114	0.206571	chr1	177340354	rs4650963	T	G	0	chr1	177440788	100434
rs2660304:98512127:G:T	chr1.97844682	5.17462	8.28995e-07	0.000728868	0.230473	chr1	98046571	rs2660304	G	T	0	chr1	97844682	-201889
rs12129573:73768366:C:A	chr1.73181389	-5.17157	8.40334e-07	0.000733483	-0.238281	chr1	73302683	rs12129573	A	C	0	chr1	73181389	-121294
rs2970610:44097530:T:C	chr1.43627104	5.16548	8.63415e-07	0.000748208	0.124464	chr1	43631859	rs2970610	C	T	0	chr1	43627104	-4755
rs2970610:44097530:T:C	chr1.43549153	-5.14524	9.44589e-07	0.000812704	-0.185769	chr1	43631859	rs2970610	C	T	0	chr1	43549153	-82706
rs14403	chr1.243729229	5.05372	1.41442e-06	0.00120119	0.258317	chr1	243500591	rs14403	T	C	1	chr1	243729229	228638
rs10803138	chr1.243222735	5.05346	1.41606e-06	0.00120119	0.234253	chr1	243391917	rs10803138	A	G	0	chr1	243222735	-169182
rs34269918:8424984:GA:G	chr1.8365841	-5.04869	1.446e-06	0.001218	-0.178099	chr1	8364924	rs34269918	GA	G	0	chr1	8365841	917
rs4648845	chr1.2448265	5.03582	1.5299e-06	0.00127973	0.11527	chr1	2455662	rs4648845	T	C	0	chr1	2448265	-7397
rs4650963	chr1.177351820	-5.01627	1.66642e-06	0.00138431	-0.242146	chr1	177340354	rs4650963	T	G	0	chr1	177351820	11466
rs140505938:150031490:C:T	chr1.150020325	5.01283	1.69165e-06	0.00139564	0.207579	chr1	150059494	rs140505938	T	C	1	chr1	150020325	-39169
rs6694545:30437268:A:G	chr1.29963152	4.98985	1.86987e-06	0.00153219	0.227686	chr1	29964421	rs6694545	G	A	0	chr1	29963152	-1269
rs4648845	chr1.2448065	4.98058	1.9468e-06	0.00158445	0.0611855	chr1	2455662	rs4648845	T	C	0	chr1	2448065	-7597
rs4648845	chr1.2459147	4.92915	2.43299e-06	0.00196685	0.0670985	chr1	2455662	rs4648845	T	C	0	chr1	2459147	3485
rs6701877:174015259:G:T	chr1.174103064	-4.90716	2.6751e-06	0.00214816	-0.241356	chr1	174046121	rs6701877	G	T	0	chr1	174103064	56943
rs140505938:150031490:C:T	chr1.150136325	4.88295	2.96867e-06	0.00236812	0.388665	chr1	150059494	rs140505938	T	C	1	chr1	150136325	76831
rs140505938:150031490:C:T	chr1.150182113	4.8744	3.07969e-06	0.00244051	0.249645	chr1	150059494	rs140505938	T	C	1	chr1	150182113	122619
rs12129573:73768366:C:A	chr1.73129350	4.87159	3.11701e-06	0.00245394	0.169561	chr1	73302683	rs12129573	A	C	0	chr1	73129350	-173333
rs12129573:73768366:C:A	chr1.73170901	-4.85736	3.31305e-06	0.00259135	-0.220554	chr1	73302683	rs12129573	A	C	0	chr1	73170901	-131782
rs6701877:174015259:G:T	chr1.174233082	4.84197	3.53843e-06	0.00274977	0.223204	chr1	174046121	rs6701877	G	T	0	chr1	174233082	186961
rs34269918:8424984:GA:G	chr1.8590127	4.84021	3.56513e-06	0.00275276	0.181282	chr1	8364924	rs34269918	GA	G	0	chr1	8590127	225203
rs10803138	chr1.243217210	4.82427	3.81599e-06	0.00292769	0.239733	chr1	243391917	rs10803138	A	G	0	chr1	243217210	-174707
rs55770408:190643601:T:C	chr1.190864566	4.81912	3.90072e-06	0.00297375	0.185968	chr1	190674471	rs55770408	C	T	0	chr1	190864566	190095
rs2970610:44097530:T:C	chr1.43728862	4.81147	4.02989e-06	0.00305291	0.201912	chr1	43631859	rs2970610	C	T	0	chr1	43728862	97003
rs28374258:190949551:T:A	chr1.190950528	4.77034	4.79841e-06	0.0036124	0.213465	chr1	190980421	rs28374258	A	T	0	chr1	190950528	-29893
rs34269918:8424984:GA:G	chr1.8333157	-4.76706	4.86542e-06	0.00364009	-0.1959	chr1	8364924	rs34269918	GA	G	0	chr1	8333157	-31767
rs2660304:98512127:G:T	chr1.97892172	-4.76412	4.92637e-06	0.00366294	-0.256336	chr1	98046571	rs2660304	G	T	0	chr1	97892172	-154399
rs2970610:44097530:T:C	chr1.43577435	4.75952	5.02309e-06	0.00371194	0.143989	chr1	43631859	rs2970610	C	T	0	chr1	43577435	-54424
rs2970610:44097530:T:C	chr1.43591585	4.72852	5.72467e-06	0.0042046	0.158237	chr1	43631859	rs2970610	C	T	0	chr1	43591585	-40274
rs4648845	chr1.2452670	4.70512	6.31628e-06	0.004611	0.0802257	chr1	2455662	rs4648845	T	C	0	chr1	2452670	-2992
rs2970610:44097530:T:C	chr1.43583495	4.67726	7.09792e-06	0.0051504	0.14698	chr1	43631859	rs2970610	C	T	0	chr1	43583495	-48364
rs55770408:190643601:T:C	chr1.190626966	4.63565	8.44202e-06	0.00608903	0.207207	chr1	190674471	rs55770408	C	T	0	chr1	190626966	-47505
rs2970610:44097530:T:C	chr1.43593639	4.63192	8.57384e-06	0.00614729	0.199697	chr1	43631859	rs2970610	C	T	0	chr1	43593639	-38220
rs55770408:190643601:T:C	chr1.190865244	4.56839	1.11498e-05	0.00794693	0.178233	chr1	190674471	rs55770408	C	T	0	chr1	190865244	190773
rs12712510:22749726:T:C	chr2.22508082	27.47	1.91934e-56	1.56758e-51	0.414622	chr2	22526854	rs12712510	C	T	0	chr2	22508082	-18772
rs2949006:200715388:T:G	chr2.199921132	-26.7902	3.18223e-55	1.29951e-50	-0.483713	chr2	199850665	rs2949006	T	G	0	chr2	199921132	70467
rs12712510:22749726:T:C	chr2.22508294	20.5526	5.80572e-43	1.29182e-38	0.452895	chr2	22526854	rs12712510	C	T	0	chr2	22508294	-18560
rs2949006:200715388:T:G	chr2.199907998	-20.5351	6.32679e-43	1.29182e-38	-0.505844	chr2	199850665	rs2949006	T	G	0	chr2	199907998	57333
rs6434928:198304577:G:A	chr2.197421749	-20.3218	1.80688e-42	2.95147e-38	-0.473741	chr2	197439853	rs6434928	G	A	0	chr2	197421749	-18104
rs6434928:198304577:G:A	chr2.197536758	-20.1741	3.75085e-42	5.10571e-38	-0.482542	chr2	197439853	rs6434928	G	A	0	chr2	197536758	96905
rs4144797:233562197:T:C	chr2.232717226	-18.9883	1.45653e-39	1.69942e-35	-0.51294	chr2	232697487	rs4144797	T	C	0	chr2	232717226	19739
rs6434928:198304577:G:A	chr2.197412775	-18.5869	1.14053e-38	1.16438e-34	-0.487267	chr2	197439853	rs6434928	G	A	0	chr2	197412775	-27078
rs12712510:22749726:T:C	chr2.22466525	17.7804	7.57822e-37	6.87707e-33	0.429534	chr2	22526854	rs12712510	C	T	0	chr2	22466525	-60329
rs1451488:199990107:A:G	chr2.199225068	16.7233	2.09397e-34	1.71021e-30	0.450503	chr2	199125384	rs1451488	G	A	0	chr2	199225068	99684
rs12712510:22749726:T:C	chr2.22420369	16.6613	2.92364e-34	2.17075e-30	0.390416	chr2	22526854	rs12712510	C	T	0	chr2	22420369	-106485
rs12712510:22749726:T:C	chr2.22510975	16.3649	1.45178e-33	9.88092e-30	0.41424	chr2	22526854	rs12712510	C	T	0	chr2	22510975	-15879
rs6434928:198304577:G:A	chr2.197373699	-15.8029	3.11264e-32	1.95553e-28	-0.385615	chr2	197439853	rs6434928	G	A	0	chr2	197373699	-66154
rs4144797:233562197:T:C	chr2.232701499	-15.5334	1.37056e-31	7.99556e-28	-0.47571	chr2	232697487	rs4144797	T	C	0	chr2	232701499	4012
rs6434928:198304577:G:A	chr2.197654905	-15.3055	4.8312e-31	2.63052e-27	-0.427172	chr2	197439853	rs6434928	G	A	0	chr2	197654905	215052
rs4144797:233562197:T:C	chr2.232796817	-14.3378	1.07664e-28	5.49579e-25	-0.341105	chr2	232697487	rs4144797	T	C	0	chr2	232796817	99330
rs12712510:22749726:T:C	chr2.22427487	13.661	4.97053e-27	2.38799e-23	0.254254	chr2	22526854	rs12712510	C	T	0	chr2	22427487	-99367
rs4144797:233562197:T:C	chr2.232816801	13.6473	5.37188e-27	2.43743e-23	0.374208	chr2	232697487	rs4144797	T	C	0	chr2	232816801	119314
rs2949006:200715388:T:G	chr2.199944987	-13.6366	5.70915e-27	2.45412e-23	-0.357673	chr2	199850665	rs2949006	T	G	0	chr2	199944987	94322
rs6434928:198304577:G:A	chr2.197528772	-13.3532	2.87339e-26	1.17339e-22	-0.43635	chr2	197439853	rs6434928	G	A	0	chr2	197528772	88919
rs12712510:22749726:T:C	chr2.22515636	13.2366	5.59445e-26	2.17579e-22	0.400396	chr2	22526854	rs12712510	C	T	0	chr2	22515636	-11218
rs6434928:198304577:G:A	chr2.197668644	-13.1996	6.91228e-26	2.56612e-22	-0.42482	chr2	197439853	rs6434928	G	A	0	chr2	197668644	228791
rs12712510:22749726:T:C	chr2.22399756	12.7567	8.76688e-25	3.11312e-21	0.316847	chr2	22526854	rs12712510	C	T	0	chr2	22399756	-127098
rs6434928:198304577:G:A	chr2.197528773	-12.6886	1.29681e-24	4.4131e-21	-0.380001	chr2	197439853	rs6434928	G	A	0	chr2	197528773	88920
rs4144797:233562197:T:C	chr2.232762541	-12.303	1.19491e-23	3.90367e-20	-0.384903	chr2	232697487	rs4144797	T	C	0	chr2	232762541	65054
rs4144797:233562197:T:C	chr2.232705495	-12.0462	5.26145e-23	1.65276e-19	-0.434909	chr2	232697487	rs4144797	T	C	0	chr2	232705495	8008
rs6434928:198304577:G:A	chr2.197507312	-11.5339	1.01799e-21	3.07933e-18	-0.379759	chr2	197439853	rs6434928	G	A	0	chr2	197507312	67459
rs12712510:22749726:T:C	chr2.22523016	11.3426	3.07914e-21	8.98153e-18	0.361246	chr2	22526854	rs12712510	C	T	0	chr2	22523016	-3838
rs1451488:199990107:A:G	chr2.199155552	11.2461	5.38152e-21	1.5156e-17	0.455825	chr2	199125384	rs1451488	G	A	0	chr2	199155552	30168
rs6434928:198304577:G:A	chr2.197580878	-9.67413	4.638e-17	1.26266e-13	-0.294006	chr2	197439853	rs6434928	G	A	0	chr2	197580878	141025
rs4144797:233562197:T:C	chr2.232702205	-9.5756	8.14469e-17	2.14581e-13	-0.389195	chr2	232697487	rs4144797	T	C	0	chr2	232702205	4718
rs12712510:22749726:T:C	chr2.22451351	9.38467	2.41866e-16	6.17309e-13	0.181082	chr2	22526854	rs12712510	C	T	0	chr2	22451351	-75503
rs2949006:200715388:T:G	chr2.200005474	-9.2707	4.62303e-16	1.14417e-12	-0.309554	chr2	199850665	rs2949006	T	G	0	chr2	200005474	154809
rs1451488:199990107:A:G	chr2.199135298	9.15685	8.81703e-16	2.11798e-12	0.3644	chr2	199125384	rs1451488	G	A	0	chr2	199135298	9914
rs1347692:201297861:C:T	chr2.200438115	-9.10989	1.1502e-15	2.68401e-12	-0.288747	chr2	200433138	rs1347692	T	C	0	chr2	200438115	4977
rs6434928:198304577:G:A	chr2.197657907	-9.03353	1.77118e-15	4.01827e-12	-0.195981	chr2	197439853	rs6434928	G	A	0	chr2	197657907	218054
rs1347692:201297861:C:T	chr2.200441415	-8.93591	3.07208e-15	6.78124e-12	-0.360687	chr2	200433138	rs1347692	T	C	0	chr2	200441415	8277
rs4144797:233562197:T:C	chr2.232902326	8.81776	5.97223e-15	1.2836e-11	0.216639	chr2	232697487	rs4144797	T	C	0	chr2	232902326	204839
rs6434928:198304577:G:A	chr2.197371700	-8.80179	6.53268e-15	1.36806e-11	-0.361426	chr2	197439853	rs6434928	G	A	0	chr2	197371700	-68153
rs4144797:233562197:T:C	chr2.232920038	8.78673	7.10925e-15	1.45158e-11	0.290867	chr2	232697487	rs4144797	T	C	0	chr2	232920038	222551
rs4144797:233562197:T:C	chr2.232878823	8.75791	8.35681e-15	1.6647e-11	0.256086	chr2	232697487	rs4144797	T	C	0	chr2	232878823	181336
rs6434928:198304577:G:A	chr2.197371519	-8.64988	1.5303e-14	2.97581e-11	-0.386739	chr2	197439853	rs6434928	G	A	0	chr2	197371519	-68334
rs4144797:233562197:T:C	chr2.232928965	8.57015	2.38872e-14	4.53707e-11	0.227881	chr2	232697487	rs4144797	T	C	0	chr2	232928965	231478
rs12712510:22749726:T:C	chr2.22459091	7.93304	8.03928e-13	1.49225e-09	0.264352	chr2	22526854	rs12712510	C	T	0	chr2	22459091	-67763
rs1451488:199990107:A:G	chr2.199252707	7.91201	9.01565e-13	1.6363e-09	0.24132	chr2	199125384	rs1451488	G	A	0	chr2	199252707	127323
rs2949006:200715388:T:G	chr2.199922997	-7.83396	1.37842e-12	2.44738e-09	-0.155189	chr2	199850665	rs2949006	T	G	0	chr2	199922997	72332
rs12712510:22749726:T:C	chr2.22516655	7.73465	2.3611e-12	4.10293e-09	0.279761	chr2	22526854	rs12712510	C	T	0	chr2	22516655	-10199
rs12712510:22749726:T:C	chr2.22410673	7.44075	1.1445e-11	1.9474e-08	0.27515	chr2	22526854	rs12712510	C	T	0	chr2	22410673	-116181
rs6434928:198304577:G:A	chr2.197670955	7.28459	2.62302e-11	4.37204e-08	0.296808	chr2	197439853	rs6434928	G	A	0	chr2	197670955	231102
rs2077586	chr2.72940420	7.22447	3.60308e-11	5.8855e-08	0.286099	chr2	72934422	rs2077586	G	A	0	chr2	72940420	5998
rs1347692:201297861:C:T	chr2.200440362	-7.21722	3.74342e-11	5.99483e-08	-0.311551	chr2	200433138	rs1347692	T	C	0	chr2	200440362	7224
rs10196799:185640728:A:T	chr2.184771889	-7.15189	5.27837e-11	8.2904e-08	-0.356105	chr2	184776001	rs10196799	T	A	0	chr2	184771889	-4112
rs7596038:58383820:C:T	chr2.58255510	7.12806	5.98156e-11	9.21758e-08	0.246404	chr2	58156685	rs7596038	T	C	0	chr2	58255510	98825
rs1451488:199990107:A:G	chr2.199152075	-7.10459	6.76413e-11	1.02305e-07	-0.357874	chr2	199125384	rs1451488	G	A	0	chr2	199152075	26691
rs11685299:225391296:C:A	chr2.224447991	-7.02958	1.00097e-10	1.4864e-07	-0.262751	chr2	224526579	rs11685299	A	C	0	chr2	224447991	-78588
rs6434928:198304577:G:A	chr2.197317707	7.01395	1.08592e-10	1.58375e-07	0.203284	chr2	197439853	rs6434928	G	A	0	chr2	197317707	-122146
rs1347692:201297861:C:T	chr2.200426386	-6.9865	1.25263e-10	1.79484e-07	-0.308358	chr2	200433138	rs1347692	T	C	0	chr2	200426386	-6752
rs2077586	chr2.72931482	-6.60169	9.04177e-10	1.27322e-06	-0.209301	chr2	72934422	rs2077586	G	A	0	chr2	72931482	-2940
rs10196799:185640728:A:T	chr2.184739611	-6.57304	1.04536e-09	1.44708e-06	-0.337558	chr2	184776001	rs10196799	T	A	0	chr2	184739611	-36390
rs12712510:22749726:T:C	chr2.22459092	6.51985	1.36754e-09	1.86151e-06	0.217735	chr2	22526854	rs12712510	C	T	0	chr2	22459092	-67762
rs10196799:185640728:A:T	chr2.184694317	-6.36311	3.0001e-09	4.01684e-06	-0.346915	chr2	184776001	rs10196799	T	A	0	chr2	184694317	-81684
rs1347692:201297861:C:T	chr2.200465924	6.30765	3.9527e-09	5.20691e-06	0.184306	chr2	200433138	rs1347692	T	C	0	chr2	200465924	32786
rs2949006:200715388:T:G	chr2.199828946	-6.28162	4.49724e-09	5.77565e-06	-0.318776	chr2	199850665	rs2949006	T	G	0	chr2	199828946	-21719
rs2949006:200715388:T:G	chr2.199835888	-6.28033	4.52587e-09	5.77565e-06	-0.325384	chr2	199850665	rs2949006	T	G	0	chr2	199835888	-14777
rs2077586	chr2.72931346	-6.24746	5.32463e-09	6.69044e-06	-0.217196	chr2	72934422	rs2077586	G	A	0	chr2	72931346	-3076
rs6434928:198304577:G:A	chr2.197353811	-6.0896	1.15526e-08	1.4296e-05	-0.255837	chr2	197439853	rs6434928	G	A	0	chr2	197353811	-86042
rs4144797:233562197:T:C	chr2.232790136	-5.99885	1.79495e-08	2.18805e-05	-0.279206	chr2	232697487	rs4144797	T	C	0	chr2	232790136	92649
rs1347692:201297861:C:T	chr2.200405534	5.87021	3.3322e-08	4.00222e-05	0.265256	chr2	200433138	rs1347692	T	C	0	chr2	200405534	-27604
rs10196799:185640728:A:T	chr2.184791640	-5.84628	3.73552e-08	4.42162e-05	-0.26768	chr2	184776001	rs10196799	T	A	0	chr2	184791640	15639
rs12712510:22749726:T:C	chr2.22508091	5.79924	4.67331e-08	5.45262e-05	0.034157	chr2	22526854	rs12712510	C	T	0	chr2	22508091	-18763
rs6434928:198304577:G:A	chr2.197353810	-5.78076	5.10168e-08	5.86858e-05	-0.262435	chr2	197439853	rs6434928	G	A	0	chr2	197353810	-86043
rs2949006:200715388:T:G	chr2.199782702	5.74941	5.9181e-08	6.71318e-05	0.257228	chr2	199850665	rs2949006	T	G	0	chr2	199782702	-67963
rs12712510:22749726:T:C	chr2.22515638	5.71323	7.02e-08	7.85404e-05	0.083469	chr2	22526854	rs12712510	C	T	0	chr2	22515638	-11216
rs2949006:200715388:T:G	chr2.200037241	5.61007	1.13861e-07	0.000125668	0.0633869	chr2	199850665	rs2949006	T	G	0	chr2	200037241	186576
rs6434928:198304577:G:A	chr2.197445665	-5.59015	1.24934e-07	0.00013605	-0.210799	chr2	197439853	rs6434928	G	A	0	chr2	197445665	5812
rs1347692:201297861:C:T	chr2.200427927	-5.51122	1.8014e-07	0.000193587	-0.232086	chr2	200433138	rs1347692	T	C	0	chr2	200427927	-5211
rs6434928:198304577:G:A	chr2.197445666	-5.45346	2.35016e-07	0.000249278	-0.255409	chr2	197439853	rs6434928	G	A	0	chr2	197445666	5813
rs1451488:199990107:A:G	chr2.199189498	-5.42898	2.62914e-07	0.000275295	-0.239784	chr2	199125384	rs1451488	G	A	0	chr2	199189498	64114
rs7596038:58383820:C:T	chr2.58110950	-5.33708	3.99616e-07	0.000413138	-0.191707	chr2	58156685	rs7596038	T	C	0	chr2	58110950	-45735
rs7596038:58383820:C:T	chr2.58185338	5.33174	4.09403e-07	0.000417965	0.155878	chr2	58156685	rs7596038	T	C	0	chr2	58185338	28653
rs12712510:22749726:T:C	chr2.22436724	-5.32414	4.23724e-07	0.000427245	-0.0377099	chr2	22526854	rs12712510	C	T	0	chr2	22436724	-90130
rs10196799:185640728:A:T	chr2.184825902	-5.21877	6.80797e-07	0.000678082	-0.221537	chr2	184776001	rs10196799	T	A	0	chr2	184825902	49901
rs2077586	chr2.72927483	-5.20659	7.18888e-07	0.000707394	-0.206726	chr2	72934422	rs2077586	G	A	0	chr2	72927483	-6939
rs1347692:201297861:C:T	chr2.200405814	5.1289	1.01553e-06	0.000987402	0.137064	chr2	200433138	rs1347692	T	C	0	chr2	200405814	-27324
rs12991836	chr2.144356147	5.06329	1.35628e-06	0.00130319	0.0568154	chr2	144383974	rs12991836	C	A	0	chr2	144356147	-27827
rs10196799:185640728:A:T	chr2.184683234	-4.86979	3.1412e-06	0.00298316	-0.289199	chr2	184776001	rs10196799	T	A	0	chr2	184683234	-92767
rs4144797:233562197:T:C	chr2.232924151	4.8421	3.5364e-06	0.00331987	0.20455	chr2	232697487	rs4144797	T	C	0	chr2	232924151	226664
rs75575209:58138192:A:T	chr2.57712189	4.80883	4.07539e-06	0.00378238	0.157142	chr2	57911057	rs75575209	T	A	0	chr2	57712189	-198868
rs10196799:185640728:A:T	chr2.184928090	4.73838	5.49181e-06	0.00503969	0.226386	chr2	184776001	rs10196799	T	A	0	chr2	184928090	152089
rs2077586	chr2.73026578	4.68994	6.73114e-06	0.00610836	0.0702574	chr2	72934422	rs2077586	G	A	0	chr2	73026578	92156
rs2949006:200715388:T:G	chr2.199783506	4.6154	9.18211e-06	0.00824099	0.0874634	chr2	199850665	rs2949006	T	G	0	chr2	199783506	-67159
rs12712510:22749726:T:C	chr2.22371854	-4.5879	1.02882e-05	0.00913334	-0.145791	chr2	22526854	rs12712510	C	T	0	chr2	22371854	-155000
rs704373:63867355:A:G	chr3.63881678	22.2853	1.42816e-46	1.50744e-41	0.449645	chr3	63881679	rs704373	G	A	0	chr3	63881678	-1
rs7432375	chr3.136679544	-18.9448	1.81864e-39	9.59795e-35	-0.471934	chr3	136569563	rs7432375	A	G	0	chr3	136679544	109981
rs489939:161470592:G:A	chr3.161745122	18.7514	4.89407e-39	1.72191e-34	0.457428	chr3	161752804	rs489939	A	G	0	chr3	161745122	-7682
rs11409090:17887635:A:AT	chr3.17818364	-18.2635	6.07789e-38	1.60382e-33	-0.420534	chr3	17846143	rs11409090	A	AT	0	chr3	17818364	-27779
rs11409090:17887635:A:AT	chr3.17817875	-18.2154	7.80128e-38	1.64687e-33	-0.463359	chr3	17846143	rs11409090	A	AT	0	chr3	17817875	-28268
rs11409090:17887635:A:AT	chr3.17818199	-18.0858	1.53272e-37	2.69634e-33	-0.450516	chr3	17846143	rs11409090	A	AT	0	chr3	17818199	-27944
rs704373:63867355:A:G	chr3.63929518	-17.934	3.38727e-37	5.10757e-33	-0.40193	chr3	63881679	rs704373	G	A	0	chr3	63929518	47839
rs704373:63867355:A:G	chr3.63904453	-17.7158	1.06451e-36	1.4045e-32	-0.421689	chr3	63881679	rs704373	G	A	0	chr3	63904453	22774
rs11409090:17887635:A:AT	chr3.17817830	-17.0437	3.75706e-35	4.40623e-31	-0.448686	chr3	17846143	rs11409090	A	AT	0	chr3	17817830	-28313
rs704373:63867355:A:G	chr3.63918082	-16.8486	1.06815e-34	1.12744e-30	-0.405941	chr3	63881679	rs704373	G	A	0	chr3	63918082	36403
rs7632921:71543758:G:T	chr3.71558009	15.7347	4.52494e-32	4.34193e-28	0.432201	chr3	71494607	rs7632921	T	G	0	chr3	71558009	63402
rs7632921:71543758:G:T	chr3.71495102	15.2173	7.8742e-31	6.92608e-27	0.420604	chr3	71494607	rs7632921	T	G	0	chr3	71495102	495
rs7432375	chr3.136716319	-14.7222	1.24376e-29	1.00985e-25	-0.439568	chr3	136569563	rs7432375	A	G	0	chr3	136716319	146756
rs7632921:71543758:G:T	chr3.71501624	14.4932	4.49122e-29	3.38609e-25	0.446269	chr3	71494607	rs7632921	T	G	0	chr3	71501624	7017
rs11409090:17887635:A:AT	chr3.17818283	-14.3039	1.30337e-28	9.17144e-25	-0.403278	chr3	17846143	rs11409090	A	AT	0	chr3	17818283	-27860
rs7632921:71543758:G:T	chr3.71500489	13.7221	3.51099e-27	2.31618e-23	0.374644	chr3	71494607	rs7632921	T	G	0	chr3	71500489	5882
rs7632921:71543758:G:T	chr3.71562480	13.4506	1.6479e-26	1.02316e-22	0.383335	chr3	71494607	rs7632921	T	G	0	chr3	71562480	67873
rs7632921:71543758:G:T	chr3.71454327	12.5082	3.66278e-24	2.14783e-20	0.43015	chr3	71494607	rs7632921	T	G	0	chr3	71454327	-40280
rs1353545:60287845:G:C	chr3.60303410	12.3032	1.19355e-23	6.63056e-20	0.361816	chr3	60302116	rs1353545	C	G	0	chr3	60303410	1294
rs7632921:71543758:G:T	chr3.71507319	11.8987	1.23434e-22	6.51429e-19	0.411525	chr3	71494607	rs7632921	T	G	0	chr3	71507319	12712
rs7632921:71543758:G:T	chr3.71449411	11.6835	4.28229e-22	2.15238e-18	0.379917	chr3	71494607	rs7632921	T	G	0	chr3	71449411	-45196
rs34796896:180623255:G:A	chr3.180830236	-10.7361	1.02829e-19	4.9335e-16	-0.351344	chr3	180905467	rs34796896	A	G	1	chr3	180830236	-75231
rs704373:63867355:A:G	chr3.63903259	-10.5568	2.89788e-19	1.32989e-15	-0.348673	chr3	63881679	rs704373	G	A	0	chr3	63903259	21580
rs7432375	chr3.136384506	10.5112	3.76992e-19	1.658e-15	0.41387	chr3	136569563	rs7432375	A	G	0	chr3	136384506	-185057
rs75968099:36858583:C:T	chr3.36827949	10.2325	1.87998e-18	7.93736e-15	0.375449	chr3	36817092	rs75968099	T	C	1	chr3	36827949	10857
rs55672338:181051857:T:A	chr3.181391025	9.20219	6.81921e-16	2.76836e-12	0.412263	chr3	181334069	rs55672338	A	T	0	chr3	181391025	56956
rs75968099:36858583:C:T	chr3.36818215	9.05361	1.58117e-15	6.18124e-12	0.32335	chr3	36817092	rs75968099	T	C	1	chr3	36818215	1123
rs9881798:16846967:A:C	chr3.16821052	9.04702	1.6412e-15	6.1868e-12	0.317292	chr3	16805459	rs9881798	A	C	0	chr3	16821052	15593
rs312477:53515136:G:A	chr3.53479326	9.03769	1.73003e-15	6.29679e-12	0.358417	chr3	53481109	rs312477	A	G	1	chr3	53479326	-1783
rs312477:53515136:G:A	chr3.53240587	8.98532	2.32513e-15	8.18065e-12	0.338513	chr3	53481109	rs312477	A	G	1	chr3	53240587	-240522
rs7432375	chr3.136777849	-8.97423	2.47518e-15	8.42766e-12	-0.356017	chr3	136569563	rs7432375	A	G	0	chr3	136777849	208286
rs11409090:17887635:A:AT	chr3.17767977	-8.95871	2.70159e-15	8.91111e-12	-0.358688	chr3	17846143	rs11409090	A	AT	0	chr3	17767977	-78166
rs11409090:17887635:A:AT	chr3.17782173	-8.87068	4.43548e-15	1.4187e-11	-0.346873	chr3	17846143	rs11409090	A	AT	0	chr3	17782173	-63970
rs7632921:71543758:G:T	chr3.71468493	8.7462	8.92397e-15	2.77039e-11	0.377352	chr3	71494607	rs7632921	T	G	0	chr3	71468493	-26114
rs55672338:181051857:T:A	chr3.181365612	8.73971	9.25491e-15	2.79104e-11	0.360674	chr3	181334069	rs55672338	A	T	0	chr3	181365612	31543
rs11409090:17887635:A:AT	chr3.17786714	-8.73077	9.73006e-15	2.85283e-11	-0.222207	chr3	17846143	rs11409090	A	AT	0	chr3	17786714	-59429
rs75968099:36858583:C:T	chr3.36843902	8.67848	1.30407e-14	3.72017e-11	0.371839	chr3	36817092	rs75968099	T	C	1	chr3	36843902	26810
rs7632921:71543758:G:T	chr3.71482963	8.41764	5.58181e-14	1.55044e-10	0.358846	chr3	71494607	rs7632921	T	G	0	chr3	71482963	-11644
rs34796896:180623255:G:A	chr3.180942116	8.33658	8.74885e-14	2.36782e-10	0.364343	chr3	180905467	rs34796896	A	G	1	chr3	180942116	36649
rs34796896:180623255:G:A	chr3.180907490	8.22613	1.6107e-13	4.25028e-10	0.382928	chr3	180905467	rs34796896	A	G	1	chr3	180907490	2023
rs7632921:71543758:G:T	chr3.71482558	8.11036	3.04604e-13	7.84176e-10	0.354587	chr3	71494607	rs7632921	T	G	0	chr3	71482558	-12049
rs75968099:36858583:C:T	chr3.36841879	8.02858	4.76964e-13	1.19867e-09	0.452794	chr3	36817092	rs75968099	T	C	1	chr3	36841879	24787
rs11409090:17887635:A:AT	chr3.17786711	-8.01472	5.14561e-13	1.26308e-09	-0.211337	chr3	17846143	rs11409090	A	AT	0	chr3	17786711	-59432
rs9881798:16846967:A:C	chr3.16821051	7.96664	6.69229e-13	1.60541e-09	0.266011	chr3	16805459	rs9881798	A	C	0	chr3	16821051	15592
rs75968099:36858583:C:T	chr3.36797655	7.94301	7.61365e-13	1.78584e-09	0.368985	chr3	36817092	rs75968099	T	C	1	chr3	36797655	-19437
rs11409090:17887635:A:AT	chr3.17735630	-7.85658	1.219e-12	2.79711e-09	-0.286359	chr3	17846143	rs11409090	A	AT	0	chr3	17735630	-110513
rs704373:63867355:A:G	chr3.63885971	7.84718	1.28293e-12	2.88115e-09	0.295943	chr3	63881679	rs704373	G	A	0	chr3	63885971	4292
rs75968099:36858583:C:T	chr3.36982766	7.59932	4.89729e-12	1.0769e-08	0.30759	chr3	36817092	rs75968099	T	C	1	chr3	36982766	165674
rs35346733:2521322:G:A	chr3.2389053	7.56299	5.95206e-12	1.28213e-08	0.226326	chr3	2479638	rs35346733	A	G	0	chr3	2389053	-90585
rs9881798:16846967:A:C	chr3.16832101	7.46148	1.02466e-11	2.16308e-08	0.240382	chr3	16805459	rs9881798	A	C	0	chr3	16832101	26642
rs1353545:60287845:G:C	chr3.60298063	7.42569	1.2402e-11	2.56675e-08	0.31464	chr3	60302116	rs1353545	C	G	0	chr3	60298063	-4053
rs7632921:71543758:G:T	chr3.71503982	-7.14147	5.57508e-11	1.13165e-07	-0.163702	chr3	71494607	rs7632921	T	G	0	chr3	71503982	9375
rs7632921:71543758:G:T	chr3.71486532	7.1161	6.36858e-11	1.26832e-07	0.290852	chr3	71494607	rs7632921	T	G	0	chr3	71486532	-8075
rs11409090:17887635:A:AT	chr3.17695209	-7.09251	7.20553e-11	1.40843e-07	-0.285452	chr3	17846143	rs11409090	A	AT	0	chr3	17695209	-150934
rs312477:53515136:G:A	chr3.53390030	7.05377	8.82293e-11	1.69207e-07	0.329594	chr3	53481109	rs312477	A	G	1	chr3	53390030	-91079
rs34796896:180623255:G:A	chr3.180923875	7.05045	8.97727e-11	1.69207e-07	0.27862	chr3	180905467	rs34796896	A	G	1	chr3	180923875	18408
rs11409090:17887635:A:AT	chr3.17697533	-7.02778	1.01038e-10	1.87099e-07	-0.256114	chr3	17846143	rs11409090	A	AT	0	chr3	17697533	-148610
rs6800435:10804551:C:A	chr3.10762865	6.98205	1.28197e-10	2.33299e-07	0.103677	chr3	10762866	rs6800435	A	C	0	chr3	10762865	-1
rs1353545:60287845:G:C	chr3.60300758	6.94588	1.54679e-10	2.76721e-07	0.266913	chr3	60302116	rs1353545	C	G	0	chr3	60300758	-1358
rs9881798:16846967:A:C	chr3.16803899	-6.93323	1.65168e-10	2.90561e-07	-0.274151	chr3	16805459	rs9881798	A	C	0	chr3	16803899	-1560
rs75968099:36858583:C:T	chr3.36814540	6.75176	4.2077e-10	7.28078e-07	0.172909	chr3	36817092	rs75968099	T	C	1	chr3	36814540	-2552
rs11409090:17887635:A:AT	chr3.17816664	-6.74098	4.44649e-10	7.56986e-07	-0.224768	chr3	17846143	rs11409090	A	AT	0	chr3	17816664	-29479
rs75968099:36858583:C:T	chr3.36946081	6.73359	4.618e-10	7.73706e-07	0.314244	chr3	36817092	rs75968099	T	C	1	chr3	36946081	128989
rs11409090:17887635:A:AT	chr3.17762971	-6.58882	9.65091e-10	1.59166e-06	-0.237747	chr3	17846143	rs11409090	A	AT	0	chr3	17762971	-83172
rs1353545:60287845:G:C	chr3.60319386	6.53689	1.25491e-09	2.03779e-06	0.254658	chr3	60302116	rs1353545	C	G	0	chr3	60319386	17270
rs704373:63867355:A:G	chr3.63763767	-6.53178	1.28772e-09	2.0594e-06	-0.245975	chr3	63881679	rs704373	G	A	0	chr3	63763767	-117912
rs75968099:36858583:C:T	chr3.36914857	6.48411	1.63719e-09	2.57921e-06	0.347874	chr3	36817092	rs75968099	T	C	1	chr3	36914857	97765
rs704373:63867355:A:G	chr3.63733448	-6.419	2.2695e-09	3.52276e-06	-0.244489	chr3	63881679	rs704373	G	A	0	chr3	63733448	-148231
rs11409090:17887635:A:AT	chr3.17736829	-6.40235	2.46665e-09	3.7733e-06	-0.256272	chr3	17846143	rs11409090	A	AT	0	chr3	17736829	-109314
rs704373:63867355:A:G	chr3.63774163	-6.17486	7.61279e-09	1.13434e-05	-0.244326	chr3	63881679	rs704373	G	A	0	chr3	63774163	-107516
rs11409090:17887635:A:AT	chr3.17695208	-6.17439	7.63024e-09	1.13434e-05	-0.23033	chr3	17846143	rs11409090	A	AT	0	chr3	17695208	-150935
rs9881798:16846967:A:C	chr3.16834621	6.07382	1.24752e-08	1.82885e-05	0.239942	chr3	16805459	rs9881798	A	C	0	chr3	16834621	29162
rs11409090:17887635:A:AT	chr3.17598580	6.05958	1.33703e-08	1.93321e-05	0.240424	chr3	17846143	rs11409090	A	AT	0	chr3	17598580	-247563
rs7632921:71543758:G:T	chr3.71501343	-6.04819	1.4131e-08	2.0156e-05	-0.180385	chr3	71494607	rs7632921	T	G	0	chr3	71501343	6736
rs75968099:36858583:C:T	chr3.36914858	5.99	1.87337e-08	2.63648e-05	0.291074	chr3	36817092	rs75968099	T	C	1	chr3	36914858	97766
rs312477:53515136:G:A	chr3.53472751	-5.82887	4.0588e-08	5.63698e-05	-0.362085	chr3	53481109	rs312477	A	G	1	chr3	53472751	-8358
rs704373:63867355:A:G	chr3.63881778	5.81534	4.32884e-08	5.93394e-05	0.216358	chr3	63881679	rs704373	G	A	0	chr3	63881778	99
rs11409090:17887635:A:AT	chr3.17797378	-5.7662	5.46601e-08	7.3967e-05	-0.245236	chr3	17846143	rs11409090	A	AT	0	chr3	17797378	-48765
rs7632921:71543758:G:T	chr3.71454329	-5.76108	5.60015e-08	7.4823e-05	-0.122447	chr3	71494607	rs7632921	T	G	0	chr3	71454329	-40278
rs312477:53515136:G:A	chr3.53451027	-5.72662	6.59067e-08	8.69565e-05	-0.34144	chr3	53481109	rs312477	A	G	1	chr3	53451027	-30082
rs1353545:60287845:G:C	chr3.60311253	5.67351	8.46181e-08	0.000110266	0.113189	chr3	60302116	rs1353545	C	G	0	chr3	60311253	9137
rs11409090:17887635:A:AT	chr3.17664686	-5.60376	1.17261e-07	0.000150939	-0.239191	chr3	17846143	rs11409090	A	AT	0	chr3	17664686	-181457
rs35346733:2521322:G:A	chr3.2468559	5.59685	1.21097e-07	0.000153999	0.357508	chr3	2479638	rs35346733	A	G	0	chr3	2468559	-11079
rs9881798:16846967:A:C	chr3.16822065	5.52729	1.67243e-07	0.00021015	0.18644	chr3	16805459	rs9881798	A	C	0	chr3	16822065	16606
rs7632921:71543758:G:T	chr3.71478635	5.50575	1.84745e-07	0.000229412	0.194769	chr3	71494607	rs7632921	T	G	0	chr3	71478635	-15972
rs7432375	chr3.136350877	-5.47208	2.15743e-07	0.000264789	-0.288069	chr3	136569563	rs7432375	A	G	0	chr3	136350877	-218686
rs11409090:17887635:A:AT	chr3.17653589	-5.44033	2.496e-07	0.000302822	-0.218844	chr3	17846143	rs11409090	A	AT	0	chr3	17653589	-192554
rs1353545:60287845:G:C	chr3.60312015	5.41703	2.77694e-07	0.000333078	0.251289	chr3	60302116	rs1353545	C	G	0	chr3	60312015	9899
rs312477:53515136:G:A	chr3.53465968	5.37247	3.4028e-07	0.000403561	0.140243	chr3	53481109	rs312477	A	G	1	chr3	53465968	-15141
rs704373:63867355:A:G	chr3.63899123	5.36625	3.50042e-07	0.000410526	0.185846	chr3	63881679	rs704373	G	A	0	chr3	63899123	17444
rs7632921:71543758:G:T	chr3.71445717	-5.35829	3.62942e-07	0.000420977	-0.163686	chr3	71494607	rs7632921	T	G	0	chr3	71445717	-48890
rs489939:161470592:G:A	chr3.161725222	5.32498	4.22119e-07	0.000484294	0.266221	chr3	161752804	rs489939	A	G	0	chr3	161725222	-27582
rs9881798:16846967:A:C	chr3.16807867	5.27015	5.4064e-07	0.000613603	0.243675	chr3	16805459	rs9881798	A	C	0	chr3	16807867	2408
rs75968099:36858583:C:T	chr3.36809392	5.25791	5.71232e-07	0.000641427	0.18633	chr3	36817092	rs75968099	T	C	1	chr3	36809392	-7700
rs7632921:71543758:G:T	chr3.71508798	5.23449	6.34516e-07	0.000704988	0.106732	chr3	71494607	rs7632921	T	G	0	chr3	71508798	14191
rs1080500	chr3.52973788	5.16609	8.61063e-07	0.00094673	0.293357	chr3	53141001	rs1080500	A	G	0	chr3	52973788	-167213
rs1353545:60287845:G:C	chr3.60298586	5.15213	9.16178e-07	0.000996944	0.219393	chr3	60302116	rs1353545	C	G	0	chr3	60298586	-3530
rs75968099:36858583:C:T	chr3.36904101	5.05514	1.40568e-06	0.00151399	0.228635	chr3	36817092	rs75968099	T	C	1	chr3	36904101	87009
rs34796896:180623255:G:A	chr3.181107043	5.05021	1.4364e-06	0.00153145	0.235501	chr3	180905467	rs34796896	A	G	1	chr3	181107043	201576
rs11409090:17887635:A:AT	chr3.17747373	-5.00438	1.75517e-06	0.0018526	-0.16098	chr3	17846143	rs11409090	A	AT	0	chr3	17747373	-98770
rs704373:63867355:A:G	chr3.64081995	4.99086	1.86166e-06	0.00194554	0.169794	chr3	63881679	rs704373	G	A	0	chr3	64081995	200316
rs55672338:181051857:T:A	chr3.181199527	4.93359	2.38671e-06	0.0024698	0.196714	chr3	181334069	rs55672338	A	T	0	chr3	181199527	-134542
rs11409090:17887635:A:AT	chr3.17701245	-4.89083	2.86984e-06	0.00294092	-0.214656	chr3	17846143	rs11409090	A	AT	0	chr3	17701245	-144898
rs1080500	chr3.53264753	-4.84902	3.43336e-06	0.00348334	-0.0811619	chr3	53141001	rs1080500	A	G	0	chr3	53264753	123752
rs55672338:181051857:T:A	chr3.181379390	4.84687	3.46515e-06	0.00348334	0.158257	chr3	181334069	rs55672338	A	T	0	chr3	181379390	45321
rs9881798:16846967:A:C	chr3.16771165	-4.7828	4.55182e-06	0.00449186	-0.147604	chr3	16805459	rs9881798	A	C	0	chr3	16771165	-34294
rs1080500	chr3.52964487	-4.78246	4.55824e-06	0.00449186	-0.288792	chr3	53141001	rs1080500	A	G	0	chr3	52964487	-176514
rs1080500	chr3.53064860	4.78051	4.59608e-06	0.00449186	0.250335	chr3	53141001	rs1080500	A	G	0	chr3	53064860	-76141
rs75968099:36858583:C:T	chr3.37064523	4.73453	5.58175e-06	0.00540513	0.267542	chr3	36817092	rs75968099	T	C	1	chr3	37064523	247431
rs7632921:71543758:G:T	chr3.71496882	4.71878	5.96406e-06	0.00572284	0.0806771	chr3	71494607	rs7632921	T	G	0	chr3	71496882	2275
rs75968099:36858583:C:T	chr3.37000590	4.6528	7.86066e-06	0.00747478	0.273922	chr3	36817092	rs75968099	T	C	1	chr3	37000590	183498
rs11409090:17887635:A:AT	chr3.17757156	-4.62975	8.6516e-06	0.00815344	-0.174844	chr3	17846143	rs11409090	A	AT	0	chr3	17757156	-88987
rs75968099:36858583:C:T	chr3.37034492	4.58437	1.04391e-05	0.00975095	0.261493	chr3	36817092	rs75968099	T	C	1	chr3	37034492	217400
rs11409090:17887635:A:AT	chr3.17655684	-4.57942	1.06547e-05	0.00986505	-0.212914	chr3	17846143	rs11409090	A	AT	0	chr3	17655684	-190459
rs10520163	chr4.169684876	16.165	4.30027e-33	8.12408e-29	0.443832	chr4	169705401	rs10520163	C	T	0	chr4	169684876	-20525
rs215411:23423603:T:A	chr4.23422436	10.4459	5.49482e-19	5.19041e-15	0.357019	chr4	23421980	rs215411	A	T	0	chr4	23422436	456
rs10520163	chr4.169667986	-9.69901	4.02282e-17	2.53331e-13	-0.358072	chr4	169705401	rs10520163	C	T	0	chr4	169667986	-37415
rs13121251:143829759:T:C	chr4.142938498	-9.58548	7.69782e-17	3.63568e-13	-0.34231	chr4	142908606	rs13121251	T	C	0	chr4	142938498	29892
rs10520163	chr4.169707372	-9.28478	4.26772e-16	1.61251e-12	-0.364562	chr4	169705401	rs10520163	C	T	0	chr4	169707372	1971
rs10520163	chr4.169625357	-9.0438	1.67136e-15	5.26254e-12	-0.378513	chr4	169705401	rs10520163	C	T	0	chr4	169625357	-80044
rs62334820:176855221:C:T	chr4.176013159	7.29394	2.49645e-11	6.73757e-08	0.287412	chr4	175934070	rs62334820	T	C	0	chr4	176013159	79089
rs13121251:143829759:T:C	chr4.142897335	-6.96385	1.40907e-10	3.32752e-07	-0.270608	chr4	142908606	rs13121251	T	C	0	chr4	142897335	-11271
rs10520163	chr4.169732491	6.90405	1.92108e-10	4.03257e-07	0.313394	chr4	169705401	rs10520163	C	T	0	chr4	169732491	27090
rs215411:23423603:T:A	chr4.23359958	-6.71946	4.96409e-10	9.37815e-07	-0.23673	chr4	23421980	rs215411	A	T	0	chr4	23359958	-62022
rs13121251:143829759:T:C	chr4.142778687	-6.65959	6.73731e-10	1.1571e-06	-0.321898	chr4	142908606	rs13121251	T	C	0	chr4	142778687	-129919
rs13107325	chr4.102282968	6.34239	3.32621e-09	5.23656e-06	0.402633	chr4	102267552	rs13107325	T	C	1	chr4	102282968	15416
rs62334820:176855221:C:T	chr4.175935959	-6.24893	5.28609e-09	7.68192e-06	-0.430956	chr4	175934070	rs62334820	T	C	0	chr4	175935959	1889
rs215411:23423603:T:A	chr4.23421290	6.1199	9.96444e-09	1.34463e-05	0.210315	chr4	23421980	rs215411	A	T	0	chr4	23421290	-690
rs13121251:143829759:T:C	chr4.142869508	-6.09502	1.12509e-08	1.41701e-05	-0.278387	chr4	142908606	rs13121251	T	C	0	chr4	142869508	-39098
rs13121251:143829759:T:C	chr4.142700740	5.9379	2.40844e-08	2.84377e-05	0.302856	chr4	142908606	rs13121251	T	C	0	chr4	142700740	-207866
rs13121251:143829759:T:C	chr4.142858117	-5.83255	3.98839e-08	4.43228e-05	-0.259386	chr4	142908606	rs13121251	T	C	0	chr4	142858117	-50489
rs215411:23423603:T:A	chr4.23279572	-5.60553	1.16294e-07	0.000116738	-0.202185	chr4	23421980	rs215411	A	T	0	chr4	23279572	-142408
rs13121251:143829759:T:C	chr4.142937060	-5.60349	1.17406e-07	0.000116738	-0.250988	chr4	142908606	rs13121251	T	C	0	chr4	142937060	28454
rs215411:23423603:T:A	chr4.23372043	5.52047	1.72604e-07	0.000163042	0.221644	chr4	23421980	rs215411	A	T	0	chr4	23372043	-49937
rs13121251:143829759:T:C	chr4.142864210	-5.42268	2.70604e-07	0.000243441	-0.216155	chr4	142908606	rs13121251	T	C	0	chr4	142864210	-44396
rs215411:23423603:T:A	chr4.23372044	5.35057	3.75897e-07	0.000322793	0.197863	chr4	23421980	rs215411	A	T	0	chr4	23372044	-49936
rs13121251:143829759:T:C	chr4.142943081	-5.09671	1.17073e-06	0.000961629	-0.258218	chr4	142908606	rs13121251	T	C	0	chr4	142943081	34475
rs13121251:143829759:T:C	chr4.142780534	-5.00991	1.7133e-06	0.00134866	-0.195638	chr4	142908606	rs13121251	T	C	0	chr4	142780534	-128072
rs13121251:143829759:T:C	chr4.142718059	4.96519	2.08146e-06	0.00157292	0.231371	chr4	142908606	rs13121251	T	C	0	chr4	142718059	-190547
rs13121251:143829759:T:C	chr4.142698434	4.83208	3.69099e-06	0.00268193	0.239934	chr4	142908606	rs13121251	T	C	0	chr4	142698434	-210172
rs13121251:143829759:T:C	chr4.142881444	-4.71374	6.09187e-06	0.0042625	-0.212816	chr4	142908606	rs13121251	T	C	0	chr4	142881444	-27162
rs13121251:143829759:T:C	chr4.143135695	4.63696	8.39625e-06	0.00566507	0.194823	chr4	142908606	rs13121251	T	C	0	chr4	143135695	227089
rs13121251:143829759:T:C	chr4.142836737	4.57771	1.07299e-05	0.00698994	0.142585	chr4	142908606	rs13121251	T	C	0	chr4	142836737	-71869
rs62334820:176855221:C:T	chr4.175952774	-4.56228	1.14339e-05	0.00720032	-0.332622	chr4	175934070	rs62334820	T	C	0	chr4	175952774	18704
rs13121251:143829759:T:C	chr4.142836776	4.52783	1.31696e-05	0.0080258	0.127217	chr4	142908606	rs13121251	T	C	0	chr4	142836776	-71830
rs13121251:143829759:T:C	chr4.143107431	4.51816	1.37009e-05	0.00808867	0.180578	chr4	142908606	rs13121251	T	C	0	chr4	143107431	198825
rs111294930:152177121:A:G	chr5.152930497	21.6026	3.60852e-45	1.18475e-40	0.480269	chr5	152797561	rs111294930	G	A	0	chr5	152930497	132936
rs13169274:137855305:T:C	chr5.138590779	18.417	2.74308e-38	4.50305e-34	0.400883	chr5	138519616	rs13169274	C	T	0	chr5	138590779	71163
rs2910032:152540354:C:T	chr5.153168332	18.0716	1.65039e-37	1.80619e-33	0.413297	chr5	153160794	rs2910032	T	C	1	chr5	153168332	7538
rs13169274:137855305:T:C	chr5.138546922	-16.9652	5.71755e-35	4.69297e-31	-0.403754	chr5	138519616	rs13169274	C	T	0	chr5	138546922	27306
rs7701440:60620980:T:C	chr5.61347687	-15.1639	1.05962e-30	6.95786e-27	-0.47994	chr5	61325153	rs7701440	T	C	0	chr5	61347687	22534
rs13169274:137855305:T:C	chr5.138596480	14.8907	4.84822e-30	2.65295e-26	0.358429	chr5	138519616	rs13169274	C	T	0	chr5	138596480	76864
rs111294930:152177121:A:G	chr5.152629858	13.8588	1.61492e-27	7.57444e-24	0.426459	chr5	152797561	rs111294930	G	A	0	chr5	152629858	-167703
rs111294930:152177121:A:G	chr5.152626382	13.4752	1.43235e-26	5.87835e-23	0.398646	chr5	152797561	rs111294930	G	A	0	chr5	152626382	-171179
rs13169274:137855305:T:C	chr5.138591929	13.2396	5.49874e-26	2.00594e-22	0.4134	chr5	138519616	rs13169274	C	T	0	chr5	138591929	72313
rs2910032:152540354:C:T	chr5.153168079	13.1876	7.40247e-26	2.43038e-22	0.379352	chr5	153160794	rs2910032	T	C	1	chr5	153168079	7285
rs13169274:137855305:T:C	chr5.138568110	-13.0564	1.5695e-25	4.68453e-22	-0.384667	chr5	138519616	rs13169274	C	T	0	chr5	138568110	48494
rs7701440:60620980:T:C	chr5.61268079	12.6209	1.91379e-24	5.23613e-21	0.353262	chr5	61325153	rs7701440	T	C	0	chr5	61268079	-57074
rs111294930:152177121:A:G	chr5.152721173	10.9493	2.99729e-20	7.56976e-17	0.46083	chr5	152797561	rs111294930	G	A	0	chr5	152721173	-76388
rs13169274:137855305:T:C	chr5.138596478	10.3792	8.07212e-19	1.89303e-15	0.253739	chr5	138519616	rs13169274	C	T	0	chr5	138596478	76862
rs13169274:137855305:T:C	chr5.138508584	-10.282	1.41419e-18	3.09539e-15	-0.378053	chr5	138519616	rs13169274	C	T	0	chr5	138508584	-11032
rs13169274:137855305:T:C	chr5.138514369	-10.1721	2.6624e-18	5.46325e-15	-0.33033	chr5	138519616	rs13169274	C	T	0	chr5	138514369	-5247
rs7701440:60620980:T:C	chr5.61239330	9.15719	8.80021e-16	1.69958e-12	0.373739	chr5	61325153	rs7701440	T	C	0	chr5	61239330	-85823
rs111294930:152177121:A:G	chr5.152552792	8.88349	4.12693e-15	7.52752e-12	0.388285	chr5	152797561	rs111294930	G	A	0	chr5	152552792	-244769
rs13169274:137855305:T:C	chr5.138592482	-8.83164	5.52428e-15	9.52932e-12	-0.330252	chr5	138519616	rs13169274	C	T	0	chr5	138592482	72866
rs111294930:152177121:A:G	chr5.152810766	8.82282	5.8049e-15	9.52932e-12	0.398162	chr5	152797561	rs111294930	G	A	0	chr5	152810766	13205
rs13169274:137855305:T:C	chr5.138457049	8.48362	3.86833e-14	6.04785e-11	0.283425	chr5	138519616	rs13169274	C	T	0	chr5	138457049	-62567
rs77853293:49840113:C:T	chr5.50387353	-8.36531	7.46169e-14	1.11356e-10	-0.328395	chr5	50544279	rs77853293	T	C	0	chr5	50387353	-156926
rs16902086	chr5.45250629	-8.24756	1.43109e-13	2.04285e-10	-0.264108	chr5	45285650	rs16902086	A	G	0	chr5	45250629	-35021
rs13169274:137855305:T:C	chr5.138580951	-8.14067	2.5788e-13	3.5278e-10	-0.349549	chr5	138519616	rs13169274	C	T	0	chr5	138580951	61335
rs13169274:137855305:T:C	chr5.138481631	8.06044	4.00572e-13	5.26063e-10	0.318796	chr5	138519616	rs13169274	C	T	0	chr5	138481631	-37985
rs13169274:137855305:T:C	chr5.138481217	7.99056	5.8723e-13	7.41536e-10	0.313784	chr5	138519616	rs13169274	C	T	0	chr5	138481217	-38399
rs7701440:60620980:T:C	chr5.61235392	7.76651	1.98724e-12	2.41649e-09	0.366178	chr5	61325153	rs7701440	T	C	0	chr5	61235392	-89761
rs13169274:137855305:T:C	chr5.138481295	7.68044	3.16433e-12	3.7104e-09	0.33019	chr5	138519616	rs13169274	C	T	0	chr5	138481295	-38321
rs77853293:49840113:C:T	chr5.50532920	7.5543	6.23626e-12	7.06031e-09	0.300724	chr5	50544279	rs77853293	T	C	0	chr5	50532920	-11359
rs13169274:137855305:T:C	chr5.138501557	7.44777	1.10243e-11	1.2065e-08	0.313524	chr5	138519616	rs13169274	C	T	0	chr5	138501557	-18059
rs111294930:152177121:A:G	chr5.152560345	7.43813	1.16061e-11	1.22652e-08	0.367145	chr5	152797561	rs111294930	G	A	0	chr5	152560345	-237216
rs77853293:49840113:C:T	chr5.50370958	-7.43258	1.19544e-11	1.22652e-08	-0.313999	chr5	50544279	rs77853293	T	C	0	chr5	50370958	-173321
rs16902086	chr5.45492102	-7.38777	1.51755e-11	1.50982e-08	-0.306809	chr5	45285650	rs16902086	A	G	0	chr5	45492102	206452
rs7701440:60620980:T:C	chr5.61469761	-7.18509	4.43339e-11	4.28109e-08	-0.308249	chr5	61325153	rs7701440	T	C	0	chr5	61469761	144608
rs16902086	chr5.45246994	-7.17844	4.59119e-11	4.30679e-08	-0.305079	chr5	45285650	rs16902086	A	G	0	chr5	45246994	-38656
rs77853293:49840113:C:T	chr5.50528208	7.13175	5.86672e-11	5.35045e-08	0.293052	chr5	50544279	rs77853293	T	C	0	chr5	50528208	-16071
rs77853293:49840113:C:T	chr5.50473216	7.12304	6.14085e-11	5.44909e-08	0.283047	chr5	50544279	rs77853293	T	C	0	chr5	50473216	-71063
rs2910032:152540354:C:T	chr5.153155943	-7.01745	1.06629e-10	9.21273e-08	-0.212053	chr5	153160794	rs2910032	T	C	1	chr5	153155943	-4851
rs13169274:137855305:T:C	chr5.138484345	6.97184	1.35179e-10	1.138e-07	0.280426	chr5	138519616	rs13169274	C	T	0	chr5	138484345	-35271
rs13169274:137855305:T:C	chr5.138487511	6.96287	1.41626e-10	1.16247e-07	0.276968	chr5	138519616	rs13169274	C	T	0	chr5	138487511	-32105
rs16902086	chr5.45234161	-6.91457	1.81926e-10	1.45683e-07	-0.232851	chr5	45285650	rs16902086	A	G	0	chr5	45234161	-51489
rs16902086	chr5.45388688	-6.86608	2.33753e-10	1.82728e-07	-0.261694	chr5	45285650	rs16902086	A	G	0	chr5	45388688	103038
rs111294930:152177121:A:G	chr5.152586791	6.77071	3.81829e-10	2.9154e-07	0.412551	chr5	152797561	rs111294930	G	A	0	chr5	152586791	-210770
rs16902086	chr5.45089825	-6.76314	3.96936e-10	2.96187e-07	-0.216073	chr5	45285650	rs16902086	A	G	0	chr5	45089825	-195825
rs13169274:137855305:T:C	chr5.138501138	6.69378	5.65958e-10	4.12923e-07	0.284438	chr5	138519616	rs13169274	C	T	0	chr5	138501138	-18478
rs13169274:137855305:T:C	chr5.138477625	6.60464	8.90746e-10	6.24668e-07	0.161469	chr5	138519616	rs13169274	C	T	0	chr5	138477625	-41991
rs16902086	chr5.45445190	-6.60102	9.07252e-10	6.24668e-07	-0.254429	chr5	45285650	rs16902086	A	G	0	chr5	45445190	159540
rs7701440:60620980:T:C	chr5.61230500	6.59971	9.13257e-10	6.24668e-07	0.33494	chr5	61325153	rs7701440	T	C	0	chr5	61230500	-94653
rs111294930:152177121:A:G	chr5.152908949	-6.57539	1.03299e-09	6.92146e-07	-0.355625	chr5	152797561	rs111294930	G	A	0	chr5	152908949	111388
rs13169274:137855305:T:C	chr5.138480409	6.47762	1.69146e-09	1.11068e-06	0.141779	chr5	138519616	rs13169274	C	T	0	chr5	138480409	-39207
rs13169274:137855305:T:C	chr5.138487567	6.40771	2.40135e-09	1.54591e-06	0.278138	chr5	138519616	rs13169274	C	T	0	chr5	138487567	-32049
rs111294930:152177121:A:G	chr5.152748534	6.40065	2.4876e-09	1.57063e-06	0.353451	chr5	152797561	rs111294930	G	A	0	chr5	152748534	-49027
rs2910032:152540354:C:T	chr5.153171564	6.30629	3.97947e-09	2.46517e-06	0.217298	chr5	153160794	rs2910032	T	C	1	chr5	153171564	10770
rs13169274:137855305:T:C	chr5.138600279	-6.29296	4.25139e-09	2.58484e-06	-0.279817	chr5	138519616	rs13169274	C	T	0	chr5	138600279	80663
rs77853293:49840113:C:T	chr5.50307560	6.23903	5.55105e-09	3.31367e-06	0.255002	chr5	50544279	rs77853293	T	C	0	chr5	50307560	-236719
rs16902086	chr5.45335658	-6.18366	7.2905e-09	4.24829e-06	-0.241435	chr5	45285650	rs16902086	A	G	0	chr5	45335658	50008
rs111294930:152177121:A:G	chr5.152580974	6.1813	7.3755e-09	4.24829e-06	0.366275	chr5	152797561	rs111294930	G	A	0	chr5	152580974	-216587
rs111294930:152177121:A:G	chr5.152661850	6.1686	7.85026e-09	4.44379e-06	0.351104	chr5	152797561	rs111294930	G	A	0	chr5	152661850	-135711
rs111294930:152177121:A:G	chr5.152571451	6.06013	1.33348e-08	7.40549e-06	0.393183	chr5	152797561	rs111294930	G	A	0	chr5	152571451	-226110
rs111294930:152177121:A:G	chr5.152919330	-6.05709	1.35334e-08	7.40549e-06	-0.335892	chr5	152797561	rs111294930	G	A	0	chr5	152919330	121769
rs77853293:49840113:C:T	chr5.50356234	-5.96424	2.1215e-08	1.14185e-05	-0.289352	chr5	50544279	rs77853293	T	C	0	chr5	50356234	-188045
rs7701440:60620980:T:C	chr5.61253692	5.83194	4e-08	2.11819e-05	0.299596	chr5	61325153	rs7701440	T	C	0	chr5	61253692	-71461
rs77853293:49840113:C:T	chr5.50379163	-5.82042	4.22559e-08	2.20214e-05	-0.266022	chr5	50544279	rs77853293	T	C	0	chr5	50379163	-165116
rs7701440:60620980:T:C	chr5.61410600	-5.81034	4.43307e-08	2.27417e-05	-0.281042	chr5	61325153	rs7701440	T	C	0	chr5	61410600	85447
rs7701440:60620980:T:C	chr5.61260947	5.78171	5.07878e-08	2.5635e-05	0.26637	chr5	61325153	rs7701440	T	C	0	chr5	61260947	-64206
rs13169274:137855305:T:C	chr5.138603482	5.77864	5.15322e-08	2.5635e-05	0.172837	chr5	138519616	rs13169274	C	T	0	chr5	138603482	83866
rs7701440:60620980:T:C	chr5.61262146	5.71914	6.82732e-08	3.34559e-05	0.204631	chr5	61325153	rs7701440	T	C	0	chr5	61262146	-63007
rs7701440:60620980:T:C	chr5.61266104	5.62985	1.03815e-07	5.01244e-05	0.245572	chr5	61325153	rs7701440	T	C	0	chr5	61266104	-59049
rs2910032:152540354:C:T	chr5.153208354	-5.46613	2.21723e-07	0.000105502	-0.151721	chr5	153160794	rs2910032	T	C	1	chr5	153208354	47560
rs7701440:60620980:T:C	chr5.61248558	5.42252	2.70811e-07	0.000127018	0.274328	chr5	61325153	rs7701440	T	C	0	chr5	61248558	-76595
rs7701440:60620980:T:C	chr5.61523037	-5.41555	2.79574e-07	0.000129281	-0.26936	chr5	61325153	rs7701440	T	C	0	chr5	61523037	197884
rs7701440:60620980:T:C	chr5.61554694	-5.4046	2.9392e-07	0.000134027	-0.210469	chr5	61325153	rs7701440	T	C	0	chr5	61554694	229541
rs13169274:137855305:T:C	chr5.138477626	5.28384	5.08307e-07	0.000228613	0.117522	chr5	138519616	rs13169274	C	T	0	chr5	138477626	-41990
rs7701440:60620980:T:C	chr5.61260491	5.27357	5.32387e-07	0.000233985	0.24224	chr5	61325153	rs7701440	T	C	0	chr5	61260491	-64662
rs111294930:152177121:A:G	chr5.152919329	-5.27268	5.34504e-07	0.000233985	-0.317923	chr5	152797561	rs111294930	G	A	0	chr5	152919329	121768
rs7701440:60620980:T:C	chr5.61514889	-5.2576	5.7202e-07	0.000247113	-0.290543	chr5	61325153	rs7701440	T	C	0	chr5	61514889	189736
rs13169274:137855305:T:C	chr5.138591537	5.23405	6.35761e-07	0.000271082	0.111927	chr5	138519616	rs13169274	C	T	0	chr5	138591537	71921
rs13169274:137855305:T:C	chr5.138469963	5.15367	9.09929e-07	0.00038301	0.206283	chr5	138519616	rs13169274	C	T	0	chr5	138469963	-49653
rs77853293:49840113:C:T	chr5.50457943	-5.14498	9.45709e-07	0.000393032	-0.269791	chr5	50544279	rs77853293	T	C	0	chr5	50457943	-86336
rs111294930:152177121:A:G	chr5.152897091	-5.12732	1.02266e-06	0.000419698	-0.330915	chr5	152797561	rs111294930	G	A	0	chr5	152897091	99530
rs7701440:60620980:T:C	chr5.61500372	-5.02466	1.60638e-06	0.000651119	-0.260314	chr5	61325153	rs7701440	T	C	0	chr5	61500372	175219
rs13169274:137855305:T:C	chr5.138419007	-4.96681	2.06685e-06	0.000827548	-0.203836	chr5	138519616	rs13169274	C	T	0	chr5	138419007	-100609
rs7701440:60620980:T:C	chr5.61454651	-4.92136	2.5162e-06	0.000995324	-0.255381	chr5	61325153	rs7701440	T	C	0	chr5	61454651	129498
rs77853293:49840113:C:T	chr5.50656599	4.89633	2.8028e-06	0.00108865	0.201051	chr5	50544279	rs77853293	T	C	0	chr5	50656599	112320
rs13169274:137855305:T:C	chr5.138591539	4.89503	2.81845e-06	0.00108865	0.0821378	chr5	138519616	rs13169274	C	T	0	chr5	138591539	71923
rs7701440:60620980:T:C	chr5.61519941	-4.89023	2.87727e-06	0.00109845	-0.217845	chr5	61325153	rs7701440	T	C	0	chr5	61519941	194788
rs13169274:137855305:T:C	chr5.138413187	4.86693	3.17995e-06	0.00120005	0.177239	chr5	138519616	rs13169274	C	T	0	chr5	138413187	-106429
rs111294930:152177121:A:G	chr5.152549198	4.86402	3.21988e-06	0.00120131	0.295462	chr5	152797561	rs111294930	G	A	0	chr5	152549198	-248363
rs77853293:49840113:C:T	chr5.50541431	4.78954	4.42339e-06	0.00163178	0.187135	chr5	50544279	rs77853293	T	C	0	chr5	50541431	-2848
rs13169274:137855305:T:C	chr5.138423322	-4.6676	7.39019e-06	0.00269594	-0.193016	chr5	138519616	rs13169274	C	T	0	chr5	138423322	-96294
rs7701440:60620980:T:C	chr5.61523649	-4.65574	7.76502e-06	0.00280155	-0.236895	chr5	61325153	rs7701440	T	C	0	chr5	61523649	198496
rs13169274:137855305:T:C	chr5.138472747	4.59058	1.0175e-05	0.00363113	0.0442945	chr5	138519616	rs13169274	C	T	0	chr5	138472747	-46869
rs111294930:152177121:A:G	chr5.152768443	4.57252	1.09617e-05	0.00386983	0.281104	chr5	152797561	rs111294930	G	A	0	chr5	152768443	-29118
rs77853293:49840113:C:T	chr5.50774643	-4.56912	1.11163e-05	0.00388265	-0.185092	chr5	50544279	rs77853293	T	C	0	chr5	50774643	230364
rs7701440:60620980:T:C	chr5.61237687	4.55954	1.15633e-05	0.00399628	0.216975	chr5	61325153	rs7701440	T	C	0	chr5	61237687	-87466
rs16902086	chr5.45103078	4.53546	1.27645e-05	0.00436548	0.0571137	chr5	45285650	rs16902086	A	G	0	chr5	45103078	-182572
rs12522290:152797656:C:G	chr5.153406961	-4.497	1.49365e-05	0.0050556	-0.352819	chr5	153418096	rs12522290	G	C	0	chr5	153406961	-11135
rs7701440:60620980:T:C	chr5.61262456	4.48734	1.55359e-05	0.00520483	0.199775	chr5	61325153	rs7701440	T	C	0	chr5	61262456	-62697
rs13169274:137855305:T:C	chr5.138477573	-4.46484	1.70231e-05	0.00564548	-0.0804648	chr5	138519616	rs13169274	C	T	0	chr5	138477573	-42043
rs77853293:49840113:C:T	chr5.50791381	-4.45054	1.80381e-05	0.00592227	-0.196775	chr5	50544279	rs77853293	T	C	0	chr5	50791381	247102
rs16867576:88746331:A:G	chr5.89417746	4.44372	1.85426e-05	0.00602762	0.234091	chr5	89450514	rs16867576	G	A	0	chr5	89417746	-32768
rs77853293:49840113:C:T	chr5.50656598	4.40566	2.16181e-05	0.00695848	0.205801	chr5	50544279	rs77853293	T	C	0	chr5	50656598	112319
rs7701440:60620980:T:C	chr5.61458835	-4.39978	2.21343e-05	0.00701961	-0.238018	chr5	61325153	rs7701440	T	C	0	chr5	61458835	133682
rs7701440:60620980:T:C	chr5.61277661	4.39865	2.22356e-05	0.00701961	0.171085	chr5	61325153	rs7701440	T	C	0	chr5	61277661	-47492
rs12522290:152797656:C:G	chr5.153521158	4.36686	2.52556e-05	0.00789706	0.0662332	chr5	153418096	rs12522290	G	C	0	chr5	153521158	103062
rs77853293:49840113:C:T	chr5.50358360	-4.315	3.10461e-05	0.00956411	-0.192869	chr5	50544279	rs77853293	T	C	0	chr5	50358360	-185919
rs13169274:137855305:T:C	chr5.138705000	4.314	3.11696e-05	0.00956411	0.073897	chr5	138519616	rs13169274	C	T	0	chr5	138705000	185384
rs217287	chr6.83674238	17.6489	1.51369e-36	3.89458e-32	0.426691	chr6	83697747	rs217287	T	C	1	chr6	83674238	-23509
rs760608	chr6.114364815	-17.4943	3.42495e-36	4.40603e-32	-0.414915	chr6	114398283	rs760608	G	A	1	chr6	114364815	-33468
rs217287	chr6.83639820	9.82048	2.00647e-17	1.72081e-13	0.363448	chr6	83697747	rs217287	T	C	1	chr6	83639820	-57927
rs760608	chr6.114383865	-9.75178	2.97423e-17	1.9131e-13	-0.350298	chr6	114398283	rs760608	G	A	1	chr6	114383865	-14418
rs72342102:143650817:TTTTG:T	chr6.143326527	8.71984	1.03448e-14	5.32321e-11	0.333285	chr6	143329680	rs72342102	T	TTTTG	0	chr6	143326527	-3153
rs760608	chr6.114377712	-8.50625	3.41061e-14	1.46253e-10	-0.357034	chr6	114398283	rs760608	G	A	1	chr6	114377712	-20571
rs634940	chr6.92466458	8.26227	1.31949e-13	4.84989e-10	0.317788	chr6	92367782	rs634940	T	G	0	chr6	92466458	98676
rs72342102:143650817:TTTTG:T	chr6.143330213	7.51519	7.68983e-12	2.47315e-08	0.325267	chr6	143329680	rs72342102	T	TTTTG	0	chr6	143330213	533
rs760608	chr6.114375627	-6.24813	5.30701e-09	1.51716e-05	-0.300861	chr6	114398283	rs760608	G	A	1	chr6	114375627	-22656
rs1339227:73155701:C:T	chr6.72448643	-5.84688	3.72497e-08	9.58397e-05	-0.280501	chr6	72445999	rs1339227	T	C	1	chr6	72448643	2644
rs217287	chr6.83711166	-5.80455	4.55675e-08	0.000106582	-0.197709	chr6	83697747	rs217287	T	C	1	chr6	83711166	13419
rs4470825:83789798:G:A	chr6.83191663	-5.69965	7.48346e-08	0.000151459	-0.260019	chr6	83080079	rs4470825	A	G	0	chr6	83191663	111584
rs760608	chr6.114418900	-5.6949	7.65272e-08	0.000151459	-0.244323	chr6	114398283	rs760608	G	A	1	chr6	114418900	20617
rs4470825:83789798:G:A	chr6.83097676	5.6553	9.21616e-08	0.000169373	0.251871	chr6	83080079	rs4470825	A	G	0	chr6	83097676	17597
rs760608	chr6.114334536	5.50727	1.83453e-07	0.000314671	0.195042	chr6	114398283	rs760608	G	A	1	chr6	114334536	-63747
rs760608	chr6.114311229	5.27745	5.23158e-07	0.000841271	0.282364	chr6	114398283	rs760608	G	A	1	chr6	114311229	-87054
rs1339227:73155701:C:T	chr6.72316774	-5.09872	1.16044e-06	0.00175629	-0.247603	chr6	72445999	rs1339227	T	C	1	chr6	72316774	-129225
rs217287	chr6.83520557	-5.07897	1.26593e-06	0.00180951	-0.24088	chr6	83697747	rs217287	T	C	1	chr6	83520557	-177190
rs760608	chr6.114634368	5.05681	1.39539e-06	0.00188958	0.0559469	chr6	114398283	rs760608	G	A	1	chr6	114634368	236085
rs217287	chr6.83464224	-4.92304	2.49799e-06	0.00321354	-0.184143	chr6	83697747	rs217287	T	C	1	chr6	83464224	-233523
rs1339227:73155701:C:T	chr6.72340714	-4.75311	5.16106e-06	0.00632329	-0.258825	chr6	72445999	rs1339227	T	C	1	chr6	72340714	-105285
rs7789569:104927586:T:C	chr7.105288821	-27.8514	4.05544e-57	2.92073e-52	-0.410083	chr7	105287139	rs7789569	T	C	0	chr7	105288821	1682
rs10650434:2025096:A:ACT	chr7.2008586	-16.4863	7.52075e-34	1.85109e-29	-0.402306	chr7	1985461	rs10650434	A	ACT	0	chr7	2008586	23125
rs7801375:131567263:A:G	chr7.131899388	-16.4817	7.71074e-34	1.85109e-29	-0.407454	chr7	131882504	rs7801375	A	G	0	chr7	131899388	16884
rs10650434:2025096:A:ACT	chr7.1985404	16.2542	2.64686e-33	4.76568e-29	0.434395	chr7	1985461	rs10650434	A	ACT	0	chr7	1985404	-57
rs10650434:2025096:A:ACT	chr7.2001796	15.2447	6.76625e-31	9.74611e-27	0.377854	chr7	1985461	rs10650434	A	ACT	0	chr7	2001796	16335
rs10650434:2025096:A:ACT	chr7.2008699	15.1872	9.30894e-31	1.11738e-26	0.326461	chr7	1985461	rs10650434	A	ACT	0	chr7	2008699	23238
rs10650434:2025096:A:ACT	chr7.2008585	-14.7485	1.07331e-29	1.10429e-25	-0.368716	chr7	1985461	rs10650434	A	ACT	0	chr7	2008585	23124
rs7789569:104927586:T:C	chr7.105383669	-12.945	2.97285e-25	2.67631e-21	-0.388823	chr7	105287139	rs7789569	T	C	0	chr7	105383669	96530
rs7801375:131567263:A:G	chr7.131848171	-12.8274	5.84027e-25	4.67351e-21	-0.327086	chr7	131882504	rs7801375	A	G	0	chr7	131848171	-34333
rs10650434:2025096:A:ACT	chr7.2008209	12.5905	2.27997e-24	1.64203e-20	0.281439	chr7	1985461	rs10650434	A	ACT	0	chr7	2008209	22748
rs7789569:104927586:T:C	chr7.105331728	-10.9366	3.22656e-20	2.11251e-16	-0.326446	chr7	105287139	rs7789569	T	C	0	chr7	105331728	44589
rs10650434:2025096:A:ACT	chr7.1870357	10.7021	1.25155e-19	7.51136e-16	0.298803	chr7	1985461	rs10650434	A	ACT	0	chr7	1870357	-115104
rs10650434:2025096:A:ACT	chr7.1876762	10.5723	2.65029e-19	1.46826e-15	0.332891	chr7	1985461	rs10650434	A	ACT	0	chr7	1876762	-108699
rs10650434:2025096:A:ACT	chr7.1986338	-10.3303	1.07011e-18	5.50494e-15	-0.24942	chr7	1985461	rs10650434	A	ACT	0	chr7	1986338	877
rs7789569:104927586:T:C	chr7.105259811	-10.2868	1.37507e-18	6.60216e-15	-0.305427	chr7	105287139	rs7789569	T	C	0	chr7	105259811	-27328
rs7789569:104927586:T:C	chr7.105277062	-9.83133	1.8855e-17	8.48711e-14	-0.307113	chr7	105287139	rs7789569	T	C	0	chr7	105277062	-10077
rs7789569:104927586:T:C	chr7.105348502	-9.76125	2.81719e-17	1.19349e-13	-0.304995	chr7	105287139	rs7789569	T	C	0	chr7	105348502	61363
rs211829:110048893:T:C	chr7.110425968	-9.69441	4.13023e-17	1.65255e-13	-0.369525	chr7	110408836	rs211829	C	T	0	chr7	110425968	17132
rs10650434:2025096:A:ACT	chr7.1870475	9.66871	4.78414e-17	1.81344e-13	0.251149	chr7	1985461	rs10650434	A	ACT	0	chr7	1870475	-114986
rs7789569:104927586:T:C	chr7.105295104	-9.57249	8.29055e-17	2.98543e-13	-0.288607	chr7	105287139	rs7789569	T	C	0	chr7	105295104	7965
rs10650434:2025096:A:ACT	chr7.1870993	9.47451	1.44992e-16	4.97253e-13	0.288387	chr7	1985461	rs10650434	A	ACT	0	chr7	1870993	-114468
rs7789569:104927586:T:C	chr7.105276270	-9.46333	1.5453e-16	5.05874e-13	-0.297789	chr7	105287139	rs7789569	T	C	0	chr7	105276270	-10869
rs7789569:104927586:T:C	chr7.105350508	-9.23403	5.69248e-16	1.78249e-12	-0.250726	chr7	105287139	rs7789569	T	C	0	chr7	105350508	63369
rs211829:110048893:T:C	chr7.110434086	-9.1737	8.01433e-16	2.40497e-12	-0.348284	chr7	110408836	rs211829	C	T	0	chr7	110434086	25250
rs10650434:2025096:A:ACT	chr7.1870382	9.15715	8.80216e-16	2.53573e-12	0.26006	chr7	1985461	rs10650434	A	ACT	0	chr7	1870382	-115079
rs7789569:104927586:T:C	chr7.105307628	-9.03164	1.79016e-15	4.95874e-12	-0.240898	chr7	105287139	rs7789569	T	C	0	chr7	105307628	20489
rs10650434:2025096:A:ACT	chr7.1872585	8.92581	3.25195e-15	8.67428e-12	0.273076	chr7	1985461	rs10650434	A	ACT	0	chr7	1872585	-112876
rs3735025:137074844:T:C	chr7.137386399	8.72309	1.01584e-14	2.61289e-11	0.363398	chr7	137390098	rs3735025	C	T	0	chr7	137386399	-3699
rs7789569:104927586:T:C	chr7.105275177	-8.67399	1.33724e-14	3.32096e-11	-0.274722	chr7	105287139	rs7789569	T	C	0	chr7	105275177	-11962
rs10650434:2025096:A:ACT	chr7.2044028	8.59031	2.13466e-14	5.12461e-11	0.221163	chr7	1985461	rs10650434	A	ACT	0	chr7	2044028	58567
rs7789569:104927586:T:C	chr7.105274333	-8.55515	2.59716e-14	6.03378e-11	-0.298029	chr7	105287139	rs7789569	T	C	0	chr7	105274333	-12806
rs10650434:2025096:A:ACT	chr7.1873351	8.31741	9.72848e-14	2.18951e-10	0.316615	chr7	1985461	rs10650434	A	ACT	0	chr7	1873351	-112110
rs7789569:104927586:T:C	chr7.105218192	-8.27031	1.26217e-13	2.75459e-10	-0.2507	chr7	105287139	rs7789569	T	C	0	chr7	105218192	-68947
rs7789569:104927586:T:C	chr7.105282557	-8.16021	2.31601e-13	4.90586e-10	-0.248988	chr7	105287139	rs7789569	T	C	0	chr7	105282557	-4582
rs7789569:104927586:T:C	chr7.105275720	-8.1519	2.42424e-13	4.9884e-10	-0.273692	chr7	105287139	rs7789569	T	C	0	chr7	105275720	-11419
rs10650434:2025096:A:ACT	chr7.1869842	8.13079	2.72271e-13	5.42469e-10	0.281973	chr7	1985461	rs10650434	A	ACT	0	chr7	1869842	-115619
rs10650434:2025096:A:ACT	chr7.1884083	8.12655	2.78691e-13	5.42469e-10	0.24688	chr7	1985461	rs10650434	A	ACT	0	chr7	1884083	-101378
rs7789569:104927586:T:C	chr7.105226882	-8.04458	4.36961e-13	8.28155e-10	-0.207758	chr7	105287139	rs7789569	T	C	0	chr7	105226882	-60257
rs7801375:131567263:A:G	chr7.131865162	7.9522	7.24112e-13	1.33719e-09	0.263074	chr7	131882504	rs7801375	A	G	0	chr7	131865162	-17342
rs211829:110048893:T:C	chr7.110465911	7.90826	9.20185e-13	1.65679e-09	0.260921	chr7	110408836	rs211829	C	T	0	chr7	110465911	57075
rs7789569:104927586:T:C	chr7.105377531	-7.88969	1.01811e-12	1.78839e-09	-0.243985	chr7	105287139	rs7789569	T	C	0	chr7	105377531	90392
rs7801375:131567263:A:G	chr7.131833721	-7.73387	2.37111e-12	4.0659e-09	-0.259288	chr7	131882504	rs7801375	A	G	0	chr7	131833721	-48783
rs12705761:110976264:G:C	chr7.111419212	7.60577	4.73054e-12	7.92311e-09	0.279931	chr7	111336208	rs12705761	C	G	0	chr7	111419212	83004
rs10650434:2025096:A:ACT	chr7.1986365	-7.59208	5.09157e-12	8.33398e-09	-0.200869	chr7	1985461	rs10650434	A	ACT	0	chr7	1986365	904
rs10650434:2025096:A:ACT	chr7.2010218	7.5823	5.36607e-12	8.58809e-09	0.253991	chr7	1985461	rs10650434	A	ACT	0	chr7	2010218	24757
rs10650434:2025096:A:ACT	chr7.2126683	7.45668	1.05129e-11	1.64596e-08	0.259212	chr7	1985461	rs10650434	A	ACT	0	chr7	2126683	141222
rs10650434:2025096:A:ACT	chr7.1868485	7.40335	1.39682e-11	2.1404e-08	0.0858055	chr7	1985461	rs10650434	A	ACT	0	chr7	1868485	-116976
rs10650434:2025096:A:ACT	chr7.1952177	-7.38297	1.55676e-11	2.33579e-08	-0.207727	chr7	1985461	rs10650434	A	ACT	0	chr7	1952177	-33284
rs10650434:2025096:A:ACT	chr7.1954770	-7.30107	2.40402e-11	3.53342e-08	-0.172932	chr7	1985461	rs10650434	A	ACT	0	chr7	1954770	-30691
rs10650434:2025096:A:ACT	chr7.1885819	7.29162	2.52727e-11	3.64027e-08	0.203669	chr7	1985461	rs10650434	A	ACT	0	chr7	1885819	-99642
rs7789569:104927586:T:C	chr7.105425100	-7.24531	3.22797e-11	4.5584e-08	-0.273393	chr7	105287139	rs7789569	T	C	0	chr7	105425100	137961
rs7789569:104927586:T:C	chr7.105209289	-7.24033	3.31391e-11	4.58976e-08	-0.230868	chr7	105287139	rs7789569	T	C	0	chr7	105209289	-77850
rs10650434:2025096:A:ACT	chr7.2110331	7.19814	4.13909e-11	5.62448e-08	0.205033	chr7	1985461	rs10650434	A	ACT	0	chr7	2110331	124870
rs7801375:131567263:A:G	chr7.131910984	7.1907	4.30436e-11	5.74074e-08	0.082292	chr7	131882504	rs7801375	A	G	0	chr7	131910984	28480
rs7789569:104927586:T:C	chr7.105080928	7.0774	7.79823e-11	1.02114e-07	0.284928	chr7	105287139	rs7789569	T	C	0	chr7	105080928	-206211
rs10650434:2025096:A:ACT	chr7.1859955	7.03742	9.6088e-11	1.23576e-07	0.113703	chr7	1985461	rs10650434	A	ACT	0	chr7	1859955	-125506
rs10650434:2025096:A:ACT	chr7.1966113	7.01235	1.09498e-10	1.38352e-07	0.148509	chr7	1985461	rs10650434	A	ACT	0	chr7	1966113	-19348
rs10650434:2025096:A:ACT	chr7.2115614	6.95075	1.50827e-10	1.87285e-07	0.22371	chr7	1985461	rs10650434	A	ACT	0	chr7	2115614	130153
rs10650434:2025096:A:ACT	chr7.1945436	-6.93817	1.6099e-10	1.96517e-07	-0.193771	chr7	1985461	rs10650434	A	ACT	0	chr7	1945436	-40025
rs10650434:2025096:A:ACT	chr7.2100678	6.91651	1.80109e-10	2.16191e-07	0.181453	chr7	1985461	rs10650434	A	ACT	0	chr7	2100678	115217
rs10650434:2025096:A:ACT	chr7.1935987	6.88158	2.1577e-10	2.5475e-07	0.219656	chr7	1985461	rs10650434	A	ACT	0	chr7	1935987	-49474
rs7801375:131567263:A:G	chr7.131833720	-6.86839	2.30976e-10	2.68305e-07	-0.221731	chr7	131882504	rs7801375	A	G	0	chr7	131833720	-48784
rs10650434:2025096:A:ACT	chr7.2123601	6.83064	2.80608e-10	3.20783e-07	0.231126	chr7	1985461	rs10650434	A	ACT	0	chr7	2123601	138140
rs10650434:2025096:A:ACT	chr7.2111764	6.8233	2.91415e-10	3.27933e-07	0.22074	chr7	1985461	rs10650434	A	ACT	0	chr7	2111764	126303
rs7789569:104927586:T:C	chr7.105277061	-6.8098	3.12374e-10	3.46111e-07	-0.193452	chr7	105287139	rs7789569	T	C	0	chr7	105277061	-10078
rs10650434:2025096:A:ACT	chr7.2004439	6.78015	3.63761e-10	3.92573e-07	0.0806562	chr7	1985461	rs10650434	A	ACT	0	chr7	2004439	18978
rs10650434:2025096:A:ACT	chr7.1952160	-6.77938	3.65209e-10	3.92573e-07	-0.210323	chr7	1985461	rs10650434	A	ACT	0	chr7	1952160	-33301
rs10650434:2025096:A:ACT	chr7.1911149	6.76836	3.86461e-10	4.07983e-07	0.209095	chr7	1985461	rs10650434	A	ACT	0	chr7	1911149	-74312
rs10650434:2025096:A:ACT	chr7.2042906	6.76614	3.90876e-10	4.07983e-07	0.210818	chr7	1985461	rs10650434	A	ACT	0	chr7	2042906	57445
rs10650434:2025096:A:ACT	chr7.1890713	6.75664	4.10381e-10	4.22223e-07	0.199994	chr7	1985461	rs10650434	A	ACT	0	chr7	1890713	-94748
rs10650434:2025096:A:ACT	chr7.2071550	6.65658	6.8412e-10	6.93948e-07	0.183358	chr7	1985461	rs10650434	A	ACT	0	chr7	2071550	86089
rs10650434:2025096:A:ACT	chr7.1896635	6.48936	1.59453e-09	1.59497e-06	0.240351	chr7	1985461	rs10650434	A	ACT	0	chr7	1896635	-88826
rs10650434:2025096:A:ACT	chr7.1941752	-6.43365	2.10898e-09	2.08066e-06	-0.193985	chr7	1985461	rs10650434	A	ACT	0	chr7	1941752	-43709
rs7789569:104927586:T:C	chr7.105282556	-6.42971	2.15104e-09	2.09349e-06	-0.21942	chr7	105287139	rs7789569	T	C	0	chr7	105282556	-4583
rs10650434:2025096:A:ACT	chr7.1952754	-6.41448	2.32144e-09	2.2292e-06	-0.207166	chr7	1985461	rs10650434	A	ACT	0	chr7	1952754	-32707
rs10650434:2025096:A:ACT	chr7.2030883	6.39138	2.6056e-09	2.46915e-06	0.211594	chr7	1985461	rs10650434	A	ACT	0	chr7	2030883	45422
rs10650434:2025096:A:ACT	chr7.2092195	6.38613	2.67473e-09	2.47499e-06	0.197452	chr7	1985461	rs10650434	A	ACT	0	chr7	2092195	106734
rs7801375:131567263:A:G	chr7.131920039	-6.3857	2.6805e-09	2.47499e-06	-0.184729	chr7	131882504	rs7801375	A	G	0	chr7	131920039	37535
rs10650434:2025096:A:ACT	chr7.1887002	6.3541	3.13779e-09	2.86055e-06	0.184405	chr7	1985461	rs10650434	A	ACT	0	chr7	1887002	-98459
rs7801375:131567263:A:G	chr7.131820945	-6.33116	3.51714e-09	3.16571e-06	-0.240585	chr7	131882504	rs7801375	A	G	0	chr7	131820945	-61559
rs10650434:2025096:A:ACT	chr7.2115615	6.3287	3.56044e-09	3.16571e-06	0.173994	chr7	1985461	rs10650434	A	ACT	0	chr7	2115615	130154
rs7789569:104927586:T:C	chr7.105392554	-6.32199	3.68124e-09	3.23321e-06	-0.168561	chr7	105287139	rs7789569	T	C	0	chr7	105392554	105415
rs12705761:110976264:G:C	chr7.111114463	-6.29236	4.26417e-09	3.70006e-06	-0.186472	chr7	111336208	rs12705761	C	G	0	chr7	111114463	-221745
rs10650434:2025096:A:ACT	chr7.1911625	-6.26631	4.85107e-09	4.15921e-06	-0.194749	chr7	1985461	rs10650434	A	ACT	0	chr7	1911625	-73836
rs12705761:110976264:G:C	chr7.111573482	-6.17674	7.54273e-09	6.39091e-06	-0.246276	chr7	111336208	rs12705761	C	G	0	chr7	111573482	237274
rs10650434:2025096:A:ACT	chr7.1947458	-6.17036	7.78261e-09	6.51748e-06	-0.204805	chr7	1985461	rs10650434	A	ACT	0	chr7	1947458	-38003
rs146678232:24777089:CA:C	chr7.24744953	6.14192	8.94695e-09	7.40643e-06	0.278036	chr7	24737470	rs146678232	C	CA	0	chr7	24744953	7483
rs10650434:2025096:A:ACT	chr7.1956034	-6.13519	9.24646e-09	7.56739e-06	-0.259515	chr7	1985461	rs10650434	A	ACT	0	chr7	1956034	-29427
rs10650434:2025096:A:ACT	chr7.1968216	-6.07165	1.26077e-08	1.02023e-05	-0.211749	chr7	1985461	rs10650434	A	ACT	0	chr7	1968216	-17245
rs10650434:2025096:A:ACT	chr7.2044146	6.05642	1.35776e-08	1.08651e-05	0.198596	chr7	1985461	rs10650434	A	ACT	0	chr7	2044146	58685
rs10650434:2025096:A:ACT	chr7.1906469	5.9478	2.29631e-08	1.81737e-05	0.226559	chr7	1985461	rs10650434	A	ACT	0	chr7	1906469	-78992
rs12705761:110976264:G:C	chr7.111273130	5.90904	2.76662e-08	2.16578e-05	0.238133	chr7	111336208	rs12705761	C	G	0	chr7	111273130	-63078
rs12705761:110976264:G:C	chr7.111537489	-5.87582	3.24399e-08	2.51217e-05	-0.236396	chr7	111336208	rs12705761	C	G	0	chr7	111537489	201281
rs12704290:86427626:G:A	chr7.86772653	5.87082	3.3224e-08	2.54552e-05	0.395655	chr7	86798310	rs12704290	A	G	0	chr7	86772653	-25657
rs10650434:2025096:A:ACT	chr7.1869516	5.86206	3.4645e-08	2.62645e-05	0.194713	chr7	1985461	rs10650434	A	ACT	0	chr7	1869516	-115945
rs10650434:2025096:A:ACT	chr7.1958398	-5.85763	3.53866e-08	2.65474e-05	-0.170012	chr7	1985461	rs10650434	A	ACT	0	chr7	1958398	-27063
rs10650434:2025096:A:ACT	chr7.1920340	-5.81332	4.37071e-08	3.24514e-05	-0.195371	chr7	1985461	rs10650434	A	ACT	0	chr7	1920340	-65121
rs10650434:2025096:A:ACT	chr7.1996463	-5.80605	4.52441e-08	3.32498e-05	-0.139792	chr7	1985461	rs10650434	A	ACT	0	chr7	1996463	11002
rs10650434:2025096:A:ACT	chr7.2135677	5.8005	4.64539e-08	3.3794e-05	0.216103	chr7	1985461	rs10650434	A	ACT	0	chr7	2135677	150216
rs10650434:2025096:A:ACT	chr7.1948429	-5.76123	5.59621e-08	4.03039e-05	-0.183753	chr7	1985461	rs10650434	A	ACT	0	chr7	1948429	-37032
rs10650434:2025096:A:ACT	chr7.1914130	5.72678	6.58571e-08	4.69606e-05	0.143582	chr7	1985461	rs10650434	A	ACT	0	chr7	1914130	-71331
rs10650434:2025096:A:ACT	chr7.1963698	-5.71749	6.88046e-08	4.85815e-05	-0.166692	chr7	1985461	rs10650434	A	ACT	0	chr7	1963698	-21763
rs10650434:2025096:A:ACT	chr7.1846696	5.7131	7.02419e-08	4.91148e-05	0.19687	chr7	1985461	rs10650434	A	ACT	0	chr7	1846696	-138765
rs7789569:104927586:T:C	chr7.105190249	-5.62998	1.03751e-07	7.18473e-05	-0.20417	chr7	105287139	rs7789569	T	C	0	chr7	105190249	-96890
rs10650434:2025096:A:ACT	chr7.1883750	5.62094	1.08227e-07	7.42338e-05	0.217342	chr7	1985461	rs10650434	A	ACT	0	chr7	1883750	-101711
rs7801375:131567263:A:G	chr7.131831535	-5.58293	1.29205e-07	8.77862e-05	-0.200946	chr7	131882504	rs7801375	A	G	0	chr7	131831535	-50969
rs10650434:2025096:A:ACT	chr7.2100694	5.55769	1.45274e-07	9.77816e-05	0.166471	chr7	1985461	rs10650434	A	ACT	0	chr7	2100694	115233
rs10650434:2025096:A:ACT	chr7.1897863	5.54915	1.51144e-07	0.000100791	0.206099	chr7	1985461	rs10650434	A	ACT	0	chr7	1897863	-87598
rs10650434:2025096:A:ACT	chr7.1942249	-5.52473	1.69233e-07	0.000111818	-0.131087	chr7	1985461	rs10650434	A	ACT	0	chr7	1942249	-43212
rs211829:110048893:T:C	chr7.110436082	-5.5178	1.74747e-07	0.000114411	-0.226586	chr7	110408836	rs211829	C	T	0	chr7	110436082	27246
rs10650434:2025096:A:ACT	chr7.1935988	5.51289	1.78758e-07	0.000115983	0.163824	chr7	1985461	rs10650434	A	ACT	0	chr7	1935988	-49473
rs10650434:2025096:A:ACT	chr7.1819355	-5.48367	2.04537e-07	0.000131525	-0.199725	chr7	1985461	rs10650434	A	ACT	0	chr7	1819355	-166106
rs211829:110048893:T:C	chr7.110426989	-5.40416	2.94511e-07	0.000187705	-0.211155	chr7	110408836	rs211829	C	T	0	chr7	110426989	18153
rs7801375:131567263:A:G	chr7.131868576	5.38796	3.17104e-07	0.000200332	0.197755	chr7	131882504	rs7801375	A	G	0	chr7	131868576	-13928
rs10650434:2025096:A:ACT	chr7.2145037	5.37346	3.38747e-07	0.000212144	0.21709	chr7	1985461	rs10650434	A	ACT	0	chr7	2145037	159576
rs10650434:2025096:A:ACT	chr7.1819354	-5.35639	3.66083e-07	0.000227287	-0.172214	chr7	1985461	rs10650434	A	ACT	0	chr7	1819354	-166107
rs7801375:131567263:A:G	chr7.131865745	5.33706	3.99644e-07	0.000246003	0.206726	chr7	131882504	rs7801375	A	G	0	chr7	131865745	-16759
rs12705761:110976264:G:C	chr7.111114597	-5.26688	5.48642e-07	0.000334857	-0.152669	chr7	111336208	rs12705761	C	G	0	chr7	111114597	-221611
rs10650434:2025096:A:ACT	chr7.1913971	5.21226	7.0089e-07	0.000424186	0.2123	chr7	1985461	rs10650434	A	ACT	0	chr7	1913971	-71490
rs12704290:86427626:G:A	chr7.87004795	5.20463	7.25192e-07	0.000435236	0.321442	chr7	86798310	rs12704290	A	G	0	chr7	87004795	206485
rs10650434:2025096:A:ACT	chr7.2132070	5.19123	7.6989e-07	0.000455182	0.194754	chr7	1985461	rs10650434	A	ACT	0	chr7	2132070	146609
rs10650434:2025096:A:ACT	chr7.1871070	5.19089	7.71067e-07	0.000455182	0.2047	chr7	1985461	rs10650434	A	ACT	0	chr7	1871070	-114391
rs7789569:104927586:T:C	chr7.105204648	5.14854	9.30868e-07	0.000545049	0.149006	chr7	105287139	rs7789569	T	C	0	chr7	105204648	-82491
rs10650434:2025096:A:ACT	chr7.1892457	5.13923	9.70096e-07	0.000563438	0.201449	chr7	1985461	rs10650434	A	ACT	0	chr7	1892457	-93004
rs7801375:131567263:A:G	chr7.131806530	-5.13507	9.88177e-07	0.000566104	-0.192202	chr7	131882504	rs7801375	A	G	0	chr7	131806530	-75974
rs10650434:2025096:A:ACT	chr7.2144066	5.13456	9.90407e-07	0.000566104	0.196256	chr7	1985461	rs10650434	A	ACT	0	chr7	2144066	158605
rs10650434:2025096:A:ACT	chr7.1909693	5.07408	1.29343e-06	0.000733488	0.200264	chr7	1985461	rs10650434	A	ACT	0	chr7	1909693	-75768
rs10650434:2025096:A:ACT	chr7.1868516	5.04727	1.455e-06	0.000818664	0.0456452	chr7	1985461	rs10650434	A	ACT	0	chr7	1868516	-116945
rs7801375:131567263:A:G	chr7.131874261	5.03398	1.54223e-06	0.000861019	0.159409	chr7	131882504	rs7801375	A	G	0	chr7	131874261	-8243
rs7789569:104927586:T:C	chr7.105350436	-5.01639	1.66556e-06	0.00092272	-0.0746984	chr7	105287139	rs7789569	T	C	0	chr7	105350436	63297
rs10650434:2025096:A:ACT	chr7.2144869	5.01307	1.68987e-06	0.000929043	0.154817	chr7	1985461	rs10650434	A	ACT	0	chr7	2144869	159408
rs10650434:2025096:A:ACT	chr7.1859121	4.98892	1.87746e-06	0.00102435	0.0789141	chr7	1985461	rs10650434	A	ACT	0	chr7	1859121	-126340
rs10650434:2025096:A:ACT	chr7.1910478	4.93719	2.34981e-06	0.00127243	0.210638	chr7	1985461	rs10650434	A	ACT	0	chr7	1910478	-74983
rs10650434:2025096:A:ACT	chr7.1856776	4.92243	2.50458e-06	0.00134612	0.210974	chr7	1985461	rs10650434	A	ACT	0	chr7	1856776	-128685
rs10650434:2025096:A:ACT	chr7.2135678	4.9202	2.52879e-06	0.00134906	0.178983	chr7	1985461	rs10650434	A	ACT	0	chr7	2135678	150217
rs10650434:2025096:A:ACT	chr7.1936214	4.89423	2.82818e-06	0.00149769	0.173023	chr7	1985461	rs10650434	A	ACT	0	chr7	1936214	-49247
rs7789569:104927586:T:C	chr7.105431749	-4.88109	2.99258e-06	0.00157318	-0.200207	chr7	105287139	rs7789569	T	C	0	chr7	105431749	144610
rs10650434:2025096:A:ACT	chr7.1990472	-4.85421	3.35791e-06	0.00174148	-0.0585619	chr7	1985461	rs10650434	A	ACT	0	chr7	1990472	5011
rs3735025:137074844:T:C	chr7.137356201	-4.85399	3.36109e-06	0.00174148	-0.237919	chr7	137390098	rs3735025	C	T	0	chr7	137356201	-33897
rs10650434:2025096:A:ACT	chr7.1823529	-4.84828	3.44427e-06	0.00177183	-0.191053	chr7	1985461	rs10650434	A	ACT	0	chr7	1823529	-161932
rs10650434:2025096:A:ACT	chr7.1848236	4.83791	3.60036e-06	0.00183899	0.159716	chr7	1985461	rs10650434	A	ACT	0	chr7	1848236	-137225
rs7801375:131567263:A:G	chr7.132090627	-4.81743	3.92887e-06	0.00199266	-0.079658	chr7	131882504	rs7801375	A	G	0	chr7	132090627	208123
rs7789569:104927586:T:C	chr7.105155128	4.78874	4.43856e-06	0.00223542	0.158807	chr7	105287139	rs7789569	T	C	0	chr7	105155128	-132011
rs7789569:104927586:T:C	chr7.105151893	4.77208	4.76313e-06	0.00238223	0.121825	chr7	105287139	rs7789569	T	C	0	chr7	105151893	-135246
rs10650434:2025096:A:ACT	chr7.1913886	4.75255	5.17319e-06	0.00256947	0.191868	chr7	1985461	rs10650434	A	ACT	0	chr7	1913886	-71575
rs10650434:2025096:A:ACT	chr7.2080023	4.66035	7.61705e-06	0.0037574	0.158493	chr7	1985461	rs10650434	A	ACT	0	chr7	2080023	94562
rs10650434:2025096:A:ACT	chr7.1848229	4.65863	7.67181e-06	0.00375867	0.0299835	chr7	1985461	rs10650434	A	ACT	0	chr7	1848229	-137232
rs10650434:2025096:A:ACT	chr7.1818983	-4.65667	7.735e-06	0.00376402	-0.179603	chr7	1985461	rs10650434	A	ACT	0	chr7	1818983	-166478
rs146678232:24777089:CA:C	chr7.24803766	4.60456	9.60363e-06	0.00464197	0.128182	chr7	24737470	rs146678232	C	CA	0	chr7	24803766	66296
rs10650434:2025096:A:ACT	chr7.2113448	4.5647	1.13207e-05	0.00543545	0.187934	chr7	1985461	rs10650434	A	ACT	0	chr7	2113448	127987
rs10650434:2025096:A:ACT	chr7.1871823	-4.5554	1.1762e-05	0.00560991	-0.177097	chr7	1985461	rs10650434	A	ACT	0	chr7	1871823	-113638
rs10650434:2025096:A:ACT	chr7.1846537	4.47939	1.60466e-05	0.00760311	0.167585	chr7	1985461	rs10650434	A	ACT	0	chr7	1846537	-138924
rs10650434:2025096:A:ACT	chr7.1986339	-4.45524	1.7698e-05	0.00833079	-0.109544	chr7	1985461	rs10650434	A	ACT	0	chr7	1986339	878
rs10650434:2025096:A:ACT	chr7.1874976	4.44977	1.80942e-05	0.00846199	0.182705	chr7	1985461	rs10650434	A	ACT	0	chr7	1874976	-110485
rs10650434:2025096:A:ACT	chr7.1853674	4.43576	1.9149e-05	0.00889747	0.175688	chr7	1985461	rs10650434	A	ACT	0	chr7	1853674	-131787
rs10650434:2025096:A:ACT	chr7.1994926	4.41901	2.04873e-05	0.0094583	0.178806	chr7	1985461	rs10650434	A	ACT	0	chr7	1994926	9465
rs67439964:143343398:T:C	chr8.142262038	25.877	1.49737e-53	1.82846e-48	0.46712	chr8	142262037	rs67439964	C	T	0	chr8	142262038	1
rs10156310:38209129:A:T	chr8.38391944	22.4392	6.95155e-47	4.2443e-42	0.393182	chr8	38351611	rs10156310	T	A	0	chr8	38391944	40333
rs10156310:38209129:A:T	chr8.38334525	16.8852	8.77673e-35	3.57245e-30	0.454422	chr8	38351611	rs10156310	T	A	0	chr8	38334525	-17086
rs1473594:60696526:T:C	chr8.59786235	-15.6701	6.45518e-32	1.97062e-27	-0.481641	chr8	59783967	rs1473594	T	C	0	chr8	59786235	2268
rs10156310:38209129:A:T	chr8.38178646	15.6083	9.07104e-32	2.21535e-27	0.39235	chr8	38351611	rs10156310	T	A	0	chr8	38178646	-172965
rs10156310:38209129:A:T	chr8.38181193	12.9266	3.30318e-25	6.72258e-21	0.347122	chr8	38351611	rs10156310	T	A	0	chr8	38181193	-170418
rs10156310:38209129:A:T	chr8.38199813	12.6369	1.74566e-24	3.0452e-20	0.382524	chr8	38351611	rs10156310	T	A	0	chr8	38199813	-151798
rs4976967	chr8.142204403	12.3634	8.43521e-24	1.28754e-19	0.362261	chr8	142211946	rs4976967	A	G	0	chr8	142204403	-7543
rs11783093:27425349:C:T	chr8.27557834	11.6148	6.37486e-22	8.64934e-18	0.441637	chr8	27567832	rs11783093	T	C	1	chr8	27557834	-9998
rs67439964:143343398:T:C	chr8.142271168	11.4297	1.8606e-21	2.272e-17	0.342155	chr8	142262037	rs67439964	C	T	0	chr8	142271168	9131
rs36043959:111472014:G:A	chr8.110511694	11.4014	2.19102e-21	2.43225e-17	0.373276	chr8	110459785	rs36043959	A	G	0	chr8	110511694	51909
rs10156310:38209129:A:T	chr8.38416675	10.1825	2.50719e-18	2.55129e-14	0.29328	chr8	38351611	rs10156310	T	A	0	chr8	38416675	65064
rs1473594:60696526:T:C	chr8.59761862	-9.59757	7.18447e-17	6.74848e-13	-0.230189	chr8	59783967	rs1473594	T	C	0	chr8	59761862	-22105
rs7010876:89264751:T:A	chr8.88233384	8.78054	7.36048e-15	6.41997e-11	0.307245	chr8	88252522	rs7010876	A	T	0	chr8	88233384	-19138
rs1473594:60696526:T:C	chr8.59774664	-8.12656	2.78669e-13	2.26857e-09	-0.239052	chr8	59783967	rs1473594	T	C	0	chr8	59774664	-9303
rs1473594:60696526:T:C	chr8.59739496	-7.88051	1.07025e-12	8.16812e-09	-0.238733	chr8	59783967	rs1473594	T	C	0	chr8	59739496	-44471
rs11783093:27425349:C:T	chr8.27609665	7.77896	1.85769e-12	1.33438e-08	0.27391	chr8	27567832	rs11783093	T	C	1	chr8	27609665	41833
rs1473594:60696526:T:C	chr8.59769632	-7.69592	2.91076e-12	1.97465e-08	-0.27341	chr8	59783967	rs1473594	T	C	0	chr8	59769632	-14335
rs2410572:18421474:G:A	chr8.18568316	-7.64184	3.89614e-12	2.50401e-08	-0.3244	chr8	18563964	rs2410572	A	G	0	chr8	18568316	4352
rs55669358:34312412:T:C	chr8.34423699	-7.21987	3.69155e-11	2.2539e-07	-0.453188	chr8	34454894	rs55669358	C	T	0	chr8	34423699	-31195
rs1473594:60696526:T:C	chr8.59788460	-7.11952	6.2552e-11	3.63728e-07	-0.296924	chr8	59783967	rs1473594	T	C	0	chr8	59788460	4493
rs1473594:60696526:T:C	chr8.59939037	7.08091	7.65641e-11	4.24969e-07	0.290079	chr8	59783967	rs1473594	T	C	0	chr8	59939037	155070
rs7010876:89264751:T:A	chr8.88310776	7.07113	8.05827e-11	4.27827e-07	0.271001	chr8	88252522	rs7010876	A	T	0	chr8	88310776	58254
rs2410572:18421474:G:A	chr8.18564809	-6.99514	1.1976e-10	5.8639e-07	-0.322455	chr8	18563964	rs2410572	A	G	0	chr8	18564809	845
rs1473594:60696526:T:C	chr8.59851102	-6.99467	1.20053e-10	5.8639e-07	-0.231886	chr8	59783967	rs1473594	T	C	0	chr8	59851102	67135
rs2410572:18421474:G:A	chr8.18547393	6.9715	1.3542e-10	6.36011e-07	0.287288	chr8	18563964	rs2410572	A	G	0	chr8	18547393	-16571
rs1473594:60696526:T:C	chr8.59809423	-6.84774	2.56937e-10	1.15282e-06	-0.249035	chr8	59783967	rs1473594	T	C	0	chr8	59809423	25456
rs11993663	chr8.10202503	6.84223	2.6434e-10	1.15282e-06	0.245831	chr8	10175384	rs11993663	A	C	1	chr8	10202503	27119
rs67439964:143343398:T:C	chr8.142274386	6.81375	3.0609e-10	1.28886e-06	0.195397	chr8	142262037	rs67439964	C	T	0	chr8	142274386	12349
rs2565065	chr8.27442572	6.50501	1.47372e-09	5.99856e-06	0.372234	chr8	27470504	rs2565065	A	G	0	chr8	27442572	-27932
rs1473594:60696526:T:C	chr8.60000701	6.36425	2.98314e-09	1.17508e-05	0.26694	chr8	59783967	rs1473594	T	C	0	chr8	60000701	216734
rs1473594:60696526:T:C	chr8.59585945	6.29239	4.26359e-09	1.62697e-05	0.23478	chr8	59783967	rs1473594	T	C	0	chr8	59585945	-198022
rs139425113:4180611:G:GA	chr8.4325534	6.25445	5.14398e-09	1.90344e-05	0.333111	chr8	4323089	rs139425113	GA	G	0	chr8	4325534	2445
rs67439964:143343398:T:C	chr8.142326321	6.19576	6.86969e-09	2.46725e-05	0.251176	chr8	142262037	rs67439964	C	T	0	chr8	142326321	64284
rs2565065	chr8.27439686	6.14867	8.65577e-09	3.0199e-05	0.336499	chr8	27470504	rs2565065	A	G	0	chr8	27439686	-30818
rs55669358:34312412:T:C	chr8.34427740	-6.11321	1.02953e-08	3.49212e-05	-0.405607	chr8	34454894	rs55669358	C	T	0	chr8	34427740	-27154
rs7010876:89264751:T:A	chr8.88271459	6.10283	1.08304e-08	3.57437e-05	0.225306	chr8	88252522	rs7010876	A	T	0	chr8	88271459	18937
rs1473594:60696526:T:C	chr8.59949855	6.06367	1.31071e-08	4.21189e-05	0.261157	chr8	59783967	rs1473594	T	C	0	chr8	59949855	165888
rs7010876:89264751:T:A	chr8.88160577	-6.01583	1.65326e-08	5.17645e-05	-0.247783	chr8	88252522	rs7010876	A	T	0	chr8	88160577	-91945
rs1473594:60696526:T:C	chr8.59750776	-6.01051	1.69648e-08	5.17896e-05	-0.195465	chr8	59783967	rs1473594	T	C	0	chr8	59750776	-33191
rs1473594:60696526:T:C	chr8.59959818	5.97904	1.97524e-08	5.8829e-05	0.273947	chr8	59783967	rs1473594	T	C	0	chr8	59959818	175851
rs2565065	chr8.27449759	5.95528	2.21502e-08	6.43997e-05	0.326002	chr8	27470504	rs2565065	A	G	0	chr8	27449759	-20745
rs4976967	chr8.142186440	5.94887	2.28451e-08	6.48754e-05	0.309343	chr8	142211946	rs4976967	A	G	0	chr8	142186440	-25506
rs2565065	chr8.27451823	5.92315	2.58538e-08	7.17508e-05	0.336147	chr8	27470504	rs2565065	A	G	0	chr8	27451823	-18681
rs1473594:60696526:T:C	chr8.59875522	5.91635	2.67117e-08	7.24843e-05	0.310705	chr8	59783967	rs1473594	T	C	0	chr8	59875522	91555
rs7010876:89264751:T:A	chr8.88136133	-5.88152	3.15671e-08	8.37975e-05	-0.220535	chr8	88252522	rs7010876	A	T	0	chr8	88136133	-116389
rs2565065	chr8.27449758	5.85399	3.60058e-08	9.35469e-05	0.305119	chr8	27470504	rs2565065	A	G	0	chr8	27449758	-20746
rs7010876:89264751:T:A	chr8.88282093	5.75189	5.8491e-08	0.0001488	0.232222	chr8	88252522	rs7010876	A	T	0	chr8	88282093	29571
rs139425113:4180611:G:GA	chr8.4332699	5.70522	7.28976e-08	0.000180441	0.277679	chr8	4323089	rs139425113	GA	G	0	chr8	4332699	9610
rs11783093:27425349:C:T	chr8.27555271	-5.70237	7.38839e-08	0.000180441	-0.395387	chr8	27567832	rs11783093	T	C	1	chr8	27555271	-12561
rs11783093:27425349:C:T	chr8.27565546	5.62108	1.08158e-07	0.000258966	0.361448	chr8	27567832	rs11783093	T	C	1	chr8	27565546	-2286
rs55669358:34312412:T:C	chr8.34417908	-5.60726	1.1536e-07	0.000263592	-0.453016	chr8	34454894	rs55669358	C	T	0	chr8	34417908	-36986
rs2565065	chr8.27442603	5.6064	1.15823e-07	0.000263592	0.327851	chr8	27470504	rs2565065	A	G	0	chr8	27442603	-27901
rs67439964:143343398:T:C	chr8.142336159	5.60503	1.16566e-07	0.000263592	0.0529148	chr8	142262037	rs67439964	C	T	0	chr8	142336159	74122
rs67439964:143343398:T:C	chr8.142260812	-5.44777	2.41228e-07	0.000535575	-0.160344	chr8	142262037	rs67439964	C	T	0	chr8	142260812	-1225
rs1473594:60696526:T:C	chr8.59973972	5.44218	2.47494e-07	0.000539673	0.260864	chr8	59783967	rs1473594	T	C	0	chr8	59973972	190005
rs2565065	chr8.27404042	5.36719	3.48553e-07	0.000746704	0.243336	chr8	27470504	rs2565065	A	G	0	chr8	27404042	-66462
rs11993663	chr8.10203792	5.35696	3.65139e-07	0.00076875	0.178546	chr8	10175384	rs11993663	A	C	1	chr8	10203792	28408
rs1473594:60696526:T:C	chr8.60007400	5.32802	4.16345e-07	0.0008617	0.221713	chr8	59783967	rs1473594	T	C	0	chr8	60007400	223433
rs139425113:4180611:G:GA	chr8.4379847	5.3097	4.52333e-07	0.000915176	0.250354	chr8	4323089	rs139425113	GA	G	0	chr8	4379847	56758
rs11783093:27425349:C:T	chr8.27577685	5.30734	4.57172e-07	0.000915176	0.310275	chr8	27567832	rs11783093	T	C	1	chr8	27577685	9853
rs2410572:18421474:G:A	chr8.18544152	-5.28591	5.03607e-07	0.00099187	-0.172122	chr8	18563964	rs2410572	A	G	0	chr8	18544152	-19812
rs11783093:27425349:C:T	chr8.27591213	5.27559	5.27571e-07	0.00102258	0.330277	chr8	27567832	rs11783093	T	C	1	chr8	27591213	23381
rs2565065	chr8.27450004	5.25546	5.77548e-07	0.00110195	0.329491	chr8	27470504	rs2565065	A	G	0	chr8	27450004	-20500
rs55669358:34312412:T:C	chr8.34291669	5.12855	1.01709e-06	0.00191074	0.311044	chr8	34454894	rs55669358	C	T	0	chr8	34291669	-163225
rs55669358:34312412:T:C	chr8.34291946	5.10412	1.13307e-06	0.00209637	0.329535	chr8	34454894	rs55669358	C	T	0	chr8	34291946	-162948
rs1473594:60696526:T:C	chr8.59783968	-5.0781	1.27074e-06	0.00231599	-0.100774	chr8	59783967	rs1473594	T	C	0	chr8	59783968	1
rs1473594:60696526:T:C	chr8.59879088	5.06758	1.33095e-06	0.00239005	0.250777	chr8	59783967	rs1473594	T	C	0	chr8	59879088	95121
rs11783093:27425349:C:T	chr8.27565545	5.04278	1.48393e-06	0.00261648	0.314262	chr8	27567832	rs11783093	T	C	1	chr8	27565545	-2287
rs67439964:143343398:T:C	chr8.142328978	5.04034	1.49989e-06	0.00261648	0.221222	chr8	142262037	rs67439964	C	T	0	chr8	142328978	66941
rs2565065	chr8.27467306	-5.02167	1.62756e-06	0.00276064	-0.280126	chr8	27470504	rs2565065	A	G	0	chr8	27467306	-3198
rs55669358:34312412:T:C	chr8.34273582	5.02164	1.62775e-06	0.00276064	0.323381	chr8	34454894	rs55669358	C	T	0	chr8	34273582	-181312
rs2565065	chr8.27442417	5.01712	1.66025e-06	0.00277719	0.272274	chr8	27470504	rs2565065	A	G	0	chr8	27442417	-28087
rs1042992	chr8.26392781	4.99873	1.79895e-06	0.00296853	0.219555	chr8	26411675	rs1042992	T	C	1	chr8	26392781	-18894
rs1042992	chr8.26426691	4.96556	2.07804e-06	0.00338335	0.16583	chr8	26411675	rs1042992	T	C	1	chr8	26426691	15016
rs4976967	chr8.142163960	-4.9343	2.37943e-06	0.00382309	-0.0287862	chr8	142211946	rs4976967	A	G	0	chr8	142163960	-47986
rs11783093:27425349:C:T	chr8.27594209	4.9285	2.43984e-06	0.00386924	0.324482	chr8	27567832	rs11783093	T	C	1	chr8	27594209	26377
rs36043959:111472014:G:A	chr8.110697679	-4.91221	2.61754e-06	0.00409515	-0.196155	chr8	110459785	rs36043959	A	G	0	chr8	110697679	237894
rs11993663	chr8.10103940	4.9094	2.64937e-06	0.00409515	0.18964	chr8	10175384	rs11993663	A	C	1	chr8	10103940	-71444
rs1473594:60696526:T:C	chr8.60029957	4.87557	3.06423e-06	0.00467721	0.237936	chr8	59783967	rs1473594	T	C	0	chr8	60029957	245990
rs67439964:143343398:T:C	chr8.142363332	-4.86665	3.18374e-06	0.00479962	-0.0397482	chr8	142262037	rs67439964	C	T	0	chr8	142363332	101295
rs1042992	chr8.26352661	4.85936	3.28472e-06	0.00489147	0.263389	chr8	26411675	rs1042992	T	C	1	chr8	26352661	-59014
rs139425113:4180611:G:GA	chr8.4377157	4.76629	4.88133e-06	0.0071815	0.256835	chr8	4323089	rs139425113	GA	G	0	chr8	4377157	54068
rs4976967	chr8.142183813	-4.70461	6.32991e-06	0.0092018	-0.205784	chr8	142211946	rs4976967	A	G	0	chr8	142183813	-28133
rs11993663	chr8.10389158	4.69528	6.58228e-06	0.0094561	0.140582	chr8	10175384	rs11993663	A	C	1	chr8	10389158	213774
rs1473594:60696526:T:C	chr8.60013855	4.68415	6.89639e-06	0.00979215	0.238415	chr8	59783967	rs1473594	T	C	0	chr8	60013855	229888
rs10985817:101071090:T:C	chr9.98309727	10.9165	3.62509e-20	6.45954e-16	0.375305	chr9	98308808	rs10985817	C	T	0	chr9	98309727	919
rs1319017	chr9.82371303	-10.029	6.06178e-18	5.40074e-14	-0.311967	chr9	82121388	rs1319017	G	A	0	chr9	82371303	249915
rs1319017	chr9.82062671	-9.6987	4.02988e-17	2.39361e-13	-0.330128	chr9	82121388	rs1319017	G	A	0	chr9	82062671	-58717
rs1319017	chr9.82129359	-7.85271	1.24493e-12	5.54584e-09	-0.288914	chr9	82121388	rs1319017	G	A	0	chr9	82129359	7971
rs1319017	chr9.82151903	-7.38317	1.5551e-11	5.54207e-08	-0.347821	chr9	82121388	rs1319017	G	A	0	chr9	82151903	30515
rs1319017	chr9.82296305	7.11585	6.37673e-11	1.89378e-07	0.278794	chr9	82121388	rs1319017	G	A	0	chr9	82296305	174917
rs10985817:101071090:T:C	chr9.98308646	6.57403	1.04013e-09	2.64772e-06	0.331366	chr9	98308808	rs10985817	C	T	0	chr9	98308646	-162
rs1319017	chr9.82304578	6.52444	1.33625e-09	2.78289e-06	0.308772	chr9	82121388	rs1319017	G	A	0	chr9	82304578	183190
rs1319017	chr9.82202072	-6.51441	1.40558e-09	2.78289e-06	-0.297572	chr9	82121388	rs1319017	G	A	0	chr9	82202072	80684
rs1319017	chr9.82174175	-6.32775	3.57728e-09	6.37436e-06	-0.263645	chr9	82121388	rs1319017	G	A	0	chr9	82174175	52787
rs1319017	chr9.82059880	-5.85925	3.5113e-08	5.68798e-05	-0.178828	chr9	82121388	rs1319017	G	A	0	chr9	82059880	-61508
rs1319017	chr9.82249213	5.53769	1.59386e-07	0.000236675	0.248519	chr9	82121388	rs1319017	G	A	0	chr9	82249213	127825
rs10985817:101071090:T:C	chr9.98302290	4.84086	3.55528e-06	0.0048732	0.199247	chr9	98308808	rs10985817	C	T	0	chr9	98302290	-6518
rs7099380	chr10.18257695	-11.0309	1.87038e-20	2.17693e-16	-0.33524	chr10	18260087	rs7099380	G	A	0	chr10	18257695	-2392
rs7099380	chr10.18257696	-9.86776	1.53011e-17	8.90447e-14	-0.271156	chr10	18260087	rs7099380	G	A	0	chr10	18257696	-2391
rs7893279	chr10.18407369	-7.76567	1.9963e-12	7.74499e-09	-0.274106	chr10	18456176	rs7893279	G	T	0	chr10	18407369	-48807
rs7893279	chr10.18594737	6.25511	5.1273e-09	1.49192e-05	0.415773	chr10	18456176	rs7893279	G	T	0	chr10	18594737	138561
rs7893279	chr10.18568932	5.60154	1.18481e-07	0.000275801	0.31835	chr10	18456176	rs7893279	G	T	0	chr10	18568932	112756
rs7893279	chr10.18569925	-4.94838	2.23877e-06	0.00407948	-0.0678492	chr10	18456176	rs7893279	G	T	0	chr10	18569925	113749
rs7893279	chr10.18568987	-4.9272	2.45351e-06	0.00407948	-0.092792	chr10	18456176	rs7893279	G	T	0	chr10	18568987	112811
rs7893279	chr10.18558712	-4.79759	4.27477e-06	0.00621925	-0.0308997	chr10	18456176	rs7893279	G	T	0	chr10	18558712	102536
rs2917569:132568255:T:C	chr11.132698361	28.4622	3.47304e-58	4.31602e-53	0.457669	chr11	132698360	rs2917569	C	T	0	chr11	132698361	1
rs4936277:113431960:A:G	chr11.113561237	18.569	1.25096e-38	7.77296e-34	0.495461	chr11	113561238	rs4936277	G	A	0	chr11	113561237	-1
rs2917569:132568255:T:C	chr11.132697432	16.8715	9.4438e-35	3.36996e-30	0.412222	chr11	132698360	rs2917569	C	T	0	chr11	132697432	-928
rs1899543:24406419:A:T	chr11.24363152	16.8457	1.0847e-34	3.36996e-30	0.415959	chr11	24384873	rs1899543	T	A	0	chr11	24363152	-21721
rs1899543:24406419:A:T	chr11.24381193	16.7831	1.51841e-34	3.77391e-30	0.446017	chr11	24384873	rs1899543	T	A	0	chr11	24381193	-3680
rs1765142	chr11.30355236	-16.053	7.92103e-33	1.6406e-28	-0.399922	chr11	30357012	rs1765142	C	A	0	chr11	30355236	-1776
rs4936277:113431960:A:G	chr11.113580506	15.5958	9.71682e-32	1.72504e-27	0.421177	chr11	113561238	rs4936277	G	A	0	chr11	113580506	19268
rs1899543:24406419:A:T	chr11.24364371	14.2141	2.16339e-28	3.3606e-24	0.317334	chr11	24384873	rs1899543	T	A	0	chr11	24364371	-20502
rs7129727:57484660:G:A	chr11.57876861	13.8528	1.67126e-27	2.30767e-23	0.409426	chr11	57717188	rs7129727	A	G	1	chr11	57876861	159673
rs1765142	chr11.30334509	-13.6587	5.03401e-27	6.25587e-23	-0.444992	chr11	30357012	rs1765142	C	A	0	chr11	30334509	-22503
rs35774874:130811356:T:C	chr11.130931753	13.2671	4.69943e-26	5.30916e-22	0.389236	chr11	130941461	rs35774874	C	T	0	chr11	130931753	-9708
rs893949	chr11.134427215	-12.45	5.11949e-24	5.30174e-20	-0.312687	chr11	134426490	rs893949	C	T	1	chr11	134427215	725
rs58950470:65383755:G:T	chr11.65612778	12.3571	8.74845e-24	8.36298e-20	0.291582	chr11	65616284	rs58950470	T	G	0	chr11	65612778	-3506
rs1899543:24406419:A:T	chr11.24382507	12.2827	1.34307e-23	1.19219e-19	0.398292	chr11	24384873	rs1899543	T	A	0	chr11	24382507	-2366
rs893949	chr11.134426746	-11.7714	2.57586e-22	2.13405e-18	-0.336596	chr11	134426490	rs893949	C	T	1	chr11	134426746	256
rs1899543:24406419:A:T	chr11.24371554	11.7146	3.57858e-22	2.77949e-18	0.329905	chr11	24384873	rs1899543	T	A	0	chr11	24371554	-13319
rs2917569:132568255:T:C	chr11.132692231	11.0581	1.59768e-20	1.16793e-16	0.247529	chr11	132698360	rs2917569	C	T	0	chr11	132692231	-6129
rs7951870:46373311:T:C	chr11.46319843	-10.5797	2.53874e-19	1.75274e-15	-0.347121	chr11	46351761	rs7951870	T	C	0	chr11	46319843	-31918
rs2917569:132568255:T:C	chr11.132712033	10.5402	3.18928e-19	2.08599e-15	0.352509	chr11	132698360	rs2917569	C	T	0	chr11	132712033	13673
rs7951870:46373311:T:C	chr11.46377367	-10.3132	1.1813e-18	7.34012e-15	-0.355624	chr11	46351761	rs7951870	T	C	0	chr11	46377367	25606
rs7951870:46373311:T:C	chr11.46372409	-9.90303	1.24986e-17	7.39631e-14	-0.325304	chr11	46351761	rs7951870	T	C	0	chr11	46372409	20648
rs1899543:24406419:A:T	chr11.24355069	9.87113	1.50079e-17	8.47756e-14	0.266312	chr11	24384873	rs1899543	T	A	0	chr11	24355069	-29804
rs2514218:113392994:C:T	chr11.113515322	9.84032	1.79082e-17	9.67605e-14	0.438436	chr11	113522272	rs2514218	T	C	0	chr11	113515322	-6950
rs7951870:46373311:T:C	chr11.46375774	-9.55109	9.36798e-17	4.85074e-13	-0.321956	chr11	46351761	rs7951870	T	C	0	chr11	46375774	24013
rs2917569:132568255:T:C	chr11.132705450	9.33146	3.27348e-16	1.62721e-12	0.332504	chr11	132698360	rs2917569	C	T	0	chr11	132705450	7090
rs7129727:57484660:G:A	chr11.57753376	-9.2231	6.05679e-16	2.89496e-12	-0.305406	chr11	57717188	rs7129727	A	G	1	chr11	57753376	36188
rs2917569:132568255:T:C	chr11.132686831	9.12526	1.0544e-15	4.85303e-12	0.31999	chr11	132698360	rs2917569	C	T	0	chr11	132686831	-11529
rs7129727:57484660:G:A	chr11.57820322	-9.11321	1.12879e-15	5.00989e-12	-0.347537	chr11	57717188	rs7129727	A	G	1	chr11	57820322	103134
rs35774874:130811356:T:C	chr11.130949738	9.09783	1.2314e-15	5.27686e-12	0.305498	chr11	130941461	rs35774874	C	T	0	chr11	130949738	8277
rs7951870:46373311:T:C	chr11.46374930	-8.99284	2.22851e-15	9.23138e-12	-0.313119	chr11	46351761	rs7951870	T	C	0	chr11	46374930	23169
rs7951870:46373311:T:C	chr11.46356221	-8.87617	4.30045e-15	1.72395e-11	-0.352319	chr11	46351761	rs7951870	T	C	0	chr11	46356221	4460
rs7129727:57484660:G:A	chr11.57632039	8.56507	2.45747e-14	9.54358e-11	0.298431	chr11	57717188	rs7129727	A	G	1	chr11	57632039	-85149
rs35774874:130811356:T:C	chr11.130966373	8.41169	5.76945e-14	2.17267e-10	0.300689	chr11	130941461	rs35774874	C	T	0	chr11	130966373	24912
rs7951870:46373311:T:C	chr11.46473751	-8.39808	6.22183e-14	2.27412e-10	-0.337951	chr11	46351761	rs7951870	T	C	0	chr11	46473751	121990
rs2514218:113392994:C:T	chr11.113457960	8.38497	6.69112e-14	2.37577e-10	0.231578	chr11	113522272	rs2514218	T	C	0	chr11	113457960	-64312
rs35774874:130811356:T:C	chr11.130964098	8.31106	1.00758e-13	3.47817e-10	0.283486	chr11	130941461	rs35774874	C	T	0	chr11	130964098	22637
rs7951870:46373311:T:C	chr11.46479103	-8.26639	1.28983e-13	4.33215e-10	-0.338606	chr11	46351761	rs7951870	T	C	0	chr11	46479103	127342
rs7129727:57484660:G:A	chr11.57652408	8.2192	1.6735e-13	5.47289e-10	0.290313	chr11	57717188	rs7129727	A	G	1	chr11	57652408	-64780
rs1899543:24406419:A:T	chr11.24382508	8.17504	2.13443e-13	6.80128e-10	0.271699	chr11	24384873	rs1899543	T	A	0	chr11	24382508	-2365
rs58950470:65383755:G:T	chr11.65633416	-7.84975	1.26516e-12	3.93059e-09	-0.318329	chr11	65616284	rs58950470	T	G	0	chr11	65633416	17132
rs7951870:46373311:T:C	chr11.46494351	-7.81072	1.56376e-12	4.7398e-09	-0.335934	chr11	46351761	rs7951870	T	C	0	chr11	46494351	142590
rs7129727:57484660:G:A	chr11.57701676	7.71875	2.573e-12	7.61313e-09	0.318855	chr11	57717188	rs7129727	A	G	1	chr11	57701676	-15512
rs58950470:65383755:G:T	chr11.65709836	-7.53744	6.82584e-12	1.9727e-08	-0.315012	chr11	65616284	rs58950470	T	G	0	chr11	65709836	93552
rs7951870:46373311:T:C	chr11.46590254	-7.40665	1.37255e-11	3.87657e-08	-0.288837	chr11	46351761	rs7951870	T	C	0	chr11	46590254	238493
rs12293670:124612932:A:G	chr11.124770376	-7.32413	2.12759e-11	5.87554e-08	-0.313764	chr11	124743036	rs12293670	A	G	0	chr11	124770376	27340
rs2917569:132568255:T:C	chr11.132711452	7.3091	2.3039e-11	6.22414e-08	0.271948	chr11	132698360	rs2917569	C	T	0	chr11	132711452	13092
rs7129727:57484660:G:A	chr11.57742821	-7.22592	3.57558e-11	9.45413e-08	-0.230695	chr11	57717188	rs7129727	A	G	1	chr11	57742821	25633
rs12293670:124612932:A:G	chr11.124765249	-7.20751	3.9399e-11	1.02004e-07	-0.259173	chr11	124743036	rs12293670	A	G	0	chr11	124765249	22213
rs2917569:132568255:T:C	chr11.132658812	7.11969	6.2499e-11	1.58508e-07	0.254106	chr11	132698360	rs2917569	C	T	0	chr11	132658812	-39548
rs1899543:24406419:A:T	chr11.24353020	6.95898	1.44517e-10	3.59189e-07	0.273113	chr11	24384873	rs1899543	T	A	0	chr11	24353020	-31853
rs58950470:65383755:G:T	chr11.65678480	-6.90982	1.86454e-10	4.54333e-07	-0.289456	chr11	65616284	rs58950470	T	G	0	chr11	65678480	62196
rs4936277:113431960:A:G	chr11.113571614	-6.89164	2.0484e-10	4.89537e-07	-0.259361	chr11	113561238	rs4936277	G	A	0	chr11	113571614	10376
rs7129727:57484660:G:A	chr11.57632990	6.79705	3.33535e-10	7.82057e-07	0.242472	chr11	57717188	rs7129727	A	G	1	chr11	57632990	-84198
rs12293670:124612932:A:G	chr11.124763743	-6.77083	3.81578e-10	8.78137e-07	-0.232684	chr11	124743036	rs12293670	A	G	0	chr11	124763743	20707
rs58950470:65383755:G:T	chr11.65713296	-6.76495	3.93267e-10	8.88584e-07	-0.303197	chr11	65616284	rs58950470	T	G	0	chr11	65713296	97012
rs35774874:130811356:T:C	chr11.130984548	6.73663	4.5466e-10	1.00896e-06	0.274307	chr11	130941461	rs35774874	C	T	0	chr11	130984548	43087
rs7951870:46373311:T:C	chr11.46366317	-6.73016	4.69971e-10	1.02463e-06	-0.279907	chr11	46351761	rs7951870	T	C	0	chr11	46366317	14556
rs12293670:124612932:A:G	chr11.124765140	-6.6974	5.55602e-10	1.19044e-06	-0.244818	chr11	124743036	rs12293670	A	G	0	chr11	124765140	22104
rs7951870:46373311:T:C	chr11.46447310	-6.62265	8.12922e-10	1.71226e-06	-0.287988	chr11	46351761	rs7951870	T	C	0	chr11	46447310	95549
rs7951870:46373311:T:C	chr11.46590781	-6.60872	8.72488e-10	1.8071e-06	-0.237605	chr11	46351761	rs7951870	T	C	0	chr11	46590781	239020
rs7129727:57484660:G:A	chr11.57887133	-6.52169	1.35491e-09	2.76029e-06	-0.229885	chr11	57717188	rs7129727	A	G	1	chr11	57887133	169945
rs58950470:65383755:G:T	chr11.65670090	-6.46857	1.77019e-09	3.54815e-06	-0.305329	chr11	65616284	rs58950470	T	G	0	chr11	65670090	53806
rs12293670:124612932:A:G	chr11.124732352	-6.46092	1.83947e-09	3.62849e-06	-0.214361	chr11	124743036	rs12293670	A	G	0	chr11	124732352	-10684
rs58950470:65383755:G:T	chr11.65598770	6.39315	2.58258e-09	5.01473e-06	0.15426	chr11	65616284	rs58950470	T	G	0	chr11	65598770	-17514
rs1899543:24406419:A:T	chr11.24362409	6.26506	4.88126e-09	9.33237e-06	0.275037	chr11	24384873	rs1899543	T	A	0	chr11	24362409	-22464
rs7129727:57484660:G:A	chr11.57940547	6.12076	9.92262e-09	1.86834e-05	0.162863	chr11	57717188	rs7129727	A	G	1	chr11	57940547	223359
rs7129727:57484660:G:A	chr11.57629770	6.05225	1.38554e-08	2.56992e-05	0.212498	chr11	57717188	rs7129727	A	G	1	chr11	57629770	-87418
rs2514218:113392994:C:T	chr11.113448186	-6.04187	1.45719e-08	2.66306e-05	-0.305339	chr11	113522272	rs2514218	T	C	0	chr11	113448186	-74086
rs2514218:113392994:C:T	chr11.113422778	6.01345	1.67246e-08	3.01217e-05	0.268868	chr11	113522272	rs2514218	T	C	0	chr11	113422778	-99494
rs7129727:57484660:G:A	chr11.57924093	5.97904	1.9752e-08	3.5066e-05	0.212581	chr11	57717188	rs7129727	A	G	1	chr11	57924093	206905
rs58950470:65383755:G:T	chr11.65687915	-5.92167	2.60388e-08	4.5576e-05	-0.206804	chr11	65616284	rs58950470	T	G	0	chr11	65687915	71631
rs2514218:113392994:C:T	chr11.113415778	5.82065	4.22091e-08	7.2853e-05	0.279873	chr11	113522272	rs2514218	T	C	0	chr11	113415778	-106494
rs58950470:65383755:G:T	chr11.65623015	5.78487	5.00309e-08	8.51704e-05	0.249636	chr11	65616284	rs58950470	T	G	0	chr11	65623015	6731
rs2514218:113392994:C:T	chr11.113541018	-5.748	5.95756e-08	0.000100048	-0.262081	chr11	113522272	rs2514218	T	C	0	chr11	113541018	18746
rs7129727:57484660:G:A	chr11.57695281	5.72938	6.50518e-08	0.000107788	0.231559	chr11	57717188	rs7129727	A	G	1	chr11	57695281	-21907
rs7129727:57484660:G:A	chr11.57887132	-5.72156	6.74957e-08	0.000110366	-0.209431	chr11	57717188	rs7129727	A	G	1	chr11	57887132	169944
rs7951870:46373311:T:C	chr11.46476543	-5.64108	9.85064e-08	0.000158982	-0.139242	chr11	46351761	rs7951870	T	C	0	chr11	46476543	124782
rs2514218:113392994:C:T	chr11.113447252	-5.63678	1.00505e-07	0.000160127	-0.225764	chr11	113522272	rs2514218	T	C	0	chr11	113447252	-75020
rs2917569:132568255:T:C	chr11.132678261	5.61893	1.09246e-07	0.000171851	0.23263	chr11	132698360	rs2917569	C	T	0	chr11	132678261	-20099
rs58950470:65383755:G:T	chr11.65622159	5.57811	1.32129e-07	0.00020525	0.23435	chr11	65616284	rs58950470	T	G	0	chr11	65622159	5875
rs2514218:113392994:C:T	chr11.113422873	5.54819	1.51819e-07	0.000232924	0.253501	chr11	113522272	rs2514218	T	C	0	chr11	113422873	-99399
rs7129727:57484660:G:A	chr11.57695328	5.53967	1.57932e-07	0.000239348	0.227795	chr11	57717188	rs7129727	A	G	1	chr11	57695328	-21860
rs7129727:57484660:G:A	chr11.57897865	-5.50601	1.84522e-07	0.000276276	-0.203307	chr11	57717188	rs7129727	A	G	1	chr11	57897865	180677
rs58950470:65383755:G:T	chr11.65687916	-5.41557	2.79553e-07	0.000413578	-0.22005	chr11	65616284	rs58950470	T	G	0	chr11	65687916	71632
rs2514218:113392994:C:T	chr11.113424255	5.40474	2.93729e-07	0.000429439	0.250173	chr11	113522272	rs2514218	T	C	0	chr11	113424255	-98017
rs2514218:113392994:C:T	chr11.113506765	-5.38935	3.15098e-07	0.000455324	-0.0733937	chr11	113522272	rs2514218	T	C	0	chr11	113506765	-15507
rs2514218:113392994:C:T	chr11.113445381	5.32091	4.29965e-07	0.000614168	0.270743	chr11	113522272	rs2514218	T	C	0	chr11	113445381	-76891
rs7951870:46373311:T:C	chr11.46517561	-5.29264	4.88553e-07	0.000689925	-0.166428	chr11	46351761	rs7951870	T	C	0	chr11	46517561	165800
rs7129727:57484660:G:A	chr11.57908668	-5.27458	5.29958e-07	0.000739988	-0.211325	chr11	57717188	rs7129727	A	G	1	chr11	57908668	191480
rs35774874:130811356:T:C	chr11.130944372	5.25119	5.88733e-07	0.000812923	0.0306849	chr11	130941461	rs35774874	C	T	0	chr11	130944372	2911
rs7129727:57484660:G:A	chr11.57916182	-5.24824	5.96585e-07	0.000814713	-0.208556	chr11	57717188	rs7129727	A	G	1	chr11	57916182	198994
rs4936277:113431960:A:G	chr11.113573646	5.2436	6.09132e-07	0.000822805	0.180763	chr11	113561238	rs4936277	G	A	0	chr11	113573646	12408
rs12293670:124612932:A:G	chr11.124782169	-5.22683	6.56653e-07	0.000877458	-0.234753	chr11	124743036	rs12293670	A	G	0	chr11	124782169	39133
rs2514218:113392994:C:T	chr11.113434591	5.1996	7.41683e-07	0.000980537	0.24514	chr11	113522272	rs2514218	T	C	0	chr11	113434591	-87681
rs2514218:113392994:C:T	chr11.113547471	-5.1771	8.19914e-07	0.00107255	-0.244686	chr11	113522272	rs2514218	T	C	0	chr11	113547471	25199
rs12293670:124612932:A:G	chr11.124713592	-5.16505	8.6506e-07	0.00111982	-0.219224	chr11	124743036	rs12293670	A	G	0	chr11	124713592	-29444
rs12293670:124612932:A:G	chr11.124757582	-5.15635	8.99169e-07	0.00115197	-0.0858907	chr11	124743036	rs12293670	A	G	0	chr11	124757582	14546
rs7951870:46373311:T:C	chr11.46311713	-5.0993	1.15746e-06	0.00146775	-0.220223	chr11	46351761	rs7951870	T	C	0	chr11	46311713	-40048
rs1765142	chr11.30217735	-5.03443	1.53919e-06	0.0019321	-0.222696	chr11	30357012	rs1765142	C	A	0	chr11	30217735	-139277
rs2514218:113392994:C:T	chr11.113513389	-5.02983	1.57053e-06	0.00195173	-0.0811057	chr11	113522272	rs2514218	T	C	0	chr11	113513389	-8883
rs7129727:57484660:G:A	chr11.57754108	-5.01155	1.70112e-06	0.00209309	-0.157079	chr11	57717188	rs7129727	A	G	1	chr11	57754108	36920
rs58950470:65383755:G:T	chr11.65686528	-4.99104	1.86021e-06	0.00226639	-0.197789	chr11	65616284	rs58950470	T	G	0	chr11	65686528	70244
rs58950470:65383755:G:T	chr11.65596393	4.9881	1.88413e-06	0.00227325	0.131579	chr11	65616284	rs58950470	T	G	0	chr11	65596393	-19891
rs58950470:65383755:G:T	chr11.65698293	-4.97726	1.97512e-06	0.00236012	-0.136747	chr11	65616284	rs58950470	T	G	0	chr11	65698293	82009
rs893949	chr11.134375391	-4.94698	2.25243e-06	0.00266585	-0.171563	chr11	134426490	rs893949	C	T	1	chr11	134375391	-51099
rs58950470:65383755:G:T	chr11.65686573	4.8903	2.87638e-06	0.0033722	0.207636	chr11	65616284	rs58950470	T	G	0	chr11	65686573	70289
rs2917569:132568255:T:C	chr11.132642959	4.86574	3.19619e-06	0.00371213	0.153605	chr11	132698360	rs2917569	C	T	0	chr11	132642959	-55401
rs7129727:57484660:G:A	chr11.57948236	-4.83773	3.60305e-06	0.00414591	-0.19894	chr11	57717188	rs7129727	A	G	1	chr11	57948236	231048
rs7129727:57484660:G:A	chr11.57947127	-4.80215	4.19286e-06	0.00478032	-0.174069	chr11	57717188	rs7129727	A	G	1	chr11	57947127	229939
rs2514218:113392994:C:T	chr11.113524125	4.77827	4.63998e-06	0.005242	0.236814	chr11	113522272	rs2514218	T	C	0	chr11	113524125	1853
rs2514218:113392994:C:T	chr11.113584557	4.77591	4.68667e-06	0.00524704	0.0488012	chr11	113522272	rs2514218	T	C	0	chr11	113584557	62285
rs2514218:113392994:C:T	chr11.113524126	4.77173	4.77028e-06	0.00529297	0.248778	chr11	113522272	rs2514218	T	C	0	chr11	113524126	1854
rs7129727:57484660:G:A	chr11.57684068	-4.74002	5.45394e-06	0.00596364	-0.148932	chr11	57717188	rs7129727	A	G	1	chr11	57684068	-33120
rs2514218:113392994:C:T	chr11.113547472	-4.7393	5.4707e-06	0.00596364	-0.212407	chr11	113522272	rs2514218	T	C	0	chr11	113547472	25200
rs7129727:57484660:G:A	chr11.57947299	4.73314	5.61458e-06	0.00606726	0.200793	chr11	57717188	rs7129727	A	G	1	chr11	57947299	230111
rs7129727:57484660:G:A	chr11.57664586	4.72831	5.72993e-06	0.00613854	0.226409	chr11	57717188	rs7129727	A	G	1	chr11	57664586	-52602
rs1899543:24406419:A:T	chr11.24363938	4.62099	8.97186e-06	0.00952949	0.192452	chr11	24384873	rs1899543	T	A	0	chr11	24363938	-20935
rs2514218:113392994:C:T	chr11.113429301	4.61419	9.22839e-06	0.0097189	0.236723	chr11	113522272	rs2514218	T	C	0	chr11	113429301	-92971
12:2344960:A:G	chr12.2235793	-20.7153	2.61813e-43	1.81043e-38	-0.447757	chr12	2235794	rs2007044	A	G	0	chr12	2235793	-1
12:39522907:C:A	chr12.39095507	-18.5331	1.50546e-38	4.51484e-34	-0.430111	chr12	39129105	rs10783624	C	A	0	chr12	39095507	-33598
12:123665113:G:C	chr12.123158874	18.4472	2.34563e-38	4.51484e-34	0.465398	chr12	123180566	rs2851447	C	G	0	chr12	123158874	-21692
12:123665113:G:C	chr12.123170266	18.4265	2.61162e-38	4.51484e-34	0.449791	chr12	123180566	rs2851447	C	G	0	chr12	123170266	-10300
12:39522907:C:A	chr12.39135262	-18.0069	2.31366e-37	3.19979e-33	-0.480028	chr12	39129105	rs10783624	C	A	0	chr12	39135262	6157
12:123665113:G:C	chr12.123218557	17.8532	5.1727e-37	5.96154e-33	0.46012	chr12	123180566	rs2851447	C	G	0	chr12	123218557	37991
12:123665113:G:C	chr12.123166472	17.6327	1.64861e-36	1.62859e-32	0.435033	chr12	123180566	rs2851447	C	G	0	chr12	123166472	-14094
12:123665113:G:C	chr12.123220298	17.1089	2.65279e-35	2.29301e-31	0.465361	chr12	123180566	rs2851447	C	G	0	chr12	123220298	39732
12:123665113:G:C	chr12.123212985	16.9792	5.30347e-35	4.07483e-31	0.449318	chr12	123180566	rs2851447	C	G	0	chr12	123212985	32419
12:123665113:G:C	chr12.123184922	16.7246	2.0789e-34	1.43756e-30	0.44755	chr12	123180566	rs2851447	C	G	0	chr12	123184922	4356
12:123665113:G:C	chr12.123216807	16.0417	8.42484e-33	5.29616e-29	0.42709	chr12	123180566	rs2851447	C	G	0	chr12	123216807	36241
12:123665113:G:C	chr12.123208874	16.0214	9.41359e-33	5.42458e-29	0.447154	chr12	123180566	rs2851447	C	G	0	chr12	123208874	28308
12:39522907:C:A	chr12.39099502	-15.8857	1.97654e-32	1.05137e-28	-0.395343	chr12	39129105	rs10783624	C	A	0	chr12	39099502	-29603
12:123665113:G:C	chr12.123159143	15.7652	3.8287e-32	1.8911e-28	0.456291	chr12	123180566	rs2851447	C	G	0	chr12	123159143	-21423
12:123665113:G:C	chr12.123259128	15.608	9.08731e-32	4.18925e-28	0.399351	chr12	123180566	rs2851447	C	G	0	chr12	123259128	78562
rs324015	chr12.57096318	-15.3206	4.44398e-31	1.92063e-27	-0.350515	chr12	57096317	rs324015	T	C	0	chr12	57096318	1
12:123665113:G:C	chr12.123203936	14.9617	3.26244e-30	1.32705e-26	0.458771	chr12	123180566	rs2851447	C	G	0	chr12	123203936	23370
12:123665113:G:C	chr12.123220784	14.7367	1.14642e-29	4.40417e-26	0.475553	chr12	123180566	rs2851447	C	G	0	chr12	123220784	40218
12:123665113:G:C	chr12.123166166	14.5703	2.91344e-29	1.03277e-25	0.498435	chr12	123180566	rs2851447	C	G	0	chr12	123166166	-14400
12:23633432:T:G	chr12.23384773	14.5659	2.98704e-29	1.03277e-25	0.38225	chr12	23480498	rs1120004	G	T	0	chr12	23384773	-95725
12:123665113:G:C	chr12.123196017	14.1085	3.92656e-28	1.29296e-24	0.41288	chr12	123180566	rs2851447	C	G	0	chr12	123196017	15451
12:39522907:C:A	chr12.39099614	-13.9339	1.05485e-27	3.31558e-24	-0.415704	chr12	39129105	rs10783624	C	A	0	chr12	39099614	-29491
12:39522907:C:A	chr12.39139683	-13.8225	1.9854e-27	5.96914e-24	-0.414464	chr12	39129105	rs10783624	C	A	0	chr12	39139683	10578
12:123665113:G:C	chr12.123187215	13.6479	5.35282e-27	1.54228e-23	0.465588	chr12	123180566	rs2851447	C	G	0	chr12	123187215	6649
12:23633432:T:G	chr12.23485706	13.5053	1.20592e-26	3.33559e-23	0.396305	chr12	23480498	rs1120004	G	T	0	chr12	23485706	5208
12:123665113:G:C	chr12.123237068	13.4881	1.33034e-26	3.53819e-23	0.410758	chr12	123180566	rs2851447	C	G	0	chr12	123237068	56502
12:123665113:G:C	chr12.123260811	13.4502	1.65147e-26	4.22959e-23	0.406668	chr12	123180566	rs2851447	C	G	0	chr12	123260811	80245
rs4766428	chr12.110394221	-13.0121	2.0231e-25	4.99633e-22	-0.378804	chr12	110285440	rs4766428	T	C	0	chr12	110394221	108781
12:23633432:T:G	chr12.23389377	12.547	2.92865e-24	6.98331e-21	0.436306	chr12	23480498	rs1120004	G	T	0	chr12	23389377	-91121
12:123665113:G:C	chr12.123207759	12.4417	5.3716e-24	1.23815e-20	0.418035	chr12	123180566	rs2851447	C	G	0	chr12	123207759	27193
12:2344960:A:G	chr12.2241285	-12.233	1.78975e-23	3.99229e-20	-0.349027	chr12	2235794	rs2007044	A	G	0	chr12	2241285	5491
12:23633432:T:G	chr12.23391034	12.16	2.72711e-23	5.89311e-20	0.402127	chr12	23480498	rs1120004	G	T	0	chr12	23391034	-89464
12:39522907:C:A	chr12.39060829	-11.9755	7.91484e-23	1.65852e-19	-0.42191	chr12	39129105	rs10783624	C	A	0	chr12	39060829	-68276
12:123665113:G:C	chr12.123184960	11.9597	8.67486e-23	1.76431e-19	0.420423	chr12	123180566	rs2851447	C	G	0	chr12	123184960	4394
12:123665113:G:C	chr12.123310035	11.5513	9.20324e-22	1.8183e-18	0.343154	chr12	123180566	rs2851447	C	G	0	chr12	123310035	129469
rs4766428	chr12.110405655	-11.2675	4.75494e-21	9.13345e-18	-0.341188	chr12	110285440	rs4766428	T	C	0	chr12	110405655	120215
rs4766428	chr12.110378116	-10.9838	2.45559e-20	4.58929e-17	-0.379743	chr12	110285440	rs4766428	T	C	0	chr12	110378116	92676
rs4766428	chr12.110441420	-10.9398	3.16788e-20	5.76471e-17	-0.363484	chr12	110285440	rs4766428	T	C	0	chr12	110441420	155980
12:123665113:G:C	chr12.123166614	10.8032	6.97868e-20	1.23737e-16	0.420353	chr12	123180566	rs2851447	C	G	0	chr12	123166614	-13952
12:39522907:C:A	chr12.39097529	-10.628	1.92037e-19	3.31984e-16	-0.377047	chr12	39129105	rs10783624	C	A	0	chr12	39097529	-31576
12:123665113:G:C	chr12.123135722	10.138	3.239e-18	5.46284e-15	0.389074	chr12	123180566	rs2851447	C	G	0	chr12	123135722	-44844
12:123665113:G:C	chr12.123257230	9.86875	1.52142e-17	2.5049e-14	0.443797	chr12	123180566	rs2851447	C	G	0	chr12	123257230	76664
12:123665113:G:C	chr12.123266347	9.76711	2.72427e-17	4.381e-14	0.27868	chr12	123180566	rs2851447	C	G	0	chr12	123266347	85781
12:123665113:G:C	chr12.123254130	9.68126	4.45291e-17	6.99815e-14	0.211636	chr12	123180566	rs2851447	C	G	0	chr12	123254130	73564
12:123665113:G:C	chr12.123136664	9.52354	1.09626e-16	1.68458e-13	0.373544	chr12	123180566	rs2851447	C	G	0	chr12	123136664	-43902
12:23633432:T:G	chr12.23361598	9.37703	2.52602e-16	3.79727e-13	0.335825	chr12	23480498	rs1120004	G	T	0	chr12	23361598	-118900
rs4766428	chr12.110469768	9.37075	2.61793e-16	3.8517e-13	0.335334	chr12	110285440	rs4766428	T	C	0	chr12	110469768	184328
12:123665113:G:C	chr12.123313021	9.1779	7.82571e-16	1.12739e-12	0.352903	chr12	123180566	rs2851447	C	G	0	chr12	123313021	132455
12:2344960:A:G	chr12.2222937	-8.98144	2.37658e-15	3.35388e-12	-0.370107	chr12	2235794	rs2007044	A	G	0	chr12	2222937	-12857
12:123665113:G:C	chr12.123286927	8.95015	2.83518e-15	3.92105e-12	0.326323	chr12	123180566	rs2851447	C	G	0	chr12	123286927	106361
rs324015	chr12.57066900	-8.9138	3.47961e-15	4.71795e-12	-0.329649	chr12	57096317	rs324015	T	C	0	chr12	57066900	-29417
12:123665113:G:C	chr12.123258017	8.78861	7.03466e-15	9.35474e-12	0.278765	chr12	123180566	rs2851447	C	G	0	chr12	123258017	77451
12:2344960:A:G	chr12.2259229	-8.39241	6.42085e-14	8.37739e-11	-0.269657	chr12	2235794	rs2007044	A	G	0	chr12	2259229	23435
rs4766428	chr12.110134039	-8.32611	9.27097e-14	1.1872e-10	-0.33348	chr12	110285440	rs4766428	T	C	0	chr12	110134039	-151401
12:123665113:G:C	chr12.123268945	8.18196	2.05468e-13	2.58329e-10	0.286164	chr12	123180566	rs2851447	C	G	0	chr12	123268945	88379
12:123665113:G:C	chr12.123268944	7.85198	1.24991e-12	1.54342e-09	0.106325	chr12	123180566	rs2851447	C	G	0	chr12	123268944	88378
12:123665113:G:C	chr12.123348366	7.71287	2.65616e-12	3.22234e-09	0.332642	chr12	123180566	rs2851447	C	G	0	chr12	123348366	167800
rs4766428	chr12.110191688	-7.53372	6.96347e-12	8.30214e-09	-0.318141	chr12	110285440	rs4766428	T	C	0	chr12	110191688	-93752
rs4766428	chr12.110442027	-7.49923	8.37501e-12	9.81579e-09	-0.311287	chr12	110285440	rs4766428	T	C	0	chr12	110442027	156587
12:123665113:G:C	chr12.123386524	-7.13874	5.65559e-11	6.51807e-08	-0.284938	chr12	123180566	rs2851447	C	G	0	chr12	123386524	205958
rs4766428	chr12.110177443	-7.06417	8.35654e-11	9.47303e-08	-0.321827	chr12	110285440	rs4766428	T	C	0	chr12	110177443	-107997
rs324015	chr12.57022599	-7.03136	9.91711e-11	1.10608e-07	-0.268799	chr12	57096317	rs324015	T	C	0	chr12	57022599	-73718
12:39522907:C:A	chr12.39054718	-6.88638	2.1049e-10	2.31038e-07	-0.260461	chr12	39129105	rs10783624	C	A	0	chr12	39054718	-74387
12:23633432:T:G	chr12.23410221	6.82096	2.94944e-10	3.13876e-07	0.275612	chr12	23480498	rs1120004	G	T	0	chr12	23410221	-70277
12:123665113:G:C	chr12.123149497	6.8209	2.95039e-10	3.13876e-07	0.194655	chr12	123180566	rs2851447	C	G	0	chr12	123149497	-31069
12:2344960:A:G	chr12.2222405	-6.75209	4.20054e-10	4.40102e-07	-0.281863	chr12	2235794	rs2007044	A	G	0	chr12	2222405	-13389
12:2514112:A:G	chr12.2347249	6.71985	4.95409e-10	5.11306e-07	0.335323	chr12	2404946	rs12823424	G	A	0	chr12	2347249	-57697
rs4766428	chr12.110119506	-6.64959	7.08887e-10	7.20876e-07	-0.296366	chr12	110285440	rs4766428	T	C	0	chr12	110119506	-165934
12:23633432:T:G	chr12.23332193	6.42037	2.25403e-09	2.25893e-06	0.281666	chr12	23480498	rs1120004	G	T	0	chr12	23332193	-148305
12:2514112:A:G	chr12.2392274	6.39029	2.61976e-09	2.58795e-06	0.322359	chr12	2404946	rs12823424	G	A	0	chr12	2392274	-12672
rs324015	chr12.57115273	-6.30431	4.01881e-09	3.91409e-06	-0.285132	chr12	57096317	rs324015	T	C	0	chr12	57115273	18956
12:39522907:C:A	chr12.39046620	-6.25803	5.05372e-09	4.85368e-06	-0.217821	chr12	39129105	rs10783624	C	A	0	chr12	39046620	-82485
12:123665113:G:C	chr12.123396628	-6.19041	7.05277e-09	6.68081e-06	-0.239923	chr12	123180566	rs2851447	C	G	0	chr12	123396628	216062
12:103361112:C:G	chr12.102918205	6.14618	8.76229e-09	8.188e-06	0.310951	chr12	102967334	rs36104021	G	C	0	chr12	102918205	-49129
rs4766428	chr12.110084593	-5.96669	2.09649e-08	1.93296e-05	-0.264931	chr12	110285440	rs4766428	T	C	0	chr12	110084593	-200847
12:123665113:G:C	chr12.123159181	5.95238	2.24628e-08	2.03145e-05	0.228248	chr12	123180566	rs2851447	C	G	0	chr12	123159181	-21385
12:103361112:C:G	chr12.102746416	5.95092	2.26206e-08	2.03145e-05	0.122858	chr12	102967334	rs36104021	G	C	0	chr12	102746416	-220918
12:2344960:A:G	chr12.2206541	-5.94503	2.32717e-08	2.06312e-05	-0.218909	chr12	2235794	rs2007044	A	G	0	chr12	2206541	-29253
12:123665113:G:C	chr12.123401428	5.88728	3.07083e-08	2.68795e-05	0.272186	chr12	123180566	rs2851447	C	G	0	chr12	123401428	220862
12:123665113:G:C	chr12.123380815	-5.88305	3.13358e-08	2.70859e-05	-0.292074	chr12	123180566	rs2851447	C	G	0	chr12	123380815	200249
12:2344960:A:G	chr12.2203324	-5.88	3.1797e-08	2.71452e-05	-0.200346	chr12	2235794	rs2007044	A	G	0	chr12	2203324	-32470
12:23633432:T:G	chr12.23367118	5.81171	4.40426e-08	3.71408e-05	0.189433	chr12	23480498	rs1120004	G	T	0	chr12	23367118	-113380
12:2344960:A:G	chr12.2203241	-5.79814	4.6978e-08	3.91389e-05	-0.220695	chr12	2235794	rs2007044	A	G	0	chr12	2203241	-32553
12:39522907:C:A	chr12.39029038	-5.74561	6.02537e-08	4.96017e-05	-0.19846	chr12	39129105	rs10783624	C	A	0	chr12	39029038	-100067
12:123665113:G:C	chr12.123034320	5.70846	7.17967e-08	5.84088e-05	0.204329	chr12	123180566	rs2851447	C	G	0	chr12	123034320	-146246
rs4766428	chr12.110075878	-5.68461	8.03179e-08	6.45812e-05	-0.263156	chr12	110285440	rs4766428	T	C	0	chr12	110075878	-209562
12:2344960:A:G	chr12.2254549	-5.64738	9.56415e-08	7.60185e-05	-0.192197	chr12	2235794	rs2007044	A	G	0	chr12	2254549	18755
12:123665113:G:C	chr12.123091194	5.62701	1.052e-07	8.26659e-05	0.259773	chr12	123180566	rs2851447	C	G	0	chr12	123091194	-89372
rs4766428	chr12.110061727	-5.50912	1.81893e-07	0.000141325	-0.155274	chr12	110285440	rs4766428	T	C	0	chr12	110061727	-223713
12:39522907:C:A	chr12.39077958	-5.48477	2.03502e-07	0.000156247	-0.203792	chr12	39129105	rs10783624	C	A	0	chr12	39077958	-51147
12:23633432:T:G	chr12.23420902	5.48253	2.05617e-07	0.000156247	0.216121	chr12	23480498	rs1120004	G	T	0	chr12	23420902	-59596
12:2344960:A:G	chr12.2203659	-5.41242	2.83607e-07	0.000212013	-0.212292	chr12	2235794	rs2007044	A	G	0	chr12	2203659	-32135
12:2344960:A:G	chr12.2203959	-5.41124	2.85137e-07	0.000212013	-0.211488	chr12	2235794	rs2007044	A	G	0	chr12	2203959	-31835
12:2344960:A:G	chr12.2206962	-5.38536	3.20877e-07	0.000236049	-0.195714	chr12	2235794	rs2007044	A	G	0	chr12	2206962	-28832
12:2344960:A:G	chr12.2185096	-5.36407	3.53524e-07	0.000257328	-0.232252	chr12	2235794	rs2007044	A	G	0	chr12	2185096	-50698
rs324015	chr12.57092863	-5.33193	4.09043e-07	0.000294639	-0.189953	chr12	57096317	rs324015	T	C	0	chr12	57092863	-3454
12:23633432:T:G	chr12.23436398	5.30084	4.70801e-07	0.000335628	0.199027	chr12	23480498	rs1120004	G	T	0	chr12	23436398	-44100
12:2344960:A:G	chr12.2191040	-5.28755	4.99882e-07	0.000352723	-0.200649	chr12	2235794	rs2007044	A	G	0	chr12	2191040	-44754
12:123665113:G:C	chr12.123333250	-5.27305	5.33624e-07	0.000372728	-0.227507	chr12	123180566	rs2851447	C	G	0	chr12	123333250	152684
12:123665113:G:C	chr12.123066265	5.26133	5.625e-07	0.000388969	0.161897	chr12	123180566	rs2851447	C	G	0	chr12	123066265	-114301
12:92246786:C:G	chr12.91859034	-5.17102	8.42384e-07	0.000576741	-0.0660549	chr12	91853010	rs4240748	G	C	0	chr12	91859034	6024
12:92246786:C:G	chr12.91870699	-5.16792	8.54088e-07	0.000579022	-0.231117	chr12	91853010	rs4240748	G	C	0	chr12	91870699	17689
12:2514112:A:G	chr12.2360331	-5.05661	1.39661e-06	0.000937629	-0.285394	chr12	2404946	rs12823424	G	A	0	chr12	2360331	-44615
rs324015	chr12.57120772	-5.05431	1.41077e-06	0.000938028	-0.23835	chr12	57096317	rs324015	T	C	0	chr12	57120772	24455
12:2344960:A:G	chr12.2214735	-4.96772	2.05872e-06	0.00134586	-0.113587	chr12	2235794	rs2007044	A	G	0	chr12	2214735	-21059
12:123665113:G:C	chr12.123416597	4.96723	2.06307e-06	0.00134586	0.226569	chr12	123180566	rs2851447	C	G	0	chr12	123416597	236031
12:23633432:T:G	chr12.23423667	4.92511	2.47573e-06	0.00159997	0.1982	chr12	23480498	rs1120004	G	T	0	chr12	23423667	-56831
12:123665113:G:C	chr12.123000640	4.91964	2.53499e-06	0.00161299	0.195085	chr12	123180566	rs2851447	C	G	0	chr12	123000640	-179926
12:2344960:A:G	chr12.2177798	-4.91895	2.54253e-06	0.00161299	-0.195351	chr12	2235794	rs2007044	A	G	0	chr12	2177798	-57996
12:23633432:T:G	chr12.23451436	4.86937	3.14687e-06	0.00197824	0.206972	chr12	23480498	rs1120004	G	T	0	chr12	23451436	-29062
12:123665113:G:C	chr12.122969184	4.84785	3.45062e-06	0.00214964	0.172662	chr12	123180566	rs2851447	C	G	0	chr12	122969184	-211382
12:123665113:G:C	chr12.123110145	-4.83202	3.69203e-06	0.0022795	-0.204208	chr12	123180566	rs2851447	C	G	0	chr12	123110145	-70421
12:23633432:T:G	chr12.23394295	4.78574	4.49539e-06	0.00275094	0.201416	chr12	23480498	rs1120004	G	T	0	chr12	23394295	-86203
rs324015	chr12.57121987	-4.70737	6.25696e-06	0.00379534	-0.239724	chr12	57096317	rs324015	T	C	0	chr12	57121987	25670
12:2344960:A:G	chr12.2201449	-4.70254	6.38504e-06	0.00383935	-0.179594	chr12	2235794	rs2007044	A	G	0	chr12	2201449	-34345
12:2514112:A:G	chr12.2366238	4.69905	6.47914e-06	0.00386235	0.268846	chr12	2404946	rs12823424	G	A	0	chr12	2366238	-38708
12:2344960:A:G	chr12.2177673	-4.56715	1.1207e-05	0.00662365	-0.160151	chr12	2235794	rs2007044	A	G	0	chr12	2177673	-58121
12:92246786:C:G	chr12.91914821	-4.53624	1.27236e-05	0.00745624	-0.214566	chr12	91853010	rs4240748	G	C	0	chr12	91914821	61811
12:103361112:C:G	chr12.102862219	-4.50374	1.45319e-05	0.00844439	-0.307301	chr12	102967334	rs36104021	G	C	0	chr12	102862219	-105115
rs9545047:79859456:A:C	chr13.79432466	-15.3418	3.95009e-31	1.14987e-27	-0.465785	chr13	79285321	rs9545047	C	A	0	chr13	79432466	147145
rs9545047:79859456:A:C	chr13.79410877	8.15187	2.42467e-13	3.52911e-10	0.373812	chr13	79285321	rs9545047	C	A	0	chr13	79410877	125556
rs9545047:79859456:A:C	chr13.79411902	7.87025	1.13168e-12	1.09811e-09	0.391779	chr13	79285321	rs9545047	C	A	0	chr13	79411902	126581
rs9545047:79859456:A:C	chr13.79408450	-7.36905	1.67634e-11	1.21996e-08	-0.361246	chr13	79285321	rs9545047	C	A	0	chr13	79408450	123129
rs9545047:79859456:A:C	chr13.79392811	7.23159	3.47038e-11	2.02045e-08	0.362697	chr13	79285321	rs9545047	C	A	0	chr13	79392811	107490
rs9545047:79859456:A:C	chr13.79367277	6.8009	3.26998e-10	1.55615e-07	0.378245	chr13	79285321	rs9545047	C	A	0	chr13	79367277	81956
rs9545047:79859456:A:C	chr13.79418067	6.77464	3.74204e-10	1.55615e-07	0.353122	chr13	79285321	rs9545047	C	A	0	chr13	79418067	132746
rs9545047:79859456:A:C	chr13.79309764	6.61818	8.31582e-10	3.02592e-07	0.351408	chr13	79285321	rs9545047	C	A	0	chr13	79309764	24443
rs9545047:79859456:A:C	chr13.79408449	-6.46872	1.7688e-09	5.72109e-07	-0.286311	chr13	79285321	rs9545047	C	A	0	chr13	79408449	123128
rs9545047:79859456:A:C	chr13.79334019	6.3161	3.79052e-09	1.10342e-06	0.354175	chr13	79285321	rs9545047	C	A	0	chr13	79334019	48698
rs9545047:79859456:A:C	chr13.79392904	5.84468	3.76416e-08	9.96134e-06	0.33561	chr13	79285321	rs9545047	C	A	0	chr13	79392904	107583
rs9545047:79859456:A:C	chr13.79361226	5.46282	2.25126e-07	5.46119e-05	0.290607	chr13	79285321	rs9545047	C	A	0	chr13	79361226	75905
rs9545047:79859456:A:C	chr13.79335336	-5.41604	2.78956e-07	6.24647e-05	-0.317542	chr13	79285321	rs9545047	C	A	0	chr13	79335336	50015
rs9545047:79859456:A:C	chr13.79368268	-5.38322	3.24028e-07	6.73746e-05	-0.318345	chr13	79285321	rs9545047	C	A	0	chr13	79368268	82947
rs9545047:79859456:A:C	chr13.79416122	5.28651	5.02229e-07	9.7466e-05	0.300389	chr13	79285321	rs9545047	C	A	0	chr13	79416122	130801
rs9545047:79859456:A:C	chr13.79369302	-4.98495	1.9102e-06	0.000347537	-0.290802	chr13	79285321	rs9545047	C	A	0	chr13	79369302	83981
rs9545047:79859456:A:C	chr13.79241605	-4.45617	1.76314e-05	0.00301912	-0.195871	chr13	79285321	rs9545047	C	A	0	chr13	79241605	-43716
rs9545047:79859456:A:C	chr13.79232241	4.40263	2.18825e-05	0.00353889	0.0870185	chr13	79285321	rs9545047	C	A	0	chr13	79232241	-53080
rs9545047:79859456:A:C	chr13.79258783	-4.22594	4.40855e-05	0.00675436	-0.243965	chr13	79285321	rs9545047	C	A	0	chr13	79258783	-26538
rs10083370:104314182:G:A	chr14.103767291	-30.8498	3.32756e-62	1.85066e-57	-0.469442	chr14	103847845	rs10083370	A	G	1	chr14	103767291	-80554
rs10083370:104314182:G:A	chr14.103787000	-25.1166	3.96855e-52	1.10357e-47	-0.475095	chr14	103847845	rs10083370	A	G	1	chr14	103787000	-60845
rs10083370:104314182:G:A	chr14.103853394	-22.7984	1.30905e-47	2.4268e-43	-0.463531	chr14	103847845	rs10083370	A	G	1	chr14	103853394	5549
rs10083370:104314182:G:A	chr14.103803470	-21.5264	5.19451e-45	7.22245e-41	-0.452988	chr14	103847845	rs10083370	A	G	1	chr14	103803470	-44375
rs10083370:104314182:G:A	chr14.103814398	-20.0388	7.33938e-42	8.16374e-38	-0.458892	chr14	103847845	rs10083370	A	G	1	chr14	103814398	-33447
rs10083370:104314182:G:A	chr14.103807830	-19.589	6.95022e-41	6.44239e-37	-0.449631	chr14	103847845	rs10083370	A	G	1	chr14	103807830	-40015
rs10083370:104314182:G:A	chr14.103839456	-18.9402	1.86177e-39	1.4792e-35	-0.454446	chr14	103847845	rs10083370	A	G	1	chr14	103839456	-8389
rs10083370:104314182:G:A	chr14.103787715	-18.169	9.93551e-38	6.90716e-34	-0.419606	chr14	103847845	rs10083370	A	G	1	chr14	103787715	-60130
rs10083370:104314182:G:A	chr14.103796956	-16.6681	2.81867e-34	1.74181e-30	-0.467802	chr14	103847845	rs10083370	A	G	1	chr14	103796956	-50889
rs10083370:104314182:G:A	chr14.103766676	-15.0513	1.98115e-30	1.10184e-26	-0.458367	chr14	103847845	rs10083370	A	G	1	chr14	103766676	-81169
rs10083370:104314182:G:A	chr14.103767290	-13.2458	5.30737e-26	2.68341e-22	-0.414516	chr14	103847845	rs10083370	A	G	1	chr14	103767290	-80555
rs10083370:104314182:G:A	chr14.103751797	-12.7717	8.03945e-25	3.72602e-21	-0.285263	chr14	103847845	rs10083370	A	G	1	chr14	103751797	-96048
rs35604463:99712032:G:A	chr14.99238995	12.4529	5.03453e-24	2.15385e-20	0.381946	chr14	99245695	rs35604463	A	G	0	chr14	99238995	-6700
rs35604463:99712032:G:A	chr14.99238089	11.8224	1.91804e-22	7.61955e-19	0.351152	chr14	99245695	rs35604463	A	G	0	chr14	99238089	-7606
rs10083370:104314182:G:A	chr14.103807450	-10.8384	5.69236e-20	2.11057e-16	-0.357897	chr14	103847845	rs10083370	A	G	1	chr14	103807450	-40395
rs10083370:104314182:G:A	chr14.103820210	-10.0666	4.88434e-18	1.6978e-14	-0.325979	chr14	103847845	rs10083370	A	G	1	chr14	103820210	-27635
rs10083370:104314182:G:A	chr14.103820209	-9.768	2.71034e-17	8.86694e-14	-0.211436	chr14	103847845	rs10083370	A	G	1	chr14	103820209	-27636
rs10083370:104314182:G:A	chr14.103792425	-9.37165	2.60454e-16	8.04745e-13	-0.244927	chr14	103847845	rs10083370	A	G	1	chr14	103792425	-55420
rs10083370:104314182:G:A	chr14.103731915	-9.17295	8.04826e-16	2.35585e-12	-0.197961	chr14	103847845	rs10083370	A	G	1	chr14	103731915	-115930
rs10083370:104314182:G:A	chr14.103832843	-8.3713	7.21797e-14	2.00717e-10	-0.284069	chr14	103847845	rs10083370	A	G	1	chr14	103832843	-15002
rs10148671	chr14.28847637	-8.21297	1.73198e-13	4.58694e-10	-0.372928	chr14	29000167	rs10148671	C	T	0	chr14	28847637	-152530
rs10083370:104314182:G:A	chr14.103806989	-7.94311	7.60961e-13	1.92371e-09	-0.2814	chr14	103847845	rs10083370	A	G	1	chr14	103806989	-40856
rs10083370:104314182:G:A	chr14.103824475	-7.82295	1.46334e-12	3.53849e-09	-0.295353	chr14	103847845	rs10083370	A	G	1	chr14	103824475	-23370
rs10083370:104314182:G:A	chr14.103747623	7.75221	2.14715e-12	4.97566e-09	0.155394	chr14	103847845	rs10083370	A	G	1	chr14	103747623	-100222
rs10083370:104314182:G:A	chr14.103725581	-7.15657	5.15037e-11	1.14577e-07	-0.249826	chr14	103847845	rs10083370	A	G	1	chr14	103725581	-122264
rs10083370:104314182:G:A	chr14.103699591	-7.14119	5.58352e-11	1.19436e-07	-0.243028	chr14	103847845	rs10083370	A	G	1	chr14	103699591	-148254
rs10148671	chr14.28908878	-6.66484	6.55933e-10	1.35112e-06	-0.283487	chr14	29000167	rs10148671	C	T	0	chr14	28908878	-91289
rs10083370:104314182:G:A	chr14.103703654	-6.516	1.39437e-09	2.76961e-06	-0.190054	chr14	103847845	rs10083370	A	G	1	chr14	103703654	-144191
rs35604463:99712032:G:A	chr14.99243366	6.50382	1.48258e-09	2.80429e-06	0.263061	chr14	99245695	rs35604463	A	G	0	chr14	99243366	-2329
rs10083370:104314182:G:A	chr14.103855688	6.49983	1.51267e-09	2.80429e-06	0.225246	chr14	103847845	rs10083370	A	G	1	chr14	103855688	7843
rs10083370:104314182:G:A	chr14.103795087	-6.41185	2.35224e-09	4.22008e-06	-0.260499	chr14	103847845	rs10083370	A	G	1	chr14	103795087	-52758
rs10083370:104314182:G:A	chr14.103732015	-6.35686	3.09497e-09	5.37905e-06	-0.134545	chr14	103847845	rs10083370	A	G	1	chr14	103732015	-115830
rs10083370:104314182:G:A	chr14.103875526	6.24846	5.29833e-09	8.92945e-06	0.251549	chr14	103847845	rs10083370	A	G	1	chr14	103875526	27681
rs10083370:104314182:G:A	chr14.103711848	-5.72469	6.65084e-08	0.000108792	-0.147913	chr14	103847845	rs10083370	A	G	1	chr14	103711848	-135997
rs2332700:72417326:C:G	chr14.71967284	-5.47972	2.08289e-07	0.000330977	-0.250442	chr14	71950609	rs2332700	C	G	0	chr14	71967284	16675
rs10083370:104314182:G:A	chr14.103729274	-5.44506	2.44245e-07	0.000377331	-0.214118	chr14	103847845	rs10083370	A	G	1	chr14	103729274	-118571
rs10083370:104314182:G:A	chr14.103746617	-5.40893	2.88162e-07	0.000433146	-0.0929035	chr14	103847845	rs10083370	A	G	1	chr14	103746617	-101228
rs80020004:104495116:C:T	chr14.104163978	-5.28781	4.993e-07	0.000730764	-0.288521	chr14	104028779	rs80020004	T	C	0	chr14	104163978	135199
rs10083370:104314182:G:A	chr14.103895331	-5.26825	5.45271e-07	0.000777584	-0.202498	chr14	103847845	rs10083370	A	G	1	chr14	103895331	47486
rs80020004:104495116:C:T	chr14.103885012	5.14869	9.30252e-07	0.00129342	0.0932843	chr14	104028779	rs80020004	T	C	0	chr14	103885012	-143767
rs10083370:104314182:G:A	chr14.103891302	-4.92563	2.47021e-06	0.00335081	-0.167616	chr14	103847845	rs10083370	A	G	1	chr14	103891302	43457
rs10083370:104314182:G:A	chr14.103605752	4.87692	3.04653e-06	0.00403419	0.179829	chr14	103847845	rs10083370	A	G	1	chr14	103605752	-242093
rs10083370:104314182:G:A	chr14.103780238	-4.86651	3.1857e-06	0.00412038	-0.0694008	chr14	103847845	rs10083370	A	G	1	chr14	103780238	-67607
rs10083370:104314182:G:A	chr14.103724189	-4.84591	3.47938e-06	0.00439794	-0.131792	chr14	103847845	rs10083370	A	G	1	chr14	103724189	-123656
rs80020004:104495116:C:T	chr14.103918522	-4.82132	3.86427e-06	0.00477589	-0.342355	chr14	104028779	rs80020004	T	C	0	chr14	103918522	-110257
rs10083370:104314182:G:A	chr14.103897718	-4.73881	5.48184e-06	0.00662779	-0.195518	chr14	103847845	rs10083370	A	G	1	chr14	103897718	49873
rs10083370:104314182:G:A	chr14.103874863	4.68219	6.95306e-06	0.00822769	0.214336	chr14	103847845	rs10083370	A	G	1	chr14	103874863	27018
rs10083370:104314182:G:A	chr14.103886972	4.63813	8.35559e-06	0.00968135	0.187774	chr14	103847845	rs10083370	A	G	1	chr14	103886972	39127
rs783540	chr15.82573395	25.4468	9.48271e-53	8.84793e-48	0.430793	chr15	82585958	rs783540	G	A	0	chr15	82573395	-12563
rs783540	chr15.82569020	24.6268	3.3919e-51	1.58242e-46	0.443947	chr15	82585958	rs783540	G	A	0	chr15	82569020	-16938
rs12148337:70589272:T:C	chr15.70296934	23.3108	1.24287e-48	3.86558e-44	0.366827	chr15	70296933	rs12148337	C	T	0	chr15	70296934	1
rs3743078:78894759:C:G	chr15.78602416	-18.4432	2.39475e-38	5.58611e-34	-0.454045	chr15	78602417	rs3743078	C	G	0	chr15	78602416	-1
rs783540	chr15.82671818	-16.245	2.78289e-33	5.1932e-29	-0.424372	chr15	82585958	rs783540	G	A	0	chr15	82671818	85860
rs12908161:85207825:A:G	chr15.84724806	14.9266	3.96838e-30	6.17122e-26	0.395209	chr15	84664594	rs12908161	G	A	0	chr15	84724806	60212
rs3743078:78894759:C:G	chr15.78602417	-14.3767	8.64738e-29	1.15265e-24	-0.391001	chr15	78602417	rs3743078	C	G	0	chr15	78602417	0
rs17514846	chr15.90879314	-14.2955	1.3665e-28	1.59379e-24	-0.293509	chr15	90873320	rs17514846	C	A	1	chr15	90879314	5994
rs12908161:85207825:A:G	chr15.84688676	13.6652	4.85217e-27	5.03041e-23	0.429176	chr15	84664594	rs12908161	G	A	0	chr15	84688676	24082
rs12908161:85207825:A:G	chr15.84650639	13.5971	7.15038e-27	6.67173e-23	0.359186	chr15	84664594	rs12908161	G	A	0	chr15	84650639	-13955
rs783540	chr15.82665668	-12.5351	3.13707e-24	2.66098e-20	-0.379455	chr15	82585958	rs783540	G	A	0	chr15	82665668	79710
rs783540	chr15.82652584	-12.379	7.70896e-24	5.9941e-20	-0.381668	chr15	82585958	rs783540	G	A	0	chr15	82652584	66626
rs783540	chr15.82584035	11.9066	1.17905e-22	8.46253e-19	0.405646	chr15	82585958	rs783540	G	A	0	chr15	82584035	-1923
rs783540	chr15.82687506	-11.6523	5.13144e-22	3.41996e-18	-0.395009	chr15	82585958	rs783540	G	A	0	chr15	82687506	101548
rs783540	chr15.82695185	-11.2586	5.00727e-21	3.11472e-17	-0.357664	chr15	82585958	rs783540	G	A	0	chr15	82695185	109227
rs783540	chr15.82649452	-11.1551	9.11185e-21	5.31369e-17	-0.288361	chr15	82585958	rs783540	G	A	0	chr15	82649452	63494
rs783540	chr15.82671936	-10.8649	4.88516e-20	2.68126e-16	-0.345595	chr15	82585958	rs783540	G	A	0	chr15	82671936	85978
rs3743078:78894759:C:G	chr15.78584807	10.1012	4.00262e-18	2.07482e-14	0.375703	chr15	78602417	rs3743078	C	G	0	chr15	78584807	-17610
rs3743078:78894759:C:G	chr15.78595651	9.85274	1.66771e-17	8.18985e-14	0.377216	chr15	78602417	rs3743078	C	G	0	chr15	78595651	-6766
rs783540	chr15.82560063	-9.66952	4.76195e-17	2.22159e-13	-0.28939	chr15	82585958	rs783540	G	A	0	chr15	82560063	-25895
rs3743078:78894759:C:G	chr15.78591285	9.27958	4.39555e-16	1.95301e-12	0.356711	chr15	78602417	rs3743078	C	G	0	chr15	78591285	-11132
rs783540	chr15.82579330	9.10387	1.19007e-15	5.0473e-12	0.321146	chr15	82585958	rs783540	G	A	0	chr15	82579330	-6628
rs783540	chr15.82671100	-9.08061	1.3574e-15	5.50666e-12	-0.253611	chr15	82585958	rs783540	G	A	0	chr15	82671100	85142
rs3743078:78894759:C:G	chr15.78615518	8.61043	1.90774e-14	7.39199e-11	0.290247	chr15	78602417	rs3743078	C	G	0	chr15	78615518	13101
rs12148337:70589272:T:C	chr15.70290002	8.60373	1.98058e-14	7.39199e-11	0.306628	chr15	70296933	rs12148337	C	T	0	chr15	70290002	-6931
rs12148337:70589272:T:C	chr15.70290003	8.52794	3.02244e-14	1.08466e-10	0.323639	chr15	70296933	rs12148337	C	T	0	chr15	70290003	-6930
rs56282503:40566759:T:C	chr15.40307096	8.06232	3.9647e-13	1.37011e-09	0.412276	chr15	40274558	rs56282503	C	T	0	chr15	40307096	32538
rs12908161:85207825:A:G	chr15.84845421	8.04232	4.42404e-13	1.47425e-09	0.286286	chr15	84664594	rs12908161	G	A	0	chr15	84845421	180827
rs783540	chr15.82397458	7.85957	1.19935e-12	3.85884e-09	0.238959	chr15	82585958	rs783540	G	A	0	chr15	82397458	-188500
rs12148337:70589272:T:C	chr15.70293730	7.81738	1.50831e-12	4.69114e-09	0.307034	chr15	70296933	rs12148337	C	T	0	chr15	70293730	-3203
rs12148337:70589272:T:C	chr15.70313717	-7.68428	3.09944e-12	9.32891e-09	-0.327107	chr15	70296933	rs12148337	C	T	0	chr15	70313717	16784
rs12908161:85207825:A:G	chr15.84610572	7.4923	8.69149e-12	2.53428e-08	0.416885	chr15	84664594	rs12908161	G	A	0	chr15	84610572	-54022
rs3743078:78894759:C:G	chr15.78599108	-7.33618	1.99585e-11	5.64318e-08	-0.313918	chr15	78602417	rs3743078	C	G	0	chr15	78599108	-3309
rs3743078:78894759:C:G	chr15.78577660	7.18542	4.42572e-11	1.21455e-07	0.298869	chr15	78602417	rs3743078	C	G	0	chr15	78577660	-24757
rs783540	chr15.82693409	-7.17031	4.7916e-11	1.27739e-07	-0.259778	chr15	82585958	rs783540	G	A	0	chr15	82693409	107451
rs783540	chr15.82737477	-7.10227	6.84673e-11	1.77456e-07	-0.190638	chr15	82585958	rs783540	G	A	0	chr15	82737477	151519
rs783540	chr15.82604205	7.09226	7.2153e-11	1.81954e-07	0.212242	chr15	82585958	rs783540	G	A	0	chr15	82604205	18247
rs17514846	chr15.90885814	-7.07944	7.71572e-11	1.89453e-07	-0.130789	chr15	90873320	rs17514846	C	A	1	chr15	90885814	12494
rs3743078:78894759:C:G	chr15.78542346	6.97878	1.30395e-10	3.11965e-07	0.288622	chr15	78602417	rs3743078	C	G	0	chr15	78542346	-60071
rs12148337:70589272:T:C	chr15.70335181	-6.82403	2.90326e-10	6.77229e-07	-0.285397	chr15	70296933	rs12148337	C	T	0	chr15	70335181	38248
rs281299	chr15.47347019	-6.76656	3.9004e-10	8.87635e-07	-0.279174	chr15	47393884	rs281299	C	T	1	chr15	47347019	-46865
rs783540	chr15.82674019	-6.69976	5.48957e-10	1.21955e-06	-0.185024	chr15	82585958	rs783540	G	A	0	chr15	82674019	88061
rs783540	chr15.82626366	6.58866	9.6588e-10	2.09587e-06	0.238929	chr15	82585958	rs783540	G	A	0	chr15	82626366	40408
rs17514846	chr15.90877744	-6.54091	1.2297e-09	2.60768e-06	-0.201564	chr15	90873320	rs17514846	C	A	1	chr15	90877744	4424
rs281299	chr15.47451427	-6.25161	5.21678e-09	1.08168e-05	-0.225787	chr15	47393884	rs281299	C	T	1	chr15	47451427	57543
rs17514846	chr15.90885812	-6.21079	6.38006e-09	1.29413e-05	-0.0727794	chr15	90873320	rs17514846	C	A	1	chr15	90885812	12492
rs17514846	chr15.90860417	-6.18427	7.26866e-09	1.443e-05	-0.249267	chr15	90873320	rs17514846	C	A	1	chr15	90860417	-12903
rs281299	chr15.47350539	6.13403	9.29885e-09	1.80758e-05	0.256379	chr15	47393884	rs281299	C	T	1	chr15	47350539	-43345
rs12148337:70589272:T:C	chr15.70324874	-6.11707	1.01031e-08	1.92384e-05	-0.239216	chr15	70296933	rs12148337	C	T	0	chr15	70324874	27941
rs281299	chr15.47393308	-5.83244	3.99047e-08	7.4467e-05	-0.265954	chr15	47393884	rs281299	C	T	1	chr15	47393308	-576
rs17514846	chr15.90885969	-5.82565	4.12156e-08	7.54051e-05	-0.189865	chr15	90873320	rs17514846	C	A	1	chr15	90885969	12649
rs783540	chr15.82779933	-5.78572	4.98311e-08	8.94143e-05	-0.212722	chr15	82585958	rs783540	G	A	0	chr15	82779933	193975
rs3743078:78894759:C:G	chr15.78544376	5.77996	5.12111e-08	9.01566e-05	0.271258	chr15	78602417	rs3743078	C	G	0	chr15	78544376	-58041
rs17514846	chr15.90878054	-5.73699	6.27569e-08	0.000108437	-0.202714	chr15	90873320	rs17514846	C	A	1	chr15	90878054	4734
rs783540	chr15.82542760	-5.71657	6.91052e-08	0.000117235	-0.132417	chr15	82585958	rs783540	G	A	0	chr15	82542760	-43198
rs783540	chr15.82404918	5.68635	7.96648e-08	0.000132736	0.194252	chr15	82585958	rs783540	G	A	0	chr15	82404918	-181040
rs17514846	chr15.90859572	-5.55108	1.49796e-07	0.000245208	-0.224145	chr15	90873320	rs17514846	C	A	1	chr15	90859572	-13748
rs783540	chr15.82345217	5.43433	2.56558e-07	0.000412732	0.146677	chr15	82585958	rs783540	G	A	0	chr15	82345217	-240741
rs17514846	chr15.90888295	5.39784	3.03132e-07	0.000479391	0.248293	chr15	90873320	rs17514846	C	A	1	chr15	90888295	14975
rs12908161:85207825:A:G	chr15.84620408	-5.36984	3.44369e-07	0.000535529	-0.37302	chr15	84664594	rs12908161	G	A	0	chr15	84620408	-44186
rs783540	chr15.82384771	-5.31717	4.37299e-07	0.000668895	-0.201767	chr15	82585958	rs783540	G	A	0	chr15	82384771	-201187
rs783540	chr15.82534107	5.23517	6.32576e-07	0.000951986	0.150072	chr15	82585958	rs783540	G	A	0	chr15	82534107	-51851
rs56282503:40566759:T:C	chr15.40278482	-5.14481	9.46406e-07	0.00140167	-0.108139	chr15	40274558	rs56282503	C	T	0	chr15	40278482	3924
rs783540	chr15.82475645	-4.99788	1.80559e-06	0.00263239	-0.195421	chr15	82585958	rs783540	G	A	0	chr15	82475645	-110313
rs281299	chr15.47348028	4.90947	2.64855e-06	0.00380193	0.183578	chr15	47393884	rs281299	C	T	1	chr15	47348028	-45856
rs12148337:70589272:T:C	chr15.70303369	4.90164	2.7394e-06	0.00387161	0.128114	chr15	70296933	rs12148337	C	T	0	chr15	70303369	6436
rs12148337:70589272:T:C	chr15.70301657	-4.89822	2.78007e-06	0.00387161	-0.169678	chr15	70296933	rs12148337	C	T	0	chr15	70301657	4724
rs281299	chr15.47445865	-4.85885	3.29187e-06	0.00451694	-0.254385	chr15	47393884	rs281299	C	T	1	chr15	47445865	51981
rs17514846	chr15.90885293	-4.80684	4.1101e-06	0.00555792	-0.178311	chr15	90873320	rs17514846	C	A	1	chr15	90885293	11973
rs12148337:70589272:T:C	chr15.70302660	4.79982	4.23456e-06	0.00564442	0.189768	chr15	70296933	rs12148337	C	T	0	chr15	70302660	5727
rs783540	chr15.82475907	-4.7422	5.40412e-06	0.00710192	-0.190599	chr15	82585958	rs783540	G	A	0	chr15	82475907	-110051
rs3743078:78894759:C:G	chr15.78449043	-4.69542	6.57835e-06	0.008525	-0.168451	chr15	78602417	rs3743078	C	G	0	chr15	78449043	-153374
rs783540	chr15.82669791	-4.66537	7.45912e-06	0.00953398	-0.171385	chr15	82585958	rs783540	G	A	0	chr15	82669791	83833
rs1975802	chr16.68254429	26.7716	3.43908e-55	1.85566e-50	0.492815	chr16	68251944	rs1975802	G	A	0	chr16	68254429	2485
rs11646127:29966277:G:C	chr16.29956112	26.4769	1.18059e-54	3.18513e-50	0.388746	chr16	29954956	rs11646127	C	G	0	chr16	29956112	1156
rs11646127:29966277:G:C	chr16.29953037	23.7438	1.7414e-49	3.13208e-45	0.463021	chr16	29954956	rs11646127	C	G	0	chr16	29953037	-1919
rs7191183:9900057:T:C	chr16.9811251	19.658	4.91566e-41	6.63097e-37	0.430012	chr16	9806200	rs7191183	C	T	0	chr16	9811251	5051
rs7191183:9900057:T:C	chr16.9804592	15.9706	1.24256e-32	1.34092e-28	0.421582	chr16	9806200	rs7191183	C	T	0	chr16	9804592	-1608
rs1975802	chr16.68251943	14.6071	2.37014e-29	2.13147e-25	0.323864	chr16	68251944	rs1975802	G	A	0	chr16	68251943	-1
rs7191183:9900057:T:C	chr16.9803132	14.2454	1.81255e-28	1.39717e-24	0.40482	chr16	9806200	rs7191183	C	T	0	chr16	9803132	-3068
rs11646127:29966277:G:C	chr16.29927973	14.2131	2.17466e-28	1.46675e-24	0.35631	chr16	29954956	rs11646127	C	G	0	chr16	29927973	-26983
rs7191183:9900057:T:C	chr16.9809602	14.1254	3.56961e-28	2.1401e-24	0.405113	chr16	9806200	rs7191183	C	T	0	chr16	9809602	3402
rs7191183:9900057:T:C	chr16.9811250	13.6424	5.52318e-27	2.9802e-23	0.328613	chr16	9806200	rs7191183	C	T	0	chr16	9811250	5050
rs7191183:9900057:T:C	chr16.9811983	13.4153	2.01583e-26	9.88818e-23	0.395267	chr16	9806200	rs7191183	C	T	0	chr16	9811983	5783
rs11646127:29966277:G:C	chr16.29913583	13.3947	2.26648e-26	1.01912e-22	0.373482	chr16	29954956	rs11646127	C	G	0	chr16	29913583	-41373
rs7191183:9900057:T:C	chr16.9793386	12.8836	4.229e-25	1.75529e-21	0.409549	chr16	9806200	rs7191183	C	T	0	chr16	9793386	-12814
rs1975802	chr16.68199246	12.4052	6.62866e-24	2.55478e-20	0.348774	chr16	68251944	rs1975802	G	A	0	chr16	68199246	-52698
rs1975802	chr16.68099359	12.2574	1.55446e-23	5.59169e-20	0.370073	chr16	68251944	rs1975802	G	A	0	chr16	68099359	-152585
rs7191183:9900057:T:C	chr16.9867023	12.1787	2.44856e-23	8.25747e-20	0.37525	chr16	9806200	rs7191183	C	T	0	chr16	9867023	60823
rs11646127:29966277:G:C	chr16.29935625	11.6397	5.51871e-22	1.75164e-18	0.380316	chr16	29954956	rs11646127	C	G	0	chr16	29935625	-19331
rs42945	chr16.58589373	11.3298	3.31636e-21	9.94135e-18	0.383868	chr16	58511522	rs42945	A	G	0	chr16	58589373	77851
rs11646127:29966277:G:C	chr16.30052324	11.3043	3.84439e-21	1.09177e-17	0.33292	chr16	29954956	rs11646127	C	G	0	chr16	30052324	97368
rs1975802	chr16.68218612	11.1985	7.0885e-21	1.91241e-17	0.334634	chr16	68251944	rs1975802	G	A	0	chr16	68218612	-33332
rs7191183:9900057:T:C	chr16.9827646	10.5815	2.51295e-19	6.45685e-16	0.314752	chr16	9806200	rs7191183	C	T	0	chr16	9827646	21446
rs1975802	chr16.68204293	10.4977	4.07501e-19	9.99452e-16	0.357998	chr16	68251944	rs1975802	G	A	0	chr16	68204293	-47651
rs7191183:9900057:T:C	chr16.9789146	10.4299	6.02551e-19	1.39356e-15	0.372597	chr16	9806200	rs7191183	C	T	0	chr16	9789146	-17054
rs7191183:9900057:T:C	chr16.9788447	10.425	6.19844e-19	1.39356e-15	0.355502	chr16	9806200	rs7191183	C	T	0	chr16	9788447	-17753
rs7191183:9900057:T:C	chr16.9864799	10.302	1.26031e-18	2.72015e-15	0.363489	chr16	9806200	rs7191183	C	T	0	chr16	9864799	58599
rs1975802	chr16.68159683	10.2098	2.1425e-18	4.44635e-15	0.299501	chr16	68251944	rs1975802	G	A	0	chr16	68159683	-92261
rs11646127:29966277:G:C	chr16.30006575	10.0653	4.92067e-18	9.83368e-15	0.26371	chr16	29954956	rs11646127	C	G	0	chr16	30006575	51619
rs1975802	chr16.68052201	10.0172	6.48831e-18	1.25034e-14	0.341683	chr16	68251944	rs1975802	G	A	0	chr16	68052201	-199743
rs7499750:13749265:A:C	chr16.13646037	-9.9222	1.11964e-17	2.08323e-14	-0.424364	chr16	13655408	rs7499750	A	C	0	chr16	13646037	-9371
rs42945	chr16.58584028	9.74866	3.02771e-17	5.44564e-14	0.381959	chr16	58511522	rs42945	A	G	0	chr16	58584028	72506
rs11646127:29966277:G:C	chr16.30002352	9.55615	9.10146e-17	1.58418e-13	0.260286	chr16	29954956	rs11646127	C	G	0	chr16	30002352	47396
rs11646127:29966277:G:C	chr16.29986878	9.30384	3.82964e-16	6.4575e-13	0.238946	chr16	29954956	rs11646127	C	G	0	chr16	29986878	31922
rs7191183:9900057:T:C	chr16.9828645	9.15341	8.99019e-16	1.46998e-12	0.280828	chr16	9806200	rs7191183	C	T	0	chr16	9828645	22445
rs7191183:9900057:T:C	chr16.9796859	9.02847	1.82252e-15	2.89234e-12	0.301674	chr16	9806200	rs7191183	C	T	0	chr16	9796859	-9341
rs11646127:29966277:G:C	chr16.30007660	8.73194	9.6665e-15	1.45816e-11	0.266965	chr16	29954956	rs11646127	C	G	0	chr16	30007660	52704
rs11646127:29966277:G:C	chr16.30019379	8.7308	9.72864e-15	1.45816e-11	0.228824	chr16	29954956	rs11646127	C	G	0	chr16	30019379	64423
rs7191183:9900057:T:C	chr16.9805443	8.67339	1.34177e-14	1.95674e-11	0.14522	chr16	9806200	rs7191183	C	T	0	chr16	9805443	-757
rs7191183:9900057:T:C	chr16.9786438	8.62935	1.71647e-14	2.4373e-11	0.281079	chr16	9806200	rs7191183	C	T	0	chr16	9786438	-19762
rs11646127:29966277:G:C	chr16.30055014	8.47308	4.10203e-14	5.67532e-11	0.210178	chr16	29954956	rs11646127	C	G	0	chr16	30055014	100058
rs11646127:29966277:G:C	chr16.30001744	8.44428	4.81419e-14	6.4941e-11	0.291451	chr16	29954956	rs11646127	C	G	0	chr16	30001744	46788
rs7191183:9900057:T:C	chr16.9836724	8.4326	5.13679e-14	6.76027e-11	0.256121	chr16	9806200	rs7191183	C	T	0	chr16	9836724	30524
rs1975802	chr16.68207704	8.35276	7.99898e-14	1.02764e-10	0.277317	chr16	68251944	rs1975802	G	A	0	chr16	68207704	-44240
rs7191183:9900057:T:C	chr16.9868823	8.28846	1.14176e-13	1.43272e-10	0.212149	chr16	9806200	rs7191183	C	T	0	chr16	9868823	62623
rs7191183:9900057:T:C	chr16.9783821	8.23371	1.54476e-13	1.89436e-10	0.308221	chr16	9806200	rs7191183	C	T	0	chr16	9783821	-22379
rs11646127:29966277:G:C	chr16.30022313	8.13495	2.66112e-13	3.19086e-10	0.220941	chr16	29954956	rs11646127	C	G	0	chr16	30022313	67357
rs42945	chr16.58594014	8.11041	3.04524e-13	3.57206e-10	0.370747	chr16	58511522	rs42945	A	G	0	chr16	58594014	82492
rs7191183:9900057:T:C	chr16.9855307	8.02623	4.83135e-13	5.5466e-10	0.299462	chr16	9806200	rs7191183	C	T	0	chr16	9855307	49107
rs7191183:9900057:T:C	chr16.9901201	7.90527	9.35292e-13	1.05139e-09	0.301146	chr16	9806200	rs7191183	C	T	0	chr16	9901201	95001
rs1975802	chr16.68217881	7.73637	2.33933e-12	2.57603e-09	0.179692	chr16	68251944	rs1975802	G	A	0	chr16	68217881	-34063
rs11646127:29966277:G:C	chr16.30007661	7.70384	2.78892e-12	3.00969e-09	0.233137	chr16	29954956	rs11646127	C	G	0	chr16	30007661	52705
rs7191183:9900057:T:C	chr16.9901134	7.67308	3.29251e-12	3.48348e-09	0.315283	chr16	9806200	rs7191183	C	T	0	chr16	9901134	94934
rs11646127:29966277:G:C	chr16.29977619	7.51936	7.52014e-12	7.80331e-09	0.120883	chr16	29954956	rs11646127	C	G	0	chr16	29977619	22663
rs7191183:9900057:T:C	chr16.9902629	7.45194	1.07821e-11	1.0977e-08	0.296476	chr16	9806200	rs7191183	C	T	0	chr16	9902629	96429
rs11646127:29966277:G:C	chr16.30049333	7.31045	2.28744e-11	2.28566e-08	0.186887	chr16	29954956	rs11646127	C	G	0	chr16	30049333	94377
rs11646127:29966277:G:C	chr16.30028857	7.27767	2.72073e-11	2.66918e-08	0.234142	chr16	29954956	rs11646127	C	G	0	chr16	30028857	73901
rs7191183:9900057:T:C	chr16.9881726	7.19201	4.2748e-11	4.11893e-08	0.311822	chr16	9806200	rs7191183	C	T	0	chr16	9881726	75526
rs7499750:13749265:A:C	chr16.13656838	-6.99952	1.1706e-10	1.09105e-07	-0.287083	chr16	13655408	rs7499750	A	C	0	chr16	13656838	1430
rs2161711:71359066:A:G	chr16.71362386	6.99916	1.17278e-10	1.09105e-07	0.339201	chr16	71325163	rs2161711	G	A	0	chr16	71362386	37223
rs1975802	chr16.68100394	6.90919	1.8707e-10	1.71083e-07	0.272195	chr16	68251944	rs1975802	G	A	0	chr16	68100394	-151550
rs11646127:29966277:G:C	chr16.30080726	6.89918	1.97006e-10	1.77168e-07	0.25189	chr16	29954956	rs11646127	C	G	0	chr16	30080726	125770
rs11646127:29966277:G:C	chr16.30039990	6.83743	2.70966e-10	2.39685e-07	0.239005	chr16	29954956	rs11646127	C	G	0	chr16	30039990	85034
rs7191183:9900057:T:C	chr16.9844124	6.65276	6.97552e-10	6.07072e-07	0.24561	chr16	9806200	rs7191183	C	T	0	chr16	9844124	37924
rs42945	chr16.58511521	-6.12535	9.70242e-09	8.30989e-06	-0.220882	chr16	58511522	rs42945	A	G	0	chr16	58511521	-1
rs2161711:71359066:A:G	chr16.71356836	6.00113	1.77521e-08	1.49667e-05	0.236411	chr16	71325163	rs2161711	G	A	0	chr16	71356836	31673
rs7191183:9900057:T:C	chr16.9896131	5.82452	4.14379e-08	3.43985e-05	0.240696	chr16	9806200	rs7191183	C	T	0	chr16	9896131	89931
rs11646127:29966277:G:C	chr16.29867148	5.58615	1.27282e-07	0.000104059	0.229769	chr16	29954956	rs11646127	C	G	0	chr16	29867148	-87808
rs42945	chr16.58594013	5.51612	1.7611e-07	0.000141829	0.293239	chr16	58511522	rs42945	A	G	0	chr16	58594013	82491
rs11646127:29966277:G:C	chr16.29923746	5.49948	1.90164e-07	0.000150895	0.173643	chr16	29954956	rs11646127	C	G	0	chr16	29923746	-31210
rs11646127:29966277:G:C	chr16.29923731	5.3955	3.06389e-07	0.000239597	0.211201	chr16	29954956	rs11646127	C	G	0	chr16	29923731	-31225
rs42945	chr16.58659959	-5.31749	4.36682e-07	0.000336607	-0.220846	chr16	58511522	rs42945	A	G	0	chr16	58659959	148437
rs7499750:13749265:A:C	chr16.13625661	5.20292	7.30752e-07	0.000555351	0.273677	chr16	13655408	rs7499750	A	C	0	chr16	13625661	-29747
rs7499750:13749265:A:C	chr16.13706653	5.01814	1.65285e-06	0.00123868	0.28195	chr16	13655408	rs7499750	A	C	0	chr16	13706653	51245
rs7499750:13749265:A:C	chr16.13707530	5.00865	1.72275e-06	0.00127337	0.27463	chr16	13655408	rs7499750	A	C	0	chr16	13707530	52122
rs11646127:29966277:G:C	chr16.29834365	4.99884	1.79809e-06	0.0013111	0.158387	chr16	29954956	rs11646127	C	G	0	chr16	29834365	-120591
rs42945	chr16.58607640	4.91223	2.61731e-06	0.001883	0.213281	chr16	58511522	rs42945	A	G	0	chr16	58607640	96118
rs7499750:13749265:A:C	chr16.13586147	4.81804	3.91862e-06	0.00278212	0.188506	chr16	13655408	rs7499750	A	C	0	chr16	13586147	-69261
rs2161711:71359066:A:G	chr16.71293430	-4.73429	5.58723e-06	0.00391527	-0.260807	chr16	71325163	rs2161711	G	A	0	chr16	71293430	-31733
rs1975802	chr16.68376045	-4.71884	5.96264e-06	0.00412477	-0.1641	chr16	68251944	rs1975802	G	A	0	chr16	68376045	124101
rs7191183:9900057:T:C	chr16.9872915	4.71118	6.15766e-06	0.00420576	0.137517	chr16	9806200	rs7191183	C	T	0	chr16	9872915	66715
rs7499750:13749265:A:C	chr16.13678400	4.70628	6.28564e-06	0.00423951	0.265931	chr16	13655408	rs7499750	A	C	0	chr16	13678400	22992
rs7499750:13749265:A:C	chr16.13713783	4.68043	7.00446e-06	0.00466601	0.0644602	chr16	13655408	rs7499750	A	C	0	chr16	13713783	58375
rs42945	chr16.58510735	-4.64625	8.0779e-06	0.00531546	-0.221285	chr16	58511522	rs42945	A	G	0	chr16	58510735	-787
rs7499750:13749265:A:C	chr16.13687671	4.63538	8.45158e-06	0.00549434	0.237008	chr16	13655408	rs7499750	A	C	0	chr16	13687671	32263
rs42945	chr16.58601259	4.612	9.31249e-06	0.00598194	0.178096	chr16	58511522	rs42945	A	G	0	chr16	58601259	89737
rs42945	chr16.58622794	4.60842	9.45151e-06	0.00599982	0.171252	chr16	58511522	rs42945	A	G	0	chr16	58622794	111272
rs11646127:29966277:G:C	chr16.29870160	4.55481	1.17904e-05	0.00739751	0.17527	chr16	29954956	rs11646127	C	G	0	chr16	29870160	-84796
rs12447542	chr16.7470571	-4.54924	1.2063e-05	0.00748157	-0.0565105	chr16	7694178	rs12447542	A	G	0	chr16	7470571	-223607
rs2161711:71359066:A:G	chr16.71546454	4.53851	1.26062e-05	0.00766852	0.0466587	chr16	71325163	rs2161711	G	A	0	chr16	71546454	221291
rs42945	chr16.58593484	4.53769	1.26487e-05	0.00766852	0.205474	chr16	58511522	rs42945	A	G	0	chr16	58593484	81962
rs1975802	chr16.68378124	-4.50799	1.42818e-05	0.00856241	-0.148578	chr16	68251944	rs1975802	G	A	0	chr16	68378124	126180
rs7216638:2156453:T:A	chr17.2273410	-30.3355	2.33195e-61	7.80527e-57	-0.437823	chr17	2253159	rs7216638	T	A	0	chr17	2273410	20251
rs7216638:2156453:T:A	chr17.2288388	27.7023	7.43342e-57	1.24402e-52	0.466611	chr17	2253159	rs7216638	T	A	0	chr17	2288388	35229
rs7216638:2156453:T:A	chr17.2273237	-27.5447	1.41348e-56	1.57702e-52	-0.429254	chr17	2253159	rs7216638	T	A	0	chr17	2273237	20078
rs7216638:2156453:T:A	chr17.2271479	26.9237	1.82614e-55	1.52807e-51	0.434344	chr17	2253159	rs7216638	T	A	0	chr17	2271479	18320
rs7216638:2156453:T:A	chr17.2273669	-25.5019	7.47943e-53	5.00688e-49	-0.45196	chr17	2253159	rs7216638	T	A	0	chr17	2273669	20510
rs7216638:2156453:T:A	chr17.2288665	25.3118	1.70026e-52	9.48488e-49	0.487364	chr17	2253159	rs7216638	T	A	0	chr17	2288665	35506
rs7216638:2156453:T:A	chr17.2269889	-22.3257	1.18156e-46	5.64972e-43	-0.452337	chr17	2253159	rs7216638	T	A	0	chr17	2269889	16730
rs4925114	chr17.17807955	22.0295	4.75764e-46	1.99054e-42	0.398863	chr17	17807956	rs4925114	G	A	0	chr17	17807955	-1
rs7216638:2156453:T:A	chr17.2254479	20.2502	2.57385e-42	9.57213e-39	0.45674	chr17	2253159	rs7216638	T	A	0	chr17	2254479	1320
rs7216638:2156453:T:A	chr17.2301711	20.0245	7.87749e-42	2.63667e-38	0.444491	chr17	2253159	rs7216638	T	A	0	chr17	2301711	48552
rs7216638:2156453:T:A	chr17.2287474	19.9293	1.2657e-41	3.85129e-38	0.440639	chr17	2253159	rs7216638	T	A	0	chr17	2287474	34315
rs7216638:2156453:T:A	chr17.2242034	19.4058	1.74912e-40	4.87873e-37	0.366918	chr17	2253159	rs7216638	T	A	0	chr17	2242034	-11125
rs4925114	chr17.17804816	18.7207	5.73159e-39	1.47571e-35	0.414006	chr17	17807956	rs4925114	G	A	0	chr17	17804816	-3140
rs7216638:2156453:T:A	chr17.2243998	17.2017	1.61783e-35	3.8679e-32	0.414736	chr17	2253159	rs7216638	T	A	0	chr17	2243998	-9161
rs7216638:2156453:T:A	chr17.2271917	-15.3527	3.71843e-31	8.2973e-28	-0.42272	chr17	2253159	rs7216638	T	A	0	chr17	2271917	18758
rs7216638:2156453:T:A	chr17.2252048	-14.5913	2.58962e-29	5.41732e-26	-0.407494	chr17	2253159	rs7216638	T	A	0	chr17	2252048	-1111
rs4925114	chr17.17861187	11.509	1.1754e-21	2.31422e-18	0.336009	chr17	17807956	rs4925114	G	A	0	chr17	17861187	53231
rs7216638:2156453:T:A	chr17.2128089	-11.2346	5.75421e-21	1.07e-17	-0.3264	chr17	2253159	rs7216638	T	A	0	chr17	2128089	-125070
rs7216638:2156453:T:A	chr17.2139098	-11.1545	9.14338e-21	1.61073e-17	-0.271696	chr17	2253159	rs7216638	T	A	0	chr17	2139098	-114061
rs7216638:2156453:T:A	chr17.2128248	-11.0939	1.29892e-20	2.1738e-17	-0.322892	chr17	2253159	rs7216638	T	A	0	chr17	2128248	-124911
rs4925114	chr17.17805214	11.0577	1.60124e-20	2.52849e-17	0.316819	chr17	17807956	rs4925114	G	A	0	chr17	17805214	-2742
rs7216638:2156453:T:A	chr17.2133540	-11.0513	1.66194e-20	2.52849e-17	-0.357568	chr17	2253159	rs7216638	T	A	0	chr17	2133540	-119619
rs7225476:78561603:G:A	chr17.80634019	-10.9382	3.19594e-20	4.65093e-17	-0.328237	chr17	80587803	rs7225476	G	A	0	chr17	80634019	46216
rs7216638:2156453:T:A	chr17.2126842	-10.7968	7.24046e-20	1.00977e-16	-0.327206	chr17	2253159	rs7216638	T	A	0	chr17	2126842	-126317
rs7216638:2156453:T:A	chr17.2209274	-10.688	1.35788e-19	1.81799e-16	-0.318299	chr17	2253159	rs7216638	T	A	0	chr17	2209274	-43885
rs7216638:2156453:T:A	chr17.2288135	10.6477	1.71432e-19	2.20692e-16	0.372022	chr17	2253159	rs7216638	T	A	0	chr17	2288135	34976
rs7216638:2156453:T:A	chr17.2209425	-10.6372	1.82108e-19	2.25753e-16	-0.345421	chr17	2253159	rs7216638	T	A	0	chr17	2209425	-43734
rs4925114	chr17.17803792	10.6202	2.00872e-19	2.40121e-16	0.276253	chr17	17807956	rs4925114	G	A	0	chr17	17803792	-4164
rs4925114	chr17.17876389	10.5647	2.76905e-19	3.19596e-16	0.284103	chr17	17807956	rs4925114	G	A	0	chr17	17876389	68433
rs4925114	chr17.17845332	10.5069	3.86417e-19	4.31126e-16	0.284885	chr17	17807956	rs4925114	G	A	0	chr17	17845332	37376
rs7216638:2156453:T:A	chr17.2194188	-10.3905	7.56469e-19	8.16767e-16	-0.34032	chr17	2253159	rs7216638	T	A	0	chr17	2194188	-58971
rs4925114	chr17.17843426	10.1804	2.53888e-18	2.65559e-15	0.29728	chr17	17807956	rs4925114	G	A	0	chr17	17843426	35470
rs7216638:2156453:T:A	chr17.2121305	-10.1025	3.9741e-18	4.03082e-15	-0.362054	chr17	2253159	rs7216638	T	A	0	chr17	2121305	-131854
rs4925114	chr17.17899948	10.007	6.8785e-18	6.77148e-15	0.274827	chr17	17807956	rs4925114	G	A	0	chr17	17899948	91992
rs4925114	chr17.17873930	9.91122	1.19244e-17	1.14035e-14	0.179633	chr17	17807956	rs4925114	G	A	0	chr17	17873930	65974
rs7216638:2156453:T:A	chr17.2299650	9.85013	1.69291e-17	1.57399e-14	0.273618	chr17	2253159	rs7216638	T	A	0	chr17	2299650	46491
rs7216638:2156453:T:A	chr17.2212627	-9.83324	1.86506e-17	1.68717e-14	-0.329688	chr17	2253159	rs7216638	T	A	0	chr17	2212627	-40532
rs4925114	chr17.17962232	-9.63436	5.82224e-17	5.12832e-14	-0.304782	chr17	17807956	rs4925114	G	A	0	chr17	17962232	154276
rs7216638:2156453:T:A	chr17.2230921	9.51893	1.12548e-16	9.65921e-14	0.283288	chr17	2253159	rs7216638	T	A	0	chr17	2230921	-22238
rs4925114	chr17.17828338	9.37562	2.54642e-16	2.13078e-13	0.316099	chr17	17807956	rs4925114	G	A	0	chr17	17828338	20382
rs4925114	chr17.17891131	9.31785	3.53663e-16	2.88718e-13	0.222259	chr17	17807956	rs4925114	G	A	0	chr17	17891131	83175
rs4925114	chr17.17949015	-9.27003	4.64059e-16	3.69822e-13	-0.301386	chr17	17807956	rs4925114	G	A	0	chr17	17949015	141059
rs7216638:2156453:T:A	chr17.2144329	-9.25181	5.14632e-16	4.00587e-13	-0.300889	chr17	2253159	rs7216638	T	A	0	chr17	2144329	-108830
rs4925114	chr17.18052031	9.23217	5.75302e-16	4.37635e-13	0.343263	chr17	17807956	rs4925114	G	A	0	chr17	18052031	244075
rs7225476:78561603:G:A	chr17.80617878	-9.21906	6.19706e-16	4.60937e-13	-0.211468	chr17	80587803	rs7225476	G	A	0	chr17	80617878	30075
rs7216638:2156453:T:A	chr17.2120672	-9.17116	8.13034e-16	5.91588e-13	-0.29181	chr17	2253159	rs7216638	T	A	0	chr17	2120672	-132487
rs4925114	chr17.18003249	-9.1358	9.93326e-16	7.07396e-13	-0.295314	chr17	17807956	rs4925114	G	A	0	chr17	18003249	195293
rs4925114	chr17.17950141	-9.1134	1.12758e-15	7.86275e-13	-0.26155	chr17	17807956	rs4925114	G	A	0	chr17	17950141	142185
rs4925114	chr17.18046688	8.98012	2.39429e-15	1.6355e-12	0.356063	chr17	17807956	rs4925114	G	A	0	chr17	18046688	238732
rs4925114	chr17.17930804	-8.95741	2.72154e-15	1.82185e-12	-0.312553	chr17	17807956	rs4925114	G	A	0	chr17	17930804	122848
rs7216638:2156453:T:A	chr17.2218271	-8.86312	4.62805e-15	3.03736e-12	-0.28483	chr17	2253159	rs7216638	T	A	0	chr17	2218271	-34888
rs7216638:2156453:T:A	chr17.2212628	-8.78716	7.09193e-15	4.49744e-12	-0.286409	chr17	2253159	rs7216638	T	A	0	chr17	2212628	-40531
rs4925114	chr17.17832639	8.78642	7.12151e-15	4.49744e-12	0.248454	chr17	17807956	rs4925114	G	A	0	chr17	17832639	24683
rs4925114	chr17.17830513	8.70375	1.13206e-14	7.01689e-12	0.274734	chr17	17807956	rs4925114	G	A	0	chr17	17830513	22557
rs4925114	chr17.17953688	-8.66572	1.40058e-14	8.52344e-12	-0.298021	chr17	17807956	rs4925114	G	A	0	chr17	17953688	145732
rs4925114	chr17.18051449	8.64524	1.5706e-14	9.38743e-12	0.302445	chr17	17807956	rs4925114	G	A	0	chr17	18051449	243493
rs4925114	chr17.17948791	-8.62986	1.71154e-14	1.00503e-11	-0.252289	chr17	17807956	rs4925114	G	A	0	chr17	17948791	140835
rs7216638:2156453:T:A	chr17.2184312	-8.62041	1.80434e-14	1.04126e-11	-0.29575	chr17	2253159	rs7216638	T	A	0	chr17	2184312	-68847
rs4925114	chr17.17899950	8.55862	2.54748e-14	1.4452e-11	0.316608	chr17	17807956	rs4925114	G	A	0	chr17	17899950	91994
rs7216638:2156453:T:A	chr17.2308623	8.49039	3.72538e-14	2.07821e-11	0.295811	chr17	2253159	rs7216638	T	A	0	chr17	2308623	55464
rs7216638:2156453:T:A	chr17.2156090	-8.4368	5.01856e-14	2.75371e-11	-0.294979	chr17	2253159	rs7216638	T	A	0	chr17	2156090	-97069
rs4925114	chr17.18006460	-8.41334	5.71668e-14	3.08618e-11	-0.256487	chr17	17807956	rs4925114	G	A	0	chr17	18006460	198504
rs4925114	chr17.17955456	-8.36735	7.3779e-14	3.91977e-11	-0.317909	chr17	17807956	rs4925114	G	A	0	chr17	17955456	147500
rs7216638:2156453:T:A	chr17.2158041	-8.36013	7.67898e-14	4.01598e-11	-0.260857	chr17	2253159	rs7216638	T	A	0	chr17	2158041	-95118
rs4925114	chr17.18049134	8.31077	1.0092e-13	5.19677e-11	0.32745	chr17	17807956	rs4925114	G	A	0	chr17	18049134	241178
rs7216638:2156453:T:A	chr17.2229957	-8.20713	1.78862e-13	9.07076e-11	-0.294812	chr17	2253159	rs7216638	T	A	0	chr17	2229957	-23202
rs7216638:2156453:T:A	chr17.2158040	-8.08699	3.46299e-13	1.72999e-10	-0.249804	chr17	2253159	rs7216638	T	A	0	chr17	2158040	-95119
rs7216638:2156453:T:A	chr17.2183773	-8.04256	4.41824e-13	2.17475e-10	-0.236578	chr17	2253159	rs7216638	T	A	0	chr17	2183773	-69386
rs4925114	chr17.17867652	7.9465	7.46977e-13	3.62349e-10	0.285406	chr17	17807956	rs4925114	G	A	0	chr17	17867652	59696
rs7216638:2156453:T:A	chr17.2119786	-7.92722	8.29843e-13	3.96795e-10	-0.243869	chr17	2253159	rs7216638	T	A	0	chr17	2119786	-133373
rs4925114	chr17.17981486	-7.85092	1.25709e-12	5.92622e-10	-0.186562	chr17	17807956	rs4925114	G	A	0	chr17	17981486	173530
rs7216638:2156453:T:A	chr17.2126915	-7.84524	1.29651e-12	6.02717e-10	-0.216339	chr17	2253159	rs7216638	T	A	0	chr17	2126915	-126244
rs4925114	chr17.17844698	7.8328	1.38713e-12	6.36011e-10	0.194419	chr17	17807956	rs4925114	G	A	0	chr17	17844698	36742
rs4925114	chr17.17988466	-7.82296	1.46326e-12	6.61846e-10	-0.221511	chr17	17807956	rs4925114	G	A	0	chr17	17988466	180510
rs7216638:2156453:T:A	chr17.2243129	-7.80139	1.64502e-12	7.34138e-10	-0.232587	chr17	2253159	rs7216638	T	A	0	chr17	2243129	-10030
rs4925114	chr17.18043088	7.75475	2.11791e-12	9.32746e-10	0.231917	chr17	17807956	rs4925114	G	A	0	chr17	18043088	235132
rs7216638:2156453:T:A	chr17.2162857	-7.67425	3.27179e-12	1.42221e-09	-0.293326	chr17	2253159	rs7216638	T	A	0	chr17	2162857	-90302
rs4925114	chr17.17826888	7.63556	4.03005e-12	1.72936e-09	0.232249	chr17	17807956	rs4925114	G	A	0	chr17	17826888	18932
rs4925114	chr17.17996308	-7.55054	6.36327e-12	2.69601e-09	-0.268465	chr17	17807956	rs4925114	G	A	0	chr17	17996308	188352
rs4925114	chr17.17957233	-7.49185	8.71242e-12	3.64517e-09	-0.241773	chr17	17807956	rs4925114	G	A	0	chr17	17957233	149277
rs7225476:78561603:G:A	chr17.80648416	-7.37967	1.58436e-11	6.54694e-09	-0.260583	chr17	80587803	rs7225476	G	A	0	chr17	80648416	60613
rs7216638:2156453:T:A	chr17.2122250	-7.37144	1.65521e-11	6.75627e-09	-0.264451	chr17	2253159	rs7216638	T	A	0	chr17	2122250	-130909
rs4925114	chr17.18003207	-7.26639	2.88787e-11	1.16458e-08	-0.296341	chr17	17807956	rs4925114	G	A	0	chr17	18003207	195251
rs7216638:2156453:T:A	chr17.2312965	7.23353	3.43502e-11	1.36873e-08	0.263709	chr17	2253159	rs7216638	T	A	0	chr17	2312965	59806
rs4925114	chr17.17975297	-7.19838	4.13382e-11	1.6278e-08	-0.247961	chr17	17807956	rs4925114	G	A	0	chr17	17975297	167341
rs7216638:2156453:T:A	chr17.2153806	-7.16561	4.91155e-11	1.91157e-08	-0.190704	chr17	2253159	rs7216638	T	A	0	chr17	2153806	-99353
rs7216638:2156453:T:A	chr17.2185674	-6.96994	1.36523e-10	5.25237e-08	-0.220704	chr17	2253159	rs7216638	T	A	0	chr17	2185674	-67485
rs7225476:78561603:G:A	chr17.80510386	-6.94259	1.57346e-10	5.98469e-08	-0.137026	chr17	80587803	rs7225476	G	A	0	chr17	80510386	-77417
rs7216638:2156453:T:A	chr17.2278363	-6.80004	3.28442e-10	1.2352e-07	-0.247928	chr17	2253159	rs7216638	T	A	0	chr17	2278363	25204
rs7225476:78561603:G:A	chr17.80659698	-6.40142	2.47804e-09	9.21581e-07	-0.202092	chr17	80587803	rs7225476	G	A	0	chr17	80659698	71895
rs7216638:2156453:T:A	chr17.2322823	6.34461	3.28971e-09	1.21e-06	0.235593	chr17	2253159	rs7216638	T	A	0	chr17	2322823	69664
rs7216638:2156453:T:A	chr17.2124811	-6.15096	8.55945e-09	3.11406e-06	-0.216844	chr17	2253159	rs7216638	T	A	0	chr17	2124811	-128348
rs7216638:2156453:T:A	chr17.2281249	-6.12191	9.86668e-09	3.55105e-06	-0.0722087	chr17	2253159	rs7216638	T	A	0	chr17	2281249	28090
rs7225476:78561603:G:A	chr17.80636312	-6.08691	1.17048e-08	4.16779e-06	-0.17287	chr17	80587803	rs7225476	G	A	0	chr17	80636312	48509
rs7225476:78561603:G:A	chr17.80644836	-5.95474	2.22087e-08	7.8247e-06	-0.192871	chr17	80587803	rs7225476	G	A	0	chr17	80644836	57033
rs7225476:78561603:G:A	chr17.80687841	-5.88068	3.16941e-08	1.10504e-05	-0.235919	chr17	80587803	rs7225476	G	A	0	chr17	80687841	100038
rs7216638:2156453:T:A	chr17.2156017	5.815	4.33588e-08	1.49615e-05	0.11662	chr17	2253159	rs7216638	T	A	0	chr17	2156017	-97142
rs4925114	chr17.17929145	-5.78866	4.91398e-08	1.6654e-05	-0.0860757	chr17	17807956	rs4925114	G	A	0	chr17	17929145	121189
rs7216638:2156453:T:A	chr17.2107304	-5.78815	4.92589e-08	1.6654e-05	-0.166153	chr17	2253159	rs7216638	T	A	0	chr17	2107304	-145855
rs7216638:2156453:T:A	chr17.2088165	-5.73246	6.41147e-08	2.14598e-05	-0.160252	chr17	2253159	rs7216638	T	A	0	chr17	2088165	-164994
rs4925114	chr17.17998821	5.61163	1.13033e-07	3.74588e-05	0.0604682	chr17	17807956	rs4925114	G	A	0	chr17	17998821	190865
rs4925114	chr17.17903632	-5.51356	1.782e-07	5.8476e-05	-0.0657174	chr17	17807956	rs4925114	G	A	0	chr17	17903632	95676
rs7225476:78561603:G:A	chr17.80651957	-5.48525	2.03055e-07	6.5985e-05	-0.15769	chr17	80587803	rs7225476	G	A	0	chr17	80651957	64154
rs7225476:78561603:G:A	chr17.80585246	-5.23335	6.37754e-07	0.000205253	-0.217921	chr17	80587803	rs7225476	G	A	0	chr17	80585246	-2557
rs7216638:2156453:T:A	chr17.2261603	5.21251	7.00097e-07	0.000223171	0.18139	chr17	2253159	rs7216638	T	A	0	chr17	2261603	8444
rs7225476:78561603:G:A	chr17.80698285	-5.13491	9.88842e-07	0.000310482	-0.157789	chr17	80587803	rs7225476	G	A	0	chr17	80698285	110482
rs7216638:2156453:T:A	chr17.2122165	-5.13407	9.92548e-07	0.000310482	-0.152471	chr17	2253159	rs7216638	T	A	0	chr17	2122165	-130994
rs7225476:78561603:G:A	chr17.80556501	5.13078	1.00711e-06	0.000312119	0.175977	chr17	80587803	rs7225476	G	A	0	chr17	80556501	-31302
rs4925114	chr17.17937770	-4.96412	2.09115e-06	0.000642137	-0.196648	chr17	17807956	rs4925114	G	A	0	chr17	17937770	129814
rs4925114	chr17.17775528	-4.95791	2.14817e-06	0.000653649	-0.0639533	chr17	17807956	rs4925114	G	A	0	chr17	17775528	-32428
rs7216638:2156453:T:A	chr17.2101842	-4.92276	2.50101e-06	0.000754155	-0.153357	chr17	2253159	rs7216638	T	A	0	chr17	2101842	-151317
rs7216638:2156453:T:A	chr17.2241751	4.85929	3.28573e-06	0.000981935	0.156208	chr17	2253159	rs7216638	T	A	0	chr17	2241751	-11408
rs7216638:2156453:T:A	chr17.2216180	-4.75237	5.17726e-06	0.00153352	-0.102327	chr17	2253159	rs7216638	T	A	0	chr17	2216180	-36979
rs7225476:78561603:G:A	chr17.80573954	4.72763	5.7462e-06	0.00168712	0.186987	chr17	80587803	rs7225476	G	A	0	chr17	80573954	-13849
rs7225476:78561603:G:A	chr17.80682688	-4.66734	7.39814e-06	0.00215324	-0.198494	chr17	80587803	rs7225476	G	A	0	chr17	80682688	94885
rs7216638:2156453:T:A	chr17.2125633	-4.63815	8.35482e-06	0.00239773	-0.145355	chr17	2253159	rs7216638	T	A	0	chr17	2125633	-127526
rs4925114	chr17.17831081	4.63738	8.38143e-06	0.00239773	0.106997	chr17	17807956	rs4925114	G	A	0	chr17	17831081	23125
rs4925114	chr17.17794930	-4.60342	9.64891e-06	0.00273694	-0.0609362	chr17	17807956	rs4925114	G	A	0	chr17	17794930	-13026
rs7216638:2156453:T:A	chr17.2175349	-4.5976	9.88426e-06	0.00278014	-0.117802	chr17	2253159	rs7216638	T	A	0	chr17	2175349	-77810
rs7216638:2156453:T:A	chr17.2187216	-4.47728	1.61844e-05	0.00451422	-0.0779966	chr17	2253159	rs7216638	T	A	0	chr17	2187216	-65943
rs7225476:78561603:G:A	chr17.80589348	-4.44248	1.86362e-05	0.00515513	-0.116964	chr17	80587803	rs7225476	G	A	0	chr17	80589348	1545
rs7216638:2156453:T:A	chr17.2121680	-4.36151	2.58009e-05	0.00707853	-0.0828494	chr17	2253159	rs7216638	T	A	0	chr17	2121680	-131479
rs4925114	chr17.17745859	4.33957	2.81594e-05	0.0076628	0.154578	chr17	17807956	rs4925114	G	A	0	chr17	17745859	-62097
rs7216638:2156453:T:A	chr17.2182360	-4.3299	2.92633e-05	0.00787685	-0.0765042	chr17	2253159	rs7216638	T	A	0	chr17	2182360	-70799
rs4925114	chr17.17660452	4.32858	2.94167e-05	0.00787685	0.0957001	chr17	17807956	rs4925114	G	A	0	chr17	17660452	-147504
rs7225476:78561603:G:A	chr17.80695449	-4.29349	3.38048e-05	0.00898002	-0.133296	chr17	80587803	rs7225476	G	A	0	chr17	80695449	107646
rs4925114	chr17.17967965	-4.26554	3.77446e-05	0.00994763	-0.0168953	chr17	17807956	rs4925114	G	A	0	chr17	17967965	160009
rs5825114:52749216:GA:G	chr18.55083237	34.7847	2.4534e-68	8.93505e-64	0.475647	chr18	55081985	rs5825114	G	GA	0	chr18	55083237	1252
rs56775891:77575613:C:T	chr18.79815870	13.4627	1.53782e-26	2.80029e-22	0.382626	chr18	79815613	rs56775891	T	C	1	chr18	79815870	257
rs56775891:77575613:C:T	chr18.79807760	10.8137	6.56552e-20	7.97033e-16	0.401967	chr18	79815613	rs56775891	T	C	1	chr18	79807760	-7853
rs56775891:77575613:C:T	chr18.79807808	10.337	1.02995e-18	9.37743e-15	0.327568	chr18	79815613	rs56775891	T	C	1	chr18	79807808	-7805
rs5825114:52749216:GA:G	chr18.55067295	-7.03284	9.84104e-11	7.16802e-07	-0.2455	chr18	55081985	rs5825114	G	GA	0	chr18	55067295	-14690
rs66791238:53230650:T:C	chr18.55572072	6.78027	3.63539e-10	2.20662e-06	0.335516	chr18	55563419	rs66791238	C	T	0	chr18	55572072	8653
rs66791238:53230650:T:C	chr18.55538029	6.30472	4.01067e-09	2.08664e-05	0.241306	chr18	55563419	rs66791238	C	T	0	chr18	55538029	-25390
rs28758902:53408187:C:T	chr18.55758521	-6.02747	1.56262e-08	7.11364e-05	-0.249872	chr18	55740956	rs28758902	T	C	0	chr18	55758521	17565
rs28758902:53408187:C:T	chr18.55752202	5.93575	2.43346e-08	9.84713e-05	0.212198	chr18	55740956	rs28758902	T	C	0	chr18	55752202	11246
rs56775891:77575613:C:T	chr18.79795313	5.91224	2.7244e-08	9.922e-05	0.222714	chr18	79815613	rs56775891	T	C	1	chr18	79795313	-20300
rs56775891:77575613:C:T	chr18.79795526	5.65452	9.24969e-08	0.000306241	0.158166	chr18	79815613	rs56775891	T	C	1	chr18	79795526	-20087
rs5825114:52749216:GA:G	chr18.55150777	-5.3007	4.71096e-07	0.00142974	-0.201417	chr18	55081985	rs5825114	G	GA	0	chr18	55150777	68792
rs56775891:77575613:C:T	chr18.79795440	5.07036	1.31474e-06	0.0036832	0.0813073	chr18	79815613	rs56775891	T	C	1	chr18	79795440	-20173
rs56775891:77575613:C:T	chr18.79795525	4.90773	2.66853e-06	0.00694181	0.136815	chr18	79815613	rs56775891	T	C	1	chr18	79795525	-20088
rs28758902:53408187:C:T	chr18.55609915	4.86838	3.16029e-06	0.00767298	0.147815	chr18	55740956	rs28758902	T	C	0	chr18	55609915	-131041
rs56775891:77575613:C:T	chr18.79793172	4.84672	3.46737e-06	0.00789237	0.165082	chr18	79815613	rs56775891	T	C	1	chr18	79793172	-22441
rs7508148:50152142:T:C	chr19.49656175	21.4354	8.02951e-45	2.54407e-40	0.464817	chr19	49648885	rs7508148	C	T	0	chr19	49656175	7290
rs7508148:50152142:T:C	chr19.49650076	19.2823	3.26594e-40	5.1739e-36	0.433529	chr19	49648885	rs7508148	C	T	0	chr19	49650076	1191
rs7508148:50152142:T:C	chr19.49648886	14.3948	7.81159e-29	8.25008e-25	0.459036	chr19	49648885	rs7508148	C	T	0	chr19	49648886	1
rs2905432:19484295:G:A	chr19.19535464	-14.0444	5.6438e-28	4.47045e-24	-0.455953	chr19	19373486	rs2905432	A	G	0	chr19	19535464	161978
rs2905432:19484295:G:A	chr19.19508509	-13.1053	1.18585e-25	7.51447e-22	-0.464106	chr19	19373486	rs2905432	A	G	0	chr19	19508509	135023
rs2905432:19484295:G:A	chr19.19486432	-12.8856	4.1809e-25	2.20779e-21	-0.426416	chr19	19373486	rs2905432	A	G	0	chr19	19486432	112946
rs2905432:19484295:G:A	chr19.19274603	-12.2738	1.41383e-23	6.39942e-20	-0.448543	chr19	19373486	rs2905432	A	G	0	chr19	19274603	-98883
rs2905432:19484295:G:A	chr19.19441816	-12.1975	2.19698e-23	8.70113e-20	-0.447185	chr19	19373486	rs2905432	A	G	0	chr19	19441816	68330
rs2905432:19484295:G:A	chr19.19497727	-11.9796	7.73224e-23	2.72209e-19	-0.409776	chr19	19373486	rs2905432	A	G	0	chr19	19497727	124241
rs2905432:19484295:G:A	chr19.19506143	-11.6149	6.36915e-22	2.018e-18	-0.416769	chr19	19373486	rs2905432	A	G	0	chr19	19506143	132657
rs2905432:19484295:G:A	chr19.19342711	11.3613	2.76377e-21	7.96066e-18	0.423592	chr19	19373486	rs2905432	A	G	0	chr19	19342711	-30775
rs2905432:19484295:G:A	chr19.19381165	11.3383	3.15604e-21	8.333e-18	0.360618	chr19	19373486	rs2905432	A	G	0	chr19	19381165	7679
rs2905432:19484295:G:A	chr19.19276935	-11.3061	3.80295e-21	9.26866e-18	-0.426626	chr19	19373486	rs2905432	A	G	0	chr19	19276935	-96551
rs2905432:19484295:G:A	chr19.19369767	11.2868	4.25191e-21	9.62269e-18	0.457808	chr19	19373486	rs2905432	A	G	0	chr19	19369767	-3719
rs2905432:19484295:G:A	chr19.19362637	11.2042	6.85885e-21	1.44877e-17	0.429681	chr19	19373486	rs2905432	A	G	0	chr19	19362637	-10849
rs2905432:19484295:G:A	chr19.19269838	-11.0597	1.5827e-20	3.13414e-17	-0.419068	chr19	19373486	rs2905432	A	G	0	chr19	19269838	-103648
rs2905432:19484295:G:A	chr19.19455447	-10.9907	2.35967e-20	4.39788e-17	-0.463201	chr19	19373486	rs2905432	A	G	0	chr19	19455447	81961
rs2905432:19484295:G:A	chr19.19300328	-10.9784	2.53419e-20	4.46073e-17	-0.415952	chr19	19373486	rs2905432	A	G	0	chr19	19300328	-73158
rs2905432:19484295:G:A	chr19.19276341	-10.9204	3.54373e-20	5.90945e-17	-0.429959	chr19	19373486	rs2905432	A	G	0	chr19	19276341	-97145
rs2905432:19484295:G:A	chr19.19299814	-10.8646	4.89305e-20	7.75158e-17	-0.356885	chr19	19373486	rs2905432	A	G	0	chr19	19299814	-73672
rs7508148:50152142:T:C	chr19.49656173	10.8477	5.39537e-20	8.14033e-17	0.285786	chr19	49648885	rs7508148	C	T	0	chr19	49656173	7288
rs2905432:19484295:G:A	chr19.19467264	-10.7166	1.15137e-19	1.65819e-16	-0.482968	chr19	19373486	rs2905432	A	G	0	chr19	19467264	93778
rs2905432:19484295:G:A	chr19.19369713	10.6552	1.64163e-19	2.26145e-16	0.40779	chr19	19373486	rs2905432	A	G	0	chr19	19369713	-3773
rs2905432:19484295:G:A	chr19.19303137	-10.502	3.9755e-19	5.24832e-16	-0.439291	chr19	19373486	rs2905432	A	G	0	chr19	19303137	-70349
rs2905432:19484295:G:A	chr19.19362220	10.2218	2.0001e-18	2.53485e-15	0.411718	chr19	19373486	rs2905432	A	G	0	chr19	19362220	-11266
rs2905432:19484295:G:A	chr19.19505218	-9.71511	3.6689e-17	4.47098e-14	-0.424769	chr19	19373486	rs2905432	A	G	0	chr19	19505218	131732
rs2905432:19484295:G:A	chr19.19285159	-9.54917	9.47115e-17	1.11142e-13	-0.409664	chr19	19373486	rs2905432	A	G	0	chr19	19285159	-88327
rs2905432:19484295:G:A	chr19.19302571	-9.09661	1.23996e-15	1.4031e-12	-0.389709	chr19	19373486	rs2905432	A	G	0	chr19	19302571	-70915
rs2905432:19484295:G:A	chr19.19287195	-9.05109	1.60391e-15	1.75236e-12	-0.403689	chr19	19373486	rs2905432	A	G	0	chr19	19287195	-86291
rs2905432:19484295:G:A	chr19.19506847	-8.87863	4.24155e-15	4.47964e-12	-0.378889	chr19	19373486	rs2905432	A	G	0	chr19	19506847	133361
rs2905432:19484295:G:A	chr19.19311675	-8.80337	6.47485e-15	6.61772e-12	-0.369521	chr19	19373486	rs2905432	A	G	0	chr19	19311675	-61811
rs2905432:19484295:G:A	chr19.19369712	8.78874	7.02935e-15	6.95994e-12	0.307891	chr19	19373486	rs2905432	A	G	0	chr19	19369712	-3774
rs2905432:19484295:G:A	chr19.19417996	-8.65554	1.48267e-14	1.42355e-11	-0.206395	chr19	19373486	rs2905432	A	G	0	chr19	19417996	44510
rs2905432:19484295:G:A	chr19.19357129	8.64282	1.59192e-14	1.48348e-11	0.367739	chr19	19373486	rs2905432	A	G	0	chr19	19357129	-16357
rs2905432:19484295:G:A	chr19.19350629	8.29319	1.11225e-13	1.00687e-10	0.389209	chr19	19373486	rs2905432	A	G	0	chr19	19350629	-22857
rs2053079:30987423:A:G	chr19.30500745	8.19457	1.91681e-13	1.68701e-10	0.256639	chr19	30496516	rs2053079	G	A	0	chr19	30500745	4229
rs7508148:50152142:T:C	chr19.49661134	8.10942	3.06192e-13	2.62199e-10	0.2244	chr19	49648885	rs7508148	C	T	0	chr19	49661134	12249
rs7508148:50152142:T:C	chr19.49615433	7.15164	5.28547e-11	4.40697e-08	0.285754	chr19	49648885	rs7508148	C	T	0	chr19	49615433	-33452
rs7508148:50152142:T:C	chr19.49575020	6.87018	2.2885e-10	1.8592e-07	0.242321	chr19	49648885	rs7508148	C	T	0	chr19	49575020	-73865
rs7508148:50152142:T:C	chr19.49623572	6.66596	6.52228e-10	5.1663e-07	0.268983	chr19	49648885	rs7508148	C	T	0	chr19	49623572	-25313
rs2905432:19484295:G:A	chr19.19589155	6.62252	8.13481e-10	6.24414e-07	0.311073	chr19	19373486	rs2905432	A	G	0	chr19	19589155	215669
rs7508148:50152142:T:C	chr19.49564250	6.6191	8.27717e-10	6.24414e-07	0.23889	chr19	49648885	rs7508148	C	T	0	chr19	49564250	-84635
rs2905432:19484295:G:A	chr19.19258625	-6.20882	6.44219e-09	4.74684e-06	-0.294857	chr19	19373486	rs2905432	A	G	0	chr19	19258625	-114861
rs2905432:19484295:G:A	chr19.19277249	-6.19814	6.78968e-09	4.88918e-06	-0.282566	chr19	19373486	rs2905432	A	G	0	chr19	19277249	-96237
rs2905432:19484295:G:A	chr19.19559880	6.18906	7.09966e-09	4.99879e-06	0.258551	chr19	19373486	rs2905432	A	G	0	chr19	19559880	186394
rs7508148:50152142:T:C	chr19.49569968	6.15482	8.39884e-09	5.78498e-06	0.242734	chr19	49648885	rs7508148	C	T	0	chr19	49569968	-78917
rs2905432:19484295:G:A	chr19.19524053	-5.65991	9.01908e-08	6.08001e-05	-0.194282	chr19	19373486	rs2905432	A	G	0	chr19	19524053	150567
rs2905432:19484295:G:A	chr19.19439496	-5.60651	1.15765e-07	7.64145e-05	-0.225946	chr19	19373486	rs2905432	A	G	0	chr19	19439496	66010
rs2905432:19484295:G:A	chr19.19267861	-5.56335	1.41506e-07	9.14998e-05	-0.232767	chr19	19373486	rs2905432	A	G	0	chr19	19267861	-105625
rs2905432:19484295:G:A	chr19.19604986	5.51821	1.74417e-07	0.000110525	0.25339	chr19	19373486	rs2905432	A	G	0	chr19	19604986	231500
rs2905432:19484295:G:A	chr19.19282843	-5.27718	5.23806e-07	0.000325417	-0.198776	chr19	19373486	rs2905432	A	G	0	chr19	19282843	-90643
rs2905432:19484295:G:A	chr19.19290399	5.23204	6.41521e-07	0.000390884	0.0464247	chr19	19373486	rs2905432	A	G	0	chr19	19290399	-83087
rs2905432:19484295:G:A	chr19.19309176	-5.19907	7.43433e-07	0.000444433	-0.201916	chr19	19373486	rs2905432	A	G	0	chr19	19309176	-64310
rs7508148:50152142:T:C	chr19.49625285	5.13406	9.92606e-07	0.000575566	0.22019	chr19	49648885	rs7508148	C	T	0	chr19	49625285	-23600
rs2905432:19484295:G:A	chr19.19417516	5.13258	9.9912e-07	0.000575566	0.168919	chr19	19373486	rs2905432	A	G	0	chr19	19417516	44030
rs2905432:19484295:G:A	chr19.19369728	4.89665	2.79896e-06	0.00158361	0.255377	chr19	19373486	rs2905432	A	G	0	chr19	19369728	-3758
rs7508148:50152142:T:C	chr19.49597037	4.85557	3.33853e-06	0.00185576	0.221526	chr19	49648885	rs7508148	C	T	0	chr19	49597037	-51848
rs2905432:19484295:G:A	chr19.19623069	4.83943	3.57696e-06	0.00195401	0.224316	chr19	19373486	rs2905432	A	G	0	chr19	19623069	249583
rs2905432:19484295:G:A	chr19.19269875	-4.76511	4.90588e-06	0.00263454	-0.194871	chr19	19373486	rs2905432	A	G	0	chr19	19269875	-103611
rs7508148:50152142:T:C	chr19.49588744	4.71441	6.07468e-06	0.00320783	0.165482	chr19	49648885	rs7508148	C	T	0	chr19	49588744	-60141
rs2905432:19484295:G:A	chr19.19617840	4.57971	1.06416e-05	0.00552735	0.163169	chr19	19373486	rs2905432	A	G	0	chr19	19617840	244354
rs2053079:30987423:A:G	chr19.30539293	4.54332	1.23598e-05	0.00631628	0.0700867	chr19	30496516	rs2053079	G	A	0	chr19	30539293	42777
rs2905432:19484295:G:A	chr19.19538826	-4.46324	1.71336e-05	0.00861685	-0.111577	chr19	19373486	rs2905432	A	G	0	chr19	19538826	165340
rs6035706:20821005:A:G	chr20.20840361	20.0626	6.52121e-42	1.45397e-37	0.42796	chr20	20840362	rs6035706	G	A	0	chr20	20840361	-1
rs6065094	chr20.38781662	16.2255	3.0936e-33	3.44875e-29	0.390619	chr20	38824551	rs6065094	A	G	0	chr20	38781662	-42889
rs6065094	chr20.38776307	-15.7271	4.71857e-32	3.50684e-28	-0.411977	chr20	38824551	rs6065094	A	G	0	chr20	38776307	-48244
rs6065094	chr20.38782231	14.9777	2.98463e-30	1.66364e-26	0.363027	chr20	38824551	rs6065094	A	G	0	chr20	38782231	-42320
rs6065094	chr20.38759789	13.6143	6.48337e-27	2.89106e-23	0.351772	chr20	38824551	rs6065094	A	G	0	chr20	38759789	-64762
rs6065094	chr20.38768867	13.5599	8.83402e-27	3.28272e-23	0.300917	chr20	38824551	rs6065094	A	G	0	chr20	38768867	-55684
rs6035706:20821005:A:G	chr20.20846102	12.0203	6.11138e-23	1.94656e-19	0.359594	chr20	20840362	rs6035706	G	A	0	chr20	20846102	5740
rs6065094	chr20.38847635	-11.7996	2.18828e-22	6.09875e-19	-0.364134	chr20	38824551	rs6065094	A	G	0	chr20	38847635	23084
rs6065094	chr20.38768514	11.7406	3.07784e-22	7.62483e-19	0.200173	chr20	38824551	rs6065094	A	G	0	chr20	38768514	-56037
rs6035706:20821005:A:G	chr20.20840312	11.7013	3.86517e-22	8.61779e-19	0.404152	chr20	20840362	rs6035706	G	A	0	chr20	20840312	-50
rs6065094	chr20.38776250	9.71644	3.64096e-17	7.3799e-14	0.354953	chr20	38824551	rs6065094	A	G	0	chr20	38776250	-48301
rs6065094	chr20.38759341	8.81903	5.92986e-15	1.10177e-11	0.173306	chr20	38824551	rs6065094	A	G	0	chr20	38759341	-65210
rs6065094	chr20.38778227	8.80038	6.58457e-15	1.1293e-11	0.342201	chr20	38824551	rs6065094	A	G	0	chr20	38778227	-46324
rs6065094	chr20.38754587	8.61775	1.83135e-14	2.91655e-11	0.338733	chr20	38824551	rs6065094	A	G	0	chr20	38754587	-69964
rs6065094	chr20.38779191	8.46853	4.20715e-14	6.25351e-11	0.310297	chr20	38824551	rs6065094	A	G	0	chr20	38779191	-45360
rs6065094	chr20.38777365	7.99503	5.73067e-13	7.98569e-10	0.339073	chr20	38824551	rs6065094	A	G	0	chr20	38777365	-47186
rs6065094	chr20.38779232	7.94885	7.37496e-13	9.67248e-10	0.308063	chr20	38824551	rs6065094	A	G	0	chr20	38779232	-45319
rs6065094	chr20.38813292	-7.61436	4.51697e-12	5.59502e-09	-0.267024	chr20	38824551	rs6065094	A	G	0	chr20	38813292	-11259
rs6065094	chr20.38848392	-7.11055	6.55632e-11	7.69367e-08	-0.288336	chr20	38824551	rs6065094	A	G	0	chr20	38848392	23841
rs6065094	chr20.38811404	-6.85222	2.51073e-10	2.79897e-07	-0.242481	chr20	38824551	rs6065094	A	G	0	chr20	38811404	-13147
rs6065094	chr20.38752458	6.75441	4.15104e-10	4.40721e-07	0.2666	chr20	38824551	rs6065094	A	G	0	chr20	38752458	-72093
rs6065094	chr20.38767476	6.65496	6.8978e-10	6.9906e-07	0.282032	chr20	38824551	rs6065094	A	G	0	chr20	38767476	-57075
rs6035706:20821005:A:G	chr20.20868324	6.59692	9.26275e-10	8.97923e-07	0.183271	chr20	20840362	rs6035706	G	A	0	chr20	20868324	27962
rs6065094	chr20.38813291	-6.28657	4.38816e-09	4.0766e-06	-0.166053	chr20	38824551	rs6065094	A	G	0	chr20	38813291	-11260
rs6035706:20821005:A:G	chr20.20837105	6.1107	1.04225e-08	9.29522e-06	0.0748932	chr20	20840362	rs6035706	G	A	0	chr20	20837105	-3257
rs6035706:20821005:A:G	chr20.20851236	-5.83949	3.8585e-08	3.30881e-05	-0.247757	chr20	20840362	rs6035706	G	A	0	chr20	20851236	10874
rs6065094	chr20.38865750	-5.77134	5.3346e-08	4.39231e-05	-0.253298	chr20	38824551	rs6065094	A	G	0	chr20	38865750	41199
rs6035706:20821005:A:G	chr20.20857823	-5.76428	5.51599e-08	4.39231e-05	-0.242208	chr20	20840362	rs6035706	G	A	0	chr20	20857823	17461
rs6065094	chr20.38738861	5.34612	3.83558e-07	0.00029489	0.181579	chr20	38824551	rs6065094	A	G	0	chr20	38738861	-85690
rs6035706:20821005:A:G	chr20.20862799	5.32292	4.26078e-07	0.000316661	0.21122	chr20	20840362	rs6035706	G	A	0	chr20	20862799	22437
rs6065094	chr20.38872865	-5.20781	7.14968e-07	0.000514224	-0.222361	chr20	38824551	rs6065094	A	G	0	chr20	38872865	48314
rs6065094	chr20.38868695	-4.84612	3.47627e-06	0.00242209	-0.227699	chr20	38824551	rs6065094	A	G	0	chr20	38868695	44144
rs6065094	chr20.38743040	-4.59573	9.96071e-06	0.00666952	-0.169627	chr20	38824551	rs6065094	A	G	0	chr20	38743040	-81511
rs6065094	chr20.38736485	4.59069	1.01706e-05	0.00666952	0.155591	chr20	38824551	rs6065094	A	G	0	chr20	38736485	-88066
rs6035706:20821005:A:G	chr20.20839240	4.52643	1.32454e-05	0.00843769	0.165139	chr20	20840362	rs6035706	G	A	0	chr20	20839240	-1122
rs6065094	chr20.38791147	4.50967	1.41844e-05	0.00878484	0.086662	chr20	38824551	rs6065094	A	G	0	chr20	38791147	-33404
rs4820386	chr22.39674230	-22.5079	5.04428e-47	3.48398e-42	-0.367798	chr22	39672046	rs4820386	C	T	0	chr22	39674230	2184
rs4820386	chr22.39672673	-22.068	3.9677e-46	1.37021e-41	-0.446766	chr22	39672046	rs4820386	C	T	0	chr22	39672673	627
rs4820386	chr22.39673241	-20.2795	2.22679e-42	5.12667e-38	-0.436279	chr22	39672046	rs4820386	C	T	0	chr22	39673241	1195
rs1023497:42340508:C:G	chr22.41941035	15.7075	5.25449e-32	9.07293e-28	0.393099	chr22	41944504	rs1023497	G	C	0	chr22	41941035	-3469
rs9607782:41587556:T:A	chr22.41038195	13.3335	3.21546e-26	4.4417e-22	0.354044	chr22	41191552	rs9607782	A	T	0	chr22	41038195	-153357
rs4820386	chr22.39695541	-11.7924	2.28193e-22	2.62681e-18	-0.34418	chr22	39672046	rs4820386	C	T	0	chr22	39695541	23495
rs1023497:42340508:C:G	chr22.41949065	11.7431	3.03338e-22	2.99299e-18	0.333768	chr22	41944504	rs1023497	G	C	0	chr22	41949065	4561
rs9607782:41587556:T:A	chr22.41041301	11.6699	4.63287e-22	3.99979e-18	0.39298	chr22	41191552	rs9607782	A	T	0	chr22	41041301	-150251
rs5757730:39967430:A:G	chr22.39567420	-10.9968	2.27718e-20	1.74756e-16	-0.310659	chr22	39571425	rs5757730	A	G	0	chr22	39567420	-4005
rs1023497:42340508:C:G	chr22.41956076	10.512	3.75297e-19	2.5921e-15	0.357847	chr22	41944504	rs1023497	G	C	0	chr22	41956076	11572
rs6002655:42603814:C:T	chr22.42267867	-9.09044	1.284e-15	8.06214e-12	-0.281427	chr22	42207808	rs6002655	C	T	0	chr22	42267867	60059
rs1023497:42340508:C:G	chr22.41928617	8.00014	5.57278e-13	3.2075e-09	0.248575	chr22	41944504	rs1023497	G	C	0	chr22	41928617	-15887
rs4820386	chr22.39673487	-7.89722	9.77177e-13	5.19167e-09	-0.243144	chr22	39672046	rs4820386	C	T	0	chr22	39673487	1441
rs6002655:42603814:C:T	chr22.42142390	7.78604	1.78772e-12	8.81958e-09	0.280837	chr22	42207808	rs6002655	C	T	0	chr22	42142390	-65418
rs5757730:39967430:A:G	chr22.39551570	-7.61841	4.41967e-12	2.03505e-08	-0.266048	chr22	39571425	rs5757730	A	G	0	chr22	39551570	-19855
rs9607782:41587556:T:A	chr22.41101229	7.27393	2.77508e-11	1.19793e-07	0.310111	chr22	41191552	rs9607782	A	T	0	chr22	41101229	-90323
rs1023497:42340508:C:G	chr22.41900700	7.10729	6.66917e-11	2.70957e-07	0.205685	chr22	41944504	rs1023497	G	C	0	chr22	41900700	-43804
rs1023497:42340508:C:G	chr22.41971832	6.92012	1.76776e-10	6.78311e-07	0.245533	chr22	41944504	rs1023497	G	C	0	chr22	41971832	27328
rs1023497:42340508:C:G	chr22.41901965	6.85833	2.43282e-10	8.8437e-07	0.217372	chr22	41944504	rs1023497	G	C	0	chr22	41901965	-42539
rs6002655:42603814:C:T	chr22.42072530	-6.76199	3.99281e-10	1.37888e-06	-0.210446	chr22	42207808	rs6002655	C	T	0	chr22	42072530	-135278
rs9607782:41587556:T:A	chr22.41220279	6.58107	1.00375e-09	3.16423e-06	0.320579	chr22	41191552	rs9607782	A	T	0	chr22	41220279	28727
rs6002655:42603814:C:T	chr22.42098770	6.57905	1.01406e-09	3.16423e-06	0.255179	chr22	42207808	rs6002655	C	T	0	chr22	42098770	-109038
rs5757730:39967430:A:G	chr22.39576065	-6.57147	1.0537e-09	3.16423e-06	-0.277793	chr22	39571425	rs5757730	A	G	0	chr22	39576065	4640
rs6002655:42603814:C:T	chr22.42188064	-6.47453	1.71794e-09	4.81856e-06	-0.190779	chr22	42207808	rs6002655	C	T	0	chr22	42188064	-19744
rs6002655:42603814:C:T	chr22.42078133	6.46977	1.7595e-09	4.81856e-06	0.255245	chr22	42207808	rs6002655	C	T	0	chr22	42078133	-129675
rs5757730:39967430:A:G	chr22.39579685	-6.45951	1.85259e-09	4.81856e-06	-0.257334	chr22	39571425	rs5757730	A	G	0	chr22	39579685	8260
rs1023497:42340508:C:G	chr22.41911892	6.45619	1.88367e-09	4.81856e-06	0.148637	chr22	41944504	rs1023497	G	C	0	chr22	41911892	-32612
rs5757730:39967430:A:G	chr22.39554841	-6.32005	3.71676e-09	9.12074e-06	-0.287227	chr22	39571425	rs5757730	A	G	0	chr22	39554841	-16584
rs1023497:42340508:C:G	chr22.41898171	6.31403	3.82958e-09	9.12074e-06	0.24747	chr22	41944504	rs1023497	G	C	0	chr22	41898171	-46333
rs9611177:39840130:C:T	chr22.39652554	-6.27199	4.71675e-09	1.08592e-05	-0.182134	chr22	39444125	rs9611177	T	C	0	chr22	39652554	208429
rs9607782:41587556:T:A	chr22.41189788	6.19314	6.95867e-09	1.55039e-05	0.295986	chr22	41191552	rs9607782	A	T	0	chr22	41189788	-1764
rs5757730:39967430:A:G	chr22.39579908	-6.14987	8.60537e-09	1.85736e-05	-0.239728	chr22	39571425	rs5757730	A	G	0	chr22	39579908	8483
rs6002655:42603814:C:T	chr22.42071691	-6.14125	8.97641e-09	1.86154e-05	-0.237349	chr22	42207808	rs6002655	C	T	0	chr22	42071691	-136117
rs9607782:41587556:T:A	chr22.41106820	6.13703	9.16376e-09	1.86154e-05	0.250834	chr22	41191552	rs9607782	A	T	0	chr22	41106820	-84732
rs6002655:42603814:C:T	chr22.42078134	6.07935	1.21437e-08	2.39641e-05	0.206847	chr22	42207808	rs6002655	C	T	0	chr22	42078134	-129674
rs6002655:42603814:C:T	chr22.42125923	6.03831	1.48255e-08	2.84435e-05	0.248216	chr22	42207808	rs6002655	C	T	0	chr22	42125923	-81885
rs6002655:42603814:C:T	chr22.42092340	5.94893	2.2839e-08	4.26336e-05	0.238236	chr22	42207808	rs6002655	C	T	0	chr22	42092340	-115468
rs6002655:42603814:C:T	chr22.42132852	5.88742	3.06879e-08	5.44391e-05	0.234666	chr22	42207808	rs6002655	C	T	0	chr22	42132852	-74956
rs5757730:39967430:A:G	chr22.39576071	-5.88706	3.07397e-08	5.44391e-05	-0.213589	chr22	39571425	rs5757730	A	G	0	chr22	39576071	4646
rs6002655:42603814:C:T	chr22.42123540	5.87181	3.30682e-08	5.70988e-05	0.164611	chr22	42207808	rs6002655	C	T	0	chr22	42123540	-84268
rs6002655:42603814:C:T	chr22.42138065	5.84931	3.68192e-08	6.20251e-05	0.234982	chr22	42207808	rs6002655	C	T	0	chr22	42138065	-69743
rs1023497:42340508:C:G	chr22.41913189	5.80086	4.63742e-08	7.62613e-05	0.105729	chr22	41944504	rs1023497	G	C	0	chr22	41913189	-31315
rs1023497:42340508:C:G	chr22.41955478	5.63869	9.9613e-08	0.000160002	0.185324	chr22	41944504	rs1023497	G	C	0	chr22	41955478	10974
rs4820386	chr22.39650172	5.60007	1.19296e-07	0.000187207	0.1675	chr22	39672046	rs4820386	C	T	0	chr22	39650172	-21874
rs9607782:41587556:T:A	chr22.41054840	-5.5953	1.21971e-07	0.000187207	-0.123379	chr22	41191552	rs9607782	A	T	0	chr22	41054840	-136712
rs6002655:42603814:C:T	chr22.42138140	5.5846	1.28204e-07	0.000192495	0.230999	chr22	42207808	rs6002655	C	T	0	chr22	42138140	-69668
rs6002655:42603814:C:T	chr22.42027107	-5.57841	1.31947e-07	0.000193901	-0.169461	chr22	42207808	rs6002655	C	T	0	chr22	42027107	-180701
rs9607782:41587556:T:A	chr22.41119739	5.53214	1.63536e-07	0.000235315	0.298271	chr22	41191552	rs9607782	A	T	0	chr22	41119739	-71813
rs6002655:42603814:C:T	chr22.42287023	-5.5007	1.89097e-07	0.000266542	-0.195778	chr22	42207808	rs6002655	C	T	0	chr22	42287023	79215
rs6002655:42603814:C:T	chr22.42108674	5.46493	2.22947e-07	0.000307971	0.218429	chr22	42207808	rs6002655	C	T	0	chr22	42108674	-99134
rs6002655:42603814:C:T	chr22.42118187	5.36072	3.58951e-07	0.000486118	0.191429	chr22	42207808	rs6002655	C	T	0	chr22	42118187	-89621
rs5757730:39967430:A:G	chr22.39570541	-5.32684	4.18579e-07	0.000555969	-0.277563	chr22	39571425	rs5757730	A	G	0	chr22	39570541	-884
rs6002655:42603814:C:T	chr22.41999237	-5.22903	6.50226e-07	0.000847355	-0.165237	chr22	42207808	rs6002655	C	T	0	chr22	41999237	-208571
rs9607782:41587556:T:A	chr22.40990800	5.14814	9.32519e-07	0.00119273	0.137372	chr22	41191552	rs9607782	A	T	0	chr22	40990800	-200752
rs5757730:39967430:A:G	chr22.39619055	5.14383	9.50531e-07	0.00119366	0.18788	chr22	39571425	rs5757730	A	G	0	chr22	39619055	47630
rs1023497:42340508:C:G	chr22.41944565	-5.12042	1.05437e-06	0.00130041	-0.112875	chr22	41944504	rs1023497	G	C	0	chr22	41944565	61
rs6002655:42603814:C:T	chr22.42071692	-5.08053	1.25725e-06	0.00152344	-0.201316	chr22	42207808	rs6002655	C	T	0	chr22	42071692	-136116
rs1023497:42340508:C:G	chr22.41957061	4.97767	1.9716e-06	0.00234783	0.173177	chr22	41944504	rs1023497	G	C	0	chr22	41957061	12557
rs6002655:42603814:C:T	chr22.42123212	4.87302	3.098e-06	0.00362665	0.202007	chr22	42207808	rs6002655	C	T	0	chr22	42123212	-84596
rs1023497:42340508:C:G	chr22.41952090	4.82368	3.82569e-06	0.00440192	0.101048	chr22	41944504	rs1023497	G	C	0	chr22	41952090	7586
rs6002655:42603814:C:T	chr22.42067686	-4.8199	3.88772e-06	0.00440192	-0.202648	chr22	42207808	rs6002655	C	T	0	chr22	42067686	-140122
rs9607782:41587556:T:A	chr22.41208647	-4.80984	4.05785e-06	0.00452044	-0.28804	chr22	41191552	rs9607782	A	T	0	chr22	41208647	17095
rs9607782:41587556:T:A	chr22.41215616	-4.80426	4.15544e-06	0.00455569	-0.274653	chr22	41191552	rs9607782	A	T	0	chr22	41215616	24064
rs6002655:42603814:C:T	chr22.42273324	-4.7871	4.46953e-06	0.00482346	-0.15692	chr22	42207808	rs6002655	C	T	0	chr22	42273324	65516
rs9607782:41587556:T:A	chr22.41105650	4.74459	5.34993e-06	0.00568476	0.258177	chr22	41191552	rs9607782	A	T	0	chr22	41105650	-85902
rs6002655:42603814:C:T	chr22.42007851	-4.70155	6.41172e-06	0.00670977	-0.166893	chr22	42207808	rs6002655	C	T	0	chr22	42007851	-199957
rs9607782:41587556:T:A	chr22.41170818	4.69606	6.56086e-06	0.00676336	0.239487	chr22	41191552	rs9607782	A	T	0	chr22	41170818	-20734
rs5757730:39967430:A:G	chr22.39550276	-4.67998	7.01773e-06	0.00703301	-0.178577	chr22	39571425	rs5757730	A	G	0	chr22	39550276	-21149
rs9607782:41587556:T:A	chr22.41208780	-4.67969	7.02608e-06	0.00703301	-0.268329	chr22	41191552	rs9607782	A	T	0	chr22	41208780	17228
rs9611177:39840130:C:T	chr22.39492768	-4.67018	7.31092e-06	0.00721358	-0.211753	chr22	39444125	rs9611177	T	C	0	chr22	39492768	48643
rs5757730:39967430:A:G	chr22.39555102	-4.66338	7.52155e-06	0.00731688	-0.213072	chr22	39571425	rs5757730	A	G	0	chr22	39555102	-16323
rs9607782:41587556:T:A	chr22.41212459	-4.62822	8.70666e-06	0.0083521	-0.277013	chr22	41191552	rs9607782	A	T	0	chr22	41212459	20907
rs1023497:42340508:C:G	chr22.41925586	4.60597	9.54783e-06	0.00903355	0.142004	chr22	41944504	rs1023497	G	C	0	chr22	41925586	-18918
rs1023497:42340508:C:G	chr22.42138140	4.59193	1.01184e-05	0.00944403	0.214653	chr22	41944504	rs1023497	G	C	0	chr22	42138140	193636
rs12009217	chrX.6049954	-9.31878	3.51809e-16	6.54013e-13	-0.323442	chrX	6002841	rs12009217	G	A	0	chrX	6049954	47113
rs12009217	chrX.6099119	7.2162	3.76362e-11	3.49829e-08	0.285279	chrX	6002841	rs12009217	G	A	0	chrX	6099119	96278
rs12009217	chrX.6089866	6.49003	1.58915e-09	9.84743e-07	0.243179	chrX	6002841	rs12009217	G	A	0	chrX	6089866	87025
rs12009217	chrX.6083205	5.667	8.72417e-08	4.05456e-05	0.224428	chrX	6002841	rs12009217	G	A	0	chrX	6083205	80364
rs12009217	chrX.6089903	5.36563	3.51026e-07	0.000130511	0.219153	chrX	6002841	rs12009217	G	A	0	chrX	6089903	87062
rs12009217	chrX.6049972	5.20276	7.31293e-07	0.000226579	0.205622	chrX	6002841	rs12009217	G	A	0	chrX	6049972	47131
rs12009217	chrX.6080383	4.98777	1.88684e-06	0.000501091	0.21483	chrX	6002841	rs12009217	G	A	0	chrX	6080383	77542
rs6701877:174015259:G:T	chr1.173654164	-7.40613	1.3763e-11	0.000977477	-0.3617	chr1	174046121	rs6701877	G	T	0	chr1	173654164	-391957
rs6434928:198304577:G:A	chr2.197935907	-8.73614	9.44168e-15	4.73133e-07	-0.262815	chr2	197439853	rs6434928	G	A	0	chr2	197935907	496054
rs6434928:198304577:G:A	chr2.197959103	-8.41092	5.79388e-14	1.45169e-06	-0.267939	chr2	197439853	rs6434928	G	A	0	chr2	197959103	519250
rs6434928:198304577:G:A	chr2.197736645	-8.03516	4.60075e-13	7.68496e-06	-0.265526	chr2	197439853	rs6434928	G	A	0	chr2	197736645	296792
rs6434928:198304577:G:A	chr2.197993676	-7.88662	1.03523e-12	1.29691e-05	-0.251389	chr2	197439853	rs6434928	G	A	0	chr2	197993676	553823
rs6434928:198304577:G:A	chr2.197822561	-7.48136	9.21457e-12	8.84165e-05	-0.216822	chr2	197439853	rs6434928	G	A	0	chr2	197822561	382708
rs6434928:198304577:G:A	chr2.198015718	-7.45537	1.05865e-11	8.84165e-05	-0.267889	chr2	197439853	rs6434928	G	A	0	chr2	198015718	575865
rs6434928:198304577:G:A	chr2.197976606	-7.28377	2.63439e-11	0.000188589	-0.245656	chr2	197439853	rs6434928	G	A	0	chr2	197976606	536753
rs34796896:180623255:G:A	chr3.181199527	8.46759	4.22916e-14	1.5477e-06	0.326827	chr3	180905467	rs34796896	A	G	1	chr3	181199527	294060
rs11409090:17887635:A:AT	chr3.17461427	8.01655	5.09414e-13	9.32123e-06	0.317782	chr3	17846143	rs11409090	A	AT	0	chr3	17461427	-384716
rs11409090:17887635:A:AT	chr3.17198909	7.12125	6.19884e-11	0.000756173	0.25892	chr3	17846143	rs11409090	A	AT	0	chr3	17198909	-647234
rs75968099:36858583:C:T	chr3.37223823	7.06303	8.4065e-11	0.000769109	0.266137	chr3	36817092	rs75968099	T	C	1	chr3	37223823	406731
rs11409090:17887635:A:AT	chr3.17243795	6.9806	1.29164e-10	0.000945377	0.263459	chr3	17846143	rs11409090	A	AT	0	chr3	17243795	-602348
rs11409090:17887635:A:AT	chr3.17197301	6.93979	1.59642e-10	0.000973706	0.252174	chr3	17846143	rs11409090	A	AT	0	chr3	17197301	-648842
rs11409090:17887635:A:AT	chr3.17280058	6.79371	3.39302e-10	0.00177387	0.253154	chr3	17846143	rs11409090	A	AT	0	chr3	17280058	-566085
rs75968099:36858583:C:T	chr3.37172714	6.76181	3.99651e-10	0.0018282	0.267617	chr3	36817092	rs75968099	T	C	1	chr3	37172714	355622
rs35346733:2521322:G:A	chr3.11913705	6.58914	9.63521e-10	0.00391788	0.0553298	chr3	2479638	rs35346733	A	G	0	chr3	11913705	9434067
rs13121251:143829759:T:C	chr4.142654586	7.73223	2.39232e-12	2.30964e-05	0.306987	chr4	142908606	rs13121251	T	C	0	chr4	142654586	-254020
rs10520163	chr4.169360473	7.33674	1.98993e-11	9.60584e-05	0.209255	chr4	169705401	rs10520163	C	T	0	chr4	169360473	-344928
rs13107325	chr4.49118631	-7.1875	4.37762e-11	0.000140878	-0.218075	chr4	102267552	rs13107325	T	C	1	chr4	49118631	-53148921
rs77853293:49840113:C:T	chr5.50207562	8.39109	6.46788e-14	1.20081e-06	0.330713	chr5	50544279	rs77853293	T	C	0	chr5	50207562	-336717
rs77853293:49840113:C:T	chr5.46193977	-8.21768	1.6876e-13	1.56657e-06	-0.292969	chr5	50544279	rs77853293	T	C	0	chr5	46193977	-4350302
rs111294930:152177121:A:G	chr5.152466487	7.46631	9.98594e-12	5.31245e-05	0.208437	chr5	152797561	rs111294930	G	A	0	chr5	152466487	-331074
rs77853293:49840113:C:T	chr5.45904861	-7.44074	1.14457e-11	5.31245e-05	-0.296931	chr5	50544279	rs77853293	T	C	0	chr5	45904861	-4639418
rs111294930:152177121:A:G	chr5.152402091	7.24553	3.22432e-11	0.000119724	0.260295	chr5	152797561	rs111294930	G	A	0	chr5	152402091	-395470
rs77853293:49840113:C:T	chr5.50174870	7.0753	7.88415e-11	0.000243959	0.283601	chr5	50544279	rs77853293	T	C	0	chr5	50174870	-369409
rs77853293:49840113:C:T	chr5.46383232	6.99948	1.17087e-10	0.000310543	0.270266	chr5	50544279	rs77853293	T	C	0	chr5	46383232	-4161047
rs16902086	chr5.44975886	-6.90628	1.89907e-10	0.000405243	-0.294624	chr5	45285650	rs16902086	A	G	0	chr5	44975886	-309764
rs77853293:49840113:C:T	chr5.45939834	-6.89973	1.96447e-10	0.000405243	-0.277972	chr5	50544279	rs77853293	T	C	0	chr5	45939834	-4604445
rs77853293:49840113:C:T	chr5.45980166	-6.83644	2.7235e-10	0.000505638	-0.299052	chr5	50544279	rs77853293	T	C	0	chr5	45980166	-4564113
rs77853293:49840113:C:T	chr5.45960790	-6.74625	4.32821e-10	0.000730513	-0.293545	chr5	50544279	rs77853293	T	C	0	chr5	45960790	-4583489
rs2910032:152540354:C:T	chr5.37496316	6.72195	4.9011e-10	0.000758272	0.0310343	chr5	153160794	rs2910032	T	C	1	chr5	37496316	-115664478
rs77853293:49840113:C:T	chr5.46206799	-6.52455	1.33554e-09	0.00190733	-0.277122	chr5	50544279	rs77853293	T	C	0	chr5	46206799	-4337480
rs77853293:49840113:C:T	chr5.45983119	-6.35841	3.07124e-09	0.00407285	-0.185331	chr5	50544279	rs77853293	T	C	0	chr5	45983119	-4561160
rs77853293:49840113:C:T	chr5.50197971	6.316	3.79234e-09	0.00469384	0.170553	chr5	50544279	rs77853293	T	C	0	chr5	50197971	-346308
rs111294930:152177121:A:G	chr5.56688523	6.14981	8.60777e-09	0.0099881	0.158192	chr5	152797561	rs111294930	G	A	0	chr5	56688523	-96109038
rs7789569:104927586:T:C	chr7.105005730	7.13548	5.75331e-11	0.0010042	0.268855	chr7	105287139	rs7789569	T	C	0	chr7	105005730	-281409
rs7789569:104927586:T:C	chr7.105008589	-6.82296	2.91923e-10	0.00254764	-0.195375	chr7	105287139	rs7789569	T	C	0	chr7	105008589	-278550
rs1319017	chr9.82422168	-6.51103	1.42975e-09	0.00518401	-0.2141	chr9	82121388	rs1319017	G	A	0	chr9	82422168	300780
rs1319017	chr9.82425193	-6.26705	4.83337e-09	0.00876244	-0.26428	chr9	82121388	rs1319017	G	A	0	chr9	82425193	303805
rs7951870:46373311:T:C	chr11.46877221	12.5957	2.21268e-24	5.76955e-17	0.369801	chr11	46351761	rs7951870	T	C	0	chr11	46877221	525460
rs7951870:46373311:T:C	chr11.46708971	11.0081	2.13347e-20	2.7815e-13	0.376978	chr11	46351761	rs7951870	T	C	0	chr11	46708971	357210
rs7951870:46373311:T:C	chr11.46875703	10.6078	2.15902e-19	1.87654e-12	0.368593	chr11	46351761	rs7951870	T	C	0	chr11	46875703	523942
rs7951870:46373311:T:C	chr11.46903113	10.3032	1.25135e-18	8.15718e-12	0.303907	chr11	46351761	rs7951870	T	C	0	chr11	46903113	551352
rs7951870:46373311:T:C	chr11.46875702	10.1485	3.0502e-18	1.59068e-11	0.315688	chr11	46351761	rs7951870	T	C	0	chr11	46875702	523941
rs7951870:46373311:T:C	chr11.46871558	10.0985	4.06606e-18	1.76704e-11	0.350065	chr11	46351761	rs7951870	T	C	0	chr11	46871558	519797
rs7951870:46373311:T:C	chr11.46729089	-9.98652	7.73909e-18	2.8828e-11	-0.32426	chr11	46351761	rs7951870	T	C	0	chr11	46729089	377328
rs7951870:46373311:T:C	chr11.46903114	9.06503	1.48234e-15	4.83149e-09	0.295138	chr11	46351761	rs7951870	T	C	0	chr11	46903114	551353
rs7129727:57484660:G:A	chr11.79411502	6.92704	1.70554e-10	0.000494131	0.108646	chr11	57717188	rs7129727	A	G	1	chr11	79411502	21694314
rs7951870:46373311:T:C	chr11.47167042	6.36762	2.93343e-09	0.0076489	0.20555	chr11	46351761	rs7951870	T	C	0	chr11	47167042	815281
rs7951870:46373311:T:C	chr11.46738020	-6.31667	3.77965e-09	0.00867544	-0.279016	chr11	46351761	rs7951870	T	C	0	chr11	46738020	386259
rs4936215:133852684:A:G	chr11.28295428	6.30563	3.99255e-09	0.00867544	0.147684	chr11	133982789	rs4936215	G	A	0	chr11	28295428	-105687361
rs4766428	chr12.110728121	-9.79453	2.32827e-17	3.86018e-10	-0.318365	chr12	110285440	rs4766428	T	C	0	chr12	110728121	442681
12:103361112:C:G	chr12.131199342	-7.71588	2.61334e-12	2.16641e-05	-0.055292	chr12	102967334	rs36104021	G	C	0	chr12	131199342	28232008
12:23633432:T:G	chr12.23121924	6.85883	2.42664e-10	0.00134109	0.226079	chr12	23480498	rs1120004	G	T	0	chr12	23121924	-358574
rs4766428	chr12.109803032	6.64295	7.33245e-10	0.00303923	0.300263	chr12	110285440	rs4766428	T	C	0	chr12	109803032	-482408
rs13107325	chr13.29491393	-7.22134	3.66303e-11	0.00612547	-0.0528637	chr4	102267552	rs13107325	T	C	1	chr13	29491393	-72776159
rs12704290:86427626:G:A	chr14.105564498	-7.38652	1.5277e-11	0.00299898	-0.0897818	chr7	86798310	rs12704290	A	G	0	chr14	105564498	18766188
12:103361112:C:G	chr14.100167310	-7.1194	6.25924e-11	0.00614365	-0.0883536	chr12	102967334	rs36104021	G	C	0	chr14	100167310	-2800024
rs12908161:85207825:A:G	chr15.84155149	-10.1843	2.48197e-18	5.33025e-10	-0.394115	chr15	84664594	rs12908161	G	A	0	chr15	84155149	-509445
rs12908161:85207825:A:G	chr15.84398913	8.55747	2.56386e-14	2.70606e-06	0.313951	chr15	84664594	rs12908161	G	A	0	chr15	84398913	-265681
rs783540	chr15.82300658	8.48777	3.78013e-14	2.70606e-06	0.243596	chr15	82585958	rs783540	G	A	0	chr15	82300658	-285300
rs12908161:85207825:A:G	chr15.84398672	8.3299	9.07841e-14	4.87418e-06	0.26945	chr15	84664594	rs12908161	G	A	0	chr15	84398672	-265922
rs12908161:85207825:A:G	chr15.84400735	8.24413	1.45844e-13	6.26426e-06	0.292692	chr15	84664594	rs12908161	G	A	0	chr15	84400735	-263859
rs12908161:85207825:A:G	chr15.84399733	8.19111	1.95369e-13	6.9929e-06	0.303043	chr15	84664594	rs12908161	G	A	0	chr15	84399733	-264861
rs13107325	chr15.80210431	6.81101	3.10432e-10	0.00950757	0.172808	chr4	102267552	rs13107325	T	C	1	chr15	80210431	-22057121
rs146678232:24777089:CA:C	chr15.62804492	6.78536	3.54166e-10	0.00950757	0.122969	chr7	24737470	rs146678232	C	CA	0	chr15	62804492	38067022
rs1975802	chr16.67930301	7.87004	1.13301e-12	0.000254607	0.227978	chr16	68251944	rs1975802	G	A	0	chr16	67930301	-321643
rs1975802	chr16.67938355	7.7549	2.11616e-12	0.000254607	0.284996	chr16	68251944	rs1975802	G	A	0	chr16	67938355	-313589
rs1975802	chr16.67950685	6.99475	1.20004e-10	0.00677095	0.247245	chr16	68251944	rs1975802	G	A	0	chr16	67950685	-301259
rs1975802	chr16.67790491	6.95724	1.4583e-10	0.00677095	0.184761	chr16	68251944	rs1975802	G	A	0	chr16	67790491	-461453
rs1975802	chr16.67959741	6.95311	1.48985e-10	0.00677095	0.255612	chr16	68251944	rs1975802	G	A	0	chr16	67959741	-292203
rs1975802	chr16.67979569	6.91356	1.82879e-10	0.00677095	0.245131	chr16	68251944	rs1975802	G	A	0	chr16	67979569	-272375
rs35346733:2521322:G:A	chr16.49626772	-6.89724	1.98996e-10	0.00677095	-0.0179494	chr3	2479638	rs35346733	A	G	0	chr16	49626772	47147134
rs13107325	chr16.10859658	-6.85952	2.41805e-10	0.00677095	-0.217602	chr4	102267552	rs13107325	T	C	1	chr16	10859658	-91407894
rs146678232:24777089:CA:C	chr16.55019756	-6.85055	2.53244e-10	0.00677095	-0.0919529	chr7	24737470	rs146678232	C	CA	0	chr16	55019756	30282286
rs4925114	chr17.18058076	10.245	1.7499e-18	4.35367e-10	0.341085	chr17	17807956	rs4925114	G	A	0	chr17	18058076	250120
rs4925114	chr17.18101758	-8.77617	7.54325e-15	9.38363e-07	-0.276861	chr17	17807956	rs4925114	G	A	0	chr17	18101758	293802
rs4925114	chr17.18074042	-8.39287	6.40452e-14	5.31138e-06	-0.322924	chr17	17807956	rs4925114	G	A	0	chr17	18074042	266086
12:103361112:C:G	chr17.77850702	-7.22404	3.61116e-11	0.0022461	-0.0480117	chr12	102967334	rs36104021	G	C	0	chr17	77850702	-25116632
rs4925114	chr17.18108437	7.11987	6.24389e-11	0.0031069	0.199959	chr17	17807956	rs4925114	G	A	0	chr17	18108437	300481
rs11165867	chr17.79555855	-6.94497	1.55412e-10	0.00644432	-0.0144223	chr1	97412512	rs11165867	T	C	0	chr17	79555855	-17856657
rs80020004:104495116:C:T	chr17.26799050	-6.91392	1.82543e-10	0.00648796	-0.0628317	chr14	104028779	rs80020004	T	C	0	chr17	26799050	-77229729
12:103361112:C:G	chr19.35297549	-7.92535	8.38346e-13	0.000110359	-0.0389941	chr12	102967334	rs36104021	G	C	0	chr19	35297549	-67669785
rs11783093:27425349:C:T	chr20.37279134	7.60738	4.6896e-12	0.000951124	0.15529	chr8	27567832	rs11783093	T	C	1	chr20	37279134	9711302
rs10650434:2025096:A:ACT	chr22.23430835	7.88449	1.0473e-12	0.000142036	0.16249	chr7	1985461	rs10650434	A	ACT	0	chr22	23430835	21445374
rs10650434:2025096:A:ACT	chr22.23430810	7.56989	5.73585e-12	0.00038895	0.134366	chr7	1985461	rs10650434	A	ACT	0	chr22	23430810	21445349
rs13107325	chr22.27395212	-7.44856	1.09782e-11	0.000496288	-0.0770197	chr4	102267552	rs13107325	T	C	1	chr22	27395212	-74872340
rs11783093:27425349:C:T	chr22.10718057	-7.36019	1.75713e-11	0.000595756	-0.045707	chr8	27567832	rs11783093	T	C	1	chr22	10718057	-16849775
rs80020004:104495116:C:T	chrX.1099909	-8.58294	2.22424e-14	1.95622e-06	-0.0452859	chr14	104028779	rs80020004	T	C	0	chrX	1099909	-102928870
rs72769124:239210058:C:A	chrX.13343314	7.25475	3.07106e-11	0.0013505	0.392156	chr1	239046758	rs72769124	A	C	0	chrX	13343314	-225703444
rs80020004:104495116:C:T	chrX.1406032	-6.95588	1.46861e-10	0.00430548	-0.128928	chr14	104028779	rs80020004	T	C	0	chrX	1406032	-102622747
